# Supplementary material for: The Oxidative Stress Response Highly Depends on Glucose and Iron Availability in Aspergillus fumigatus
Source: J Fungi (Basel). 2024 Mar 18;10(3):221. doi: 10.3390/jof10030221 (PMC10970741; doi:10.3390/jof10030221)
Supplement: Supplementary file 1 [file jof-10-00221-s001.zip]

Archive with 4 entries (4 files):
- Table S3 gene groups.xlsx
- Table S2 enrichment.xlsx
- Table S1 correlation old and new.xlsx
- Figure S1.pptx
