# Supplementary material for: The Oxidative Stress Response Highly Depends on Glucose and Iron Availability in Aspergillus fumigatus
Source: J Fungi (Basel). 2024 Mar 18;10(3):221. doi: 10.3390/jof10030221 (PMC10970741; doi:10.3390/jof10030221)
Supplement: Supplementary file 1 [file jof-10-00221-s001.zip › Table S3 gene groups.xlsx]

## Sheet: Overview
	Table S3	Transcriptional behavior of genes belonging to selected gene groups.
	Sheet 1	Autophagy related genes, Chitinase genes, Chitine utilization genes , Glucanase genes, Glutathione degradation and synthesis genes, and Antioxidative enzyme genes
	Sheet 2	Glycolysis genes, TCA cycle genes, Respiration genes, Ergosterol metabolism genes, Cu transport genes, and Zn transport genes
	Sheet 3	Fe acquisition genes, Fe-S cluster assembly genes, Fe-S cluster protein genes, Heme binding protein genes, and Heme biosynthesis genes
	Sheet 4	Summary on the gene groups above
	Sheet 5	Secondary metabolite cluster genes
	Sheet 6	Summary on the secondary metabolite cluster genes

## Sheet: Sheet 1
Autophagy related genes				Glucose: H2O2 vs. Untreated			Glucose: DFP vs. Untreated			Glucose: DFP+H2O2 vs. Untreated			Glucose: DFP+H2O2 vs. DFP				Peptone: H2O2 vs. Untreated			Peptone: DFP vs. Untreated			Peptone: DFP+H2O2 vs. Untreated			Peptone: DFP+H2O2 vs. DFP				Peptone vs. glucose: untreated			Peptone vs. glucose: H2O2			Peptone vs. glucose: DFP			Peptone vs. glucose: DFP+H2O2
GENE ID	Gene name	Feature		log2FC	p-adj.	regulation	log2FC	p-adj.	regulation	log2FC	p-adj.	regulation	log2FC	p-adj.	regulation		log2FC	p-adj.	regulation	log2FC	p-adj.	regulation	log2FC	p-adj.	regulation	log2FC	p-adj.	regulation		log2FC	p-adj.	regulation	log2FC	p-adj.	regulation	log2FC	p-adj.	regulation	log2FC	p-adj.	regulation
Afu1g07470	atg8	Protein involved in autophagy; GFP-atg8 used as a marker of autophagosome delivery into the vacuole		0.165921	0.292404	0	-0.465173	0.000713815	0	-0.476961	0.000312797	0	-0.0117877	0.942966	0		0.273837	0.064993	0	-0.160154	0.302338	0	0.523933	5.93e-05	0	0.684087	1.68e-07	0		0.403643	0.00311975	0	0.511559	0.000120689	0	0.708662	9.5e-08	0	1.40454	3.63e-28	1
Afu1g15250		Ortholog of A. nidulans FGSC A4 : AN0861, A. oryzae RIB40 : AO090005001206, Aspergillus wentii : Aspwe1_0051149, Aspergillus sydowii : Aspsy1_0122516 and Aspergillus terreus NIH2624 : ATET_00827		0.160446	0.311424	0	-0.408026	0.00342071	0	-1.09633	7.33e-17	-1	-0.688304	2.11e-07	0		-0.363176	0.0102593	0	-0.478409	0.000382452	0	-0.994134	4.13e-15	0	-0.515725	8.96e-05	0		0.458868	0.000626687	0	-0.064754	0.687298	0	0.388484	0.00489759	0	0.561064	2.39e-05	0
Afu2g04770		Ortholog(s) have role in autophagy, protein secretion		0.253296	0.292175	0	0.204433	0.401749	0	-1.36373	7.16e-12	-1	-1.56816	2.81e-15	-1		0.00289961	0.992085	0	0.124848	0.62639	0	-0.198481	0.362862	0	-0.32333	0.131879	0		-0.350308	0.109362	0	-0.600704	0.00369629	0	-0.429892	0.0497596	0	0.81494	5.16e-05	0
Afu2g06170		Ortholog(s) have L-amino acid transmembrane transporter activity, role in L-alpha-amino acid transmembrane transport and fungal-type vacuole membrane localization		-0.238218	0.179129	0	0.0977236	0.617237	0	0.117222	0.482003	0	0.0194985	0.915752	0		-0.501332	0.00187281	0	-0.212197	0.21787	0	-0.580487	9.43e-05	0	-0.36829	0.0174875	0		0.297362	0.0664037	0	0.0342486	0.869059	0	-0.0125583	0.960818	0	-0.400347	0.00868782	0
Afu2g06250		Ortholog(s) have Atg12 activating enzyme activity, Atg8 activating enzyme activity		-0.184911	0.132084	0	0.0134524	0.945853	0	-0.00964257	0.943911	0	-0.023095	0.855292	0		-0.0777308	0.565148	0	-0.0729904	0.578866	0	-0.127297	0.253427	0	-0.0543065	0.660994	0		0.393968	0.00027057	0	0.501148	2.27e-06	0	0.307525	0.00567726	0	0.276314	0.00972324	0
Afu2g10900		Ortholog(s) have phospholipase activity		0.0785746	0.675818	0	-0.101048	0.573436	0	-0.145543	0.338297	0	-0.0444953	0.786184	0		0.0964195	0.589327	0	-0.551791	0.000123958	0	0.179873	0.216317	0	0.731665	1.09e-07	0		0.198689	0.200171	0	0.216534	0.153454	0	-0.252055	0.103315	0	0.524105	0.000148572	0
Afu2g11370		Ortholog of A. nidulans FGSC A4 : AN5876, AN2876, A. fumigatus Af293 : Afu3g11770, Aspergillus wentii : Aspwe1_0653753 and Aspergillus sydowii : Aspsy1_0146596, Aspsy1_1176317		0.905142	0.023477	0	1.40449	7.45e-05	1	1.76625	1.93e-07	1	0.361769	0.194078	0		0.378728	0.349122	0	0.982611	0.00214305	0	1.02857	0.000697322	1	0.0459546	0.900309	0		-0.0787242	0.877387	0	-0.605138	0.0780475	0	-0.500599	0.0975968	0	-0.816413	0.00281793	0
Afu2g14160	atg20	Putative autophagy protein; transcript up-regulated in conidia exposed to neutrophils		-0.0456295	0.727581	0	0.134925	0.217938	0	-0.132203	0.190356	0	-0.267128	0.00501868	0		-0.214095	0.0408013	0	-0.318611	0.00112877	0	0.196087	0.0381644	0	0.514697	2.59e-08	0		0.111844	0.296025	0	-0.0566215	0.620471	0	-0.341691	0.000420608	0	0.440134	1.88e-06	0
Afu3g05340		Ortholog of Aspergillus fumigatus A1163 : AFUB_043660		-0.145079	0.608131	0	-0.241598	0.356218	0	1.74769	2.82e-16	1	1.98929	1.43e-20	1		0.0424879	0.892908	0	-0.125418	0.654333	0	-0.03062	0.909549	0	0.0947975	0.715586	0		0.228808	0.361392	0	0.416375	0.0743647	0	0.344988	0.163322	0	-1.5495	3.87e-13	-1
Afu5g08170		Ortholog(s) have Atg8 ligase activity		0.145164	0.542571	0	-1.02902	5.54e-08	-1	-0.200698	0.3187	0	0.828322	1e-05	0		-0.0326312	0.904105	0	-0.545525	0.00619613	0	1.14197	3.87e-10	1	1.68749	2.19e-20	1		0.206548	0.332507	0	0.0287535	0.914206	0	0.690044	0.000397005	0	1.54921	1.59e-17	1
Afu5g09210	alp2	Autophagic (vacuolar) serine protease; allergen Asp f 18; predicted signal sequence for secretion; transcript induced by growth on hydrogen peroxide; transcript up-regulated in conidia exposed to neutrophils		0.316133	0.00872464	0	-0.568965	3.88e-07	0	-1.10243	1.62e-24	-1	-0.533467	1.39e-06	0		-0.205046	0.105346	0	-0.329448	0.00521778	0	-1.20305	3.28e-29	-1	-0.873603	9.44e-16	0		-0.0273969	0.853345	0	-0.548575	6.78e-07	0	0.21212	0.0830846	0	-0.128016	0.282108	0
Afu5g12120		Ortholog of A. nidulans FGSC A4 : AN0090, A. niger CBS 513.88 : An18g02220/atg16, Aspergillus wentii : Aspwe1_0170744, Aspergillus sydowii : Aspsy1_0040537 and Aspergillus terreus NIH2624 : ATET_02061		-0.208251	0.411909	0	0.0554756	0.852566	0	0.455236	0.0259934	0	0.39976	0.0434757	0		-0.613151	0.00239056	0	-0.306342	0.142044	0	-0.598548	0.00128139	0	-0.292206	0.144568	0		1.046	8.78e-08	1	0.641103	0.00160403	0	0.684186	0.000494816	0	-0.00778069	0.975769	0
Afu6g07040		Ortholog(s) have role in autophagy, macroautophagy, mitophagy, reticulophagy and phagophore assembly site localization		-0.256821	0.351801	0	0.399748	0.107842	0	0.463865	0.0432736	0	0.0641167	0.802739	0		-0.182096	0.514561	0	0.0529322	0.853286	0	-0.892129	4.76e-05	0	-0.945061	2.1e-05	0		0.213164	0.4077	0	0.287889	0.246872	0	-0.133653	0.630959	0	-1.14283	1.69e-07	-1
Afu6g09165		Ortholog(s) have role in autophagy, macroautophagy		0.791733	0.000877144	0	-0.406643	0.109038	0	-1.37612	3.25e-09	-1	-0.969482	3.27e-05	0		0.459022	0.0722953	0	0.0331465	0.913898	0	0.861184	9.52e-05	0	0.828038	0.000233789	0		-0.69352	0.00324311	0	-1.02623	4e-06	-1	-0.25373	0.34016	0	1.54379	8.69e-12	1
Afu6g12350	atgI	Ortholog(s) have role in autophagosome assembly, autophagy, autophagy of mitochondrion, cytoplasm to vacuole transport by the Cvt pathway, late nucleophagy and macroautophagy, more		-0.470635	0.00313479	0	-0.710054	2.19e-06	0	-0.495397	0.000844533	0	0.214657	0.168636	0		-0.278219	0.100194	0	-0.17679	0.308656	0	0.906505	1.86e-10	0	1.08329	4.4e-14	1		-0.641588	1.62e-05	0	-0.449172	0.00340902	0	-0.108324	0.557853	0	0.760314	1.23e-07	0
Afu6g13200	atg2	Autophagy regulatory protein; transcript up-regulated in conidia exposed to neutrophils		0.00733888	0.975928	0	0.0655097	0.7182	0	-0.586052	1.44e-05	0	-0.651562	1.36e-06	0		-0.303055	0.045459	0	-0.223002	0.145978	0	-0.0101583	0.954105	0	0.212843	0.140669	0		-0.0469673	0.788646	0	-0.357361	0.011076	0	-0.335479	0.0210002	0	0.528926	8.68e-05	0
Afu8g05170		Ortholog(s) have role in macroautophagy and endosome, phagophore assembly site localization		0.598522	0.000385034	0	-0.368034	0.0346576	0	0.157951	0.360567	0	0.525985	0.00104991	0		0.324998	0.0885249	0	0.527389	0.00258343	0	0.936137	6.44e-09	0	0.408748	0.0152582	0		-2.0474	3.02e-38	-1	-2.32093	4.9e-49	-1	-1.15198	6.8e-13	-1	-1.26922	4.85e-16	-1
					upregulated in the group:	0			1			2			1				0			0			2			2				1			0			0			3
					total in the group:	17			17			17			17				17			17			17			17				17			17			17			17
					upregulated in the transcriptome:	531			842			1788			1551				517			485			1696			1502				1359			1430			867			1625
					total in the transcriptome:	10130			10130			10130			10130				10130			10130			10130			10130				10130			10130			10130			10130
					p-value:	1			0.771552			0.829194			0.940843				1			1			0.804136			0.741577				0.913788			1			1			0.528611
					downregulated in the group:	0			1			4			1				0			0			1			0				1			2			1			3
					total in the group:	17			17			17			17				17			17			17			17				17			17			17			17
					downregulated in the transcriptome:	573			1036			1446			1065				455			907			1592			862				968			1104			861			1607
					total in the transcriptome:	10130			10130			10130			10130				10130			10130			10130			10130				10130			10130			10130			10130
					p-value:	1			0.840482			0.216581			0.84892				1			1			0.945474			1				0.818925			0.567165			0.779374			0.520509
Chitinase genes				Glucose: H2O2 vs. Untreated			Glucose: DFP vs. Untreated			Glucose: DFP+H2O2 vs. Untreated			Glucose: DFP+H2O2 vs. DFP				Peptone: H2O2 vs. Untreated			Peptone: DFP vs. Untreated			Peptone: DFP+H2O2 vs. Untreated			Peptone: DFP+H2O2 vs. DFP				Peptone vs. glucose: untreated			Peptone vs. glucose: H2O2			Peptone vs. glucose: DFP			Peptone vs. glucose: DFP+H2O2
GENE ID	Gene name	Feature		log2FC	p-adj.	regulation	log2FC	p-adj.	regulation	log2FC	p-adj.	regulation	log2FC	p-adj.	regulation		log2FC	p-adj.	regulation	log2FC	p-adj.	regulation	log2FC	p-adj.	regulation	log2FC	p-adj.	regulation		log2FC	p-adj.	regulation	log2FC	p-adj.	regulation	log2FC	p-adj.	regulation	log2FC	p-adj.	regulation
Afu1g00310		class V chitinase, putative		-0.932807	0.244793	0	-0.756931	0.309312	0	-0.137761	0.852392	0	0.61917	0.341706	0		-1.91517	0.0166987	-1	-1.42676	0.0387186	-1	-1.9321	0.0053349	-1	-0.505338	0.566654	0		-0.0751596	0.934735	0	-1.05752	0.230923	0	-0.74499	0.342749	0	-1.8695	0.00894473	-1
Afu1g02800		class V chitinase, putative		0.423318	3.68e-05	0	-0.0430859	0.746456	0	0.203936	0.0438896	0	0.247021	0.0110825	0		0.0959753	0.404272	0	-0.339553	0.000439607	0	-1.01413	1.2e-28	-1	-0.674573	6.26e-13	0		0.684869	5.77e-13	0	0.357527	0.00018215	0	0.388403	6.18e-05	0	-0.533192	1.73e-08	0
Afu3g07110	chi5	class III chitinase, putative		0.534747	0.0034846	0	-0.534883	0.00359268	0	-0.589243	0.000937634	0	-0.0543597	0.790269	0		0.286706	0.0985558	0	-1.38762	9.91e-19	-1	-0.815225	1.02e-07	0	0.572399	0.000568431	0		0.985591	1.77e-09	0	0.73755	2.82e-06	0	0.132849	0.525488	0	0.759609	5.2e-06	0
Afu3g07160		class V chitinase, putative		-1.58651	4.25e-09	-1	-2.04296	6.57e-15	-1	-1.07804	3.31e-05	-1	0.964915	0.000336429	0		-1.0313	0.00112523	-1	-0.386785	0.230291	0	-0.250959	0.406323	0	0.135826	0.684961	0		-2.24095	5.94e-18	-1	-1.68574	9.08e-09	-1	-0.584776	0.0543461	0	-1.41387	1.38e-07	-1
Afu3g11280		class V chitinase, putative		0.2457	0.0199762	0	0.464625	1.43e-06	0	-0.292816	0.00269089	0	-0.757441	2.11e-16	0		0.661771	2.07e-12	0	0.0709916	0.541613	0	-0.610764	4.3e-11	0	-0.681756	2.8e-13	0		-0.0278112	0.824447	0	0.38826	3.85e-05	0	-0.421445	8.64e-06	0	-0.345759	0.000314168	0
Afu5g03530	chi4	class III chitinase, putative		-0.908688	0.000310971	0	-1.83187	1.26e-13	-1	-0.045796	0.861222	0	1.78607	3.92e-14	1		-0.564887	0.0417229	0	0.243243	0.349897	0	0.0453096	0.867596	0	-0.197934	0.42891	0		-0.949616	2.78e-05	0	-0.605814	0.0274507	0	1.1255	6.79e-06	1	-0.858511	6.5e-05	0
Afu5g03760	chiA1	class III chitinase ChiA1		1.33102	7.39e-15	1	1.43707	1.65e-17	1	1.26041	6.22e-14	1	-0.176654	0.34199	0		1.45324	5.09e-17	1	2.05745	1.68e-34	1	2.94761	8.66e-71	1	0.890164	1.87e-07	0		-3.1134	1.18e-78	-1	-2.99118	2.4e-73	-1	-2.49301	3.77e-51	-1	-1.4262	1.32e-17	-1
Afu5g03850		class III chitinase, putative		-0.0266851	0.923994	0	-0.458671	0.0189633	0	0.308802	0.100545	0	0.767473	1.82e-05	0		-0.144199	0.524526	0	0.0103961	0.965345	0	-0.324444	0.0761273	0	-0.33484	0.0731417	0		0.40448	0.0341919	0	0.286966	0.141642	0	0.873548	1.44e-06	0	-0.228765	0.227274	0
Afu5g03960		class V chitinase Chi100		-0.573619	0.043511	0	-0.608091	0.022295	0	-0.828841	0.00122697	0	-0.220749	0.420454	0		-0.983646	6.03e-05	0	-2.72102	1.13e-25	-1	-2.88798	2.08e-27	-1	-0.16696	0.656028	0		0.541659	0.0291358	0	0.131632	0.671308	0	-1.57127	1.67e-08	-1	-1.51748	1.46e-07	-1
Afu5g06840		class V chitinase, putative		0.179709	0.660642	0	0.38367	0.277719	0	0.515323	0.101749	0	0.131652	0.683022	0		0.410095	0.245552	0	-0.550405	0.110644	0	-1.55674	3.92e-06	-1	-1.00634	0.00539722	-1		-0.36478	0.294747	0	-0.134393	0.717943	0	-1.29886	2.32e-05	-1	-2.43684	1.19e-13	-1
Afu6g09780		class V chitinase, putative		0	NA	0	3.92312	0.0186167	1	3.39962	0.0366201	1	-0.523494	0.664957	0		2.73695	0.154451	0	2.3136	0.227533	0	4.12474	0.00852608	1	1.81114	0.143248	0		-0.17011	0.960963	0	2.98103	0.092502	0	-1.77962	0.175398	0	0.555009	0.641529	0
Afu6g13720		class V chitinase, putative		-1.0035	0.141746	0	0.138915	0.856898	0	-0.773142	0.192258	0	-0.912057	0.0941534	0		-0.559433	0.367604	0	-0.482793	0.404662	0	0.547903	0.256148	0	1.0307	0.0365395	1		0.130731	0.847248	0	0.5748	0.391394	0	-0.490978	0.397813	0	1.45178	0.00478519	1
Afu7g05140	chi3	class III chitinase, putative		-0.059339	0.932398	0	-2.106	0.000164228	-1	-0.366059	0.461164	0	1.73994	0.00114694	1		0.704573	0.0923982	0	-1.3645	0.00223566	-1	0.112947	0.798956	0	1.47745	0.000592427	1		0.331361	0.50762	0	1.09527	0.0085821	1	1.07286	0.0724474	0	0.810367	0.0545571	0
Afu7g08490		class V chitinase, putative		0.488786	NA	0	-1.91636	0.410546	0	2.68538	0.0914944	0	4.60175	0.00304578	1		0.527355	0.842634	0	2.90705	0.0973452	0	5.39824	0.000257294	1	2.49118	0.0142112	1		-1.13189	0.629189	0	-1.09332	0.605645	0	3.69153	0.0291085	1	1.58096	0.102467	0
Afu8g00700	chi2	class III chitinase ChiA2		-0.059837	0.831122	0	-0.657565	0.00124274	0	-0.343388	0.0892992	0	0.314177	0.121108	0		1.1685	5.19e-10	1	-1.24357	1.16e-10	-1	-1.23655	5.8e-11	-1	0.00701715	0.984682	0		0.0771516	0.751748	0	1.30549	1.33e-12	1	-0.508851	0.0156522	0	-0.816011	2.85e-05	0
Afu8g01410	chiB1	class V chitinase ChiB1		-0.243007	0.523071	0	-0.930894	0.00374543	0	-0.333472	0.293939	0	0.597422	0.0518914	0		-0.169306	0.599423	0	-0.440344	0.11328	0	-1.4078	4.52e-08	-1	-0.967459	0.00033572	0		1.06029	0.000155112	1	1.134	4.86e-05	1	1.55084	3.4e-08	1	-0.0140365	0.970924	0
					upregulated in the group:	1			2			2			3				2			1			3			3				1			3			3			1
					total in the group:	16			16			16			16				16			16			16			16				16			16			16			16
					upregulated in the transcriptome:	531			842			1788			1551				517			485			1696			1502				1359			1430			867			1625
					total in the transcriptome:	10130			10130			10130			10130				10130			10130			10130			10130				10130			10130			10130			10130
					p-value:	0.57774			0.388772			0.802113			0.452853				0.195254			0.544146			0.516615			0.430763				0.900405			0.397975			0.151929			0.939179
					downregulated in the group:	1			3			1			0				2			5			6			1				2			2			3			5
					total in the group:	16			16			16			16				16			16			16			16				16			16			16			16
					downregulated in the transcriptome:	573			1036			1446			1065				455			907			1592			862				968			1104			861			1607
					total in the transcriptome:	10130			10130			10130			10130				10130			10130			10130			10130				10130			10130			10130			10130
					p-value:	0.606372			0.220406			0.9151			1				0.159847			0.0107606			0.0289834			0.759261				0.460709			0.533474			0.149656			0.0958126
Chitine utilization genes				Glucose: H2O2 vs. Untreated			Glucose: DFP vs. Untreated			Glucose: DFP+H2O2 vs. Untreated			Glucose: DFP+H2O2 vs. DFP				Peptone: H2O2 vs. Untreated			Peptone: DFP vs. Untreated			Peptone: DFP+H2O2 vs. Untreated			Peptone: DFP+H2O2 vs. DFP				Peptone vs. glucose: untreated			Peptone vs. glucose: H2O2			Peptone vs. glucose: DFP			Peptone vs. glucose: DFP+H2O2
GENE ID	Gene name	Feature		log2FC	p-adj.	regulation	log2FC	p-adj.	regulation	log2FC	p-adj.	regulation	log2FC	p-adj.	regulation		log2FC	p-adj.	regulation	log2FC	p-adj.	regulation	log2FC	p-adj.	regulation	log2FC	p-adj.	regulation		log2FC	p-adj.	regulation	log2FC	p-adj.	regulation	log2FC	p-adj.	regulation	log2FC	p-adj.	regulation
Afu1g00440		DUF895 domain membrane protein (putative N-acetyl glucosamine transporter)		-1.03043	0.000111886	-1	-0.260048	0.339407	0	0.00215972	0.997852	0	0.262207	0.259753	0		-1.41746	1.07e-11	-1	-0.85167	1.89e-05	0	-1.95828	3.16e-22	-1	-1.10661	2.1e-07	-1		1.3763	8.93e-11	1	0.989264	6.95e-05	0	0.784676	0.000283143	0	-0.584146	0.00972512	0
Afu1g00450		N-acetylglucosamine-6-phosphate deacetylase (NagA), putative		0.488054	0.553385	0	-0.0336705	0.990248	0	0.129049	0.870439	0	0.16272	0.812385	0		0.541592	0.295949	0	-1.76966	0.00110953	-1	-1.45407	0.00381367	-1	0.31559	0.643898	0		1.48546	0.0161643	1	1.539	0.00306094	1	-0.250533	0.751881	0	-0.0976625	0.888079	0
Afu1g00480		glucosamine-6-phosphate deaminase, putative		1.14225	0.0777521	0	1.05595	0.0915502	0	0.401943	0.538185	0	-0.654009	0.212892	0		-0.0372282	0.956348	0	-1.14699	0.0297552	-1	-0.467258	0.348754	0	0.679731	0.209983	0		1.24878	0.0342386	1	0.0693009	0.920081	0	-0.954159	0.0792415	0	0.379581	0.491542	0
Afu8g04070		glucosamine-6-phosphate deaminase, putative		1.07523	0.00245054	1	0.621898	0.0891685	0	1.60138	3.62e-07	1	0.979487	0.000140615	0		0.321699	0.24811	0	-1.16407	8.08e-06	-1	-1.07808	1.78e-05	-1	0.0859827	0.799086	0		1.60531	3.11e-07	1	0.851778	0.00111854	0	-0.180657	0.604958	0	-1.07416	3.04e-05	-1
Afu8g04100		N-acetylglucosamine-6-phosphate deacetylase (NagA), putative		1.38165	2.22e-07	1	0.0554076	0.898514	0	0.411862	0.145227	0	0.356454	0.166671	0		0.218835	0.401685	0	-1.29052	1.36e-08	-1	-1.50516	2.67e-11	-1	-0.214637	0.444801	0		1.38783	4.51e-08	1	0.225018	0.359784	0	0.0419026	0.907625	0	-0.529189	0.0375281	0
Afu8g04110		DUF895 domain membrane protein (putative N-acetyl glucosamine transporter)		-0.658918	0.000260192	0	-0.816882	1.88e-06	0	-0.0103967	0.963154	0	0.806485	9.51e-07	0		-0.922412	8.08e-09	0	-0.950579	9.67e-10	0	-1.81417	1.06e-32	-1	-0.863593	5.01e-08	0		1.6117	8.99e-25	1	1.3482	8.73e-17	1	1.478	1.51e-20	1	-0.192078	0.269059	0
					upregulated in the group:	2			0			1			0				0			0			0			0				6			2			1			0
					total in the group:	6			6			6			6				6			6			6			6				6			6			6			6
					upregulated in the transcriptome:	531			842			1788			1551				517			485			1696			1502				1359			1430			867			1625
					total in the transcriptome:	10130			10130			10130			10130				10130			10130			10130			10130				10130			10130			10130			10130
					p-value:	0.0357385			1			0.688236			1				1			1			1			1				5.77435e-06			0.202921			0.415488			1
					downregulated in the group:	1			0			0			0				1			4			5			1				0			0			0			1
					total in the group:	6			6			6			6				6			6			6			6				6			6			6			6
					downregulated in the transcriptome:	573			1036			1446			1065				455			907			1592			862				968			1104			861			1607
					total in the transcriptome:	10130			10130			10130			10130				10130			10130			10130			10130				10130			10130			10130			10130
					p-value:	0.294927			1			1			1				0.24104			0.00082657			0.000497426			0.413592				1			1			1			0.645369
Glucanase genes				Glucose: H2O2 vs. Untreated			Glucose: DFP vs. Untreated			Glucose: DFP+H2O2 vs. Untreated			Glucose: DFP+H2O2 vs. DFP				Peptone: H2O2 vs. Untreated			Peptone: DFP vs. Untreated			Peptone: DFP+H2O2 vs. Untreated			Peptone: DFP+H2O2 vs. DFP				Peptone vs. glucose: untreated			Peptone vs. glucose: H2O2			Peptone vs. glucose: DFP			Peptone vs. glucose: DFP+H2O2
GENE ID	Gene name	Feature		log2FC	p-adj.	regulation	log2FC	p-adj.	regulation	log2FC	p-adj.	regulation	log2FC	p-adj.	regulation		log2FC	p-adj.	regulation	log2FC	p-adj.	regulation	log2FC	p-adj.	regulation	log2FC	p-adj.	regulation		log2FC	p-adj.	regulation	log2FC	p-adj.	regulation	log2FC	p-adj.	regulation	log2FC	p-adj.	regulation
Afu1g00650		extracellular alpha-1,3-glucanase/mutanase, putative		-1.20763	0.00121505	-1	-2.32165	1.68e-10	-1	-1.57789	6.55e-06	-1	0.743766	0.0576674	0		-2.62022	3.2e-09	-1	-0.379643	0.348651	0	0.0260467	0.952638	0	0.405689	0.27977	0		-0.892434	0.0112486	0	-2.30502	1.7e-07	-1	1.04958	0.00728369	1	0.711501	0.050224	0
Afu1g03352		alpha-1,3-glucanase/mutanase, putative		-0.434232	0.0819239	0	1.90574	4.92e-19	1	1.62691	2.42e-14	1	-0.278829	0.224001	0		-0.352837	0.406423	0	2.93052	3.47e-28	1	3.16801	1.92e-33	1	0.237486	0.352001	0		-5.19247	2.52e-90	-1	-5.11107	3.61e-68	-1	-4.16769	2.41e-84	-1	-3.65137	2.25e-65	-1
Afu1g03600	exg1	exo-beta-1,3-glucanase (Exg1), putative		-0.307179	0.149292	0	-0.732872	0.000120998	0	0.520376	0.00507649	0	1.25325	3.68e-12	1		-0.847788	0.000124591	0	-0.193509	0.418149	0	3.97834	1.15e-108	1	4.17185	1.25e-115	1		-2.42107	1.5e-39	-1	-2.96168	2.61e-51	-1	-1.88171	1.44e-23	-1	1.03689	5.01e-09	1
Afu1g04260	ENGL1	endo-1,3-beta-glucanase Engl1		0.0224893	0.893136	0	0.692822	2.42e-10	0	-0.0538361	0.672733	0	-0.746658	1.48e-12	0		0.160333	0.200531	0	-0.142284	0.249794	0	-0.77974	1.26e-13	0	-0.637456	3.06e-09	0		0.372244	0.00097439	0	0.510088	2.81e-06	0	-0.462862	1.89e-05	0	-0.353659	0.00135972	0
Afu1g04730		endoglucanase, putative		-0.188212	0.545818	0	1.81261	3.55e-16	1	1.67086	5.49e-14	1	-0.141748	0.5288	0		0.0942717	0.73644	0	0.119886	0.646362	0	0.206578	0.350155	0	0.0866911	0.722291	0		1.1121	1.09e-06	1	1.39459	4.13e-10	1	-0.580623	0.00684461	0	-0.352184	0.0965131	0
Afu1g12560		endoglucanase, putative		-1.72515	1.41e-31	-1	-0.873472	2e-09	0	-1.76655	3.26e-34	-1	-0.893073	1.52e-09	0		-1.18221	4e-13	-1	0.121403	0.511693	0	-1.25911	2.76e-16	-1	-1.38051	5.04e-19	-1		-1.67713	6.69e-32	-1	-1.13419	2.16e-12	-1	-0.682259	5.68e-06	0	-1.16969	7.82e-14	-1
Afu1g14450	exgO	exo-beta-1,3-glucanase Exg0		-0.0756585	0.734298	0	0.0292706	0.911392	0	-0.110073	0.538176	0	-0.139344	0.413434	0		-0.875564	1.2e-07	0	-0.29666	0.0818862	0	-0.405801	0.00911033	0	-0.109141	0.545554	0		0.153848	0.399779	0	-0.646057	0.000101635	0	-0.172082	0.345499	0	-0.14188	0.406662	0
Afu1g16190	aspf9	extracellular cell wall glucanase Crf1/allergen Asp F9		0.343878	0.0384594	0	0.30659	0.0623678	0	-0.99147	1.53e-11	0	-1.29806	8.27e-19	-1		-0.151122	0.41929	0	0.229947	0.179721	0	-0.782068	1.15e-07	0	-1.01202	7.61e-12	-1		-0.93508	2.72e-10	0	-1.43008	8.43e-23	-1	-1.01172	9.36e-12	-1	-0.725677	9.93e-07	0
Afu2g00430	exg9	exo-beta-1,3-glucanase, putative		-1.67033	0.0541808	0	1.23734	0.037951	1	1.56449	0.00465303	1	0.327147	0.501956	0		-0.853792	0.486516	0	-0.921254	0.39816	0	4.0445	2.04e-11	1	4.96575	1.02e-10	1		-1.89157	0.0107823	-1	-1.07503	0.349627	0	-4.05016	3.55e-07	-1	0.588444	0.186615	0
Afu2g03120	utr2	cell wall glucanase (Utr2), putative		-0.547224	0.000139206	0	-0.15082	0.356519	0	-0.648354	1.73e-06	0	-0.497534	0.000298323	0		-0.27294	0.0786633	0	-0.118393	0.481015	0	-0.0393947	0.809186	0	0.0789987	0.622816	0		-0.579415	2.87e-05	0	-0.305132	0.0339435	0	-0.546989	0.000103235	0	0.0295436	0.856536	0
Afu2g03980		alpha-1,3-glucanase/mutanase, putative		-0.171711	0.579737	0	-0.441735	0.0965518	0	0.669053	0.00416593	0	1.11079	5.83e-07	1		-0.252962	0.321764	0	-0.829658	0.000148535	0	-1.15409	4.02e-08	-1	-0.324427	0.169161	0		1.1672	2.41e-07	1	1.08594	1.57e-06	1	0.779272	0.000851848	0	-0.655943	0.00295192	0
Afu2g06160		alpha-1,3-glucanase/mutanase, putative		0.257176	0.230476	0	0.243363	0.238403	0	1.3015	1.45e-14	1	1.05814	1.06e-11	1		-0.187425	0.424469	0	-0.0117574	0.961277	0	1.13023	5.81e-12	1	1.14199	1.02e-11	1		-0.594301	0.00173477	0	-1.0389	1.88e-08	-1	-0.849422	1.13e-06	0	-0.765572	6.6e-07	0
Afu2g09350	exg4	endo-beta-1,6-glucanase, putative		0.192656	0.501145	0	-0.237836	0.38607	0	1.25476	1.69e-08	1	1.49259	1.43e-11	1		-1.46176	5.72e-10	-1	-0.970845	3.33e-05	0	-1.21749	5.33e-08	-1	-0.246644	0.333128	0		0.0235311	0.950671	0	-1.63089	7.38e-13	-1	-0.709479	0.00308842	0	-2.44872	8.12e-29	-1
Afu2g09520	egl3	extracellular endoglucanase/cellulase, putative		0.0837767	0.691594	0	1.83207	2.6e-34	1	1.84864	4.44e-35	1	0.0165646	0.928487	0		0.206717	0.299187	0	0.651522	8.95e-05	0	1.28798	7.78e-17	1	0.636453	5.57e-05	0		-1.58966	2.18e-24	-1	-1.46672	9.15e-21	-1	-2.77021	1.02e-77	-1	-2.15032	3.84e-48	-1
Afu2g14490		endoglucanase, putative		1.1168	2.06e-20	1	1.47862	6.27e-36	1	0.80109	2.29e-11	0	-0.677532	1.27e-08	0		0.31991	0.0158994	0	1.21009	6.93e-25	1	-0.629737	1.25e-07	0	-1.83982	3.74e-56	-1		0.475161	0.000132487	0	-0.321732	0.0101215	0	0.206625	0.123104	0	-0.955665	6.06e-16	0
Afu2g14540		endoglucanase, putative		-1.47975	5.66e-14	-1	0.193098	0.364548	0	0.461729	0.0104704	0	0.268632	0.133906	0		-1.96215	7.58e-27	-1	-0.528713	0.00311669	0	-1.87298	3.32e-27	-1	-1.34426	4.88e-14	-1		0.616704	0.000606198	0	0.134305	0.583216	0	-0.105106	0.632783	0	-1.718	1.5e-22	-1
Afu3g00270	bgt2	GPI-anchored cell wall beta-1,3-endoglucanase EglC		0.591973	9.4e-07	0	0.471876	9.42e-05	0	0.201476	0.0992925	0	-0.270401	0.0251069	0		1.14459	8.63e-23	1	0.742364	2.94e-10	0	2.41619	1.83e-102	1	1.67382	2.47e-49	1		-0.941599	2.69e-16	0	-0.388978	0.00116139	0	-0.671112	1.23e-08	0	1.27311	4.03e-29	1
Afu3g03950		endoglucanase, putative		2.40211	1.41e-06	1	-1.52798	0.0152065	-1	0.653225	0.222102	0	2.18121	6.07e-05	1		1.22806	0.006017	1	-1.29	0.00801237	-1	-0.867515	0.0570723	0	0.422486	0.43371	0		1.06428	0.0415633	1	-0.109775	0.838414	0	1.30226	0.0310438	1	-0.45646	0.357809	0
Afu3g07520	exg7	exo-beta-1,3-glucanase, putative		-1.28826	8.72e-11	-1	-1.58612	1.99e-16	-1	-2.55038	4.77e-38	-1	-0.964265	2.95e-06	0		-0.987878	5.49e-07	0	-3.00323	3.4e-55	-1	-3.91861	2.82e-84	-1	-0.915387	3.49e-05	0		0.512636	0.0100908	0	0.813018	4.12e-05	0	-0.90447	1.45e-05	0	-0.855593	0.000115881	0
Afu3g09250	crh3	cell wall glucanase, putative		-0.214452	0.203973	0	0.276598	0.0810445	0	-0.661855	4.08e-06	0	-0.938453	2.92e-11	0		-0.337295	0.0369981	0	0.32491	0.0377991	0	0.0995607	0.534874	0	-0.22535	0.140809	0		-0.620905	2.01e-05	0	-0.743748	2.88e-07	0	-0.572593	9.1e-05	0	0.140511	0.367366	0
Afu4g01110		1,3-beta glucanase, putative		1.79226	NA	0	0.137176	0.982377	0	2.85953	0.149416	0	2.72236	0.13856	0		1.47189	NA	0	1.05457	NA	0	1.13779	0.651558	0	0.0832276	0.98252	0		-2.09367	0.416694	0	-2.41404	0.258069	0	-1.17628	0.664155	0	-3.81541	0.0469979	-1
Afu4g03350	exg10	exo-beta-1,3-glucanase, putative		0.571549	0.00679458	0	0.184761	0.438438	0	-0.401335	0.0487122	0	-0.586096	0.00276704	0		0.10819	0.668547	0	-0.748365	0.000185712	0	0.0388424	0.86636	0	0.787207	4.96e-05	0		0.156343	0.496051	0	-0.307017	0.139877	0	-0.776783	9.31e-05	0	0.59652	0.00215728	0
Afu4g07850		endoglucanase, putative		-0.00724991	0.990208	0	0.408957	0.246862	0	2.10614	6.43e-14	1	1.69718	8.33e-13	1		-0.193315	0.509229	0	-0.502332	0.0446184	0	-0.986783	2.67e-05	0	-0.484451	0.058825	0		1.63254	1.08e-08	1	1.44647	1.68e-07	1	0.721249	0.00617217	0	-1.46038	3.2e-10	-1
Afu5g01830		extracellular endoglucanase, putative		-0.0056625	0.988294	0	0.256151	0.270351	0	0.647983	0.00107611	0	0.391831	0.0296406	0		-0.0745476	0.761273	0	-0.361692	0.0663507	0	1.42677	1.26e-19	1	1.78846	1.63e-27	1		0.295508	0.17163	0	0.226623	0.29823	0	-0.322334	0.108572	0	1.07429	1.76e-11	1
Afu5g03940		alpha-1,3-glucanase, putative		0.0312918	0.896883	0	0.266996	0.128396	0	-0.303161	0.0730905	0	-0.570157	0.000166144	0		-0.0875962	0.645129	0	0.305088	0.0455844	0	-0.189993	0.208506	0	-0.49508	0.000581141	0		0.308751	0.0624463	0	0.189863	0.26619	0	0.346843	0.0219527	0	0.421919	0.00616822	0
Afu5g08780	bgt3	cell wall glucanase, putative		0.304564	0.019811	0	0.428512	0.000486214	0	-0.199355	0.109318	0	-0.627868	7e-08	0		0.284763	0.0275318	0	-0.0777795	0.596274	0	-0.366565	0.00175822	0	-0.288785	0.0168771	0		0.324812	0.00855985	0	0.305011	0.0122336	0	-0.18148	0.16972	0	0.157603	0.207669	0
Afu5g14190		beta-glucanase, putative		1.37952	0.0680301	0	0.631298	0.450954	0	1.2872	0.0610872	0	0.655906	0.214652	0		0.23362	0.587624	0	-0.804876	0.0345791	0	-0.66982	0.0601941	0	0.135057	0.759926	0		3.06548	7.67e-07	1	1.91958	6.46e-06	1	1.62931	0.000484082	1	1.10846	0.00990422	1
Afu6g01800		endoglucanase, putative		0.0714819	0.886386	0	-2.324	3.14e-09	-1	-1.08948	0.00244971	-1	1.23452	0.00233908	1		-1.3802	0.00026608	-1	-1.22329	0.000540441	-1	0.533378	0.0972053	0	1.75667	1.38e-07	1		-0.0634973	0.89132	0	-1.51518	3.42e-05	-1	1.03721	0.0150392	1	1.55936	3.05e-06	1
Afu6g03230		cell wall glucanase/allergen F16-like		-0.213734	0.785307	0	5.21845	1.17e-35	1	4.27989	3.82e-24	1	-0.938563	9.93e-06	0		0.304443	0.610475	0	1.76725	7.19e-06	1	1.77842	2.9e-06	1	0.0111701	0.98359	0		-0.300849	0.634004	0	0.217328	0.733925	0	-3.75206	6.16e-51	-1	-2.80232	1.72e-27	-1
Afu6g07480		endoglucanase, putative		-0.722608	0.0538449	0	0.59472	0.0701037	0	0.686639	0.0249101	0	0.0919191	0.770943	0		-0.631273	0.0375819	0	-1.02073	0.000311333	-1	0.0629946	0.839401	0	1.08373	8e-05	1		0.936012	0.00194739	0	1.02735	0.00152399	1	-0.679439	0.0226018	0	0.312368	0.271341	0
Afu6g08510	crh1	cell wall glucanase, putative		-1.81863	8.53e-27	-1	1.08827	3.54e-11	1	0.27565	0.111536	0	-0.812615	5.81e-07	0		-0.568882	0.00146217	0	0.407482	0.0221604	0	-1.15886	1.3e-12	-1	-1.56634	7.81e-22	-1		-0.184828	0.327729	0	1.06492	5.19e-10	1	-0.865612	1.47e-07	0	-1.61934	2.1e-23	-1
Afu6g09250	exg2	exo-beta-1,3-glucanase, putative		-0.564297	0.00214797	0	-0.0218623	0.943842	0	-0.494167	0.00416657	0	-0.472304	0.00572313	0		-0.228539	0.264988	0	0.0209949	0.926859	0	-0.617706	0.000285143	0	-0.638701	0.000220253	0		-0.569602	0.00108021	0	-0.233844	0.220384	0	-0.526745	0.00280413	0	-0.693142	4.93e-05	0
Afu6g09540		endoglucanase, putative		0.547604	NA	0	1.56851	0.502187	0	5.11494	0.00276818	1	3.54643	0.015707	1		0.613932	NA	0	1.89445	NA	0	2.70714	0.147022	0	0.812688	0.648247	0		-0.170107	0.964469	0	-0.10378	0.978032	0	0.155827	0.953304	0	-2.57791	0.0567248	0
Afu6g11600	egl2	endoglucanase, putative		0.0128082	0.988174	0	0.361731	0.489758	0	1.22686	0.00278243	1	0.865129	0.0104455	0		0.867071	0.00698902	0	-0.734622	0.0422991	0	0.433133	0.165148	0	1.16775	0.000382204	1		0.9575	0.0246644	0	1.81176	7.85e-07	1	-0.138853	0.776613	0	0.163773	0.629932	0
Afu6g11980	exg5	exo-beta-1,3-glucanase, putative		-1.37595	NA	0	-0.920502	0.80226	0	1.27887	0.641902	0	2.19938	0.404585	0		2.01363	NA	0	1.04367	NA	0	2.70931	0.307599	0	1.66564	0.556728	0		-2.09366	0.499906	0	1.29592	0.680274	0	-0.129487	0.978829	0	-0.663219	0.802709	0
Afu6g12380	scw4	cell wall glucanase (Scw4), putative		-0.854676	0.00711831	0	-0.987267	0.000870244	0	0.443838	0.113454	0	1.4311	8.81e-08	1		-0.960239	0.00114326	0	-1.16315	3.08e-05	-1	-0.958823	0.000332783	0	0.204332	0.536561	0		0.0690108	0.846475	0	-0.0365524	0.934852	0	-0.106876	0.788806	0	-1.33365	4.83e-07	-1
Afu6g13270	exg6	exo-beta-1,3-glucanase, putative		-1.00997	1.71e-08	-1	-1.3451	5.52e-15	-1	-2.15564	6.94e-33	-1	-0.810543	1.78e-05	0		-0.3556	0.0593026	0	1.21012	2.85e-14	1	0.0527177	0.785353	0	-1.1574	2.71e-13	-1		-0.170364	0.374979	0	0.484008	0.00786637	0	2.38485	5.68e-49	1	2.038	1.33e-30	1
Afu7g05610	exg3	glucanase, putative		-0.224151	0.450636	0	-0.444207	0.0859931	0	0.765606	0.000518199	0	1.20981	3.87e-09	1		0.0562777	0.817576	0	-0.800177	9.84e-06	0	0.244688	0.170012	0	1.04486	2.11e-09	1		1.80372	1.56e-18	1	2.08415	4.83e-25	1	1.44775	6.17e-13	1	1.2828	4.8e-13	1
Afu7g06150		endoglucanase, putative		0.521714	0.190048	0	0.211209	0.63078	0	0.0980723	0.809056	0	-0.113137	0.762432	0		0.171679	0.670928	0	-0.336868	0.355653	0	-1.23822	0.000139071	-1	-0.901351	0.00838735	0		0.526571	0.148403	0	0.176537	0.644142	0	-0.0215064	0.969763	0	-0.809721	0.0192067	0
Afu7g06740		endoglucanase, putative		2.94612	NA	0	2.93239	0.0657463	0	3.69288	0.0111877	1	0.760487	0.388887	0		0.696603	0.600324	0	-1.73654	0.280615	0	1.55818	0.110326	0	3.29472	0.0132312	1		1.5164	0.383421	0	-0.733117	0.513449	0	-3.15254	0.0238629	-1	-0.618303	0.483332	0
Afu7g08350		alpha-1,3-glucanase, putative		1.10822	0.0145977	1	0.812084	0.0763749	0	-3.10719	4.75e-14	-1	-3.91927	1.56e-21	-1		-0.693583	0.154214	0	1.46478	0.00076058	1	1.18493	0.00462591	1	-0.279848	0.560058	0		-1.49182	0.000457449	-1	-3.29362	7.05e-16	-1	-0.839127	0.064755	0	2.8003	1.02e-11	1
Afu7g08510		extracellular alpha-1,3-glucanase/mutanase, putative		0.775439	0.0545573	0	0.747421	0.0534499	0	2.50738	4.95e-14	1	1.75996	1.34e-09	1		0.242476	0.501932	0	-0.394765	0.234373	0	0.435504	0.136475	0	0.830269	0.00434726	0		1.85753	4.68e-08	1	1.32457	1.71e-05	1	0.715344	0.0269725	0	-0.214345	0.48379	0
Afu8g01490		endoglucanase, putative		-2.22652	NA	0	1.09503	0.537128	0	-0.152536	0.940541	0	-1.24756	0.368277	0		-0.336176	0.813233	0	0.297096	0.809528	0	0.343606	0.752466	0	0.0465099	0.974686	0		1.6129	0.297187	0	3.50325	0.0308032	1	0.814973	0.500839	0	2.10905	0.0978781	0
Afu8g02330		endoglucanase, putative		-0.414187	NA	0	0.608499	0.799274	0	1.62879	0.350805	0	1.02029	0.492674	0		-0.160987	0.913369	0	-0.0926665	0.944648	0	-0.535758	0.643532	0	-0.443092	0.716856	0		2.81267	0.0880484	0	3.06587	0.0640182	0	2.11151	0.127094	0	0.648128	0.61447	0
Afu8g05610	btgE	cell wall glucanase (Scw11), putative		0.238032	0.0282853	0	0.969751	3.8e-24	0	1.18499	7.28e-36	1	0.21524	0.0320085	0		0.123443	0.30093	0	0.619266	3.1e-10	0	-0.194058	0.0551724	0	-0.813324	2.89e-17	0		-0.847317	1.16e-18	0	-0.961906	7.22e-24	0	-1.1978	1.09e-36	-1	-2.22637	4.12e-124	-1
Afu8g06030		alpha-1,3-glucanase, putative		-1.7781	1.91e-15	-1	-2.33058	2.2e-26	-1	-3.31707	8.79e-51	-1	-0.986489	2.05e-05	0		-1.07143	4.37e-06	-1	0.137142	0.628049	0	-1.61568	1.43e-13	-1	-1.75282	1.53e-15	-1		-0.538395	0.0217795	0	0.168276	0.526395	0	1.92933	2e-18	1	1.163	3.47e-07	1
Afu8g06360		alpha-1,3-glucanase, putative		-0.0490045	0.849105	0	0.906363	2.14e-07	0	-1.81807	2.84e-23	-1	-2.72444	1.95e-53	-1		0.430495	0.551584	0	1.30753	0.0117727	1	2.32942	1.61e-07	1	1.02189	0.00400833	1		-6.82721	7.01e-65	-1	-6.34771	4.88e-56	-1	-6.42604	3.85e-112	-1	-2.67971	2.93e-27	-1
Afu8g06830		endoglucanase, putative		-0.40741	0.0488709	0	1.20684	5.15e-13	1	1.47474	2.86e-19	1	0.267901	0.0877032	0		-2.5122	2.29e-68	-1	-3.0162	2.95e-99	-1	-3.15933	2.71e-107	-1	-0.143128	0.421012	0		3.56389	1.19e-113	1	1.4591	2.25e-18	1	-0.659151	2.75e-05	0	-1.07018	1.46e-12	-1
Afu8g07120	neg1	beta-1,6-glucanase Neg1, putative		-0.304273	0.386567	0	-0.162262	0.647385	0	-0.384438	0.197469	0	-0.222176	0.443019	0		-0.307202	0.273354	0	-0.0243615	0.93655	0	-1.27054	1.6e-07	-1	-1.24618	4.8e-07	-1		0.712301	0.00809442	0	0.709372	0.0100273	0	0.850201	0.000611139	0	-0.173803	0.566405	0
					upregulated in the group:	3			8			14			11				2			6			10			11				8			11			7			9
					total in the group:	49			49			49			49				49			49			49			49				49			49			49			49
					upregulated in the transcriptome:	531			842			1788			1551				517			485			1696			1502				1359			1430			867			1625
					total in the transcriptome:	10130			10130			10130			10130				10130			10130			10130			10130				10130			10130			10130			10130
					p-value:	0.477827			0.0472898			0.0399551			0.119173				0.721631			0.0285358			0.298571			0.100314				0.332875			0.076192			0.121918			0.38571
					downregulated in the group:	7			6			8			3				7			6			10			8				7			11			9			13
					total in the group:	49			49			49			49				49			49			49			49				49			49			49			49
					downregulated in the transcriptome:	573			1036			1446			1065				455			907			1592			862				968			1104			861			1607
					total in the transcriptome:	10130			10130			10130			10130				10130			10130			10130			10130				10130			10130			10130			10130
					p-value:	0.0194053			0.385912			0.400043			0.901089				0.00589549			0.272552			0.232555			0.0530538				0.183249			0.0145664			0.0207276			0.0382066
Glutathione degradation and synthesis genes				Glucose: H2O2 vs. Untreated			Glucose: DFP vs. Untreated			Glucose: DFP+H2O2 vs. Untreated			Glucose: DFP+H2O2 vs. DFP				Peptone: H2O2 vs. Untreated			Peptone: DFP vs. Untreated			Peptone: DFP+H2O2 vs. Untreated			Peptone: DFP+H2O2 vs. DFP				Peptone vs. glucose: untreated			Peptone vs. glucose: H2O2			Peptone vs. glucose: DFP			Peptone vs. glucose: DFP+H2O2
GENE ID	Gene name	Feature		log2FC	p-adj.	regulation	log2FC	p-adj.	regulation	log2FC	p-adj.	regulation	log2FC	p-adj.	regulation		log2FC	p-adj.	regulation	log2FC	p-adj.	regulation	log2FC	p-adj.	regulation	log2FC	p-adj.	regulation		log2FC	p-adj.	regulation	log2FC	p-adj.	regulation	log2FC	p-adj.	regulation	log2FC	p-adj.	regulation
Afu7g04760		gamma-glutamyltranspeptidase	orthologue of GgtA-gamma-glutamyltranspeptidase; A. nidulans	-0.573348	3.86e-07	0	-0.524031	2.38e-06	0	-0.908542	3.25e-17	0	-0.384511	0.000505087	0		0.000252281	0.99891	0	-0.00346798	0.981969	0	0.0398687	0.757593	0	0.0433367	0.742733	0		-1.00047	8.46e-21	-1	-0.426867	0.000147903	0	-0.479905	1.84e-05	0	-0.0520573	0.679437	0
Afu2g16730		peroxisome biosynthesis protein, putative	orthologue of dugC A. nidulans	-0.148035	0.391861	0	0.244432	0.109801	0	-0.137778	0.360997	0	-0.38221	0.00464712	0		-0.15448	0.336612	0	-0.00470283	0.979198	0	1.13998	9.88e-21	1	1.14468	2.08e-20	1		0.286474	0.0481652	0	0.280029	0.0539175	0	0.0373398	0.841301	0	1.56423	1.21e-35	1
Afu1g11980		glutamine amidotransferase, putative	orthologue of DUG3 S. cerevisiae	0.296703	0.0204951	0	-0.627571	1.27e-07	0	-0.530601	6.23e-06	0	0.0969703	0.452804	0		-0.383292	0.00196614	0	-0.212223	0.0941011	0	-0.808226	7.39e-13	0	-0.596003	2.68e-07	0		-0.0227173	0.888307	0	-0.702713	9.15e-10	0	0.392631	0.00114268	0	-0.300342	0.0124166	0
Afu2g04360		WD repeat protein	orthologue of DUG2 S. cerevisiae, dugB A. nidulans	-0.123224	0.493624	0	-0.993002	3.12e-12	0	-1.54647	2.21e-28	-1	-0.553468	0.000133295	0		-0.697385	2.98e-06	0	0.0412049	0.827999	0	-0.691702	9.27e-07	0	-0.732907	2.62e-07	0		-0.2012	0.204526	0	-0.775361	5.36e-08	0	0.833007	6.5e-09	0	0.653568	4.68e-06	0
Afu3g05450		glutamate carboxypeptidase, putative	orthologue of DUG1 S. cerevisiae, dugA A. nidulans	-0.309669	0.0362128	0	-0.417326	0.00289753	0	-1.25289	4.93e-22	-1	-0.835568	2.21e-10	0		-0.0293385	0.877812	0	0.153283	0.329933	0	-0.859816	3.39e-11	0	-1.0131	7.25e-15	-1		0.845785	1.22e-10	0	1.12612	3.64e-18	1	1.41639	6.14e-28	1	1.23886	1.05e-21	1
Afu4g13580		gamma-glutamyltranspeptidase	orthologue of AN5658 putative gamma-glutamyltranspeptidase; A. nidulans	-0.242803	0.111557	0	-0.605442	9.22e-06	0	-0.262933	0.0567739	0	0.342508	0.0118693	0		0.415492	0.00307653	0	-0.285065	0.0466227	0	-0.842536	4.26e-11	0	-0.557471	2.15e-05	0		1.45926	4.9e-30	1	2.11756	1.41e-62	1	1.77964	3.19e-44	1	0.879662	9.97e-12	0
Afu3g13900		glutamate-cysteine ligase Gcs1, putative	orthologue of AN3150 glutamate-cysteine ligase; A. nidulans	0.520515	8.38e-05	0	-0.178168	0.223859	0	-0.151197	0.263344	0	0.0269708	0.858896	0		0.384619	0.00432123	0	0.0260994	0.875833	0	0.454188	0.000244734	0	0.428089	0.00068301	0		0.257262	0.0565199	0	0.121366	0.394268	0	0.46153	0.000378696	0	0.862647	1.76e-12	0
Afu5g06610		glutathione synthetase, putative	orthologue of AN1246 GSH synthase; A. nidulans	-0.156873	0.255558	0	-0.0867327	0.553232	0	0.137717	0.263469	0	0.22445	0.0575909	0		-0.318987	0.010476	0	-0.121589	0.367809	0	0.295609	0.00937653	0	0.417198	0.000252508	0		0.193351	0.122651	0	0.0312372	0.839731	0	0.158495	0.224274	0	0.351243	0.00203316	0
					upregulated in the group:	0			0			0			0				0			0			1			1				1			2			2			2
					total in the group:	8			8			8			8				8			8			8			8				8			8			8			8
					upregulated in the transcriptome:	531			842			1788			1551				517			485			1696			1502				1359			1430			867			1625
					total in the transcriptome:	10130			10130			10130			10130				10130			10130			10130			10130				10130			10130			10130			10130
					p-value:	1			1			1			1				1			1			0.769245			0.723181				0.684259			0.314796			0.145125			0.375732
					downregulated in the group:	0			0			2			0				0			0			0			1				1			0			0			0
					total in the group:	8			8			8			8				8			8			8			8				8			8			8			8
					downregulated in the transcriptome:	573			1036			1446			1065				455			907			1592			862				968			1104			861			1607
					total in the transcriptome:	10130			10130			10130			10130				10130			10130			10130			10130				10130			10130			10130			10130
					p-value:	1			1			0.319809			1				1			1			1			0.509204				0.552369			1			1			1
Antioxidative enzyme genes				Glucose: H2O2 vs. Untreated			Glucose: DFP vs. Untreated			Glucose: DFP+H2O2 vs. Untreated			Glucose: DFP+H2O2 vs. DFP				Peptone: H2O2 vs. Untreated			Peptone: DFP vs. Untreated			Peptone: DFP+H2O2 vs. Untreated			Peptone: DFP+H2O2 vs. DFP				Peptone vs. glucose: untreated			Peptone vs. glucose: H2O2			Peptone vs. glucose: DFP			Peptone vs. glucose: DFP+H2O2
GENE ID	Gene name	Feature		log2FC	p-adj.	regulation	log2FC	p-adj.	regulation	log2FC	p-adj.	regulation	log2FC	p-adj.	regulation		log2FC	p-adj.	regulation	log2FC	p-adj.	regulation	log2FC	p-adj.	regulation	log2FC	p-adj.	regulation		log2FC	p-adj.	regulation	log2FC	p-adj.	regulation	log2FC	p-adj.	regulation	log2FC	p-adj.	regulation
Afu1g11640		cytosolic Cu/Zn superoxide dismutase, putative	SOD	-0.795932	0.00524284	0	-0.568719	0.0351692	0	0.267909	0.298056	0	0.836628	0.000370057	0		-0.677823	0.0109176	0	-0.0594327	0.842215	0	-0.431609	0.0709	0	-0.372176	0.137118	0		-0.0633069	0.841758	0	0.0548015	0.881789	0	0.445979	0.0858572	0	-0.762825	0.00109877	0
Afu1g14550	sod3	Mn superoxide dismutase MnSOD	SOD	0.896505	0.0185266	0	0.322621	0.450573	0	2.10012	1.62e-10	1	1.7775	3.74e-09	1		-0.170827	0.656978	0	0.0712957	0.851727	0	0.160191	0.625404	0	0.0888952	0.80158	0		1.88199	1.39e-08	1	0.814655	0.0106932	0	1.63066	1.06e-07	1	-0.0579454	0.867739	0
Afu4g11580	sod2	Mn superoxide dismutase SodB	SOD	0.312458	0.0211164	0	-0.637781	3.17e-07	0	0.211366	0.0992066	0	0.849147	2.42e-12	0		0.61457	1.33e-06	0	-0.168404	0.236975	0	0.103206	0.442792	0	0.27161	0.0329112	0		0.385138	0.00245641	0	0.68725	1.56e-08	0	0.854515	2.46e-12	0	0.276978	0.0273	0
Afu5g09240	sod1	Cu,Zn superoxide dismutase SOD1	SOD	0.569612	1.76e-05	0	0.657649	3.42e-07	0	1.43795	2.73e-31	1	0.780304	5.19e-10	0		0.307895	0.0290523	0	0.510753	0.000105901	0	0.605697	1.33e-06	0	0.0949445	0.516146	0		0.933635	9.49e-14	0	0.671918	1.07e-07	0	0.786739	5.71e-10	0	0.10138	0.466927	0
Afu6g07210	sod4	Fe superoxide dismutase, putative	SOD	0.142773	0.512411	0	-0.156497	0.461901	0	-0.0652079	0.744248	0	0.0912892	0.641608	0		-0.0602929	0.801684	0	0.0578577	0.799797	0	0.823269	9.71e-07	0	0.765411	7.4e-06	0		-0.155638	0.439683	0	-0.358704	0.0491239	0	0.0587165	0.806849	0	0.732839	1.52e-05	0
Afu8g01670	cat2	bifunctional catalase-peroxidase Cat2	Catalases, peroxidases	1.3989	2.96e-25	1	-3.84018	3.77e-178	-1	1.66947	2.38e-36	1	5.50965	0	1		0.812057	7.3e-09	0	-2.05865	5.06e-54	-1	3.94213	1.1e-200	1	6.00078	0	1		0.163061	0.29292	0	-0.423778	0.0024861	0	1.94459	8.81e-46	1	2.43572	5.21e-77	1
Afu2g00200		catalase, putative	Catalases, peroxidases	1.78254	0.211624	0	0.593867	0.728025	0	0.894434	0.524421	0	0.300567	0.781173	0		0.526147	0.118819	0	-4.49875	5.31e-25	-1	-0.743959	0.0149919	0	3.75479	1.81e-17	1		6.75808	7.91e-10	1	5.50169	1.8e-22	1	1.66546	0.0442805	1	5.11969	2.35e-14	1
Afu2g18030	fgaCat	catalase Cat	Catalases, peroxidases	-1.49559	1.07e-12	-1	-2.84412	3.82e-44	-1	-3.7325	2.94e-73	-1	-0.888385	4.22e-05	0		-0.7986	0.00031092	0	-3.3013	1.54e-58	-1	-5.31777	1.69e-133	-1	-2.01647	3.03e-19	-1		-0.130082	0.607538	0	0.566905	0.00902739	0	-0.587269	0.010348	0	-1.71535	3.48e-14	-1
Afu3g02270	cat1	mycelial catalase Cat1	Catalases, peroxidases	-1.18838	7.8e-29	-1	-2.4832	1.06e-124	-1	-2.62268	1.29e-138	-1	-0.139478	0.234239	0		-0.563764	5.14e-07	0	-1.09692	4.43e-25	-1	-1.23721	3.55e-32	-1	-0.140292	0.234348	0		0.753846	1.74e-12	0	1.37846	2e-39	1	2.14013	5.73e-93	1	2.13932	1.61e-92	1
Afu6g03890	catA	spore-specific catalase CatA	Catalases, peroxidases	0.0680726	0.804382	0	-1.27758	8.96e-11	-1	-0.816663	2.97e-05	0	0.460917	0.0238223	0		0.0818164	0.746772	0	-1.32395	2.37e-12	-1	-1.66718	3.04e-19	-1	-0.343233	0.0970322	0		0.65239	0.000862364	0	0.666133	0.000543573	0	0.606021	0.00348139	0	-0.198128	0.351876	0
Afu4g09110	ccp1	cytochrome c peroxidase Ccp1, putative	Catalases, peroxidases	0.327886	0.00337041	0	-3.67518	2.85e-279	-1	-1.39602	2.06e-43	-1	2.27916	3.81e-106	1		0.453681	2.96e-05	0	-2.30075	1.72e-116	-1	1.04447	1.59e-25	1	3.34521	1.25e-246	1		0.267899	0.0140182	0	0.393694	0.00017122	0	1.64233	1.93e-55	1	2.70838	1.01e-162	1
Afu6g13570		cytochrome c peroxidase, putative	Catalases, peroxidases	0.534865	0.0171189	0	0.150598	0.560552	0	0.924288	3.86e-06	0	0.77369	6.77e-05	0		0.444748	0.0327923	0	-0.865122	9.58e-06	0	0.368544	0.0548041	0	1.23367	4.7e-11	1		1.29743	4.69e-11	1	1.20731	2.07e-10	1	0.281711	0.205614	0	0.741687	7.99e-05	0
Afu5g02300		peroxidase, putative	Catalases, peroxidases	-1.05405	2.29e-10	-1	-0.418518	0.0108695	0	-0.221362	0.172742	0	0.197156	0.218563	0		-0.217848	0.461725	0	1.27931	5.23e-11	1	1.85235	7.47e-24	1	0.573042	0.000770519	0		-2.99226	1.24e-61	-1	-2.15606	9.32e-25	-1	-1.29443	5.61e-16	-1	-0.918543	2.34e-09	0
Afu7g06890		Dyp-type peroxidase family protein	Catalases, peroxidases	-1.67115	7.97e-17	-1	-1.69693	5.21e-19	-1	-1.83882	3.81e-21	-1	-0.141882	0.541979	0		-0.522325	0.0209947	0	0.0780667	0.754911	0	-0.870707	1.74e-05	0	-0.948774	3.85e-06	0		-1.34543	3.33e-13	-1	-0.196607	0.43209	0	0.429571	0.0452484	0	-0.37732	0.0928905	0
Afu1g06100	grx1	glutaredoxin Grx1, putative	Thioredoxin, glutaredoxin, glutathione systems	0.426859	0.0600855	0	-0.71185	0.000956131	0	1.32973	8.04e-12	1	2.04158	1.82e-26	1		-0.181008	0.461441	0	-0.625412	0.00238573	0	-0.323136	0.107667	0	0.302276	0.152358	0		0.362426	0.0939507	0	-0.245441	0.262984	0	0.448864	0.0407204	0	-1.29044	6.08e-12	-1
Afu1g15960	glr1	glutathione oxidoreductase Glr1, putative	Thioredoxin, glutaredoxin, glutathione systems	0.767971	1.43e-08	0	-0.151803	0.338624	0	0.332787	0.0141314	0	0.48459	0.000280117	0		0.182575	0.249217	0	-0.0669729	0.697073	0	1.4042	4.48e-28	1	1.47117	2.4e-30	1		-0.0963594	0.545671	0	-0.681756	2.39e-07	0	-0.0115292	0.959487	0	0.975055	4.01e-14	0
Afu2g03140		peptide methionine sulfoxide reductase	Thioredoxin, glutaredoxin, glutathione systems	0.41737	0.00962868	0	0.244642	0.142524	0	0.20634	0.186039	0	-0.0383018	0.825772	0		0.580519	0.000188321	0	0.772598	1.91e-07	0	1.12401	2.38e-15	1	0.351413	0.0192174	0		-0.271283	0.0900909	0	-0.108133	0.530337	0	0.256673	0.114191	0	0.646388	7.47e-06	0
Afu2g14960		thioredoxin, putative	Thioredoxin, glutaredoxin, glutathione systems	0.301339	0.0230855	0	0.365216	0.00380883	0	1.06573	4.37e-20	1	0.700516	1.27e-09	0		-0.366293	0.00486453	0	0.372202	0.00286	0	2.14182	5.32e-82	1	1.76962	4.13e-56	1		-0.149023	0.2697	0	-0.816655	5.5e-12	0	-0.142037	0.300737	0	0.927067	1.8e-16	0
Afu3g12270	hyr1	glutathione peroxidase Hyr1, putative	Thioredoxin, glutaredoxin, glutathione systems	-0.963237	2.67e-08	0	0.356051	0.0555833	0	1.12969	1.02e-11	1	0.77364	4.48e-06	0		-0.039077	0.871589	0	-0.178293	0.378672	0	2.01363	4.48e-35	1	2.19192	5.19e-41	1		0.913969	6.17e-08	0	1.83813	4.16e-29	1	0.379625	0.0387689	0	1.79791	4.2e-28	1
Afu3g14970	trx1	thioredoxin Trx1, putative	Thioredoxin, glutaredoxin, glutathione systems	0.144018	0.568714	0	-0.449819	0.0369896	0	0.580897	0.00279917	0	1.03072	2.67e-08	1		-0.724903	0.000188372	0	-0.130658	0.553753	0	-1.13421	2.66e-10	-1	-1.00355	4.51e-08	-1		0.796017	3.42e-05	0	-0.072904	0.765608	0	1.11518	1.82e-09	1	-0.919087	5.91e-07	0
Afu4g05950	grx5	glutaredoxin Grx5, putative	Thioredoxin, glutaredoxin, glutathione systems	0.372248	0.0282266	0	0.050413	0.818657	0	0.757517	5.56e-07	0	0.707104	2.93e-06	0		0.242793	0.169381	0	-0.147558	0.419811	0	0.218478	0.168936	0	0.366036	0.0193204	0		0.449901	0.00461394	0	0.320446	0.0460421	0	0.251931	0.139676	0	-0.0891373	0.598793	0
Afu4g08580	prx1	mitochondrial peroxiredoxin Prx1, putative	Thioredoxin, glutaredoxin, glutathione systems	-0.260664	0.117406	0	0.145849	0.408705	0	0.235686	0.121169	0	0.0898376	0.583366	0		-0.248052	0.141815	0	0.173214	0.31359	0	-0.500911	0.000575404	0	-0.674126	3.62e-06	0		-0.476366	0.00149914	0	-0.463755	0.00189433	0	-0.449	0.00337048	0	-1.21296	1.14e-17	-1
Afu4g09090		thioredoxin, putative	Thioredoxin, glutaredoxin, glutathione systems	0.409539	0.0320615	0	-0.104953	0.639927	0	-0.284653	0.1145	0	-0.1797	0.334991	0		-0.0953765	0.67572	0	-0.345253	0.069788	0	0.484771	0.00497271	0	0.830025	1.23e-06	0		0.0731707	0.737708	0	-0.431744	0.0159374	0	-0.16713	0.418474	0	0.842595	6.68e-07	0
Afu4g12990	trr1 (trxR)	thioredoxin reductase Trr1/Trr2, putative	Thioredoxin, glutaredoxin, glutathione systems	-0.699958	1.01e-05	0	0.53916	0.000612114	0	2.84351	6.48e-86	1	2.30435	5.82e-57	1		0.193318	0.291697	0	0.992858	4.55e-11	0	4.42016	2.65e-209	1	3.4273	2.15e-126	1		-0.52444	0.00077026	0	0.368836	0.0208413	0	-0.0707414	0.726471	0	1.05221	4.62e-13	1
Afu5g03540		thioredoxin reductase, putative	Thioredoxin, glutaredoxin, glutathione systems	-1.21756	1.02e-16	-1	0.592623	4.48e-05	0	1.02802	1.08e-13	1	0.435393	0.00187619	0		-0.586998	6.7e-05	0	-1.03506	8.8e-14	-1	-1.9413	2.19e-45	-1	-0.906243	2.04e-10	0		0.705361	6.14e-07	0	1.33592	5.63e-21	1	-0.922318	3.6e-11	0	-2.26395	4.24e-61	-1
Afu5g11320	trxA	thioredoxin TrxA	Thioredoxin, glutaredoxin, glutathione systems	0.336074	0.158515	0	-0.0411387	0.901381	0	1.60298	1.95e-15	1	1.64411	4.65e-16	1		0.918277	2.18e-05	0	0.366535	0.114747	0	2.89754	2.93e-48	1	2.531	9.06e-37	1		0.303804	0.183186	0	0.886007	1.9e-05	0	0.711478	0.000953829	0	1.59837	1.82e-15	1
Afu5g13640		thioredoxin, putative	Thioredoxin, glutaredoxin, glutathione systems	0.373974	0.175591	0	-0.373248	0.169778	0	0.0667977	0.811684	0	0.440046	0.0746035	0		1.05859	1.94e-05	1	-0.0801898	0.800103	0	1.07826	3.64e-06	1	1.15845	8.88e-07	1		-0.574287	0.0227586	0	0.110324	0.705862	0	-0.281229	0.313653	0	0.437178	0.0729927	0
Afu5g15070		AhpC/TSA family thioredoxin peroxidase, putative	Thioredoxin, glutaredoxin, glutathione systems	-0.911703	0.00024524	0	-1.47096	4.74e-10	-1	0.369819	0.10828	0	1.84078	2.01e-16	1		-3.28556	1.5e-26	-1	-0.912859	8.61e-05	0	2.43125	3.13e-34	1	3.34411	2.37e-57	1		-0.247402	0.326846	0	-2.62126	7.09e-17	-1	0.310702	0.260982	0	1.81403	1.02e-19	1
Afu6g02280	aspf3	peroxiredoxin	Thioredoxin, glutaredoxin, glutathione systems	0.0137807	0.930794	0	0.158337	0.173008	0	1.74737	3.09e-71	1	1.58903	1.5e-58	1		0.294647	0.0084423	0	2.24214	7.03e-116	1	5.36033	0	1	3.1182	2.55e-226	1		-2.00259	1.28e-92	-1	-1.72172	1.26e-68	-1	0.0812119	0.51926	0	1.61038	5.24e-61	1
Afu6g09740	gliT	thioredoxin reductase GliT	Thioredoxin, glutaredoxin, glutathione systems	-0.395205	0.22601	0	0.347114	0.281412	0	2.04216	1.96e-14	1	1.69505	1.75e-10	1		-1.7354	1.4e-10	-1	0.826853	0.00329707	0	0.918345	0.000527944	0	0.0914915	0.775591	0		6.16097	5.06e-124	1	4.82077	2.66e-76	1	6.64071	8.33e-148	1	5.03716	2.08e-86	1
Afu6g10300	aspf28	thioredoxin, putative	Thioredoxin, glutaredoxin, glutathione systems	-0.0738386	0.714777	0	0.63462	2.92e-05	0	1.51081	7.38e-26	1	0.876191	1.4e-09	0		-0.43409	0.00642693	0	-0.406773	0.00946427	0	-1.11363	6.96e-15	-1	-0.706859	1.47e-06	0		1.09097	6.06e-14	1	0.730714	7.24e-07	0	0.0495716	0.809252	0	-1.53348	4.73e-27	-1
Afu8g01090		thioredoxin, putative	Thioredoxin, glutaredoxin, glutathione systems	-0.747538	8.48e-05	0	0.314373	0.119504	0	0.642514	0.000366717	0	0.328141	0.0787978	0		-0.773664	3.46e-05	0	-0.893154	8.27e-07	0	-2.02112	7.75e-32	-1	-1.12796	1.51e-10	-1		2.50623	1.34e-47	1	2.4801	2.4e-46	1	1.2987	1.91e-13	1	-0.157401	0.419482	0
Afu8g07130		AhpC/TSA family thioredoxin peroxidase, putative	Thioredoxin, glutaredoxin, glutathione systems	0.237352	0.0327029	0	-0.508141	6.23e-07	0	-1.0386	2.08e-25	-1	-0.530454	1.52e-07	0		0.309089	0.00432123	0	0.182318	0.102523	0	-0.147511	0.161267	0	-0.329829	0.00120485	0		-0.621304	4.35e-10	0	-0.549567	2.91e-08	0	0.069155	0.583696	0	0.26978	0.00947935	0
Afu1g17360	atfC	bZIP-type transcription factor	Selected transcription factor genes	0.170074	0.348878	0	-1.51097	2.28e-23	-1	-1.03307	7.51e-12	-1	0.4779	0.00264817	0		-0.114318	0.527637	0	-2.22737	6.16e-57	-1	-2.56786	2.12e-74	-1	-0.340494	0.0292809	0		1.73276	3.07e-34	1	1.44837	8.39e-25	1	1.01636	2.98e-11	1	0.197968	0.226164	0
Afu3g11330	atfA	bZIP-type transcription factor	Selected transcription factor genes	0.208718	0.420141	0	-0.834222	0.000122065	0	-0.693499	0.00107023	0	0.140722	0.551799	0		0.994689	5.56e-06	0	-0.193247	0.450244	0	1.54479	3.98e-14	1	1.73804	2.58e-17	1		-0.301151	0.196203	0	0.484819	0.0275346	0	0.339823	0.152174	0	1.93714	2.24e-21	1
Afu5g12960	atfB	bZIP-type transcription factor	Selected transcription factor genes	-0.36054	0.382584	0	1.98232	4.33e-11	1	1.19602	0.000103115	1	-0.786298	0.00360891	0		-0.417651	0.4155	0	1.35418	0.000110297	1	2.02909	3.01e-10	1	0.674903	0.0276823	0		-1.56713	1.16e-05	-1	-1.62424	5.07e-05	-1	-2.19526	3.44e-15	-1	-0.734057	0.00972997	0
Afu6g09930	yap1	bZIP-type transcription factor	Selected transcription factor genes	0.091454	0.707556	0	0.292076	0.153929	0	-0.114383	0.570573	0	-0.40646	0.0286344	0		0.454707	0.0228582	0	0.485653	0.0123216	0	2.32194	7.58e-41	1	1.83629	1.01e-25	1		-0.501865	0.00793491	0	-0.138612	0.511674	0	-0.308289	0.126331	0	1.93446	1.32e-28	1
Afu6g12150	atfD	bZIP-type transcription factor	Selected transcription factor genes	-0.314069	0.508342	0	1.85887	5.68e-09	1	2.96691	1.92e-22	1	1.10804	1.77e-06	1		-0.0647039	0.864941	0	0.475416	0.0879521	0	0.614349	0.0149393	0	0.138933	0.629278	0		1.12143	0.000732628	1	1.3708	3.35e-05	1	-0.262023	0.362844	0	-1.23113	1.02e-07	-1
Afu6g12522	skn7	Putative transcription factor and response regulator of a two-component signal transduction system	Selected transcription factor genes	-0.379623	0.0361397	0	0.261499	0.152966	0	0.682465	2.12e-05	0	0.420966	0.00974173	0		-0.346508	0.054767	0	-0.314597	0.0768822	0	0.372279	0.0215397	0	0.686876	1.78e-05	0		0.289277	0.0978744	0	0.322392	0.0616912	0	-0.28682	0.107166	0	-0.0209092	0.915037	0
Catalases, peroxidases and SODs
					upregulated in the group:	1			0			3			3				0			1			3			4				3			3			5			4
					total in the group:	15			15			15			15				15			15			15			15				15			15			15			15
					upregulated in the transcriptome:	531			842			1788			1551				517			485			1696			1502				1359			1430			867			1625
					total in the transcriptome:	10130			10130			10130			10130				10130			10130			10130			10130				10130			10130			10130			10130
					p-value:	0.554345			1			0.509164			0.409371				1			0.521188			0.471063			0.171911				0.326422			0.357093			0.00658701			0.210459
					downregulated in the group:	4			6			4			0				0			6			3			1				2			1			1			1
					total in the group:	15			40			40			40				40			40			40			40				40			40			40			40
					downregulated in the transcriptome:	573			1036			1446			1065				455			907			1592			862				968			1104			861			1607
					total in the transcriptome:	10130			10130			10130			10130				10130			10130			10130			10130				10130			10130			10130			10130
					p-value:	0.00838427			0.220683			0.842436			1				1			0.143576			0.962157			0.97169				0.906379			0.990198			0.971567			0.999016
Catalases and peroxidases
					upregulated in the group:	1			0			1			2				0			1			3			4				2			3			4			4
					total in the group:	9			9			9			9				9			9			9			9				9			9			9			9
					upregulated in the transcriptome:	531			842			1788			1551				517			485			1696			1502				1359			1430			867			1625
					total in the transcriptome:	10130			10130			10130			10130				10130			10130			10130			10130				10130			10130			10130			10130
					p-value:	0.384166			1			0.825973			0.411298				1			0.357079			0.17996			0.0325776				0.345122			0.122411			0.00473013			0.042304
					downregulated in the group:	4			6			4			0				0			6			3			1				2			1			1			1
					total in the group:	9			9			9			9				9			9			9			9				9			9			9			9
					downregulated in the transcriptome:	573			1036			1446			1065				455			907			1592			862				968			1104			861			1607
					total in the transcriptome:	10130			10130			10130			10130				10130			10130			10130			10130				10130			10130			10130			10130
					p-value:	0.00101569			7.21912e-05			0.0286706			1				1			3.3613e-05			0.156412			0.551001				0.209902			0.646179			0.550564			0.788867
Thioredoxin, glutaredoxin, glutathione system
					upregulated in the group:	0			0			9			7				1			1			9			8				3			4			3			6
					total in the group:	19			19			19			19				19			19			19			19				19			19			19			19
					upregulated in the transcriptome:	531			842			1788			1551				517			485			1696			1502				1359			1430			867			1625
					total in the transcriptome:	10130			10130			10130			10130				10130			10130			10130			10130				10130			10130			10130			10130
					p-value:	1			1			0.00274454			0.0180809				0.630729			0.606637			0.00187339			0.00375939				0.478789			0.275863			0.218646			0.0705593
					downregulated in the group:	1			1			1			0				2			1			4			2				1			2			0			4
					total in the group:	19			19			19			19				19			19			19			19				19			19			19			19
					downregulated in the transcriptome:	573			1036			1446			1065				455			907			1592			862				968			1104			861			1607
					total in the transcriptome:	10130			10130			10130			10130				10130			10130			10130			10130				10130			10130			10130			10130
					p-value:	0.669562			0.871493			0.946559			1				0.209139			0.832015			0.348759			0.489442				0.851932			0.629153			1			0.355628
All (but transcription factors)
					upregulated in the group:	1			0			12			10				1			2			12			12				6			7			8			10
					total in the group:	34			34			34			34				34			34			34			34				34			34			34			34
					upregulated in the transcriptome:	531			842			1788			1551				517			485			1696			1502				1359			1430			867			1625
					total in the transcriptome:	10130			10130			10130			10130				10130			10130			10130			10130				10130			10130			10130			10130
					p-value:	0.840181			1			0.0105337			0.0270932				0.832048			0.489257			0.00689252			0.00248312				0.301442			0.195328			0.00679029			0.0362142
					downregulated in the group:	5			7			5			0				2			7			7			3				3			3			1			5
					total in the group:	34			34			34			34				34			34			34			34				34			34			34			34
					downregulated in the transcriptome:	573			1036			1446			1065				455			907			1592			862				968			1104			861			1607
					total in the transcriptome:	10130			10130			10130			10130				10130			10130			10130			10130				10130			10130			10130			10130
					p-value:	0.0406963			0.052983			0.545563			1				0.455507			0.0284651			0.279854			0.562021				0.643505			0.732487			0.951453			0.645496

## Sheet: Sheet2
Glycolysis genes			Glucose: H2O2 vs. Untreated			Glucose: DFP vs. Untreated			Glucose: DFP+H2O2 vs. Untreated			Glucose: DFP+H2O2 vs. DFP				Peptone: H2O2 vs. Untreated			Peptone: DFP vs. Untreated			Peptone: DFP+H2O2 vs. Untreated			Peptone: DFP+H2O2 vs. DFP				Peptone vs. glucose: untreated			Peptone vs. glucose: H2O2			Peptone vs. glucose: DFP			Peptone vs. glucose: DFP+H2O2
GENE ID	Gene name	Feature	log2FC	p-adj.	regulation	log2FC	p-adj.	regulation	log2FC	p-adj.	regulation	log2FC	p-adj.	regulation		log2FC	p-adj.	regulation	log2FC	p-adj.	regulation	log2FC	p-adj.	regulation	log2FC	p-adj.	regulation		log2FC	p-adj.	regulation	log2FC	p-adj.	regulation	log2FC	p-adj.	regulation	log2FC	p-adj.	regulation
Afu6g02230		Glucokinase	-0.270508	0.123728	0	-0.949237	6.41e-10	0	-0.730373	1.63e-06	0	0.218863	0.179556	0		-0.0581593	0.783233	0	-0.38965	0.0192428	0	-0.649203	2.06e-05	0	-0.259553	0.112762	0		-0.875	1.02e-08	0	-0.662651	1.79e-05	0	-0.315413	0.0616669	0	-0.793829	1.69e-07	0
Afu2g16330		Glucokinase	1.1471	2.3e-08	1	0.183246	0.467218	0	0.328122	0.125353	0	0.144877	0.501763	0		0.0352111	0.908713	0	0.107864	0.683518	0	-0.484367	0.0252481	0	-0.592231	0.00669735	0		-0.647835	0.00274388	0	-1.75973	5.26e-19	-1	-0.723217	0.000468161	0	-1.46032	7.01e-13	-1
Afu2g05910		Hexokinase	-0.494662	2.69e-06	0	-0.498372	1.44e-06	0	-1.6488	3.18e-62	-1	-1.15043	1.41e-30	-1		-0.125298	0.313595	0	0.118218	0.328276	0	-1.35241	3.97e-42	-1	-1.47063	3.09e-49	-1		-0.806543	6.99e-16	0	-0.437179	2.19e-05	0	-0.189953	0.0920969	0	-0.510157	6.8e-07	0
Afu6g03980		Hexokinase	-1.63269	5.76e-14	-1	-0.348209	0.133394	0	-0.73983	0.000397879	0	-0.391621	0.0680358	0		-1.1693	3.19e-08	-1	-0.704994	0.000816731	0	-2.35793	1.25e-30	-1	-1.65294	3.75e-15	-1		0.363553	0.0992256	0	0.826948	0.000195542	0	0.00676803	0.987888	0	-1.25455	3.87e-09	-1
Afu2g00450		Hexokinase	2.42388	0.00220897	1	-0.496179	0.625242	0	4.13551	9.32e-09	1	4.63169	3.89e-11	1		1.70976	0.0165765	1	-2.40497	0.000530545	-1	4.11331	8.35e-11	1	6.51827	4.75e-24	1		3.94401	6.24e-08	1	3.22988	8.61e-07	1	2.03522	0.00805851	1	3.9218	6.94e-10	1
Afu7g04040		Hexokinase	-0.189389	0.331331	0	-0.0640326	0.77241	0	-0.514448	0.00159594	0	-0.450416	0.0056707	0		-0.688919	6.07e-05	0	-0.0710844	0.733124	0	-0.748422	2.77e-06	0	-0.677337	3.22e-05	0		-0.435799	0.00952752	0	-0.935329	8.39e-09	0	-0.442851	0.00910737	0	-0.669772	3.42e-05	0
Afu2g15700		Hexokinase	0.286344	0.0992011	0	0.769227	5.86e-07	0	-0.450301	0.00368419	0	-1.21953	2.7e-16	-1		0.0390395	0.857484	0	0.0108983	0.957593	0	-0.633103	2.68e-05	0	-0.644002	2.49e-05	0		0.0119133	0.966725	0	-0.235391	0.154929	0	-0.746415	1.1e-06	0	-0.170889	0.29834	0
Afu2g08110		Hexokinase	-0.62565	0.000695055	0	-0.34811	0.0604761	0	0.799736	9.6e-07	0	1.14785	4.29e-13	1		-0.191622	0.373248	0	0.070376	0.74978	0	2.50736	1.08e-59	1	2.43698	1.65e-55	1		-0.793436	3.47e-06	0	-0.359408	0.0572697	0	-0.37495	0.038696	0	0.914185	1.76e-09	0
Afu2g09790		Glucose-6-phosphate isomerase	0.604249	0.000261875	0	0.109991	0.583531	0	-0.0927172	0.598486	0	-0.202708	0.225893	0		0.599285	0.000321979	0	0.221645	0.222328	0	1.35468	5.39e-19	1	1.13303	1.86e-13	1		-0.324184	0.053473	0	-0.329148	0.0470115	0	-0.21253	0.23941	0	1.12321	2.17e-13	1
Afu4g00960		6-Phosphofructokinase	0.17097	0.376972	0	-0.398406	0.0196104	0	-1.10549	1.36e-12	-1	-0.707079	8.43e-06	0		0.29315	0.106603	0	-0.0841079	0.682998	0	-0.417913	0.00936844	0	-0.333806	0.0446704	0		-0.867876	4.19e-08	0	-0.745695	2.6e-06	0	-0.553578	0.000826667	0	-0.180304	0.291662	0
Afu3g11690		Fructose-bisphosphate aldolase	0.385513	0.0236076	0	-0.177971	0.33296	0	-0.291484	0.0687227	0	-0.113513	0.510009	0		0.468521	0.00505183	0	-0.532185	0.00102611	0	-0.94681	3.69e-10	0	-0.414625	0.00893102	0		1.28601	1.7e-17	1	1.36902	8.37e-20	1	0.931798	1.63e-09	0	0.630686	3.94e-05	0
Afu5g13450		Triose-phosphate isomerase	-0.218295	0.0142296	0	-0.679798	1.92e-17	0	-1.12048	8.81e-46	-1	-0.440683	5.25e-08	0		-0.0884827	0.375103	0	-0.19121	0.0296459	0	-1.03269	6.66e-40	-1	-0.841479	1.61e-26	0		0.183144	0.0332619	0	0.312956	0.000134838	0	0.671732	3.31e-17	0	0.270935	0.000944451	0
Afu2g11020		Triose-phosphate isomerase	0.318723	0.0748115	0	-0.427266	0.0122719	0	0.75809	1.05e-06	0	1.18536	5.5e-15	1		0.472195	0.0039247	0	-0.232498	0.182618	0	-0.134499	0.41872	0	0.0979989	0.582889	0		0.394158	0.0168697	0	0.54763	0.000448943	0	0.588926	0.000249088	0	-0.498431	0.00110348	0
Afu5g01970		Glyceraldehyde-3-phosphate dehydrogenase	0.367628	0.00779357	0	-0.46	0.000503069	0	-0.840142	1.75e-11	0	-0.380142	0.00325714	0		0.501944	0.000197184	0	-0.248385	0.0796917	0	-1.15954	5.96e-21	-1	-0.911159	3.29e-13	0		0.248499	0.0692732	0	0.382815	0.00338964	0	0.460114	0.000503663	0	-0.0709025	0.620222	0
Afu5g01030		Glyceraldehyde-3-phosphate dehydrogenase	1.47366	2.28e-07	1	-2.72429	2.93e-23	-1	-0.990147	0.000394902	0	1.73415	4.02e-10	1		-0.0971548	0.811992	0	0.0558719	0.885043	0	0.663082	0.022832	0	0.60721	0.0423704	0		-3.9192	9.31e-47	-1	-5.49002	3.28e-89	-1	-1.13903	0.00010821	-1	-2.26597	1.62e-16	-1
Afu8g02560		Glyceraldehyde-3-phosphate dehydrogenase	0.737689	0.00194851	0	1.60822	7.87e-14	1	5.09341	1.55e-135	1	3.4852	1.24e-73	1		-0.424506	0.0540434	0	-0.344152	0.11901	0	2.0559	1.44e-27	1	2.40005	8.99e-37	1		4.5305	1.69e-107	1	3.3683	7.36e-66	1	2.57813	7.08e-41	1	1.49298	4.49e-15	1
Afu3g09290		Phosphoglycerate mutase	0.0244367	0.889277	0	-0.176589	0.192949	0	-0.924151	1.88e-15	0	-0.747563	1.7e-10	0		0.120186	0.4155	0	0.110442	0.441647	0	-0.790844	9.25e-12	0	-0.901285	1.08e-14	0		-0.488659	4.72e-05	0	-0.39291	0.00114515	0	-0.201629	0.127041	0	-0.355352	0.00310958	0
Afu6g06770		Phosphopyruvate hydratase	0.853692	5.61e-06	0	-0.405318	0.0407968	0	-0.594594	0.00115041	0	-0.189276	0.336555	0		0.670539	0.000533129	0	-0.00153952	0.995753	0	-1.03354	6.77e-09	-1	-1.032	1.02e-08	-1		0.00811423	0.985149	0	-0.175039	0.398133	0	0.411893	0.036798	0	-0.430827	0.0203043	0
Afu6g07430		Pyruvate kinase	0.271749	0.0532768	0	-0.0270143	0.892304	0	0.1136	0.405897	0	0.140614	0.297787	0		0.0793786	0.627642	0	0.0698556	0.665254	0	-0.441414	0.000439483	0	-0.51127	5.28e-05	0		-0.65643	1.72e-07	0	-0.8488	6.41e-12	0	-0.55956	1.28e-05	0	-1.21144	3.2e-23	-1
Afu7g05800		Fructose-2,6-bisphosphate 2-phosphatase	0.41256	0.0819835	0	-0.608465	0.00628219	0	-1.36677	4.12e-11	-1	-0.758304	0.000352297	0		1.20012	2.3e-08	1	-0.300382	0.213784	0	-1.02171	7.58e-07	-1	-0.721333	0.000688053	0		0.168636	0.496379	0	0.956193	4.8e-06	0	0.476719	0.0360579	0	0.513691	0.0169695	0
Afu1g07220		6-Phosphofructo 2-kinase	-0.599029	0.0116887	0	-1.44947	2.16e-11	-1	-1.97217	1.53e-20	-1	-0.522702	0.0195068	0		-0.690773	0.00328523	0	-0.364176	0.140237	0	0.192761	0.417902	0	0.556937	0.0130062	0		-1.1543	1.07e-07	-1	-1.24604	7.77e-09	-1	-0.0690073	0.822766	0	1.01063	2.72e-06	1
Afu5g14800		L-Lactate dehydrogenase	-2.05965	7.33e-18	-1	-2.23336	7.84e-23	-1	2.92824	5.94e-53	1	5.1616	1.75e-132	1		-1.92153	1.66e-07	-1	0.0574954	0.864485	0	3.84061	4.28e-73	1	3.78311	3.47e-69	1		-2.41606	8.53e-27	-1	-2.27795	1.63e-10	-1	-0.125206	0.709903	0	-1.5037	8.4e-17	-1
Afu3g11070		Pyruvate decarboxylase	-0.760386	0.00276604	0	-2.1156	8.12e-20	-1	-1.3919	2.27e-09	-1	0.7237	0.00256817	0		-0.270525	0.353744	0	1.12006	4e-06	1	2.34931	1.38e-24	1	1.22926	1.79e-07	1		-3.96766	5.07e-68	-1	-3.4778	2.03e-52	-1	-0.732008	0.00339538	0	-0.226449	0.376847	0
Afu6g00750		Pyruvate decarboxylase	-0.584466	6.1e-05	0	-1.65263	1.47e-33	-1	-1.26738	2.03e-20	-1	0.385259	0.00785605	0		-0.619033	1.16e-05	0	-1.24826	4.69e-21	-1	-1.92103	3.99e-49	-1	-0.67277	6.69e-07	0		2.30742	7.44e-69	1	2.27285	2.54e-66	1	2.7118	7.99e-92	1	1.65377	9.02e-35	1
Afu7g01010		Alcohol dehydrogenase	0.857629	0.189676	0	-5.38132	2.51e-22	-1	-3.34469	1.49e-09	-1	2.03663	0.000360546	1		1.14392	0.0716871	0	1.39951	0.0215545	1	0.869875	0.138226	0	-0.529636	0.399624	0		-1.45431	0.0136572	-1	-1.16802	0.0491265	-1	5.32652	6.34e-22	1	2.76026	6.63e-07	1
Afu7g04380		Alcohol dehydrogenase	-0.816388	9.34e-06	0	-0.538581	0.00362655	0	-0.095565	0.629266	0	0.443016	0.0129082	0		-0.44239	0.0174134	0	-1.16897	4.23e-12	-1	-2.07874	7.58e-37	-1	-0.909765	7.61e-08	0		2.73856	4.01e-61	1	3.11256	2.4e-77	1	2.10816	1.4e-36	1	0.755383	9.71e-06	0
Afu5g06240		Alcohol dehydrogenase	-4.02789	9.9e-54	-1	-2.76654	3.72e-26	-1	-1.53264	6.27e-09	-1	1.2339	3.98e-06	1		-2.875	5.84e-26	-1	1.67112	5.91e-10	1	-0.233675	0.428493	0	-1.90479	5.94e-13	-1		-4.43301	3.83e-66	-1	-3.28012	8.61e-35	-1	0.0046491	0.997401	0	-3.13405	1.92e-33	-1
				upregulated in the group:	3			1			3			8				2			3			6			6				5			5			5			6
				total in the group:	27			27			27			27				27			27			27			27				27			27			27			27
				upregulated in the transcriptome:	531			842			1788			1551				517			485			1696			1502				1359			1430			867			1625
				total in the transcriptome:	10130			10130			10130			10130				10130			10130			10130			10130				10130			10130			10130			10130
				p-value:	0.166045			0.904263			0.879297			0.0440093				0.404118			0.136887			0.292			0.201791				0.291899			0.330996			0.0757274			0.257661
				downregulated in the group:	3			7			9			2				3			3			8			4				6			7			1			6
				total in the group:	27			27			27			27				27			27			27			27				27			27			27			27
				downregulated in the transcriptome:	573			1036			1446			1065				455			907			1592			862				968			1104			861			1607
				total in the transcriptome:	10130			10130			10130			10130				10130			10130			10130			10130				10130			10130			10130			10130
				p-value:	0.194212			0.016323			0.00998189			0.792505				0.118992			0.440019			0.0503148			0.193285				0.0387164			0.0225189			0.90942			0.249175
TCA cycle genes			Glucose: H2O2 vs. Untreated			Glucose: DFP vs. Untreated			Glucose: DFP+H2O2 vs. Untreated			Glucose: DFP+H2O2 vs. DFP				Peptone: H2O2 vs. Untreated			Peptone: DFP vs. Untreated			Peptone: DFP+H2O2 vs. Untreated			Peptone: DFP+H2O2 vs. DFP				Peptone vs. glucose: untreated			Peptone vs. glucose: H2O2			Peptone vs. glucose: DFP			Peptone vs. glucose: DFP+H2O2
GENE ID	Gene name	Feature	log2FC	p-adj.	regulation	log2FC	p-adj.	regulation	log2FC	p-adj.	regulation	log2FC	p-adj.	regulation		log2FC	p-adj.	regulation	log2FC	p-adj.	regulation	log2FC	p-adj.	regulation	log2FC	p-adj.	regulation		log2FC	p-adj.	regulation	log2FC	p-adj.	regulation	log2FC	p-adj.	regulation	log2FC	p-adj.	regulation
Afu1g06960		Pyruvate dehydrogenase complex	0.282859	0.0183182	0	0.16022	0.200903	0	-0.138216	0.232956	0	-0.298436	0.00712025	0		0.18386	0.148442	0	0.423984	0.000189919	0	0.354714	0.00119328	0	-0.0692708	0.586251	0		-0.894779	6.59e-17	0	-0.993778	9.96e-21	0	-0.631015	7.55e-09	0	-0.40185	0.000223096	0
Afu2g04870		Pyruvate dehydrogenase complex	-0.169803	0.547298	0	0.393548	0.0969142	0	1.56223	2.07e-14	1	1.16868	1.5e-09	1		-0.171828	0.547541	0	0.461876	0.0453381	0	1.06937	1.36e-07	1	0.607499	0.00349248	0		-0.607895	0.00783032	0	-0.609919	0.00901264	0	-0.539567	0.0132786	0	-1.10075	1.02e-08	-1
Afu3g04170		Pyruvate dehydrogenase complex	0.10095	0.32937	0	0.234544	0.0101219	0	-0.180193	0.0412121	0	-0.414738	1e-06	0		0.122523	0.229622	0	0.559774	5.47e-11	0	0.0148969	0.886749	0	-0.544877	1.07e-10	0		-0.630715	7.55e-14	0	-0.609142	4.79e-13	0	-0.305485	0.000546374	0	-0.435624	2.48e-07	0
Afu7g05720		Pyruvate dehydrogenase complex	0.468485	0.000327996	0	0.315599	0.0173197	0	0.386102	0.00193538	0	0.0705026	0.614444	0		0.384101	0.00403904	0	0.498435	9.83e-05	0	0.535908	1.14e-05	0	0.0374735	0.804554	0		-0.613927	7.46e-07	0	-0.698311	1.15e-08	0	-0.431091	0.000783242	0	-0.464121	0.000156308	0
Afu2g02100		Pyruvate dehydrogenase complex	0.261799	0.0243297	0	0.0429839	0.766423	0	-1.24823	4.28e-34	-1	-1.29121	3.42e-36	-1		0.169971	0.165782	0	0.149294	0.219536	0	-0.300618	0.00454712	0	-0.449911	1.99e-05	0		0.0876727	0.481513	0	-0.00415494	0.98549	0	0.193982	0.0959947	0	1.03528	6.01e-24	1
Afu3g08270		Pyruvate dehydrogenase complex	0.455857	0.00404029	0	0.883251	1.49e-09	0	0.221451	0.151265	0	-0.6618	4.12e-06	0		0.172576	0.337817	0	0.693468	3.16e-06	0	0.561727	0.000104766	0	-0.131741	0.419213	0		-0.519886	0.000594177	0	-0.803167	3.49e-08	0	-0.709669	1.13e-06	0	-0.17961	0.246054	0
Afu5g04230		Citrate synthase	1.02567	1.62e-07	1	0.190473	0.412719	0	-0.3388	0.0887082	0	-0.529272	0.0066038	0		1.20479	7.24e-10	1	0.733682	0.000232145	0	0.603222	0.00167559	0	-0.13046	0.556165	0		-0.980838	3.05e-07	0	-0.801715	3.06e-05	0	-0.437628	0.0348557	0	-0.0388156	0.866272	0
Afu2g15312		Citrate synthase	-0.0607645	0.87712	0	-1.39759	8.89e-07	-1	1.99002	8.16e-16	1	3.38761	1.73e-40	1		0.154849	0.642725	0	0.107966	0.741763	0	5.03488	1.01e-108	1	4.92692	6.49e-103	1		-0.182221	0.563158	0	0.0333931	0.931219	0	1.32334	1.47e-06	1	2.86265	1.16e-38	1
Afu1g06810		Aconitase	1.71588	1.37e-52	1	-2.16107	2.75e-72	-1	-2.68121	2.81e-100	-1	-0.520147	0.000151064	0		0.374435	0.00318284	0	-2.11957	8.39e-65	-1	-2.22554	7.16e-70	-1	-0.105963	0.517697	0		-0.726607	5.27e-10	0	-2.06806	7.61e-78	-1	-0.685115	5.99e-07	0	-0.270931	0.0679407	0
Afu6g12930		Aconitase	0.982739	2.26e-12	0	-2.03282	3.67e-51	-1	-0.680734	8.51e-07	0	1.35209	4.86e-23	1		0.425711	0.004812	0	-1.27033	2.07e-20	-1	1.10625	3.55e-16	1	2.37658	6.87e-70	1		0.019496	0.926057	0	-0.537532	0.000137654	0	0.781989	2.73e-08	0	1.80648	5.64e-41	1
Afu6g06370		Isocitrate dehydrogenase (NAD+)	0.436842	1.88e-07	0	0.181945	0.0413762	0	-0.914012	2.53e-30	0	-1.09596	4.32e-43	-1		0.541608	7.53e-11	0	0.603517	9.71e-14	0	0.441863	3.58e-08	0	-0.161654	0.0586239	0		-0.502432	6.09e-10	0	-0.397666	1.04e-06	0	-0.0808603	0.407704	0	0.853443	7.34e-27	0
Afu1g12800		Isocitrate dehydrogenase (NAD+)	-0.0430895	0.74391	0	0.493532	2.95e-07	0	-0.0826077	0.428948	0	-0.576139	7.7e-10	0		0.124547	0.284412	0	0.926713	3.16e-23	0	0.7463	9.37e-16	0	-0.180414	0.071047	0		-0.917655	9.29e-23	0	-0.750019	1.58e-15	0	-0.484474	4.07e-07	0	-0.0887481	0.389345	0
Afu3g08660		Isocitrate dehydrogenase (NADP+)	0.563427	1.13e-10	0	0.674487	2.53e-15	0	0.172982	0.0530899	0	-0.501505	3.66e-09	0		-0.0566219	0.610475	0	0.415331	2.09e-06	0	0.609533	2.81e-13	0	0.194202	0.0286917	0		0.545857	1.69e-10	0	-0.0741917	0.454934	0	0.286701	0.0013865	0	0.982408	2.85e-32	0
Afu3g05370		a-ketoglutarate dehydrogenase	0.36191	0.000378561	0	0.0709183	0.562277	0	-0.228368	0.0205825	0	-0.299286	0.00211059	0		0.455528	5.51e-06	0	0.324617	0.00130036	0	0.369844	0.000105565	0	0.0452264	0.690446	0		-0.21965	0.0318546	0	-0.126032	0.23538	0	0.0340488	0.799788	0	0.378561	7.51e-05	0
Afu4g11650		a-ketoglutarate dehydrogenase	1.31572	4.85e-07	1	-0.337227	0.257137	0	-0.282051	0.302018	0	0.0551759	0.857391	0		1.80004	2.9e-12	1	0.217946	0.486906	0	2.20738	4.08e-19	1	1.98944	1.52e-15	1		-0.465314	0.0919538	0	0.0190039	0.963592	0	0.0898587	0.801065	0	2.02412	3.3e-16	1
Afu4g04520		Succinate-CoA ligase	0.0285168	0.887666	0	0.294795	0.0465067	0	-0.927963	4.24e-12	0	-1.22276	3.67e-20	-1		0.585545	3.74e-05	0	0.345863	0.0177558	0	-0.109677	0.461512	0	-0.45554	0.000889682	0		-0.276616	0.0568285	0	0.280412	0.050196	0	-0.225548	0.135861	0	0.54167	6.34e-05	0
Afu4g00290		Succinate-CoA ligase	2.17035	3.77e-12	1	0.284712	0.471175	0	1.76686	8.7e-09	1	1.48215	3.95e-07	1		1.07188	0.000600943	1	0.868459	0.00517902	0	1.86519	3.68e-11	1	0.996728	0.000529647	0		0.448337	0.201234	0	-0.650128	0.0311817	0	1.03208	0.000786539	1	0.546661	0.0619072	0
Afu5g06130		Succinate-CoA ligase	0.144483	0.188062	0	0.382102	7.47e-05	0	0.113162	0.258932	0	-0.26894	0.00447168	0		0.39347	6.15e-05	0	0.287036	0.00362721	0	0.0377285	0.72873	0	-0.249308	0.00917279	0		-0.0416601	0.725557	0	0.207327	0.0350139	0	-0.136726	0.197199	0	-0.117094	0.239319	0
Afu1g10830		Succinate-CoA ligase	0.729717	0.000181024	0	0.169671	0.458316	0	1.10798	5.96e-10	1	0.938314	3.02e-08	0		-0.156196	0.450574	0	-0.768313	5.97e-06	0	-0.893864	4.66e-08	0	-0.125551	0.521846	0		1.40355	1.59e-15	1	0.517633	0.00314686	0	0.465562	0.0111944	0	-0.598303	0.000401528	0
Afu3g07810		Succinate dehydrogenase	0.843447	4.52e-10	0	-2.51197	1.06e-83	-1	-2.31607	2.41e-71	-1	0.195905	0.17306	0		0.963569	9.89e-13	0	-1.85325	3.02e-46	-1	-1.76137	2.86e-42	-1	0.0918813	0.556152	0		0.0431353	0.804847	0	0.163257	0.271497	0	0.701853	2.77e-07	0	0.59783	7.99e-06	0
Afu5g09680		Succinate dehydrogenase	0.623972	8.45e-05	0	-1.91929	4.22e-38	-1	-1.3161	1.04e-18	-1	0.60319	9.39e-05	0		0.62093	9.55e-05	0	-1.52274	1.05e-24	-1	-1.54918	5.61e-26	-1	-0.0264397	0.893635	0		0.349323	0.029657	0	0.346281	0.0286537	0	0.745877	1.74e-06	0	0.116248	0.490242	0
Afu5g10370		Succinate dehydrogenase	0.972827	4.22e-09	0	-2.77262	3.78e-68	-1	-2.67976	1.15e-63	-1	0.0928645	0.625275	0		1.12044	1.13e-11	1	-1.89813	8.03e-33	-1	-1.88346	9.01e-33	-1	0.0146717	0.949527	0		0.217745	0.231552	0	0.365357	0.0323987	0	1.09224	3.37e-11	1	1.01404	4.5e-10	1
Afu1g15590		Succinate dehydrogenase	0.50827	0.00349853	0	-1.72126	3.15e-27	-1	-1.50371	3.29e-21	-1	0.21755	0.214464	0		0.500081	0.00396087	0	-1.39246	2.18e-18	-1	-1.59735	2.25e-24	-1	-0.204893	0.24821	0		0.407168	0.0166294	0	0.398979	0.0173323	0	0.735975	1.04e-05	0	0.313531	0.0640863	0
Afu8g05530		Succinate dehydrogenase	0.524844	0.000100548	0	-0.848869	4.7e-11	0	-1.71201	2.23e-41	-1	-0.863141	2.74e-11	0		0.160545	0.295206	0	-1.363	4.46e-28	-1	-1.02921	8.12e-17	-1	0.333788	0.011039	0		1.45487	9.8e-32	1	1.09057	1.55e-18	1	0.940743	1.48e-13	0	2.13767	4.25e-65	1
Afu7g05070		Succinate dehydrogenase	-1.01804	6.24e-05	-1	-1.37381	1.9e-08	-1	-0.44439	0.0783033	0	0.929421	0.000141839	0		-2.16979	7.59e-19	-1	-0.0560828	0.86289	0	-0.652773	0.00800551	0	-0.59669	0.0178099	0		-1.77131	1.32e-13	-1	-2.92306	5.73e-35	-1	-0.45358	0.0925784	0	-1.97969	7.17e-17	-1
Afu4g14850		Succinate dehydrogenase	-0.763014	0.000713134	0	-2.40764	1.14e-30	-1	-2.85368	5.09e-42	-1	-0.446032	0.0505777	0		-0.60877	0.0082745	0	-2.75061	1.73e-39	-1	-4.26613	6.52e-86	-1	-1.51552	2.98e-11	-1		-0.102717	0.698105	0	0.0515269	0.859006	0	-0.445686	0.0639663	0	-1.51517	2.57e-11	-1
Afu6g02470		Fumarate hydratase	0.446309	0.00737808	0	0.0949671	0.633773	0	0.0289277	0.877221	0	-0.0660394	0.709772	0		0.611347	0.000165905	0	0.0748766	0.706904	0	0.0808423	0.644879	0	0.00596573	0.982206	0		-0.174088	0.318231	0	-0.00904946	0.972983	0	-0.194178	0.275352	0	-0.122173	0.467705	0
Afu1g06820		Fumarate hydratase	0.195339	0.23494	0	-0.701969	7.5e-07	0	0.170917	0.249278	0	0.872886	2.19e-10	0		0.41385	0.00579771	0	-0.657528	3.77e-06	0	0.314938	0.0251858	0	0.972466	1.06e-12	0		0.101556	0.542364	0	0.320067	0.0277107	0	0.145998	0.379942	0	0.245578	0.0874432	0
Afu6g05210		Malate dehydrogenase	0.0190516	0.898498	0	-0.450686	1.02e-05	0	-0.602005	9.68e-10	0	-0.151319	0.152091	0		0.370614	0.000480592	0	-0.465734	5.29e-06	0	-1.07315	1.09e-28	-1	-0.607415	7.75e-10	0		0.656454	2.85e-11	0	1.00802	2.26e-25	1	0.641406	1.18e-10	0	0.185309	0.0737872	0
Afu7g05740		Malate dehydrogenase	0.667863	0.000198664	0	0.385225	0.0379882	0	0.576368	0.000766618	0	0.191143	0.297713	0		0.622122	0.000615563	0	0.331425	0.0809385	0	0.477012	0.0054926	0	0.145587	0.450456	0		-0.202327	0.294172	0	-0.248068	0.183361	0	-0.256127	0.186995	0	-0.301682	0.0882413	0
Afu2g13810		Malate dehydrogenase	2.25783	1.67e-51	1	0.481263	0.00381704	0	1.12833	1.57e-13	1	0.647066	8.18e-06	0		-0.458592	0.0236134	0	0.788212	2.06e-06	0	2.11951	4.02e-45	1	1.3313	1.22e-19	1		-1.13714	6.23e-12	-1	-3.85356	3.48e-123	-1	-0.830194	5.76e-08	0	-0.145964	0.345709	0
Afu6g10650		ATP-citrate synthase	0.23702	0.254588	0	1.8329	9.72e-27	1	-0.628812	0.000366038	0	-2.46171	2.92e-47	-1		-0.272567	0.185319	0	0.113934	0.607494	0	-1.5306	3.02e-19	-1	-1.64453	9e-22	-1		0.562465	0.00192669	0	0.0528784	0.817787	0	-1.1565	3.25e-11	-1	-0.339319	0.0624675	0
Afu6g10660		ATP-citrate synthase	-0.0179135	0.938518	0	1.73789	4.28e-34	1	1.01767	1.66e-12	1	-0.720216	7.77e-07	0		-0.774702	3.39e-07	0	0.00325043	0.98777	0	-1.6974	6.66e-33	-1	-1.70065	1.04e-32	-1		0.780786	1.04e-07	0	0.0239977	0.908251	0	-0.953851	6.13e-11	0	-1.93429	3.06e-42	-1
Afu4g13030		Citrate lyase	0.0828775	0.664212	0	0.258094	0.0986528	0	0.819557	1.95e-09	0	0.561463	1.34e-05	0		-0.223434	0.138259	0	-0.281314	0.0452756	0	-0.33649	0.00971045	0	-0.0551751	0.723518	0		0.581229	3.24e-05	0	0.274918	0.0590924	0	0.0418212	0.819913	0	-0.574817	7.33e-06	0
Afu4g07710		Pyruvate carboxylase	1.37256	2.37e-12	1	-0.00360206	1	0	-0.647107	0.000984433	0	-0.643505	0.0010997	0		0.932916	4.39e-06	0	0.0668866	0.797073	0	-0.375562	0.0611577	0	-0.442449	0.0288082	0		0.351508	0.0962808	0	-0.0881405	0.716375	0	0.421996	0.0472613	0	0.623052	0.00148165	0
Afu5g07570		Pyruvate carboxylase	0.00158599	0.998196	0	-1.68436	0.00258149	-1	-0.74437	0.139091	0	0.939991	0.0932764	0		-0.967334	7.06e-05	0	-2.8236	1.31e-32	-1	-2.55835	6.76e-28	-1	0.265255	0.357062	0		5.02596	1.98e-44	1	4.05704	7.47e-34	1	3.88672	1.51e-18	1	3.21199	1.75e-17	1
				upregulated in the group:	6			2			6			4				4			0			6			4				3			3			4			7
				total in the group:	36			36			36			36				36			36			36			36				36			36			36			36
				upregulated in the transcriptome:	531			842			1788			1551				517			485			1696			1502				1359			1430			867			1625
				total in the transcriptome:	10130			10130			10130			10130				10130			10130			10130			10130				10130			10130			10130			10130
				p-value:	0.0102546			0.813003			0.629749			0.823194				0.109321			1			0.574173			0.802248				0.87901			0.900446			0.371625			0.353763
				downregulated in the group:	1			10			8			4				1			9			11			3				2			3			1			4
				total in the group:	36			36			36			36				36			36			36			36				36			36			36			36
				downregulated in the transcriptome:	573			1036			1446			1065				455			907			1592			862				968			1104			861			1607
				total in the transcriptome:	10130			10130			10130			10130				10130			10130			10130			10130				10130			10130			10130			10130
				p-value:	0.877534			0.00254795			0.131548			0.532636				0.809357			0.00364725			0.0188728			0.601649				0.871256			0.767704			0.959381			0.844972
Respiration genes			Glucose: H2O2 vs. Untreated			Glucose: DFP vs. Untreated			Glucose: DFP+H2O2 vs. Untreated			Glucose: DFP+H2O2 vs. DFP				Peptone: H2O2 vs. Untreated			Peptone: DFP vs. Untreated			Peptone: DFP+H2O2 vs. Untreated			Peptone: DFP+H2O2 vs. DFP				Peptone vs. glucose: untreated			Peptone vs. glucose: H2O2			Peptone vs. glucose: DFP			Peptone vs. glucose: DFP+H2O2
GENE ID	Gene name	Feature	log2FC	p-adj.	regulation	log2FC	p-adj.	regulation	log2FC	p-adj.	regulation	log2FC	p-adj.	regulation		log2FC	p-adj.	regulation	log2FC	p-adj.	regulation	log2FC	p-adj.	regulation	log2FC	p-adj.	regulation		log2FC	p-adj.	regulation	log2FC	p-adj.	regulation	log2FC	p-adj.	regulation	log2FC	p-adj.	regulation
Afu5g04370		NADH-ubiquinone oxidoreductase	0.450718	1.01e-05	0	-1.3852	1.96e-47	-1	-1.5169	1.18e-56	-1	-0.131702	0.214477	0		0.373106	0.000370809	0	-0.53199	1.13e-07	0	-0.669652	4.24e-12	0	-0.137662	0.199065	0		-0.756952	5.22e-15	0	-0.834564	3.53e-18	0	0.0962538	0.419804	0	0.0902942	0.404394	0
Afu2g13710		NADH-ubiquinone oxidoreductase	0.123122	0.25288	0	-1.13984	1.15e-37	-1	-1.26151	8.78e-46	-1	-0.121661	0.215882	0		0.227073	0.0235892	0	-0.621065	8.12e-12	0	-0.818065	2.65e-20	0	-0.197	0.0397125	0		-0.412254	6.83e-06	0	-0.308303	0.000852462	0	0.106525	0.32356	0	0.0311864	0.771316	0
Afu6g08810		NADH-ubiquinone oxidoreductase	0.261927	0.097287	0	-0.162326	0.324806	0	-0.214595	0.1414	0	-0.0522689	0.747064	0		0.202004	0.217401	0	-0.0314339	0.864635	0	-0.174958	0.233901	0	-0.143524	0.350134	0		-0.176593	0.257743	0	-0.236516	0.113275	0	-0.0457006	0.814062	0	-0.136956	0.36066	0
Afu2g05500		NADH-ubiquinone oxidoreductase	0.369805	0.00403799	0	0.125986	0.380189	0	0.652218	2.75e-08	0	0.526231	8.43e-06	0		0.409984	0.00127691	0	0.263265	0.043104	0	0.116616	0.365157	0	-0.14665	0.257999	0		-0.266913	0.0352977	0	-0.226733	0.0735742	0	-0.129634	0.355831	0	-0.802515	4.39e-12	0
Afu1g05820		NADH-ubiquinone oxidoreductase	0.205276	0.191808	0	-0.484156	0.000573876	0	0.75488	1.11e-08	0	1.23904	2.28e-21	1		-0.154567	0.345803	0	-0.0100363	0.955729	0	-0.44597	0.000847398	0	-0.435933	0.00133639	0		0.0381192	0.82921	0	-0.321724	0.0219264	0	0.512239	0.000216989	0	-1.16273	3.21e-19	-1
Afu5g02080		NADH-ubiquinone oxidoreductase	0.353691	0.0285391	0	0.219574	0.188476	0	0.468573	0.00141467	0	0.249	0.100155	0		0.344368	0.0329887	0	0.2569	0.115732	0	0.426877	0.00338386	0	0.169977	0.284294	0		-0.237859	0.136158	0	-0.247182	0.114826	0	-0.200532	0.227966	0	-0.279555	0.0614906	0
Afu4g05860		NADH-ubiquinone oxidoreductase	0.562303	3.56e-05	0	-1.46242	2.93e-30	-1	-0.597184	4.3e-06	0	0.865234	2.46e-11	0		0.144738	0.366539	0	-0.983181	3e-14	0	-0.0889365	0.541836	0	0.894244	3.38e-12	0		0.177164	0.22268	0	-0.240401	0.0839094	0	0.656402	8.24e-07	0	0.685412	9.66e-08	0
Afu1g06610		NADH-ubiquinone oxidoreductase	0.474019	7.5e-06	0	-2.02211	1.86e-86	-1	-1.29774	2.5e-37	-1	0.724367	1.14e-11	0		0.256058	0.0232584	0	-1.2381	3.81e-34	-1	-1.02676	2.37e-24	-1	0.21134	0.060004	0		-0.461519	8.05e-06	0	-0.679479	1.13e-11	0	0.322494	0.00507856	0	-0.190533	0.0853219	0
Afu4g11050		NADH-ubiquinone oxidoreductase	0.602515	7.14e-11	0	-1.575	2.75e-69	-1	-1.73608	3.92e-83	-1	-0.161076	0.103186	0		0.436783	4.71e-06	0	-0.839644	1.87e-20	0	-0.719324	1.04e-15	0	0.12032	0.233515	0		-0.435038	2.44e-06	0	-0.600769	2.34e-11	0	0.300323	0.00220078	0	0.581719	2.6e-10	0
Afu2g09130		NADH-ubiquinone oxidoreductase	0.541946	2.34e-06	0	-2.37493	2.87e-103	-1	-2.39393	1.02e-103	-1	-0.0190007	0.893943	0		0.582619	3.98e-07	0	-1.30458	1.31e-32	-1	-1.35665	1.62e-35	-1	-0.0520674	0.702889	0		-0.474635	2.64e-05	0	-0.433962	0.000105404	0	0.595706	3.69e-07	0	0.562639	1.09e-06	0
Afu6g02960		NADH-ubiquinone oxidoreductase	0.344758	0.0369362	0	-0.689993	6.11e-06	0	-0.101615	0.538219	0	0.588378	7.82e-05	0		0.0167411	0.939432	0	-0.370485	0.0199575	0	-0.726436	5.96e-07	0	-0.355951	0.0203246	0		0.137057	0.427346	0	-0.19096	0.242597	0	0.456565	0.0035648	0	-0.487764	0.00106013	0
Afu2g10600		NADH-ubiquinone oxidoreductase	0.387624	0.000301139	0	0.0184276	0.912923	0	-0.0733224	0.514409	0	-0.09175	0.407054	0		-0.00640819	0.964002	0	0.134274	0.254665	0	0.111482	0.303917	0	-0.0227927	0.857264	0		-0.0695907	0.569888	0	-0.463622	4.83e-06	0	0.046256	0.734236	0	0.115213	0.287988	0
Afu6g04620		NADH-ubiquinone oxidoreductase	0.393028	0.0140826	0	-0.8834	2.06e-09	0	-0.336813	0.0249376	0	0.546587	0.000211248	0		0.111231	0.54838	0	-0.481277	0.00159131	0	-0.71011	6.7e-07	0	-0.228833	0.141322	0		0.379961	0.0130203	0	0.0981636	0.56828	0	0.782084	1.13e-07	0	0.00666384	0.972751	0
Afu1g12290		NADH-ubiquinone oxidoreductase	0.0719048	0.784099	0	-1.31349	1.86e-12	-1	-0.585558	0.00193743	0	0.727933	0.000112852	0		-0.315176	0.146352	0	-0.740397	0.000137964	0	-1.20579	4.99e-11	-1	-0.465395	0.016707	0		-0.282542	0.170233	0	-0.669623	0.00042862	0	0.290551	0.173572	0	-0.902777	1.19e-06	0
Afu6g12790		NADH-ubiquinone oxidoreductase	0.344902	0.0063982	0	-0.609761	2.56e-07	0	-0.859414	8.23e-14	0	-0.249653	0.0393874	0		0.305378	0.0173166	0	-0.156717	0.249358	0	-0.165754	0.176784	0	-0.00903702	0.957185	0		-0.432805	0.000288241	0	-0.472328	5.76e-05	0	0.0202394	0.906963	0	0.260855	0.0300653	0
Afu1g06620		NADH-ubiquinone oxidoreductase	0.577997	5.29e-07	0	-0.222351	0.0737468	0	0.207493	0.0749965	0	0.429843	0.000125593	0		0.0853711	0.551934	0	-0.110985	0.410516	0	0.0279617	0.835019	0	0.138946	0.255182	0		-0.185649	0.130001	0	-0.678275	8.34e-10	0	-0.0742833	0.603318	0	-0.36518	0.0011144	0
Afu5g07380		NADH-ubiquinone oxidoreductase	0.262509	0.033236	0	0.245876	0.0407789	0	-0.390541	0.000525132	0	-0.636416	3.87e-09	0		0.317942	0.00739623	0	0.466899	2.68e-05	0	0.153267	0.180217	0	-0.313632	0.00454847	0		-0.272396	0.0198622	0	-0.216963	0.0623604	0	-0.0513723	0.721126	0	0.271412	0.0155185	0
Afu3g13910		NADH-ubiquinone oxidoreductase	0.29015	0.279772	0	0.397164	0.115114	0	1.00692	6.54e-06	1	0.609754	0.00754179	0		0.106628	0.724768	0	0.0353228	0.90747	0	0.0326542	0.90564	0	-0.00266865	0.998097	0		0.499676	0.0367181	0	0.316154	0.199566	0	0.137834	0.632511	0	-0.474589	0.0390484	0
Afu7g02360		NADH-ubiquinone oxidoreductase	0.257142	0.0830143	0	-0.0739586	0.668252	0	0.474337	0.000291062	0	0.548296	2.38e-05	0		0.204963	0.17824	0	0.0543232	0.749756	0	0.0383106	0.804824	0	-0.0160126	0.927453	0		-0.101802	0.512655	0	-0.153981	0.290037	0	0.0264802	0.889524	0	-0.537828	2.96e-05	0
Afu1g11960		alternative NADH-dehydrogenase	0.600555	0.0580618	0	0.24206	0.490664	0	-0.342303	0.255864	0	-0.584363	0.0455666	0		1.48268	3.68e-07	1	-0.04847	0.89953	0	-0.135265	0.677412	0	-0.0867949	0.801942	0		0.137836	0.697133	0	1.01996	0.000361949	1	-0.152694	0.681101	0	0.344874	0.252844	0
Afu2g05450		alternative NADH-dehydrogenase	0.271665	0.355149	0	-0.599009	0.0218155	0	0.347658	0.173	0	0.946668	9.78e-05	0		1.14676	5.89e-06	1	0.132987	0.670917	0	2.44755	1.75e-25	1	2.31457	1.2e-22	1		-1.20535	7.19e-07	-1	-0.330257	0.216033	0	-0.473354	0.0767935	0	0.894544	0.000210044	0
Afu5g09680		succinate dehydrogenase cytochrome b560 subunit	0.623972	8.45e-05	0	-1.91929	4.22e-38	-1	-1.3161	1.04e-18	-1	0.60319	9.39e-05	0		0.62093	9.55e-05	0	-1.52274	1.05e-24	-1	-1.54918	5.61e-26	-1	-0.0264397	0.893635	0		0.349323	0.029657	0	0.346281	0.0286537	0	0.745877	1.74e-06	0	0.116248	0.490242	0
Afu1g15590	cybS	succinate dehydrogenase membrane anchor subunit	0.50827	0.00349853	0	-1.72126	3.15e-27	-1	-1.50371	3.29e-21	-1	0.21755	0.214464	0		0.500081	0.00396087	0	-1.39246	2.18e-18	-1	-1.59735	2.25e-24	-1	-0.204893	0.24821	0		0.407168	0.0166294	0	0.398979	0.0173323	0	0.735975	1.04e-05	0	0.313531	0.0640863	0
Afu3g07810	sdh1	succinate dehydrogenase flavoprotein subunit	0.843447	4.52e-10	0	-2.51197	1.06e-83	-1	-2.31607	2.41e-71	-1	0.195905	0.17306	0		0.963569	9.89e-13	0	-1.85325	3.02e-46	-1	-1.76137	2.86e-42	-1	0.0918813	0.556152	0		0.0431353	0.804847	0	0.163257	0.271497	0	0.701853	2.77e-07	0	0.59783	7.99e-06	0
Afu5g10370	sdh2	succinate dehydrogenase iron-sulfur subunit	0.972827	4.22e-09	0	-2.77262	3.78e-68	-1	-2.67976	1.15e-63	-1	0.0928645	0.625275	0		1.12044	1.13e-11	1	-1.89813	8.03e-33	-1	-1.88346	9.01e-33	-1	0.0146717	0.949527	0		0.217745	0.231552	0	0.365357	0.0323987	0	1.09224	3.37e-11	1	1.01404	4.5e-10	1
Afu5g10610	rip1	ubiquinol-cytochrome c reductase	0.269617	0.022671	0	-1.25543	6.74e-33	-1	-0.658935	5.06e-10	0	0.596495	2.58e-08	0		0.375104	0.00107283	0	-0.567552	2.04e-07	0	-0.606136	9.37e-09	0	-0.0385843	0.76671	0		-0.417329	0.000137593	0	-0.311842	0.00472007	0	0.270549	0.0200754	0	-0.36453	0.000749379	0
Afu1g02070		ubiquinol-cytochrome c reductase	0.364046	0.00584251	0	-1.41763	1.56e-32	-1	-2.46479	1.57e-94	-1	-1.04716	1.25e-17	-1		0.432668	0.000890866	0	-0.792041	9.97e-11	0	-1.24729	9.02e-26	-1	-0.455253	0.000252866	0		-0.398889	0.00152257	0	-0.330267	0.00877885	0	0.226702	0.0963893	0	0.818609	2.38e-11	0
Afu5g04210		ubiquinol-cytochrome c reductase	0.356338	0.0164281	0	-1.33325	9.13e-24	-1	-1.68703	1.26e-37	-1	-0.353785	0.0110006	0		0.51633	0.000329665	0	-0.654037	2.4e-06	0	-0.683396	3.04e-07	0	-0.0293593	0.863955	0		-0.437398	0.00175223	0	-0.277407	0.0529449	0	0.241811	0.109975	0	0.566237	2.76e-05	0
Afu4g11390		ubiquinol-cytochrome c reductase	0.203924	0.313059	0	-0.975184	8.11e-09	0	0.114647	0.538426	0	1.08983	5.35e-11	1		0.0347896	0.885611	0	-0.466507	0.0096388	0	-0.862287	1.92e-07	0	-0.395779	0.0233368	0		-0.147284	0.455647	0	-0.316418	0.0780042	0	0.361393	0.0495158	0	-1.12422	8.86e-12	-1
Afu4g06790		ubiquinol-cytochrome c reductase	0.0164512	0.944072	0	-0.44934	0.00421111	0	0.30678	0.0447186	0	0.75612	2.78e-07	0		0.268534	0.113568	0	0.221025	0.193578	0	-0.0897224	0.592249	0	-0.310747	0.0444726	0		-0.209216	0.203876	0	0.0428664	0.826107	0	0.461149	0.00314114	0	-0.605719	3.77e-05	0
Afu1g13480		ubiquinol-cytochrome c reductase	0.143448	0.59599	0	-0.678053	0.00213258	0	0.401763	0.064343	0	1.07982	2.25e-07	1		-0.110139	0.69497	0	-0.459012	0.0462179	0	-0.75914	0.000280484	0	-0.300128	0.184231	0		0.464963	0.0372125	0	0.211376	0.374662	0	0.684005	0.00190825	0	-0.695939	0.000933837	0
Afu5g10560		cytochrome c oxidase	-0.355596	0.0106079	0	-0.693026	6.96e-08	0	-0.292461	0.025004	0	0.400565	0.00191643	0		-0.00839399	0.963035	0	0.0206844	0.904866	0	-0.495889	9.31e-05	0	-0.516574	5.72e-05	0		-0.809413	1.4e-10	0	-0.462211	0.000360314	0	-0.0957026	0.547824	0	-1.01284	3.93e-16	-1
Afu5g02750		cytochrome c oxidase	-0.0970087	0.541044	0	-0.399101	0.00235851	0	-0.0203168	0.895052	0	0.378784	0.00272143	0		0.144897	0.344961	0	0.0886865	0.572613	0	-0.109346	0.424837	0	-0.198032	0.138743	0		-0.980277	1.24e-15	0	-0.738371	2.42e-09	0	-0.49249	0.000132041	0	-1.06931	1.44e-18	-1
Afu2g03010	cox5b	cytochrome c oxidase	-0.036128	0.832425	0	0.0590708	0.709512	0	0.20065	0.103254	0	0.141579	0.262834	0		0.316149	0.0150763	0	0.400637	0.00127663	0	0.232912	0.0554586	0	-0.167726	0.188227	0		-0.893286	1.53e-14	0	-0.541009	4.98e-06	0	-0.55172	4.42e-06	0	-0.861025	8.24e-14	0
Afu3g06190		cytochrome c oxidase	-0.460832	0.00392308	0	-0.25547	0.125036	0	-0.149121	0.350923	0	0.106349	0.520116	0		0.204477	0.247874	0	0.595907	0.000105081	0	0.683052	2.98e-06	0	0.0871451	0.615411	0		-0.871869	3.13e-09	0	-0.20656	0.205134	0	-0.0204923	0.927521	0	-0.039696	0.820243	0
Afu2g13010		cytochrome c oxidase	-0.126414	0.566261	0	-0.137295	0.525453	0	1.26618	5.7e-14	1	1.40348	8.91e-17	1		-0.0682562	0.772619	0	0.494216	0.00717485	0	0.323045	0.0686303	0	-0.171171	0.371519	0		-0.467389	0.00952752	0	-0.409232	0.0232963	0	0.164121	0.428662	0	-1.41053	3.65e-17	-1
Afu3g14440		cytochrome c oxidase	-0.378067	0.0177758	0	0.239787	0.143711	0	1.43228	2.92e-24	1	1.19249	4.71e-17	1		-0.119747	0.518783	0	0.771158	1.65e-07	0	0.769669	6.66e-08	0	-0.00148817	0.999114	0		-0.77883	7.66e-08	0	-0.52051	0.000424172	0	-0.247459	0.127094	0	-1.44144	1.07e-24	-1
Afu4g07150		cytochrome c oxidase	-0.151585	0.50477	0	-0.0282429	0.928031	0	1.52084	4.84e-18	1	1.54908	1.53e-18	1		-0.170163	0.453742	0	0.635694	0.000755925	0	0.668627	0.000191824	0	0.032933	0.886279	0		-0.541586	0.00377416	0	-0.560164	0.00245176	0	0.122351	0.59282	0	-1.3938	1.87e-15	-1
Afu2g13110	cycA	cytochrome c	0.561135	0.021235	0	-2.34703	2.46e-27	-1	-1.69409	6.11e-15	-1	0.652943	0.00389358	0		0.821245	0.000488573	0	-1.47818	2.53e-11	-1	-0.953657	1.35e-05	0	0.524522	0.022319	0		0.125794	0.644476	0	0.385904	0.104786	0	0.994645	1.21e-05	0	0.866224	8.8e-05	0
Afu2g05060	aoxA	alternative oxidase	2.50798	0.00165743	1	-1.15679	0.174157	0	-1.64797	0.0312688	-1	-0.491181	0.558031	0		2.8346	0.000351051	1	0.224563	0.822103	0	-0.778275	0.334376	0	-1.00284	0.2146	0		-0.262544	0.785196	0	0.0640701	0.956374	0	1.11881	0.188506	0	0.607155	0.457944	0
				upregulated in the group:	1			0			4			6				4			0			1			1				0			1			1			1
				total in the group:	40			40			40			40				40			40			40			40				40			40			40			40
				upregulated in the transcriptome:	531			842			1788			1551				517			485			1696			1502				1359			1430			867			1625
				total in the transcriptome:	10130			10130			10130			10130				10130			10130			10130			10130				10130			10130			10130			10130
				p-value:	0.88444			1			0.939983			0.589257				0.145339			1			0.999354			0.998392				1			0.997757			0.972295			0.999096
				downregulated in the group:	0			15			13			1				0			7			8			0				1			0			0			7
				total in the group:	40			40			40			40				40			40			40			40				40			40			40			40
				downregulated in the transcriptome:	573			1036			1446			1065				455			907			1592			862				968			1104			861			1607
				total in the transcriptome:	10130			10130			10130			10130				10130			10130			10130			10130				10130			10130			10130			10130
				p-value:	1			4.33038e-06			0.00272137			0.988348				1			0.0621226			0.286519			1				0.982148			1			1			0.453658
Ergosterol metabolism genes			Glucose: H2O2 vs. Untreated			Glucose: DFP vs. Untreated			Glucose: DFP+H2O2 vs. Untreated			Glucose: DFP+H2O2 vs. DFP				Peptone: H2O2 vs. Untreated			Peptone: DFP vs. Untreated			Peptone: DFP+H2O2 vs. Untreated			Peptone: DFP+H2O2 vs. DFP				Peptone vs. glucose: untreated			Peptone vs. glucose: H2O2			Peptone vs. glucose: DFP			Peptone vs. glucose: DFP+H2O2
GENE ID	Gene name	Feature	log2FC	p-adj.	regulation	log2FC	p-adj.	regulation	log2FC	p-adj.	regulation	log2FC	p-adj.	regulation		log2FC	p-adj.	regulation	log2FC	p-adj.	regulation	log2FC	p-adj.	regulation	log2FC	p-adj.	regulation		log2FC	p-adj.	regulation	log2FC	p-adj.	regulation	log2FC	p-adj.	regulation	log2FC	p-adj.	regulation
Afu5g07780	erg1	Putative squalene monooxygenase; higher expression in 48 h biofilm vs planktonic cells; SrbA-regulated during hypoxia	-0.142127	0.662126	0	0.121828	0.712699	0	-0.962646	9.36e-05	0	-1.08447	1.07e-05	-1		0.0421407	0.906644	0	0.306717	0.29192	0	0.997821	4.58e-05	0	0.691104	0.00623969	0		-1.51336	5.98e-10	-1	-1.32909	5.91e-08	-1	-1.32847	9.1e-08	-1	0.44711	0.0806724	0
Afu5g04080	erg7A	Putative oxidosqualene:lanosterol cyclase (OSLC) with a role in protostadienol biosynthesis; SrbA-regulated during hypoxia	-0.41877	0.0011063	0	-0.486518	7.88e-05	0	-1.23812	1.69e-25	-1	-0.751606	3.56e-10	0		-0.48065	0.000149332	0	-0.26936	0.0376119	0	-0.911229	5.96e-15	0	-0.641869	8.42e-08	0		-0.239755	0.060382	0	-0.301635	0.0169322	0	-0.0225964	0.897084	0	0.08714	0.520784	0
Afu4g12040	erg7B	Putative oxidosqualene:lanosterol cyclase (OSLC) with a role in protostadienol biosynthesis; SrbA-regulated during hypoxia	0.826423	3.07e-06	0	-1.26674	1.07e-12	-1	0.873317	2.32e-07	0	2.14006	6.61e-37	1		0.277871	0.144726	0	-1.56588	6.84e-21	-1	0.456518	0.00551555	0	2.02239	1.1e-34	1		0.683098	8e-05	0	0.134546	0.484022	0	0.383965	0.0495907	0	0.266299	0.119272	0
Afu4g14770	erg7C	Putative oxidosqualene:protostadienol cyclase (OSPC) which is involved in the biosynthesis of the antibiotic helvolic acid; SrbA-regulated during hypoxia	-0.408413	0.0706307	0	-2.29761	9.32e-32	-1	-2.9227	1.18e-50	-1	-0.625084	0.00239942	0		-0.434016	0.0539089	0	-3.65605	1.34e-78	-1	-5.58124	3.33e-171	-1	-1.9252	1.2e-20	-1		0.338055	0.121614	0	0.312452	0.152093	0	-1.02038	7.36e-07	-1	-2.32049	8.36e-30	-1
Afu4g03630	erg6	Putative sterol 24-C-methyltransferase with a predicted role in ergosterol biosynthesis; transcript downregulated in response to amphotericin B; induced by exposure to artemisinin; SrbA-regulated during hypoxia	-0.801953	3.9e-08	0	0.684295	1.75e-06	0	0.305223	0.0355448	0	-0.379072	0.00792471	0		-0.428052	0.00563861	0	0.27275	0.0826301	0	-0.554318	8.6e-05	0	-0.827068	4.08e-09	0		-0.503079	0.000532712	0	-0.129178	0.434492	0	-0.914624	5.8e-11	0	-1.36262	4.07e-23	-1
Afu4g06890	cyp51A	14-alpha sterol demethylase; commonly mutated in drug resistant isolates; putative ortholog of A. nidulans pdmA; transcript induced by exposure to fluconazole and voriconazole; SrbA-regulated during hypoxia	0.0171626	0.931267	0	0.643875	6.21e-07	0	0.605623	1.7e-06	0	-0.0382521	0.799459	0		0.000479939	0.997973	0	0.577205	1.02e-05	0	0.188257	0.159201	0	-0.388948	0.00272873	0		-0.291192	0.0318875	0	-0.307874	0.0211908	0	-0.357862	0.00809599	0	-0.708558	1.5e-08	0
Afu7g03740	cyp51B	Putative 14-alpha demethylase with a predicted role in ergosterol biosynthesis; transcript upregulated in response to amphotericin B; SrbA-regulated during hypoxia	-0.0576484	0.722908	0	0.387914	0.00190552	0	-0.0486629	0.724163	0	-0.436577	0.00025428	0		-0.0795471	0.605701	0	0.0668234	0.66124	0	-0.371561	0.00185299	0	-0.438384	0.000264075	0		-0.150449	0.261493	0	-0.172348	0.187313	0	-0.47154	0.000115062	0	-0.473347	6.45e-05	0
Afu1g03150	erg24A	Putative c-14 sterol reductase with a predicted role in ergosterol biosynthesis; induced by exposure to artemisinin; SrbA-regulated during hypoxia	-0.00971769	0.97515	0	3.39471	2.22e-93	1	3.32912	6.62e-90	1	-0.065584	0.738012	0		1.42814	2.84e-17	1	1.306	5.81e-15	1	-0.113704	0.55037	0	-1.4197	9.21e-18	-1		1.32729	5.4e-15	1	2.76515	3.56e-63	1	-0.761419	9.16e-06	0	-2.11554	2.05e-38	-1
Afu1g05720	erg24B	Putative c-14 sterol reductase with a predicted role in ergosterol biosynthesis; repressed by exposure to artemisinin; SrbA-regulated during hypoxia	-0.386319	0.0555018	0	2.2288	1.89e-38	1	1.81738	5.51e-26	1	-0.411419	0.0217371	0		-0.164714	0.459491	0	1.05962	1.84e-09	1	-1.29523	7.59e-14	-1	-2.35485	6.5e-43	-1		0.55185	0.00272489	0	0.773455	1.61e-05	0	-0.617326	0.000682376	0	-2.56076	8.47e-51	-1
Afu8g02440	erg25A	Putative c-4 methyl sterol oxidase with a predicted role in ergosterol biosynthesis; repressed by exposure to artemisinin; SrbA-regulated during hypoxia	-0.243101	0.382534	0	1.00291	1.68e-05	1	1.32243	3.72e-09	1	0.319524	0.186508	0		-0.158856	0.590228	0	1.20696	1.9e-07	1	2.18775	4.16e-23	1	0.980793	1.76e-05	0		-1.71647	1.8e-14	-1	-1.63223	3.09e-13	-1	-1.51242	2.56e-11	-1	-0.851148	0.00017867	0
Afu4g04820	erg25B	Putative C-4 methyl sterol oxidase with a predicted role in ergosterol biosynthesis; SrbA-regulated during hypoxia	0.28538	0.114868	0	0.955268	1.72e-09	0	1.49065	4.29e-22	1	0.535378	0.000800015	0		0.414033	0.0176182	0	0.950834	2.47e-09	0	0.54045	0.000637914	0	-0.410384	0.0117955	0		-0.005117	0.991666	0	0.123537	0.504005	0	-0.00955161	0.974352	0	-0.955314	7.7e-10	0
Afu2g15030	erg26A	Putative C-3 sterol dehydrogenase/C-4 decarboxylase; SrbA-regulated during hypoxia	0.0641727	0.708734	0	-0.274505	0.0487643	0	-1.52704	3.13e-33	-1	-1.25253	6.93e-23	-1		-0.12046	0.444715	0	-0.22055	0.117605	0	-1.08697	1.15e-18	-1	-0.866415	5.07e-12	0		0.0956904	0.525793	0	-0.0889423	0.552309	0	0.149645	0.310093	0	0.535762	4.15e-05	0
Afu2g17400	erg26B	C-3 sterol dehydrogenase/C-4 decarboxylase family protein; SrbA-regulated during hypoxia	0.169062	0.833879	0	3.17152	3.03e-10	1	2.59477	2.44e-07	1	-0.57675	0.186482	0		0.530648	0.399166	0	0.489284	0.412399	0	1.85369	7.07e-05	1	1.3644	0.0036093	1		-0.201386	0.774935	0	0.160201	0.813523	0	-2.88362	9.26e-11	-1	-0.942464	0.0303166	0
Afu1g11500	erg27	3-ketosteroid reductase; SrbA-regulated during hypoxia	-0.554681	0.000613503	0	-0.660769	2.33e-05	0	-0.934318	5.1e-10	0	-0.27355	0.0868797	0		-1.98497	5.79e-39	-1	-0.126528	0.500873	0	-1.45664	1.19e-22	-1	-1.33011	8.33e-19	-1		-0.448553	0.00460123	0	-1.87884	7.49e-36	-1	0.0856878	0.667606	0	-0.970872	1.24e-10	0
Afu1g04720	erg2	C-8 sterol isomerase, involved in sterol biosynthesis; upregulated in 48h biofilm vs planktonic culture; SrbA-regulated during hypoxia	-0.446577	0.0659203	0	1.84968	3.75e-19	1	0.813887	0.00012256	0	-1.03579	4.55e-07	-1		0.608585	0.00712612	0	0.697741	0.00138015	0	-0.0654504	0.791501	0	-0.763191	0.000276559	0		0.340403	0.142452	0	1.39557	2.37e-11	1	-0.811537	0.000132839	0	-0.538934	0.010975	0
Afu6g05140	erg3A	Putative sterol delta 5,6-desaturase-like protein with similarity to Erg3; upregulated in 24h biofilm vs planktonic culture; SrbA-regulated during hypoxia	0.892627	0.000380216	0	1.75559	8.28e-14	1	1.33107	1.33e-08	1	-0.424519	0.0871044	0		1.06007	2.16e-05	1	1.53827	1.06e-10	1	1.28987	3.34e-08	1	-0.248401	0.345153	0		-0.822465	0.00077026	0	-0.655025	0.00767229	0	-1.03978	1.86e-05	-1	-0.863664	0.000268501	0
Afu2g00320	erg3B	Putative sterol delta 5,6-desaturase with a predicted role in ergosterol biosynthesis; repressed by exposure to artemisinin; SrbA-regulated during hypoxia	0.0663164	0.766197	0	2.09126	7.49e-42	1	2.01962	3.04e-39	1	-0.0716428	0.693825	0		0.278785	0.132487	0	2.08144	1.29e-41	1	1.2532	6.15e-16	1	-0.828233	1.38e-07	0		-0.670903	3.76e-05	0	-0.458435	0.00558022	0	-0.680727	2.51e-05	0	-1.43732	8.29e-21	-1
Afu8g01070	erg3C	Putative C-5 sterol desaturase C-like protein; SrbA-regulated during hypoxia	-0.128785	0.570862	0	0.941873	6.72e-08	0	0.82411	1.71e-06	0	-0.117762	0.53044	0		-0.0915692	0.704882	0	0.873192	8.06e-07	0	1.04211	8.19e-10	1	0.168914	0.375075	0		-0.822195	4.14e-06	0	-0.784979	1.4e-05	0	-0.890876	1.83e-07	0	-0.6042	0.000364096	0
Afu1g03950	erg5	Cytochrome P450 with a role in C-22 denaturation; sterol C22 desaturase; SrbA-regulated during hypoxia	0.407259	0.0172407	0	0.704922	9.18e-06	0	0.275118	0.0894978	0	-0.429804	0.00660228	0		0.175175	0.361316	0	0.467275	0.0047414	0	-0.418947	0.00777431	0	-0.886222	9.54e-09	0		-0.353558	0.032708	0	-0.585642	0.000202692	0	-0.591205	0.000236103	0	-1.04762	6.25e-12	-1
Afu5g14350	erg4A	C-24(28) sterol reductase; SrbA-regulated during hypoxia	-0.0442661	0.834493	0	0.197124	0.224727	0	-0.351158	0.0194869	0	-0.548282	5.67e-05	0		0.170417	0.330135	0	0.731023	7.12e-08	0	0.528941	9.05e-05	0	-0.202081	0.149971	0		-0.589056	6.41e-05	0	-0.374373	0.0130174	0	-0.0551578	0.753584	0	0.291044	0.0405818	0
Afu1g07140	erg4B	Putative C-24(28) sterol reductase; SrbA-regulated during hypoxia	-0.501576	0.00123973	0	-0.0811439	0.668864	0	-0.901979	3.41e-10	0	-0.820835	9.72e-09	0		-0.2962	0.0714391	0	0.462379	0.00214081	0	-0.764428	9.05e-08	0	-1.22681	5.65e-18	-1		-0.503995	0.000661605	0	-0.298619	0.0548345	0	0.0395278	0.84712	0	-0.366445	0.0146198	0
				upregulated in the group:	0			7			7			1				2			5			5			2				1			2			0			0
				total in the group:	21			21			21			21				21			21			21			21				21			21			21			21
				upregulated in the transcriptome:	531			842			1788			1551				517			485			1696			1502				1359			1430			867			1625
				total in the transcriptome:	10130			10130			10130			10130				10130			10130			10130			10130				10130			10130			10130			10130
				p-value:	1			0.00110086			0.0623796			0.969609				0.291249			0.00264854			0.268034			0.840218				0.951601			0.81806			1			1
				downregulated in the group:	0			2			3			3				1			2			4			5				2			3			5			6
				total in the group:	21			21			21			21				21			21			21			21				21			21			21			21
				downregulated in the transcriptome:	573			1036			1446			1065				455			907			1592			862				968			1104			861			1607
				total in the transcriptome:	10130			10130			10130			10130				10130			10130			10130			10130				10130			10130			10130			10130
				p-value:	1			0.648275			0.593799			0.382334				0.619418			0.572712			0.425183			0.0284457				0.609713			0.405288			0.0283192			0.102431
Cu transport genes			Glucose: H2O2 vs. Untreated			Glucose: DFP vs. Untreated			Glucose: DFP+H2O2 vs. Untreated			Glucose: DFP+H2O2 vs. DFP				Peptone: H2O2 vs. Untreated			Peptone: DFP vs. Untreated			Peptone: DFP+H2O2 vs. Untreated			Peptone: DFP+H2O2 vs. DFP				Peptone vs. glucose: untreated			Peptone vs. glucose: H2O2			Peptone vs. glucose: DFP			Peptone vs. glucose: DFP+H2O2
GENE ID	Gene name	Feature	log2FC	p-adj.	regulation	log2FC	p-adj.	regulation	log2FC	p-adj.	regulation	log2FC	p-adj.	regulation		log2FC	p-adj.	regulation	log2FC	p-adj.	regulation	log2FC	p-adj.	regulation	log2FC	p-adj.	regulation		log2FC	p-adj.	regulation	log2FC	p-adj.	regulation	log2FC	p-adj.	regulation	log2FC	p-adj.	regulation
Afu1g08880		copper ion transport	-0.631753	2.15e-05	0	0.0478541	0.81326	0	1.03369	1.01e-13	1	0.985839	1.4e-12	0		-0.725842	7.47e-07	0	-0.242233	0.128794	0	-1.47449	6.27e-27	-1	-1.23226	6.72e-19	-1		0.73732	1.99e-07	0	0.64323	6.74e-06	0	0.447233	0.00265491	0	-1.77087	3.44e-38	-1
Afu2g03730		copper uptake transmembrane transporter activity	-0.0455997	0.820611	0	-0.275464	0.0763577	0	-0.847089	1.7e-09	0	-0.571624	5.27e-05	0		0.640119	0.00010704	0	1.50389	8.94e-25	1	1.94487	4.85e-42	1	0.440977	0.00216616	0		-2.43634	2.21e-64	-1	-1.75062	2.77e-34	-1	-0.656985	4.46e-06	0	0.355616	0.0137488	0
Afu2g09700		intracellular copper ion transport	0.264558	0.105516	0	-0.296394	0.0610138	0	1.77395	5e-38	1	2.07035	1.25e-51	1		-0.685604	3.9e-06	0	-0.625304	1.82e-05	0	1.39827	7e-25	1	2.02358	6.78e-50	1		0.365821	0.014824	0	-0.584341	5.22e-05	0	0.0369105	0.858233	0	-0.00985753	0.956327	0
Afu2g12080		copper uptake transmembrane transporter activity	0.0725148	0.820061	0	-3.32594	9.11e-48	-1	-1.45182	7.04e-11	-1	1.87411	1.35e-15	1		0.777804	0.00283265	0	0.0217158	0.947975	0	1.30949	1.83e-08	1	1.28777	5.4e-08	1		-3.21012	6.82e-46	-1	-2.50483	7.86e-29	-1	0.137534	0.671165	0	-0.448808	0.0587993	0
Afu3g03190		copper ion export	1.50597	0.0204744	1	1.28896	0.042017	1	3.19208	4.99e-09	1	1.90311	3.6e-07	1		0.380023	0.605794	0	0.626274	0.316497	0	3.82769	5.4e-18	1	3.20142	4.12e-15	1		-0.258972	0.751158	0	-1.38492	0.00924877	-1	-0.921661	0.0656698	0	0.376641	0.281088	0
Afu3g07360		copper ion transport	-0.0551088	0.836122	0	-0.014447	0.974445	0	0.271202	0.161192	0	0.285649	0.138978	0		-0.3338	0.112688	0	-0.050272	0.836473	0	0.358351	0.0564639	0	0.408623	0.0315435	0		0.1407	0.520712	0	-0.137992	0.523133	0	0.104875	0.661592	0	0.227848	0.243002	0
Afu3g07690		intracellular copper ion transport	0.401799	0.1005	0	-0.0968839	0.738571	0	1.30742	4.29e-10	1	1.4043	1.22e-11	1		0.269312	0.290567	0	-0.123655	0.646362	0	2.2094	4.8e-28	1	2.33306	1.24e-30	1		0.197008	0.429755	0	0.0645218	0.816131	0	0.170237	0.516022	0	1.099	6.96e-08	1
Afu3g08180		copper uptake transmembrane transporter activity	0.025776	0.918255	0	-0.127369	0.531171	0	0.927264	2.57e-09	0	1.05463	1.92e-12	1		-0.417809	0.0124641	0	-0.138701	0.443601	0	-0.652349	1.41e-05	0	-0.513648	0.000927332	0		0.583962	0.000294493	0	0.140377	0.442391	0	0.57263	0.00030315	0	-0.99565	2.26e-11	0
Afu3g12740		copper-exporting ATPase activity	0.40034	0.190883	0	0.322102	0.29565	0	0.902887	0.00054304	0	0.580785	0.0262683	0		0.343668	0.255282	0	-0.0643995	0.847424	0	2.66571	2.15e-28	1	2.73011	2.83e-29	1		0.731724	0.00687551	0	0.675053	0.0109041	0	0.345223	0.238241	0	2.49455	8.09e-25	1
Afu3g13660		copper ion transmembrane transporter activity	-0.0404163	0.972404	0	0.0633527	0.961016	0	0.671345	0.306431	0	0.607992	0.3121	0		-1.53777	0.0523758	0	-0.778178	0.272896	0	-1.25089	0.0587586	0	-0.472717	0.550041	0		0.00782977	1	0	-1.48952	0.0557529	0	-0.833701	0.23448	0	-1.91441	0.00285496	-1
Afu4g10990		copper ion transport	0.392408	0.00678677	0	-0.39233	0.00601382	0	0.345382	0.0107744	0	0.737712	1.19e-08	0		0.197265	0.184981	0	-0.412781	0.00214081	0	-0.776145	7.23e-10	0	-0.363364	0.00636764	0		0.576999	1.45e-05	0	0.381856	0.00400915	0	0.556548	3.2e-05	0	-0.544528	2.48e-05	0
Afu4g12620	ctpA	copper ion export	0.0933893	0.635065	0	-0.721761	2.6e-06	0	-0.868318	5.78e-09	0	-0.146557	0.374094	0		-0.513707	0.00148217	0	-0.614977	7.93e-05	0	-0.228263	0.1464	0	0.386714	0.0127313	0		-0.147385	0.396479	0	-0.754481	5.32e-07	0	-0.0406009	0.852236	0	0.49267	0.00115364	0
Afu5g01520		copper ion export	1.03425	0.00592801	1	2.79311	2.48e-19	1	2.70243	3.65e-18	1	-0.090683	0.686446	0		0.322824	0.349823	0	1.68235	4.29e-12	1	2.16439	1.1e-20	1	0.482045	0.0215889	0		0.359681	0.364505	0	-0.351744	0.262392	0	-0.751081	0.000279918	0	-0.178353	0.407199	0
Afu6g02170		copper ion import	-0.0637809	0.763179	0	-0.0394551	0.8618	0	-1.20348	1.99e-15	-1	-1.16403	9.39e-15	-1		-0.282504	0.0968183	0	0.486747	0.00169829	0	-0.888831	1.42e-09	0	-1.37558	4.48e-21	-1		0.161167	0.347694	0	-0.0575556	0.765608	0	0.687369	4.98e-06	0	0.475816	0.00222304	0
Afu6g02810		copper ion transmembrane transporter activity	-0.410671	0.0988743	0	-0.774338	0.000645074	0	-0.215113	0.35778	0	0.559226	0.0111575	0		-0.4918	0.0464361	0	0.35293	0.143605	0	-0.346212	0.125189	0	-0.699142	0.00143688	0		-0.572476	0.0115347	0	-0.653605	0.0044592	0	0.554793	0.0159318	0	-0.703574	0.00123089	0
Afu8g01310		copper ion import	0.748709	0.293546	0	0.559199	0.428024	0	4.1652	1.64e-16	1	3.606	9.05e-25	1		0.182694	0.757841	0	-0.0018111	0.997827	0	3.27161	1.08e-22	1	3.27342	9.71e-22	1		0.63576	0.325244	0	0.0697444	0.917862	0	0.0747499	0.907625	0	-0.25783	0.341483	0
Afu8g01320		copper ion transmembrane transporter activity	0	NA	0	2.09393	0.323005	0	4.37249	0.0103583	1	2.27857	0.103313	0		-2.39435	NA	0	-1.25011	NA	0	2.29669	0.100242	0	3.54681	0.0302431	1		1.8336	0.37374	0	0	1	0	-1.51044	0.464145	0	-0.242194	0.865058	0
				upregulated in the group:	2			2			7			6				0			2			8			7				0			0			0			2
				total in the group:	17			17			17			17				17			17			17			17				17			17			17			17
				upregulated in the transcriptome:	531			842			1788			1551				517			485			1696			1502				1359			1430			867			1625
				total in the transcriptome:	10130			10130			10130			10130				10130			10130			10130			10130				10130			10130			10130			10130
				p-value:	0.223032			0.418876			0.019806			0.0347721				1			0.194391			0.00354227			0.00771333				1			1			1			0.782827
				downregulated in the group:	0			1			2			1				0			0			1			2				2			3			0			2
				total in the group:	17			17			17			17				17			17			17			17				17			17			17			17
				downregulated in the transcriptome:	573			1036			1446			1065				455			907			1592			862				968			1104			861			1607
				total in the transcriptome:	10130			10130			10130			10130				10130			10130			10130			10130				10130			10130			10130			10130
				p-value:	1			0.840482			0.720889			0.84892				1			1			0.945474			0.430976				0.493126			0.280792			1			0.77714
Zn transport genes			Glucose: H2O2 vs. Untreated			Glucose: DFP vs. Untreated			Glucose: DFP+H2O2 vs. Untreated			Glucose: DFP+H2O2 vs. DFP				Peptone: H2O2 vs. Untreated			Peptone: DFP vs. Untreated			Peptone: DFP+H2O2 vs. Untreated			Peptone: DFP+H2O2 vs. DFP				Peptone vs. glucose: untreated			Peptone vs. glucose: H2O2			Peptone vs. glucose: DFP			Peptone vs. glucose: DFP+H2O2
GENE ID	Gene name	Feature	log2FC	p-adj.	regulation	log2FC	p-adj.	regulation	log2FC	p-adj.	regulation	log2FC	p-adj.	regulation		log2FC	p-adj.	regulation	log2FC	p-adj.	regulation	log2FC	p-adj.	regulation	log2FC	p-adj.	regulation		log2FC	p-adj.	regulation	log2FC	p-adj.	regulation	log2FC	p-adj.	regulation	log2FC	p-adj.	regulation
Afu1g01550	zrfA	zinc II ion transmembrane transport	-0.0655985	0.853966	0	1.02847	9.7e-06	1	1.25792	2.1e-08	1	0.229445	0.290242	0		0.101664	0.706798	0	0.136289	0.585095	0	-0.369534	0.0765319	0	-0.505823	0.0154362	0		1.1312	5.88e-07	1	1.29846	3.39e-09	1	0.239016	0.307701	0	-0.496252	0.0170646	0
Afu1g10080	zafA	cellular zinc ion homeostasis	-0.326875	0.122027	0	-0.665542	0.000521878	0	-1.24403	1.12e-11	-1	-0.578485	0.00216467	0		0.117194	0.621505	0	-0.420471	0.0354614	0	-1.15229	1.84e-10	-1	-0.731817	8.97e-05	0		-0.144212	0.508212	0	0.299856	0.132655	0	0.100859	0.676754	0	-0.052473	0.812556	0
Afu1g12090		zinc II ion transmembrane transport	-0.56506	0.00204713	0	0.191725	0.334073	0	-0.0603564	0.756653	0	-0.252082	0.146327	0		-0.654698	0.000278894	0	0.0660382	0.760405	0	-0.764193	4.2e-06	0	-0.830232	7.65e-07	0		-0.238499	0.198711	0	-0.328137	0.0762031	0	-0.364187	0.0413385	0	-0.942336	1.38e-08	0
Afu2g01460		zinc II ion transport	-0.0152108	0.940501	0	-0.151703	0.317236	0	0.259149	0.0486306	0	0.410852	0.00104693	0		-0.130526	0.406516	0	0.139007	0.344083	0	-0.993433	2.55e-15	0	-1.13244	3.05e-19	-1		-0.146499	0.310612	0	-0.261814	0.0540685	0	0.14421	0.323615	0	-1.39908	4.61e-29	-1
Afu2g03860	zrfB	zinc II ion transport	-0.552798	0.00344154	0	-2.92449	1.2e-66	-1	-3.26264	1.35e-82	-1	-0.338153	0.0665553	0		-0.926077	9.33e-07	0	1.43779	2.69e-16	1	0.170007	0.381951	0	-1.26779	4.14e-13	-1		-4.41207	1.65e-149	-1	-4.78535	2.61e-169	-1	-0.0497922	0.844998	0	-0.979425	2.27e-08	0
Afu4g09560	zrfC	zinc II ion transport	0.386753	0.284693	0	1.42291	1.21e-06	1	1.80039	2.09e-10	1	0.377476	0.162096	0		-0.364703	0.19785	0	0.937899	0.000162018	0	0.150416	0.578271	0	-0.787483	0.00118442	0		4.65712	3.61e-66	1	3.90566	7.09e-53	1	4.1721	1.09e-68	1	3.00714	2.48e-36	1
Afu4g09580	aspf2	zinc ion homeostasis	0.0643514	0.861313	0	1.96945	2.55e-17	1	2.49457	1.21e-27	1	0.525127	0.0157403	0		-0.111492	0.688113	0	1.80087	7.94e-19	1	1.32292	5.73e-11	1	-0.477946	0.0250623	0		3.66344	1.39e-59	1	3.4876	1.9e-57	1	3.49486	2e-67	1	2.49179	5.28e-35	1
Afu6g00470	zrfD	zinc II ion transport	0.680161	0.000770884	0	-0.425165	0.047314	0	0.267543	0.186039	0	0.692708	0.000191101	0		0.853153	5.67e-07	0	-1.10149	2.65e-10	-1	0.0885108	0.641443	0	1.19	4.51e-12	1		1.02486	2.63e-08	1	1.19785	9.72e-13	1	0.348529	0.0895295	0	0.845825	8.27e-07	0
Afu7g06570	zrcA	zinc II ion transmembrane transport	1.87226	1.35e-44	1	2.3426	2.8e-71	1	2.73292	4.39e-97	1	0.390326	0.00239108	0		0.186912	0.228087	0	1.03043	5.37e-16	1	1.48843	2.86e-33	1	0.458002	0.000363912	0		1.00157	1.33e-13	1	-0.683786	1.3e-07	0	-0.310601	0.0234587	0	-0.242924	0.0638916	0
				upregulated in the group:	1			4			4			0				0			3			2			1				5			4			2			2
				total in the group:	9			9			9			9				9			9			9			9				9			9			9			9
				upregulated in the transcriptome:	531			842			1788			1551				517			485			1696			1502				1359			1430			867			1625
				total in the transcriptome:	10130			10130			10130			10130				10130			10130			10130			10130				10130			10130			10130			10130
				p-value:	0.384166			0.00425102			0.0577136			1				1			0.00737868			0.45993			0.764258				0.00340063			0.0276126			0.176455			0.436299
				downregulated in the group:	0			1			2			0				0			1			1			2				1			1			0			1
				total in the group:	9			9			9			9				9			9			9			9				9			9			9			9
				downregulated in the transcriptome:	573			1036			1446			1065				455			907			1592			862				968			1104			861			1607
				total in the transcriptome:	10130			10130			10130			10130				10130			10130			10130			10130				10130			10130			10130			10130
				p-value:	1			0.621441			0.375293			1				1			0.570253			0.785497			0.174831				0.595178			0.646179			1			0.788867

## Sheet: Sheet 3
Fe acquisition genes					Glucose: H2O2 vs. Untreated			Glucose: DFP vs. Untreated			Glucose: DFP+H2O2 vs. Untreated			Glucose: DFP+H2O2 vs. DFP				Peptone: H2O2 vs. Untreated			Peptone: DFP vs. Untreated			Peptone: DFP+H2O2 vs. Untreated			Peptone: DFP+H2O2 vs. DFP				Peptone vs. glucose: untreated			Peptone vs. glucose: H2O2			Peptone vs. glucose: DFP			Peptone vs. glucose: DFP+H2O2
GENE ID	Gene name	Feature			log2FC	p-adj.	regulation	log2FC	p-adj.	regulation	log2FC	p-adj.	regulation	log2FC	p-adj.	regulation		log2FC	p-adj.	regulation	log2FC	p-adj.	regulation	log2FC	p-adj.	regulation	log2FC	p-adj.	regulation		log2FC	p-adj.	regulation	log2FC	p-adj.	regulation	log2FC	p-adj.	regulation	log2FC	p-adj.	regulation
Afu3g09970		Ortholog(s) have ferrous iron transmembrane transporter activity, manganese ion transmembrane transporter activity		Other putative Fe transporter genes	0.00329794	0.993595	0	-1.67964	6.58e-15	-1	-1.51536	1.6e-12	-1	0.164277	0.507626	0		-0.631989	0.00672616	0	-1.87866	4.6e-18	-1	-2.20437	3e-24	-1	-0.32571	0.195955	0		-0.335599	0.149417	0	-0.970886	6.86e-06	0	-0.534623	0.0284516	0	-1.02461	6.86e-06	-1
Afu3g12740		Putative copper resistance-associated P-type ATPase		Other putative Fe transporter genes	0.40034	0.190883	0	0.322102	0.29565	0	0.902887	0.00054304	0	0.580785	0.0262683	0		0.343668	0.255282	0	-0.0643995	0.847424	0	2.66571	2.15e-28	1	2.73011	2.83e-29	1		0.731724	0.00687551	0	0.675053	0.0109041	0	0.345223	0.238241	0	2.49455	8.09e-25	1
Afu4g10990		Ortholog(s) have inorganic cation transmembrane transporter activity, solute:proton symporter activity		Other putative Fe transporter genes	0.392408	0.00678677	0	-0.39233	0.00601382	0	0.345382	0.0107744	0	0.737712	1.19e-08	0		0.197265	0.184981	0	-0.412781	0.00214081	0	-0.776145	7.23e-10	0	-0.363364	0.00636764	0		0.576999	1.45e-05	0	0.381856	0.00400915	0	0.556548	3.2e-05	0	-0.544528	2.48e-05	0
Afu4g12530	cccA	Putative iron transporter of the vacuolar membrane, involved in vacuolar iron storage		Other putative Fe transporter genes	0.668578	0.000566439	0	-4.17278	1.08e-78	-1	-1.12517	1.32e-09	-1	3.04762	2.42e-41	1		1.02616	2.08e-08	1	-3.61207	2.39e-74	-1	-1.51823	2.25e-17	-1	2.09384	1.93e-24	1		0.325088	0.100494	0	0.682671	0.000157662	0	0.885804	0.000660138	0	-0.067973	0.756255	0
Afu6g02820		Putative metalloreductase; transcript up-regulated in hyphae upon exposure to neutrophils		Other putative Fe transporter genes	-0.097489	0.727155	0	-0.571303	0.00876802	0	-0.427072	0.0429314	0	0.144231	0.526438	0		-0.257474	0.305854	0	0.279833	0.236517	0	0.615155	0.00250937	0	0.335322	0.119585	0		-0.774138	0.000211203	0	-0.934123	6.86e-06	0	0.0769983	0.785124	0	0.268089	0.213391	0
Afu6g12870	atm1	ABC iron exporter; transcript up-regulated in conidia exposed to neutrophils		Other putative Fe transporter genes	0.0497247	0.764744	0	0.433401	0.000413962	0	0.450001	0.000145866	0	0.0166004	0.907859	0		-0.321632	0.0128316	0	0.540058	5.86e-06	0	0.603849	1.25e-07	0	0.0637909	0.640876	0		0.0927171	0.509782	0	-0.278639	0.0252442	0	0.199374	0.124723	0	0.246565	0.0390844	0
Afu6g13750		Putative ferric-chelate reductase; transcript up-regulated in hyphae upon exposure to neutrophils		Other putative Fe transporter genes	0.488173	0.0622277	0	0.748899	0.00165095	0	1.13142	4.23e-07	1	0.382522	0.0735922	0		1.35807	1.71e-11	1	-0.216601	0.376941	0	-0.300373	0.164727	0	-0.0837716	0.73676	0		0.870895	0.000147841	0	1.74079	9.33e-18	1	-0.0946052	0.734737	0	-0.560899	0.00748501	0
Afu1g17270	fre2	Metalloreductase involved in response to iron starvation; repressed by iron through SreA-dependent regulatory system		RIA genes	-1.30473	3.2e-08	-1	4.32258	1.96e-107	1	3.06465	4.46e-54	1	-1.25793	1.68e-11	-1		-0.472742	0.0300312	0	2.91069	3.42e-56	1	2.0666	5.39e-29	1	-0.84409	8.04e-06	0		1.55299	1.96e-14	1	2.38498	1.36e-28	1	0.141102	0.549131	0	0.554944	0.00375548	0
Afu5g03790	fetC	Putative ferroxidase; expression upregulated under low iron conditions; SrbA-regulated during hypoxia		RIA genes	-1.10061	9.54e-07	-1	1.6907	2.75e-15	1	1.10068	2.89e-07	1	-0.590024	0.00742583	0		-0.795395	0.00108923	0	2.36578	2.3e-28	1	1.60239	8.38e-14	1	-0.763389	0.00052958	0		-2.73607	6.73e-38	-1	-2.43086	1.19e-28	-1	-2.06099	2.17e-22	-1	-2.23436	2.8e-26	-1
Afu5g03800	ftrA	Putative high-affinity iron permease; expression upregulated under low iron conditions; SrbA-regulated during hypoxia		RIA genes	-1.12912	6.57e-06	-1	1.54366	1.49e-10	1	1.58475	2.3e-11	1	0.041095	0.88767	0		-0.472128	0.0883318	0	1.93779	6.01e-16	1	2.52908	3.66e-27	1	0.59129	0.0178095	0		-2.24957	1.61e-21	-1	-1.59257	3.01e-11	-1	-1.85543	6.98e-15	-1	-1.30524	3.93e-08	-1
Afu3g03660	estB	Putative esterase with a predicted role in iron metabolism; part of an iron-regulated gene cluster; triacetylfusarinine C esterase		Siderophore metabolsim genes	-1.6509	5.57e-06	-1	2.88271	4.84e-29	1	3.1836	1.66e-35	1	0.300897	0.197735	0		-0.95317	0.00850068	0	4.20789	3.27e-67	1	3.89985	5.31e-58	1	-0.308039	0.189914	0		-0.706276	0.0225013	0	-0.00854131	0.996577	0	0.618907	0.00771272	0	0.00997086	0.972751	0
Afu3g03640	mirB	Putative siderophore iron transporter; SrbA-regulated during hypoxia		Siderophore metabolsim genes	-0.570364	0.00654721	0	3.9262	2.1e-100	1	4.22765	1.64e-116	1	0.301458	0.133707	0		-1.67108	2.23e-17	-1	3.63463	3.09e-86	1	2.62491	1.15e-45	1	-1.00972	1.07e-07	-1		-0.760814	0.000109679	0	-1.86153	2.85e-22	-1	-1.05238	4.45e-08	-1	-2.36356	1.82e-37	-1
Afu2g05730	mirC	Putative siderophore transporter		Siderophore metabolsim genes	0.367477	0.0669923	0	1.49682	1.29e-17	1	0.847939	1.6e-06	0	-0.648885	0.000279158	0		0.375077	0.0612198	0	1.00451	2.2e-08	1	0.605727	0.000644146	0	-0.398784	0.0304882	0		0.263183	0.181831	0	0.270783	0.162451	0	-0.229131	0.26466	0	0.0209705	0.924068	0
Afu2g08590	pptA	Putative 4'-phosphopantetheinyl transferase (4'-PPTase); plays a role in non-ribosomal peptide synthetase activation; putative ortholog of A. nidulans npgA		Siderophore metabolsim genes	-0.45497	0.0229311	0	-0.00559816	1	0	0.650442	0.000194266	0	0.65604	0.000109032	0		-0.643478	0.000573973	0	-0.240473	0.221689	0	-0.863568	4.75e-07	0	-0.623094	0.000459934	0		0.0960737	0.656522	0	-0.0924344	0.678765	0	-0.138802	0.511827	0	-1.41794	5.27e-17	-1
Afu2g07680	sidA	L-ornithine N5-oxygenase; first committed step in siderophore biosynthesis; essential for virulence; induced by exposure to human airway epithelial cells; expression up-regulated by iron starvation; activated by L-arginine; SrbA-regulated		Siderophore metabolsim genes	-1.11335	4.68e-21	-1	4.00265	8.67e-285	1	3.9762	7.92e-281	1	-0.0264484	0.847076	0		-0.724351	1.41e-09	0	2.91381	1.32e-154	1	2.52167	2.71e-116	1	-0.392138	0.000701221	0		0.334552	0.00605158	0	0.723554	9.25e-10	0	-0.75429	3.13e-11	0	-1.11998	5.16e-24	-1
Afu1g17200	sidC	Putative non-ribosomal peptide synthetase (NRPS) involved in ferricrocin siderophore biosynthesis; expression is up-regulated by iron starvation and downregulated under iron-replete conditions		Siderophore metabolsim genes	0.199461	0.454721	0	1.60921	2.88e-14	1	0.88734	3.26e-05	0	-0.721865	0.000784798	0		-0.234111	0.375981	0	1.60682	3.02e-14	1	1.36967	4.9e-11	1	-0.237145	0.311878	0		0.33813	0.150546	0	-0.0954428	0.721024	0	0.335744	0.163156	0	0.820464	0.000109494	0
Afu3g03420	sidD	Fusarinine C non-ribosomal peptide synthetase (NRPS) involved in extracellular siderophore biosynthesis; expression is up-regulated by iron starvation and downregulated under iron-replete conditions		Siderophore metabolsim genes	1.54298	0.000235603	1	9.82444	3.99e-174	1	9.78095	1.86e-172	1	-0.0434949	0.850285	0		2.60295	2.86e-27	1	7.70512	1.49e-260	1	7.70867	2.09e-261	1	0.0035576	0.994367	0		1.31768	0.000980102	1	2.37765	2.64e-21	1	-0.801645	4.74e-05	0	-0.754593	7.7e-05	0
Afu3g03400	sidF	Hydroxyornithine transacylase; involved in extracellular siderophore biosynthesis; essential for triacetylfusarinine C biosynthesis; SrbA-regulated during hypoxia		Siderophore metabolsim genes	1.91	0.00175939	1	9.20844	1.06e-74	1	9.27846	6.16e-76	1	0.070025	0.630105	0		3.51986	4.3e-50	1	6.60346	2.75e-193	1	7.6377	6.13e-260	1	1.03423	1.86e-16	1		1.64309	0.00462016	1	3.25295	1.77e-35	1	-0.96188	3.27e-14	0	0.00232811	0.990047	0
Afu3g03650	sidG	Putative acetyltransferase with a predicted role in iron metabolism; located in an iron-regulated gene cluster; fusarinine C acetyltransferase; SrbA-regulated during hypoxia		Siderophore metabolsim genes	-1.29563	8.55e-06	-1	5.53604	6.78e-118	1	6.12076	4.09e-144	1	0.584721	0.0136366	0		-0.957608	0.000841617	0	5.87716	1.35e-142	1	4.89082	3.55e-99	1	-0.986338	2.2e-05	0		-0.183464	0.55576	0	0.154557	0.662465	0	0.157658	0.592238	0	-1.4134	5.05e-10	-1
Afu3g03410	sidH	Enoyl-CoA hydratase/isomerase family protein; mevalonyl-CoA hydratase; PTS1 receptor-mediated peroxisomal localization is essential for triacetylfusarinine C (TAFC) biosynthesis		Siderophore metabolsim genes	0.185859	0.710266	0	7.15531	6.47e-136	1	8.07955	3.25e-173	1	0.924242	5.98e-11	0		2.29812	6.45e-26	1	6.27191	6.05e-224	1	6.31427	2.06e-227	1	0.042353	0.810613	0		0.568587	0.119081	0	2.68085	3.13e-24	1	-0.314808	0.0442805	0	-1.1967	9.91e-18	-1
Afu1g17190	sidI	Putative long-chain-fatty-acid-CoA ligase; mevalonyl-CoA ligase; PTS2-dependent peroxisomal localization		Siderophore metabolsim genes	0.412126	0.428582	0	8.72723	7.85e-148	1	8.37492	3.12e-136	1	-0.35231	0.0417734	0		0.888562	1.09e-05	0	5.72269	4.18e-238	1	5.84143	9.31e-249	1	0.11874	0.539092	0		3.10927	7.72e-19	1	3.5857	2.66e-36	1	0.104725	0.626144	0	0.575775	0.000586135	0
Afu3g03390	sidJ	Predicted siderophore biosynthesis lipase/esterase involved in siderophore hydrolysis		Siderophore metabolsim genes	0.84606	0.0297801	0	6.97062	7.8e-125	1	7.61954	3.04e-149	1	0.648911	1.22e-05	0		2.0215	4.9e-21	1	5.81759	9.54e-203	1	6.3186	3.28e-240	1	0.501005	0.000902361	0		0.861504	0.014126	0	2.03694	7.45e-18	1	-0.291527	0.0759491	0	-0.439433	0.00330034	0
Afu1g04450	sidL	GNAT-type acetyltransferase; siderophore biosynthetic machinery component; essential for biosynthesis of the siderophores ferricrocin and hydroxyferricrocin in iron-replete conditions; homolog to E. coli IucB; constitutive; contains intron		Siderophore metabolsim genes	-0.0808718	0.69604	0	-0.744316	2.04e-06	0	-0.567993	0.000237331	0	0.176323	0.28764	0		-0.0427811	0.847347	0	-0.056014	0.784953	0	1.2064	6.66e-16	1	1.26241	5.72e-17	1		-1.15466	2.93e-14	-1	-1.11657	2.67e-13	-1	-0.466356	0.00440987	0	0.619733	4.68e-05	0
Afu7g06060	sit1	Putative siderophore transporter; SrbA-regulated during hypoxia		Siderophore metabolsim genes	-0.274683	0.18859	0	3.72099	3.68e-107	1	3.72331	1.89e-107	1	0.002317	0.99535	0		-0.287119	0.155218	0	1.95303	4.87e-31	1	1.10318	7.39e-11	1	-0.849852	8.16e-07	0		2.09929	1.11e-34	1	2.08685	2.14e-34	1	0.331329	0.0826107	0	-0.52084	0.00279683	0
Afu2g01260	srbA	Sterol regulatory element binding protein (SREBP); basic helix-loop-helix leucine zipper DNA binding domain; role in the hypoxia response, iron homeostasis, ergosterol biosynthesis, resistance to azole drugs, maintenance of cell polarity		Transcription factor genes	0.170864	0.465912	0	1.23084	4.63e-11	1	0.780005	3.06e-05	0	-0.450838	0.0190902	0		0.722275	0.000298348	0	1.18676	3.01e-10	1	0.489504	0.010056	0	-0.697257	0.000232911	0		-0.856137	6.36e-06	0	-0.304726	0.134623	0	-0.900219	2.3e-06	0	-1.14664	4.71e-10	-1
Afu2g05830	acuK	Putative transcription factor involved in regulation of gluconeogenesis and acquisition of iron; required for virulence		Transcription factor genes	1.22412	7.29e-08	1	-0.199611	0.471081	0	0.208418	0.390066	0	0.408029	0.0780122	0		0.911613	8.48e-05	0	0.06939	0.813277	0	-0.83003	0.000171921	0	-0.89942	5.59e-05	0		0.317633	0.198341	0	0.00512417	0.996094	0	0.586634	0.0131759	0	-0.720816	0.00125908	0
Afu2g12330	acuM	Putative regulator of genes involved in gluconeogenesis; required for normal iron incorporation, extracellular siderophore production and growth in iron-deficient media; transcript up-regulated in conidia exposed to neutrophils		Transcription factor genes	0.531839	1.9e-05	0	-0.0587246	0.714781	0	0.0551087	0.688289	0	0.113833	0.377559	0		0.308941	0.0161331	0	-0.260164	0.0425072	0	-0.0800931	0.540939	0	0.180071	0.151625	0		0.492994	4.39e-05	0	0.270095	0.0283665	0	0.291554	0.0214522	0	0.357792	0.00255471	0
Afu5g03920	hapX	bZIP transcription factor required for adaption to both iron depletion and excess and for transcriptional activation of the siderophore system; transcript repressed by iron; SrbA-regulated during hypoxia		Transcription factor genes	0.28075	0.393523	0	3.0784	1.72e-32	1	1.26161	1.95e-06	1	-1.8168	2.96e-12	-1		0.633192	0.0327571	0	2.32997	4.59e-19	1	1.33563	3.31e-07	1	-0.994344	0.000191629	0		-0.190998	0.553545	0	0.161444	0.614885	0	-0.93943	0.00062028	0	-0.116978	0.699787	0
Afu5g11260	sreA	GATA transcription factor that regulates iron uptake; represses of iron-regulated genes; represses siderophore biosynthesis genes in high-iron; mutants accumulate increased amounts of iron and ferricrocin; SrbA-regulated during hypoxia		Transcription factor genes	-0.0897173	0.67826	0	-2.31334	5.29e-47	-1	-1.96795	1.39e-34	-1	0.345395	0.0486283	0		0.116002	0.581824	0	-1.66962	1.61e-24	-1	1.08892	4.85e-12	1	2.75853	1.81e-66	1		-0.918214	1.32e-08	0	-0.712494	1.3e-05	0	-0.274485	0.153715	0	2.13865	3.11e-41	1
						upregulated in the group:	3			17			15			1				6			17			18			5				5			8			0			2
						total in the group:	29			29			29			29				29			29			29			29				29			29			29			29
						upregulated in the transcriptome:	531			842			1788			1551				517			485			1696			1502				1359			1430			867			1625
						total in the transcriptome:	10130			10130			10130			10130				10130			10130			10130			10130				10130			10130			10130			10130
						p-value:	0.192642			7.37692e-12			3.04955e-05			0.991986				0.00298381			8.45653e-16			5.24724e-08			0.434039				0.34777			0.0428912			1			0.959131
						downregulated in the group:	6			3			3			2				1			3			2			1				3			4			3			9
						total in the group:	29			29			29			29				29			29			29			29				29			29			29			29
						downregulated in the transcriptome:	573			1036			1446			1065				455			907			1592			862				968			1104			861			1607
						total in the transcriptome:	10130			10130			10130			10130				10130			10130			10130			10130				10130			10130			10130			10130
						p-value:	0.00496109			0.581253			0.804139			0.824559				0.73674			0.487915			0.955199			0.924439				0.533218			0.390588			0.452586			0.0309186
Fe-S cluster protein genes					Glucose: H2O2 vs. Untreated			Glucose: DFP vs. Untreated			Glucose: DFP+H2O2 vs. Untreated			Glucose: DFP+H2O2 vs. DFP				Peptone: H2O2 vs. Untreated			Peptone: DFP vs. Untreated			Peptone: DFP+H2O2 vs. Untreated			Peptone: DFP+H2O2 vs. DFP				Peptone vs. glucose: untreated			Peptone vs. glucose: H2O2			Peptone vs. glucose: DFP			Peptone vs. glucose: DFP+H2O2
GENE ID	Gene name	Feature			log2FC	p-adj.	regulation	log2FC	p-adj.	regulation	log2FC	p-adj.	regulation	log2FC	p-adj.	regulation		log2FC	p-adj.	regulation	log2FC	p-adj.	regulation	log2FC	p-adj.	regulation	log2FC	p-adj.	regulation		log2FC	p-adj.	regulation	log2FC	p-adj.	regulation	log2FC	p-adj.	regulation	log2FC	p-adj.	regulation
Afu1g04680		Has domain(s) with predicted iron ion binding, iron-sulfur cluster binding activity and role in iron-sulfur cluster assembly			0.933834	5.83e-06	0	-1.03995	2.72e-07	-1	0.483165	0.0174643	0	1.52311	7.6e-15	1		1.18676	5.44e-09	1	-0.539137	0.011791	0	1.52424	2.78e-15	1	2.06338	1.47e-26	1		-0.173941	0.457368	0	0.078982	0.754183	0	0.326871	0.14665	0	0.867135	9.87e-06	0
Afu1g06610		Putative NADH-quinone oxidoreductase, 23 kDa subunit; induced by exposure to artemisinin			0.474019	7.5e-06	0	-2.02211	1.86e-86	-1	-1.29774	2.5e-37	-1	0.724367	1.14e-11	0		0.256058	0.0232584	0	-1.2381	3.81e-34	-1	-1.02676	2.37e-24	-1	0.21134	0.060004	0		-0.461519	8.05e-06	0	-0.679479	1.13e-11	0	0.322494	0.00507856	0	-0.190533	0.0853219	0
Afu1g06810		Ortholog(s) have role in mitochondrial translation and cytoplasm, mitochondrion, nucleus localization			1.71588	1.37e-52	1	-2.16107	2.75e-72	-1	-2.68121	2.81e-100	-1	-0.520147	0.000151064	0		0.374435	0.00318284	0	-2.11957	8.39e-65	-1	-2.22554	7.16e-70	-1	-0.105963	0.517697	0		-0.726607	5.27e-10	0	-2.06806	7.61e-78	-1	-0.685115	5.99e-07	0	-0.270931	0.0679407	0
Afu1g07380		Putative NADH-dependent glutamate synthase; transcript induced during conidial germination; transcript up-regulated in conidia exposed to neutrophils; SrbA-regulated during hypoxia			0.364813	0.0717948	0	-1.92892	4.27e-28	-1	-3.0873	9.71e-71	-1	-1.15838	8.38e-11	-1		-0.486823	0.0143129	0	-2.00402	1.52e-29	-1	-2.39564	4.95e-42	-1	-0.391617	0.0419253	0		-2.84887	1.19e-60	-1	-3.7005	2.89e-101	-1	-2.92397	1.9e-62	-1	-2.1572	4.37e-34	-1
Afu1g09090		Ortholog(s) have 2 iron, 2 sulfur cluster binding, glutathione-disulfide reductase activity, iron ion binding activity and role in cellular response to oxidative stress			-0.0873572	0.644704	0	0.165399	0.321957	0	0.902384	3.85e-11	0	0.736985	1.87e-08	0		0.0259563	0.892794	0	-0.107242	0.511781	0	0.0872708	0.554859	0	0.194513	0.172252	0		0.39958	0.00585844	0	0.512893	0.000272912	0	0.126939	0.430459	0	-0.415534	0.00162759	0
Afu1g10310		Putative RNase L inhibitor of the ABC superfamily			0.565311	1.17e-07	0	-1.52274	1.16e-49	-1	-1.0122	8.06e-23	-1	0.51054	1.62e-06	0		0.229624	0.0485198	0	-0.729328	2.47e-12	0	-0.521172	3.83e-07	0	0.208156	0.0593289	0		-0.219373	0.0489384	0	-0.55506	7.18e-08	0	0.57404	8.66e-08	0	0.271655	0.0114446	0
Afu1g12840	niiA	Putative nitrite reductase; nitrogen-regulated gene, used as a conditional promoter; protein induced by heat shock; transcript downregulated in response to voriconazole			-0.40884	0.0760804	0	-0.493296	0.025158	0	-0.316447	0.139001	0	0.176849	0.430208	0		-0.337584	0.192471	0	0.793882	0.000353544	0	1.8328	3.68e-19	1	1.03892	6.04e-07	1		-4.22786	2.66e-98	-1	-4.1566	3.76e-90	-1	-2.94068	1e-48	-1	-2.07861	1.86e-25	-1
Afu1g16375		Ortholog(s) have nitrate reductase (NADPH) activity and role in molybdopterin cofactor biosynthetic process			0.462366	0.00151269	0	0.320389	0.0290663	0	0.273926	0.0513677	0	-0.0464629	0.763454	0		-0.0517068	0.774733	0	-0.0891121	0.588005	0	0.333653	0.0109993	0	0.422765	0.00140343	0		0.356384	0.0118493	0	-0.157689	0.288491	0	-0.0531172	0.769255	0	0.41611	0.00156058	0
Afu2g10370		Has domain(s) with predicted iron-sulfur cluster binding, structural molecule activity and role in iron-sulfur cluster assembly, protein maturation by iron-sulfur cluster transfer			0.162382	0.437728	0	-0.121167	0.575265	0	1.51847	2.17e-20	1	1.63964	1.27e-23	1		0.206263	0.313094	0	0.0215478	0.924786	0	1.99884	2.48e-35	1	1.9773	3.24e-34	1		-0.0526266	0.811804	0	-0.00874564	0.977567	0	0.0900877	0.684602	0	0.427746	0.0113799	0
Afu2g11260	luA	Putative 3-isopropylmalate dehydratase with a predicted role in nitrogen metabolism; protein induced by heat shock; SrbA-regulated during hypoxia			2.61739	1.39e-27	1	0.292472	0.314576	0	-1.03385	2.61e-05	-1	-1.32632	5.57e-08	-1		-0.0832553	0.809128	0	-1.90809	7.88e-15	-1	-0.882225	0.000322813	0	1.02587	4e-05	1		-0.16099	0.588814	0	-2.86164	1.21e-33	-1	-2.36156	1.73e-22	-1	-0.00936391	0.977369	0
Afu2g14960		Ortholog(s) have 2 iron, 2 sulfur cluster binding, RNA polymerase II activating transcription factor binding, disulfide oxidoreductase activity, glutathione disulfide oxidoreductase activity, iron-sulfur cluster binding activity			0.301339	0.0230855	0	0.365216	0.00380883	0	1.06573	4.37e-20	1	0.700516	1.27e-09	0		-0.366293	0.00486453	0	0.372202	0.00286	0	2.14182	5.32e-82	1	1.76962	4.13e-56	1		-0.149023	0.2697	0	-0.816655	5.5e-12	0	-0.142037	0.300737	0	0.927067	1.8e-16	0
Afu2g15590		Putative sulphite reductase			0.72439	2.67e-05	0	-1.0795	9.77e-11	-1	-0.822838	6.71e-07	0	0.256658	0.146822	0		0.117069	0.583148	0	-1.23679	7.73e-14	-1	-1.36368	4.53e-17	-1	-0.126892	0.514535	0		-0.0547718	0.79954	0	-0.662092	6.87e-05	0	-0.212065	0.277646	0	-0.595614	0.000408401	0
Afu2g15630		Has domain(s) with predicted catalytic activity, iron-sulfur cluster binding activity			-0.0551376	0.805066	0	-0.112404	0.570304	0	0.19969	0.223989	0	0.312095	0.0447054	0		-0.269766	0.113219	0	-0.284552	0.0818862	0	-0.422284	0.00448929	0	-0.137732	0.411017	0		0.455131	0.00409635	0	0.240503	0.149661	0	0.282983	0.0867489	0	-0.166843	0.29998	0
Afu2g15960	nbp35	Putative nucleotide binding protein; transcript up-regulated in conidia exposed to neutrophils			0.170915	0.389948	0	-1.56195	6.17e-22	-1	0.936827	3.62e-09	0	2.49877	3.98e-56	1		-0.651954	0.00014935	0	-1.25527	7.69e-15	-1	2.13559	2.29e-44	1	3.39086	7.94e-106	1		-0.0349682	0.87574	0	-0.857837	1.22e-07	0	0.271707	0.148156	0	1.16379	4.67e-14	1
Afu3g01160		Has domain(s) with predicted 2 iron, 2 sulfur cluster binding, cellulase activity, hydrolase activity, hydrolyzing O-glycosyl compounds, iron ion binding, oxidoreductase activity and oxidoreductase activity, more			0.344807	0.842642	0	0.984365	0.461209	0	2.23568	0.0359433	1	1.25132	0.0942752	0		-1.46564	0.0706202	0	-0.556811	0.453256	0	0.423982	0.503539	0	0.980793	0.126792	0		2.51645	0.0191401	1	0.705993	0.529076	0	0.975269	0.235015	0	0.704746	0.276293	0
Afu3g04300		Protein of unknown function; transcript induced by exposure to human airway epithelial cells			0.161148	0.359894	0	0.246855	0.128971	0	-0.581475	6.25e-05	0	-0.82833	6.61e-09	0		0.420803	0.00694405	0	0.332785	0.0333091	0	-0.0221601	0.899767	0	-0.354945	0.0164478	0		-0.0369866	0.847248	0	0.222668	0.154845	0	0.048944	0.806984	0	0.522328	0.000298037	0
Afu3g06560		Ortholog(s) have role in protein lipoylation			1.12285	8.64e-18	1	0.548175	5.2e-05	0	0.139939	0.327224	0	-0.408236	0.0018636	0		0.321725	0.0239085	0	0.503258	0.000152783	0	1.40394	3.67e-30	1	0.900685	5.35e-13	0		0.44359	0.00106785	0	-0.357531	0.00719251	0	0.398673	0.0031422	0	1.70759	4e-43	1
Afu4g02802		Has domain(s) with predicted 2 iron, 2 sulfur cluster binding, oxidoreductase activity and role in oxidation-reduction process			0.179706	0.520705	0	0.158804	0.564784	0	0.0576634	0.824807	0	-0.101141	0.671756	0		-0.0430827	0.885838	0	0.521406	0.0161414	0	-0.354147	0.101136	0	-0.875553	2.3e-05	0		0.0860275	0.755772	0	-0.136761	0.593046	0	0.44863	0.0409718	0	-0.325782	0.143023	0
Afu4g05860		Ortholog(s) have role in iron-sulfur cluster assembly, mitochondrial respiratory chain complex I assembly and mitochondrial respiratory chain complex I, peripheral segment, mitochondrion, plasma membrane localization			0.562303	3.56e-05	0	-1.46242	2.93e-30	-1	-0.597184	4.3e-06	0	0.865234	2.46e-11	0		0.144738	0.366539	0	-0.983181	3e-14	0	-0.0889365	0.541836	0	0.894244	3.38e-12	0		0.177164	0.22268	0	-0.240401	0.0839094	0	0.656402	8.24e-07	0	0.685412	9.66e-08	0
Afu4g05950		Ortholog(s) have 2 iron, 2 sulfur cluster binding, disulfide oxidoreductase activity, glutathione disulfide oxidoreductase activity			0.372248	0.0282266	0	0.050413	0.818657	0	0.757517	5.56e-07	0	0.707104	2.93e-06	0		0.242793	0.169381	0	-0.147558	0.419811	0	0.218478	0.168936	0	0.366036	0.0193204	0		0.449901	0.00461394	0	0.320446	0.0460421	0	0.251931	0.139676	0	-0.0891373	0.598793	0
Afu4g06770		Ortholog(s) have 2 iron, 2 sulfur cluster binding, ATPase activator activity, ferrous iron binding, iron ion binding, iron-sulfur cluster binding, iron-sulfur cluster carrier activity, zinc ion binding activity			0.222478	0.126144	0	0.701463	3.73e-08	0	1.55815	3.95e-37	1	0.856692	4.17e-12	0		0.365968	0.00775506	0	0.819523	7.96e-11	0	1.94499	2.12e-58	1	1.12547	3.82e-20	1		-0.100613	0.50424	0	0.0428769	0.792859	0	0.0174477	0.92729	0	0.286221	0.0253572	0
Afu4g10690	isa1	Iron-sulphur cluster assembly accessory protein			1.21827	3.67e-05	1	-2.69756	3.59e-22	-1	-0.684928	0.0179022	0	2.01263	7.02e-13	1		0.997199	0.00098339	0	-1.38525	1.75e-06	-1	0.0792567	0.814951	0	1.46451	2.07e-07	1		-0.143616	0.684397	0	-0.364688	0.244199	0	1.16869	6.72e-05	1	0.620568	0.0326838	0
Afu4g11050		Putative NADH-ubiquinone oxidoreductase, subunit F involved in oxidative phosphorylation; induced by exposure to artemisinin			0.602515	7.14e-11	0	-1.575	2.75e-69	-1	-1.73608	3.92e-83	-1	-0.161076	0.103186	0		0.436783	4.71e-06	0	-0.839644	1.87e-20	0	-0.719324	1.04e-15	0	0.12032	0.233515	0		-0.435038	2.44e-06	0	-0.600769	2.34e-11	0	0.300323	0.00220078	0	0.581719	2.6e-10	0
Afu4g11220		Ortholog(s) have xanthine dehydrogenase activity and role in purine nucleobase catabolic process			-0.733913	8.18e-07	0	-1.24681	1.92e-18	-1	-1.81438	8.68e-38	-1	-0.567569	0.000110563	0		1.03787	6.64e-13	1	-0.880224	9.92e-10	0	-1.25681	1.96e-19	-1	-0.376583	0.0110236	0		0.576421	7.92e-05	0	2.3482	1.02e-64	1	0.943005	5.53e-11	0	1.13399	1.53e-15	1
Afu5g03600		Ortholog(s) have 4 iron, 4 sulfur cluster binding, ATPase activity, role in iron-sulfur cluster assembly, tRNA wobble uridine modification and Nbp35-Cfd1 ATPase complex, cytoplasm localization			1.09549	4.08e-09	1	0.0793779	0.753093	0	1.70111	6.35e-22	1	1.62173	4.25e-21	1		-0.163798	0.467743	0	-0.456165	0.0176739	0	1.60836	9.69e-22	1	2.06453	7.6e-34	1		0.443456	0.0220471	0	-0.815836	5.11e-06	0	-0.0920868	0.699681	0	0.350711	0.0469123	0
Afu5g03900		Ortholog(s) have oxidoreductase activity, acting on NAD(P)H, heme protein as acceptor activity, role in heme a biosynthetic process, iron-sulfur cluster assembly, ubiquinone biosynthetic process and mitochondrial matrix localization			0.053546	0.834446	0	-0.153625	0.482837	0	0.333303	0.0664458	0	0.486928	0.00528957	0		0.0230453	0.926932	0	0.344722	0.0670201	0	0.692368	3.66e-05	0	0.347646	0.0489038	0		-0.0487456	0.832777	0	-0.0792463	0.716162	0	0.449601	0.0139961	0	0.310319	0.0771794	0
Afu5g04370		Putative NADH-quinone oxidoreductase, subunit G			0.450718	1.01e-05	0	-1.3852	1.96e-47	-1	-1.5169	1.18e-56	-1	-0.131702	0.214477	0		0.373106	0.000370809	0	-0.53199	1.13e-07	0	-0.669652	4.24e-12	0	-0.137662	0.199065	0		-0.756952	5.22e-15	0	-0.834564	3.53e-18	0	0.0962538	0.419804	0	0.0902942	0.404394	0
Afu5g06140		Ortholog(s) have histone acetyltransferase activity			-0.0340266	0.887726	0	-0.031102	0.905095	0	-0.448193	0.006733	0	-0.417091	0.010744	0		0.59399	0.000329665	0	0.0825451	0.682849	0	0.203405	0.217548	0	0.12086	0.499524	0		0.312139	0.069347	0	0.940155	1.94e-09	0	0.425786	0.0110659	0	0.963737	6.49e-10	0
Afu5g07750		Putative ferrochelatase precursor			0.30344	0.100458	0	-1.16029	1.14e-12	-1	-0.803666	7.6e-07	0	0.356626	0.0360553	0		0.789363	2.08e-06	0	-0.674274	5.42e-05	0	-0.299444	0.0711456	0	0.374829	0.0260093	0		-0.0454618	0.831222	0	0.440462	0.00791525	0	0.440557	0.0119568	0	0.45876	0.00541519	0
Afu5g08890	lysF	Putative homoaconitase; transcript highly induced during conidial germination; transcript slightly downregulated during infection of mouse tissues; hypoxia induced protein			1.51238	2.7e-21	1	-1.14732	4.18e-12	-1	-1.69428	2.37e-24	-1	-0.546966	0.00168205	0		1.19633	2.95e-13	1	-0.965894	1.51e-08	0	0.20601	0.236569	0	1.1719	1.92e-12	1		-0.802301	1.2e-06	0	-1.11836	8.38e-13	-1	-0.620879	0.000468582	0	1.09799	4.62e-11	1
Afu5g10370	sdh2	Iron-sulfur protein subunit of succinate dehydrogenase with a predicted role in the citric acid cycle; transcript up-regulated in conidia exposed to neutrophils; induced by exposure to artemisinin; transcript downregulated by hypoxia			0.972827	4.22e-09	0	-2.77262	3.78e-68	-1	-2.67976	1.15e-63	-1	0.0928645	0.625275	0		1.12044	1.13e-11	1	-1.89813	8.03e-33	-1	-1.88346	9.01e-33	-1	0.0146717	0.949527	0		0.217745	0.231552	0	0.365357	0.0323987	0	1.09224	3.37e-11	1	1.01404	4.5e-10	1
Afu5g10610	rip1	Ubiquinol-cytochrome c reductase iron-sulphur subunit precursor with a predicted role in oxidative phosphorylation; hypoxia induced protein; induced by exposure to artemisinin; SrbA-regulated during hypoxia			0.269617	0.022671	0	-1.25543	6.74e-33	-1	-0.658935	5.06e-10	0	0.596495	2.58e-08	0		0.375104	0.00107283	0	-0.567552	2.04e-07	0	-0.606136	9.37e-09	0	-0.0385843	0.76671	0		-0.417329	0.000137593	0	-0.311842	0.00472007	0	0.270549	0.0200754	0	-0.36453	0.000749379	0
Afu6g03670		Ortholog(s) have biotin synthase activity, role in biotin biosynthetic process and mitochondrion localization			0.882566	2.9e-09	0	-1.26444	3.33e-18	-1	-1.84515	2.82e-37	-1	-0.580707	0.000113957	0		0.292565	0.0763823	0	-1.04675	7.03e-13	-1	-1.5176	1.67e-26	-1	-0.470847	0.00176635	0		0.183716	0.264375	0	-0.406286	0.0069333	0	0.401407	0.0109787	0	0.511268	0.000672459	0
Afu6g03730		2-methylcitrate dehydratase; hypoxia repressed protein; transcript up-regulated in conidia exposed to neutrophils and to human airway epithelial cells; no human homolog			-0.084459	0.404898	0	-0.571142	3.3e-12	0	-1.34924	8.36e-64	-1	-0.778095	9.79e-22	0		-0.166443	0.0728255	0	-0.120599	0.200928	0	-0.687471	6.46e-18	0	-0.566871	2.29e-12	0		0.593106	2.35e-13	0	0.511122	3.09e-10	0	1.04365	3.05e-39	1	1.25487	1.07e-55	1
Afu6g03920		Putative iron-sulfur cluster-binding protein			-0.0983293	0.778018	0	-0.85107	0.00132204	0	-0.381709	0.144187	0	0.469361	0.0683236	0		0.437607	0.0801169	0	0.126137	0.652019	0	-0.112138	0.661285	0	-0.238275	0.334731	0		0.0101993	0.98595	0	0.546135	0.0250585	0	0.987406	4.53e-05	0	0.27977	0.266233	0
Afu6g03930		Has domain(s) with predicted 2 iron, 2 sulfur cluster binding, iron ion binding, oxidoreductase activity, acting on paired donors, with incorporation or reduction of molecular oxygen and NAD(P)H as one donor, more			-0.30521	0.158867	0	1.41047	4.4e-16	1	1.68597	7.24e-23	1	0.275501	0.105848	0		-0.391366	0.0306613	0	-0.427888	0.0140503	0	-0.641644	7.01e-05	0	-0.213757	0.229828	0		1.72662	3.84e-24	1	1.64046	1.08e-21	1	-0.111742	0.588633	0	-0.601	0.000229275	0
Afu6g07670	cox15	Cytochrome c oxidase assembly protein with a predicted role in oxidative phosphorylation; induced by exposure to artemisinin			-0.344647	0.0234298	0	-0.149873	0.363057	0	0.0187349	0.914072	0	0.168608	0.249608	0		0.275224	0.0816203	0	0.314692	0.0378831	0	0.876105	8.21e-11	0	0.561414	5e-05	0		-1.28803	1.24e-21	-1	-0.668158	1.43e-06	0	-0.823464	2.19e-09	0	-0.430659	0.00176211	0
Afu6g11510		Ortholog(s) have role in wybutosine biosynthetic process			-0.0930472	0.589026	0	-0.27648	0.0591665	0	-0.33057	0.0155631	0	-0.05409	0.724176	0		-0.0420017	0.821275	0	0.0454496	0.792324	0	0.493302	0.000122548	0	0.447853	0.000634879	0		-0.0966149	0.542244	0	-0.0455695	0.790523	0	0.225315	0.123358	0	0.727258	1.55e-08	0
Afu6g12490		Ortholog(s) have 2 iron, 2 sulfur cluster binding activity			0.0757265	0.62782	0	-0.513934	3.14e-05	0	0.232485	0.0591914	0	0.746419	1.41e-10	0		-0.330104	0.01007	0	-0.280491	0.0263916	0	-0.245239	0.0392801	0	0.0352517	0.806402	0		0.153394	0.248497	0	-0.252437	0.0448775	0	0.386837	0.00179785	0	-0.32433	0.00611845	0
Afu6g12930	acoA	Mitochondrial aconitate hydratase; citric acid cycle enzyme; protein abundant in conidia; transcript induced in conidia exposed to neutrophils; reacts with rabbit immunosera exposed to A. fumigatus conidia; hypoxia induced			0.982739	2.26e-12	0	-2.03282	3.67e-51	-1	-0.680734	8.51e-07	0	1.35209	4.86e-23	1		0.425711	0.004812	0	-1.27033	2.07e-20	-1	1.10625	3.55e-16	1	2.37658	6.87e-70	1		0.019496	0.926057	0	-0.537532	0.000137654	0	0.781989	2.73e-08	0	1.80648	5.64e-41	1
Afu7g02070	nfr1	AIF-like mitochondrial oxidoreductase; conidia-enriched protein			-0.414204	0.0111325	0	-4.41059	8.97e-175	-1	-4.06983	1.56e-150	-1	0.340768	0.0621704	0		-0.132595	0.479253	0	-3.60065	7.75e-131	-1	-5.0044	3.04e-219	-1	-1.40375	7.3e-17	-1		0.361131	0.0214543	0	0.642741	1.75e-05	0	1.17108	2.77e-12	1	-0.573445	0.00138653	0
Afu7g06700		Rieske [2Fe-2S] domain protein			0.334843	0.0864241	0	0.151351	0.474405	0	-1.40028	1.53e-14	-1	-1.55163	1.12e-18	-1		0.676556	8.63e-05	0	0.46635	0.00711682	0	0.616507	0.000129806	0	0.150157	0.405435	0		-0.0467205	0.8358	0	0.294992	0.095504	0	0.268279	0.141312	0	1.97007	3.14e-30	1
Afu8g06450		Putative iron-sulfur cluster-binding protein, rieske family domain protein; transcript repressed by exposure to human airway epithelial cells			-0.425341	0.421673	0	-0.249146	0.63555	0	0.912516	0.0202653	0	1.16166	0.00127954	1		-0.193912	0.703045	0	-0.360009	0.419853	0	0.48704	0.185794	0	0.847048	0.0247412	0		-0.00954133	0.995486	0	0.221888	0.662796	0	-0.120405	0.822931	0	-0.435018	0.228068	0
						upregulated in the group:	6			1			6			7				4			0			9			11				2			2			4			8
						total in the group:	43			43			43			43				43			43			43			43				43			43			43			43
						upregulated in the transcriptome:	531			842			1788			1551				517			485			1696			1502				1359			1430			867			1625
						total in the transcriptome:	10130			10130			10130			10130				10130			10130			10130			10130				10130			10130			10130			10130
						p-value:	0.023608			0.976236			0.795218			0.494327				0.174973			1			0.286265			0.0450777				0.984509			0.98851			0.508375			0.3842
						downregulated in the group:	0			19			14			3				0			11			8			1				3			5			3			2
						total in the group:	43			43			43			43				43			43			43			43				43			43			43			43
						downregulated in the transcriptome:	573			1036			1446			1065				455			907			1592			862				968			1104			861			1607
						total in the transcriptome:	10130			10130			10130			10130				10130			10130			10130			10130				10130			10130			10130			10130
						p-value:	1			9.5372e-09			0.00185698			0.844566				1			0.00110372			0.361521			0.978344				0.792568			0.510438			0.72009			0.994651
Fe-S cluster assembly genes					Glucose: H2O2 vs. Untreated			Glucose: DFP vs. Untreated			Glucose: DFP+H2O2 vs. Untreated			Glucose: DFP+H2O2 vs. DFP				Peptone: H2O2 vs. Untreated			Peptone: DFP vs. Untreated			Peptone: DFP+H2O2 vs. Untreated			Peptone: DFP+H2O2 vs. DFP				Peptone vs. glucose: untreated			Peptone vs. glucose: H2O2			Peptone vs. glucose: DFP			Peptone vs. glucose: DFP+H2O2
GENE ID	Gene name	Feature			log2FC	p-adj.	regulation	log2FC	p-adj.	regulation	log2FC	p-adj.	regulation	log2FC	p-adj.	regulation		log2FC	p-adj.	regulation	log2FC	p-adj.	regulation	log2FC	p-adj.	regulation	log2FC	p-adj.	regulation		log2FC	p-adj.	regulation	log2FC	p-adj.	regulation	log2FC	p-adj.	regulation	log2FC	p-adj.	regulation
Afu1g04680		Has domain(s) with predicted iron ion binding, iron-sulfur cluster binding activity and role in iron-sulfur cluster assembly			0.933834	5.83e-06	0	-1.03995	2.72e-07	-1	0.483165	0.0174643	0	1.52311	7.6e-15	1		1.18676	5.44e-09	1	-0.539137	0.011791	0	1.52424	2.78e-15	1	2.06338	1.47e-26	1		-0.173941	0.457368	0	0.078982	0.754183	0	0.326871	0.14665	0	0.867135	9.87e-06	0
Afu1g06620		Putative mitochondrial acyl carrier protein; S. cerevisiae ortholog ACP1 has role in lipoic acid biosynthetic process and localizes to mitochondrion			0.577997	5.29e-07	0	-0.222351	0.0737468	0	0.207493	0.0749965	0	0.429843	0.000125593	0		0.0853711	0.551934	0	-0.110985	0.410516	0	0.0279617	0.835019	0	0.138946	0.255182	0		-0.185649	0.130001	0	-0.678275	8.34e-10	0	-0.0742833	0.603318	0	-0.36518	0.0011144	0
Afu2g10370		Has domain(s) with predicted iron-sulfur cluster binding, structural molecule activity and role in iron-sulfur cluster assembly, protein maturation by iron-sulfur cluster transfer			0.162382	0.437728	0	-0.121167	0.575265	0	1.51847	2.17e-20	1	1.63964	1.27e-23	1		0.206263	0.313094	0	0.0215478	0.924786	0	1.99884	2.48e-35	1	1.9773	3.24e-34	1		-0.0526266	0.811804	0	-0.00874564	0.977567	0	0.0900877	0.684602	0	0.427746	0.0113799	0
Afu2g15960	nbp35	Putative nucleotide binding protein; transcript up-regulated in conidia exposed to neutrophils			0.170915	0.389948	0	-1.56195	6.17e-22	-1	0.936827	3.62e-09	0	2.49877	3.98e-56	1		-0.651954	0.00014935	0	-1.25527	7.69e-15	-1	2.13559	2.29e-44	1	3.39086	7.94e-106	1		-0.0349682	0.87574	0	-0.857837	1.22e-07	0	0.271707	0.148156	0	1.16379	4.67e-14	1
Afu3g06492		Ortholog(s) have cysteine desulfurase activity, role in iron-sulfur cluster assembly and L-cysteine desulfurase complex, extrinsic component of mitochondrial inner membrane, mitochondrial matrix localization			0.656947	0.00105001	0	0.440823	0.030574	0	1.14522	5.37e-10	1	0.704393	0.000150202	0		0.525293	0.00923777	0	0.0378069	0.879234	0	1.08669	1.78e-09	1	1.04888	9.78e-09	1		0.510234	0.00942153	0	0.37858	0.0543957	0	0.107218	0.657792	0	0.451704	0.0160826	0
Afu3g14240		Ortholog of S. cerevisiae NFS1; putative novel ncRNA Afu-203 encoded within the intron			0.547722	0.00233447	0	0.718701	2.86e-05	0	0.408114	0.017161	0	-0.310587	0.0743962	0		0.780448	7.56e-06	0	0.227934	0.240883	0	1.27481	4.01e-15	1	1.04688	2.06e-10	1		0.249887	0.177105	0	0.482613	0.00503777	0	-0.24088	0.206826	0	1.11658	7.8e-12	1
Afu4g05860		Ortholog(s) have role in iron-sulfur cluster assembly, mitochondrial respiratory chain complex I assembly and mitochondrial respiratory chain complex I, peripheral segment, mitochondrion, plasma membrane localization			0.562303	3.56e-05	0	-1.46242	2.93e-30	-1	-0.597184	4.3e-06	0	0.865234	2.46e-11	0		0.144738	0.366539	0	-0.983181	3e-14	0	-0.0889365	0.541836	0	0.894244	3.38e-12	0		0.177164	0.22268	0	-0.240401	0.0839094	0	0.656402	8.24e-07	0	0.685412	9.66e-08	0
Afu4g06770		Ortholog(s) have 2 iron, 2 sulfur cluster binding, ATPase activator activity, ferrous iron binding, iron ion binding, iron-sulfur cluster binding, iron-sulfur cluster carrier activity, zinc ion binding activity			0.222478	0.126144	0	0.701463	3.73e-08	0	1.55815	3.95e-37	1	0.856692	4.17e-12	0		0.365968	0.00775506	0	0.819523	7.96e-11	0	1.94499	2.12e-58	1	1.12547	3.82e-20	1		-0.100613	0.50424	0	0.0428769	0.792859	0	0.0174477	0.92729	0	0.286221	0.0253572	0
Afu4g10510		Ortholog(s) have ferrous iron binding, ferroxidase activity, iron chaperone activity and role in cellular iron ion homeostasis, cellular response to oxidative stress, glutathione metabolic process, iron-sulfur cluster assembly			0.0526794	0.758192	0	-0.122578	0.411605	0	0.417667	0.000680161	0	0.540245	7.4e-06	0		0.504814	7.92e-05	0	0.378098	0.00314762	0	0.681061	8.27e-09	0	0.302962	0.0145207	0		-0.27603	0.0343456	0	0.176105	0.187099	0	0.224647	0.0932556	0	-0.0126358	0.93213	0
Afu4g10690	isa1	Iron-sulphur cluster assembly accessory protein			1.21827	3.67e-05	1	-2.69756	3.59e-22	-1	-0.684928	0.0179022	0	2.01263	7.02e-13	1		0.997199	0.00098339	0	-1.38525	1.75e-06	-1	0.0792567	0.814951	0	1.46451	2.07e-07	1		-0.143616	0.684397	0	-0.364688	0.244199	0	1.16869	6.72e-05	1	0.620568	0.0326838	0
Afu4g11960		Ortholog(s) have role in iron-sulfur cluster assembly and cytosol, membrane localization			0.649249	0.000702711	0	-0.982989	1.44e-07	0	1.37366	3.93e-15	1	2.35665	9.43e-42	1		0.679249	0.000323441	0	-0.351763	0.079385	0	2.25097	6.95e-41	1	2.60273	1.2e-52	1		-0.303201	0.125467	0	-0.273201	0.156266	0	0.328024	0.109224	0	0.574112	0.00084217	0
Afu5g03600		Ortholog(s) have 4 iron, 4 sulfur cluster binding, ATPase activity, role in iron-sulfur cluster assembly, tRNA wobble uridine modification and Nbp35-Cfd1 ATPase complex, cytoplasm localization			1.09549	4.08e-09	1	0.0793779	0.753093	0	1.70111	6.35e-22	1	1.62173	4.25e-21	1		-0.163798	0.467743	0	-0.456165	0.0176739	0	1.60836	9.69e-22	1	2.06453	7.6e-34	1		0.443456	0.0220471	0	-0.815836	5.11e-06	0	-0.0920868	0.699681	0	0.350711	0.0469123	0
Afu5g03900		Ortholog(s) have oxidoreductase activity, acting on NAD(P)H, heme protein as acceptor activity, role in heme a biosynthetic process, iron-sulfur cluster assembly, ubiquinone biosynthetic process and mitochondrial matrix localization			0.053546	0.834446	0	-0.153625	0.482837	0	0.333303	0.0664458	0	0.486928	0.00528957	0		0.0230453	0.926932	0	0.344722	0.0670201	0	0.692368	3.66e-05	0	0.347646	0.0489038	0		-0.0487456	0.832777	0	-0.0792463	0.716162	0	0.449601	0.0139961	0	0.310319	0.0771794	0
Afu6g12870	atm1	ABC iron exporter; transcript up-regulated in conidia exposed to neutrophils			0.0497247	0.764744	0	0.433401	0.000413962	0	0.450001	0.000145866	0	0.0166004	0.907859	0		-0.321632	0.0128316	0	0.540058	5.86e-06	0	0.603849	1.25e-07	0	0.0637909	0.640876	0		0.0927171	0.509782	0	-0.278639	0.0252442	0	0.199374	0.124723	0	0.246565	0.0390844	0
Afu8g03980		Ortholog(s) have role in iron-sulfur cluster assembly and CIA complex localization			0.451056	0.0500267	0	0.499422	0.0232584	0	0.47347	0.0238689	0	-0.0259521	0.915419	0		-0.0958381	0.720879	0	-0.241744	0.299269	0	1.05987	2.84e-08	1	1.30162	1.55e-11	1		0.480661	0.0257144	0	-0.0662333	0.799586	0	-0.260504	0.25479	0	1.06706	3.05e-08	1
						upregulated in the group:	2			0			5			6				1			0			9			10				0			0			1			3
						total in the group:	15			15			15			15				15			15			15			15				15			15			15			15
						upregulated in the transcriptome:	531			842			1788			1551				517			485			1696			1502				1359			1430			867			1625
						total in the transcriptome:	10130			10130			10130			10130				10130			10130			10130			10130				10130			10130			10130			10130
						p-value:	0.184012			1			0.109098			0.0184315				0.544488			1			0.000192553			7.33493e-06				1			1			0.738957			0.441055
						downregulated in the group:	0			4			0			0				0			2			0			0				0			0			0			0
						total in the group:	15			15			15			15				15			15			15			15				15			15			15			15
						downregulated in the transcriptome:	573			1036			1446			1065				455			907			1592			862				968			1104			861			1607
						total in the transcriptome:	10130			10130			10130			10130				10130			10130			10130			10130				10130			10130			10130			10130
						p-value:	1			0.0593863			1			1				1			0.393979			1			1				1			1			1			1
Heme binding protein genes					Glucose: H2O2 vs. Untreated			Glucose: DFP vs. Untreated			Glucose: DFP+H2O2 vs. Untreated			Glucose: DFP+H2O2 vs. DFP				Peptone: H2O2 vs. Untreated			Peptone: DFP vs. Untreated			Peptone: DFP+H2O2 vs. Untreated			Peptone: DFP+H2O2 vs. DFP				Peptone vs. glucose: untreated			Peptone vs. glucose: H2O2			Peptone vs. glucose: DFP			Peptone vs. glucose: DFP+H2O2
GENE ID	Gene name	Feature			log2FC	p-adj.	regulation	log2FC	p-adj.	regulation	log2FC	p-adj.	regulation	log2FC	p-adj.	regulation		log2FC	p-adj.	regulation	log2FC	p-adj.	regulation	log2FC	p-adj.	regulation	log2FC	p-adj.	regulation		log2FC	p-adj.	regulation	log2FC	p-adj.	regulation	log2FC	p-adj.	regulation	log2FC	p-adj.	regulation
Afu1g01270		Ortholog(s) have catalytic activity and role in sterigmatocystin biosynthetic process			-0.254437	0.685681	0	-0.999628	0.0566915	0	-0.314493	0.538223	0	0.685135	0.162286	0		-0.407282	0.530028	0	-1.02106	0.0777517	0	0.600613	0.20281	0	1.62167	0.00172255	1		-0.928778	0.0640986	0	-1.08162	0.044055	-1	-0.950211	0.106353	0	-0.0136722	0.981487	0
Afu1g01290		Has domain(s) with predicted electron transfer activity, heme binding, iron ion binding, monooxygenase activity, oxidoreductase activity, acting on paired donors, with incorporation or reduction of molecular oxygen activity			1.02708	NA	0	0.151972	0.985778	0	0.560999	0.854721	0	0.409027	0.88849	0		1.04901	NA	0	-0.825459	NA	0	1.38348	0.633858	0	2.20893	0.442639	0		-1.13187	0.736125	0	-1.10994	0.715173	0	-2.1093	0.501492	0	-0.309396	0.917159	0
Afu1g01690		Has domain(s) with predicted electron transfer activity, heme binding, iron ion binding, monooxygenase activity, oxidoreductase activity and acting on paired donors, more			1.17387	1.15e-08	1	0.639126	0.00267029	0	1.43185	4.02e-13	1	0.79272	6.07e-05	0		-0.167281	0.514524	0	-1.05205	3.45e-07	-1	-0.882101	1.06e-05	0	0.169948	0.468646	0		0.101462	0.688674	0	-1.23968	3.79e-10	-1	-1.58971	1.59e-15	-1	-2.21249	6.95e-30	-1
Afu1g02070		Cytochrome C1			0.364046	0.00584251	0	-1.41763	1.56e-32	-1	-2.46479	1.57e-94	-1	-1.04716	1.25e-17	-1		0.432668	0.000890866	0	-0.792041	9.97e-11	0	-1.24729	9.02e-26	-1	-0.455253	0.000252866	0		-0.398889	0.00152257	0	-0.330267	0.00877885	0	0.226702	0.0963893	0	0.818609	2.38e-11	0
Afu1g03610		Protein of unknown function; calcium downregulated			-0.232485	0.448291	0	-0.233545	0.441859	0	-0.300392	0.254188	0	-0.0668466	0.820522	0		-0.943582	0.000340264	0	-0.0575251	0.861399	0	1.76282	2.89e-13	1	1.82034	7.26e-14	1		-2.08945	5.99e-18	-1	-2.80054	1.52e-31	-1	-1.91343	4.83e-15	-1	-0.0262365	0.931763	0
Afu1g03950	erg5	Cytochrome P450 with a role in C-22 denaturation; sterol C22 desaturase; SrbA-regulated during hypoxia			0.407259	0.0172407	0	0.704922	9.18e-06	0	0.275118	0.0894978	0	-0.429804	0.00660228	0		0.175175	0.361316	0	0.467275	0.0047414	0	-0.418947	0.00777431	0	-0.886222	9.54e-09	0		-0.353558	0.032708	0	-0.585642	0.000202692	0	-0.591205	0.000236103	0	-1.04762	6.25e-12	-1
Afu1g04390		Ortholog(s) have plasma membrane localization			-0.727448	3.2e-08	0	-0.901946	8.39e-13	0	-0.716807	1.13e-08	0	0.185139	0.169773	0		-0.0457008	0.780512	0	-0.663342	4.82e-08	0	-1.35661	6.65e-30	-1	-0.693267	2.77e-08	0		0.317636	0.0136213	0	0.999383	4.98e-16	0	0.55624	1.28e-05	0	-0.322166	0.0136356	0
Afu1g07200		Has domain(s) with predicted catalytic activity, heme binding, oxidoreductase activity			-0.582357	6.63e-06	0	-1.00492	3.01e-16	-1	-0.966872	2.66e-15	0	0.0380499	0.797418	0		-0.817288	2.41e-10	0	0.113633	0.453608	0	-0.242925	0.0583177	0	-0.356558	0.00527538	0		-0.863687	1.89e-12	0	-1.09862	6.55e-19	-1	0.254868	0.0625832	0	-0.13974	0.29923	0
Afu1g07340		Ortholog(s) have role in hyphal growth			-0.0584816	0.756758	0	-0.330165	0.0226753	0	-0.0229538	0.889425	0	0.307212	0.0202654	0		-0.413999	0.00421062	0	0.140372	0.348411	0	-0.0552906	0.709635	0	-0.195663	0.152579	0		-0.230495	0.109691	0	-0.586012	2.18e-05	0	0.240043	0.0891691	0	-0.262831	0.0478434	0
Afu1g08800		Ortholog(s) have 3-hydroxyphenylacetate 6-hydroxylase activity			-0.218584	0.249529	0	-2.75448	1.36e-65	-1	-2.81707	3.81e-67	-1	-0.062589	0.760578	0		0.304451	0.0883374	0	-0.854842	8.89e-08	0	-0.943052	1.04e-09	0	-0.0882098	0.636713	0		1.00953	1.34e-10	1	1.53257	2.77e-23	1	2.90917	2.65e-74	1	2.88355	2.94e-71	1
Afu1g11390		Has domain(s) with predicted electron transfer activity, heme binding, iron ion binding, oxidoreductase activity, acting on paired donors, with incorporation or reduction of molecular oxygen activity and role in oxidation-reduction process			0.0636332	0.780352	0	-0.420252	0.0160136	0	-0.831473	3.18e-07	0	-0.411221	0.0138218	0		0.265059	0.155223	0	0.369557	0.0339148	0	0.735328	2.79e-06	0	0.365772	0.0263021	0		-0.184686	0.314555	0	0.01674	0.946029	0	0.605123	0.000266815	0	1.38212	1.57e-18	1
Afu1g12830	niaD	Nitrate reductase			-0.611871	6.59e-06	0	-0.468073	0.000560958	0	-0.196242	0.151727	0	0.271832	0.0432719	0		0.141965	0.421549	0	0.499344	0.000550011	0	0.807856	2e-09	0	0.308512	0.029357	0		-2.92441	4.6e-113	-1	-2.17057	2.08e-60	-1	-1.95699	5.45e-52	-1	-1.92031	8.06e-51	-1
Afu1g12840	niiA	Putative nitrite reductase; nitrogen-regulated gene, used as a conditional promoter; protein induced by heat shock; transcript downregulated in response to voriconazole			-0.40884	0.0760804	0	-0.493296	0.025158	0	-0.316447	0.139001	0	0.176849	0.430208	0		-0.337584	0.192471	0	0.793882	0.000353544	0	1.8328	3.68e-19	1	1.03892	6.04e-07	1		-4.22786	2.66e-98	-1	-4.1566	3.76e-90	-1	-2.94068	1e-48	-1	-2.07861	1.86e-25	-1
Afu1g13220		Has domain(s) with predicted electron transfer activity, heme binding, iron ion binding, oxidoreductase activity, acting on paired donors, with incorporation or reduction of molecular oxygen activity and role in oxidation-reduction process			-0.346254	0.0502871	0	0.73804	3.57e-06	0	-0.396174	0.0138025	0	-1.13421	1.45e-13	-1		-0.467756	0.00710456	0	0.924191	4.43e-09	0	-0.854412	5.29e-08	0	-1.7786	1.09e-30	-1		-0.76327	1.44e-06	0	-0.884771	2.62e-08	0	-0.577118	0.000327324	0	-1.22151	4.87e-15	-1
Afu1g15820		Putative fatty acid hydroxylase with a possible role in the hydroxylation of a very long-chain fatty acid; sphingolipid biosynthesis			-0.00116517	0.997471	0	0.110233	0.703842	0	-0.431795	0.0533094	0	-0.542028	0.0144139	0		0.25257	0.340823	0	0.8352	0.000209444	0	1.26284	2.61e-09	1	0.427637	0.0594065	0		-1.09763	4.12e-07	-1	-0.8439	0.000114608	0	-0.372668	0.123443	0	0.596997	0.00641298	0
Afu1g16510	dapC	Heme binding protein involved in regulation of ergosterol biosynthesis and azole resistance			0.0764792	0.785811	0	0.27721	0.227987	0	0.690486	0.000515821	0	0.413276	0.0393389	0		-0.534223	0.0130627	0	-0.0975044	0.698031	0	-0.182019	0.388944	0	-0.084515	0.715215	0		0.428196	0.0422093	0	-0.182506	0.423469	0	0.0534821	0.848839	0	-0.444309	0.025467	0
Afu1g17725		Has domain(s) with predicted electron transfer activity, heme binding, iron ion binding, oxidoreductase activity, acting on paired donors, with incorporation or reduction of molecular oxygen activity and role in oxidation-reduction process			-1.4716	0.119657	0	0.47345	0.58032	0	0.23322	0.770339	0	-0.240231	0.740236	0		1.01746	0.591552	0	2.8069	0.0405874	1	2.84029	0.0261152	1	0.0333876	0.980076	0		-4.17569	0.00100343	-1	-1.68664	0.179035	0	-1.84224	0.0137479	-1	-1.56862	0.0330287	-1
Afu2g00200		Ortholog(s) have catalase activity			1.78254	0.211624	0	0.593867	0.728025	0	0.894434	0.524421	0	0.300567	0.781173	0		0.526147	0.118819	0	-4.49875	5.31e-25	-1	-0.743959	0.0149919	0	3.75479	1.81e-17	1		6.75808	7.91e-10	1	5.50169	1.8e-22	1	1.66546	0.0442805	1	5.11969	2.35e-14	1
Afu2g02130		Ortholog(s) have oxidoreductase activity, acting on paired donors, with incorporation or reduction of molecular oxygen activity			-0.101377	0.644097	0	0.670769	9.09e-05	0	-0.242073	0.169828	0	-0.912843	2.79e-08	0		-0.469281	0.0101065	0	0.167747	0.400393	0	-0.375289	0.0269192	0	-0.543036	0.00130494	0		-0.10107	0.61942	0	-0.468974	0.00684893	0	-0.604092	0.000429687	0	-0.234286	0.184084	0
Afu2g03880		Has domain(s) with predicted heme binding activity			0.39076	0.00986279	0	0.622542	6.27e-06	0	1.2246	5.9e-21	1	0.602056	7.42e-07	0		-0.242283	0.118345	0	0.294348	0.0354154	0	1.07431	8.05e-19	1	0.779958	2.09e-10	0		-0.0640603	0.711125	0	-0.697103	2.96e-07	0	-0.392254	0.00301844	0	-0.214352	0.0879731	0
Afu2g04290		Ortholog(s) have role in steroid metabolic process			0.399369	0.00265139	0	0.576387	3.26e-06	0	0.301551	0.0164656	0	-0.274836	0.0218754	0		0.417828	0.00100109	0	0.008438	0.957902	0	0.0696466	0.604934	0	0.0612086	0.664425	0		-0.08799	0.551309	0	-0.0695315	0.629409	0	-0.655939	2.6e-08	0	-0.319894	0.00790932	0
Afu2g04710		Has domain(s) with predicted heme binding activity			0.162598	0.277164	0	-0.872914	3.1e-12	0	-0.357339	0.00505693	0	0.515575	4.29e-05	0		0.466044	0.000466637	0	-0.558233	1.56e-05	0	-1.12965	2.91e-20	-1	-0.571418	6.51e-06	0		-0.272864	0.0413224	0	0.0305817	0.857483	0	0.0418172	0.813003	0	-1.04518	2.15e-17	-1
Afu2g07720		Has domain(s) with predicted heme binding activity			0.714677	6.03e-05	0	-3.57513	2.93e-92	-1	-2.79343	3.1e-59	-1	0.781692	3.71e-05	0		0.163015	0.438978	0	-2.74986	4.07e-63	-1	-2.73289	9.2e-63	-1	0.0169704	0.944165	0		1.70055	6.85e-25	1	1.14889	4.23e-12	1	2.52582	2.75e-46	1	1.7611	3.74e-24	1
Afu2g07920		Has domain(s) with predicted electron transfer activity, heme binding, iron ion binding, oxidoreductase activity, acting on paired donors, with incorporation or reduction of molecular oxygen activity and role in oxidation-reduction process			-0.401191	0.0545573	0	-0.834943	1.05e-05	0	-0.20429	0.295301	0	0.630652	0.000563956	0		-0.997658	4.21e-08	0	-0.595483	0.000825671	0	-1.46736	1.93e-17	-1	-0.87188	1.41e-06	0		0.488772	0.00804614	0	-0.107695	0.632052	0	0.728231	7.88e-05	0	-0.774301	2.07e-05	0
Afu2g09540		Has domain(s) with predicted electron transfer activity, heme binding, iron ion binding, monooxygenase activity, oxidoreductase activity and acting on paired donors, more			-0.686414	6.6e-10	0	-0.332982	0.00348763	0	-0.762389	1.13e-12	0	-0.429406	7.66e-05	0		-0.129847	0.322462	0	-0.0883209	0.503815	0	-0.448404	2.61e-05	0	-0.360083	0.00101404	0		-0.30995	0.00573968	0	0.246617	0.0324695	0	-0.0652888	0.63665	0	0.00403394	0.97757	0
Afu2g13110	cycA	Cytochrome c; transcript derepressed during iron starvation in hapX mutant; SrbA-regulated during hypoxia; loss of cycA results in increased levels of AoxA activity, delayed germination and reduced growth in normoxia and hypoxia			0.561135	0.021235	0	-2.34703	2.46e-27	-1	-1.69409	6.11e-15	-1	0.652943	0.00389358	0		0.821245	0.000488573	0	-1.47818	2.53e-11	-1	-0.953657	1.35e-05	0	0.524522	0.022319	0		0.125794	0.644476	0	0.385904	0.104786	0	0.994645	1.21e-05	0	0.866224	8.8e-05	0
Afu2g13430	csmB	Putative chitin synthase; highly expressed in biofilm			-0.114221	0.652555	0	-0.0902776	0.728881	0	-0.972885	3.78e-07	0	-0.882607	4.93e-06	0		0.236515	0.315382	0	0.133093	0.58555	0	0.915023	1.65e-06	0	0.781931	5.84e-05	0		-1.09322	1.38e-08	-1	-0.742484	0.000149507	0	-0.869849	1.09e-05	0	0.794689	3.56e-05	0
Afu2g13440	chsE	Putative class V chitin synthase; required for normal hyphal growth, conidiation and normal conidiophore development; mutants have decreased chitin content			0.0829605	0.74023	0	-0.116365	0.62163	0	-0.147969	0.458569	0	-0.0316035	0.88569	0		0.31429	0.135421	0	0.108098	0.642113	0	1.10089	6.46e-10	1	0.992788	3.87e-08	0		-0.733744	7.32e-05	0	-0.502414	0.00760828	0	-0.509281	0.00855794	0	0.515111	0.00509179	0
Afu2g14430		Has domain(s) with predicted electron transfer activity, heme binding, iron ion binding, monooxygenase activity, oxidoreductase activity, acting on paired donors, with incorporation or reduction of molecular oxygen activity			-0.420108	0.0112415	0	1.499	4.97e-25	1	1.60051	1.32e-28	1	0.101505	0.532033	0		-0.25753	0.128378	0	1.03961	6.97e-13	1	-0.036205	0.836907	0	-1.07582	5.57e-14	-1		0.761674	3.19e-07	0	0.924251	4.17e-10	0	0.30228	0.0569977	0	-0.87504	9.85e-10	0
Afu2g14440		Has domain(s) with predicted electron transfer activity, heme binding, iron ion binding, oxidoreductase activity, acting on paired donors, with incorporation or reduction of molecular oxygen activity and role in oxidation-reduction process			-0.0400377	0.893225	0	1.57487	1.01e-16	1	1.89004	5.64e-24	1	0.315178	0.0961996	0		-0.659115	0.000940874	0	0.878225	2.04e-06	0	0.0142476	0.952394	0	-0.863977	1.83e-06	0		1.14565	2.24e-09	1	0.52657	0.00875065	0	0.449006	0.0207001	0	-0.730149	5.4e-05	0
Afu2g15230		Ortholog(s) have role in benzoate catabolic process, cellular amide catabolic process and endoplasmic reticulum, intracellular membrane-bounded organelle localization			0.587356	7.86e-06	0	0.150913	0.314472	0	-0.00219652	0.992494	0	-0.15311	0.243007	0		0.0885816	0.548688	0	-0.582597	8.03e-07	0	-1.51355	1.46e-39	-1	-0.930949	3.79e-15	0		1.3551	1.09e-29	1	0.856321	2.08e-13	0	0.621585	2.4e-07	0	-0.156253	0.23772	0
Afu2g15590		Putative sulphite reductase			0.72439	2.67e-05	0	-1.0795	9.77e-11	-1	-0.822838	6.71e-07	0	0.256658	0.146822	0		0.117069	0.583148	0	-1.23679	7.73e-14	-1	-1.36368	4.53e-17	-1	-0.126892	0.514535	0		-0.0547718	0.79954	0	-0.662092	6.87e-05	0	-0.212065	0.277646	0	-0.595614	0.000408401	0
Afu2g17980	easK	P450 monooxygenase; member of the ergot alkaloid/fumigaclavine C (fga) biosynthesis gene cluster			-2.13407	0.0123598	-1	-1.27994	0.0676578	0	-2.44468	0.00199306	-1	-1.16475	0.169273	0		-0.227912	0.759376	0	-2.23705	0.00132588	-1	-5.42133	2e-05	-1	-3.18428	0.0226178	-1		0.0812815	0.923721	0	1.98744	0.0123951	1	-0.875836	0.298721	0	-2.89536	0.0434226	-1
Afu2g18010	easM	P450 monooxygenase; member of the ergot alkaloid/fumigaclavine C (fga) biosynthesis gene cluster			-1.27467	0.0202305	-1	-1.87703	0.000307946	-1	-2.10889	5.4e-05	-1	-0.231861	0.71448	0		-1.14374	0.0401056	-1	-3.44659	8.25e-08	-1	-3.84226	1.77e-08	-1	-0.395672	0.685146	0		-0.501477	0.344431	0	-0.370541	0.555748	0	-2.07104	0.00299949	-1	-2.23485	0.00254924	-1
Afu2g18030	fgaCat	Putative catalase with a predicted role in festuclavine biosynthesis, present in the fumigaclavine C (fga) biosynthetic gene cluster; transcript downregulated in response to voriconazole; required for chanoclavine-I production			-1.49559	1.07e-12	-1	-2.84412	3.82e-44	-1	-3.7325	2.94e-73	-1	-0.888385	4.22e-05	0		-0.7986	0.00031092	0	-3.3013	1.54e-58	-1	-5.31777	1.69e-133	-1	-2.01647	3.03e-19	-1		-0.130082	0.607538	0	0.566905	0.00902739	0	-0.587269	0.010348	0	-1.71535	3.48e-14	-1
Afu3g01690		Has domain(s) with predicted electron transfer activity, heme binding, iron ion binding, oxidoreductase activity, acting on paired donors, with incorporation or reduction of molecular oxygen activity and role in oxidation-reduction process			-1.2184	3.23e-07	-1	0.097271	0.736108	0	0.180225	0.442665	0	0.0829537	0.730075	0		-1.19771	3.29e-05	-1	1.07151	2.79e-06	1	2.23465	2.45e-26	1	1.16314	1.59e-08	1		-1.5829	1.53e-12	-1	-1.56221	1.63e-08	-1	-0.608665	0.00623577	0	0.471521	0.024029	0
Afu3g02010		Ortholog(s) have versicolorin reductase activity and role in positive regulation of sterigmatocystin biosynthetic process, sterigmatocystin biosynthetic process			-0.655615	2.27e-07	0	1.24253	6.02e-26	1	0.661449	3.28e-08	0	-0.581077	9.51e-07	0		0.0905498	0.560084	0	1.18663	3.09e-24	1	0.30007	0.0136988	0	-0.886563	3.96e-14	0		-0.0627239	0.679033	0	0.683441	2.02e-08	0	-0.118617	0.404226	0	-0.424102	0.000399826	0
Afu3g02270	cat1	Mycelial catalase; induced in hyphae exposed to neutrophils; protein induced in amphotericin B and H2O2; stuA-dependent up-regulation in developmentally competent hyphae; hypoxia repressed; SrbA-regulated; repressed by gliotoxin exposure			-1.18838	7.8e-29	-1	-2.4832	1.06e-124	-1	-2.62268	1.29e-138	-1	-0.139478	0.234239	0		-0.563764	5.14e-07	0	-1.09692	4.43e-25	-1	-1.23721	3.55e-32	-1	-0.140292	0.234348	0		0.753846	1.74e-12	0	1.37846	2e-39	1	2.14013	5.73e-93	1	2.13932	1.61e-92	1
Afu3g03450		Ortholog(s) have oxidoreductase activity			0.225526	0.715078	0	3.3648	8.55e-20	1	5.54146	3.78e-54	1	2.17665	5.11e-35	1		-0.960951	7.38e-07	0	-0.410781	0.034563	0	-0.300221	0.10315	0	0.110559	0.600664	0		4.43586	7.6e-35	1	3.24938	4.31e-25	1	0.660276	0.000696721	0	-1.40582	1.62e-16	-1
Afu3g03480		Has domain(s) with predicted electron transfer activity, heme binding, iron ion binding, oxidoreductase activity, acting on paired donors, with incorporation or reduction of molecular oxygen activity and role in oxidation-reduction process			-0.521908	0.495653	0	-1.56788	0.0251901	-1	0.170029	0.794603	0	1.73791	0.00484539	1		-2.31983	0.000343689	-1	0.980222	0.030327	0	0.144039	0.778515	0	-0.836184	0.0560585	0		0.806657	0.160506	0	-0.991266	0.18663	0	3.35476	3.25e-09	1	0.780666	0.112701	0
Afu3g03930		Putative cytochrome P450 monooxygenase			-0.662444	0.00192797	0	-0.506935	0.0162287	0	-1.48849	8.29e-14	-1	-0.981551	1.05e-06	0		-0.805351	5.99e-05	0	-2.53313	4.98e-40	-1	-4.49703	1.25e-93	-1	-1.9639	2.48e-17	-1		0.915732	2.31e-06	0	0.772825	0.000104869	0	-1.11046	3.97e-08	-1	-2.09281	1.42e-19	-1
Afu3g03970		Has domain(s) with predicted heme binding, oxidoreductase activity and role in oxidation-reduction process			0.573114	NA	0	0.850943	0.507559	0	0.782094	0.4967	0	-0.0688494	0.950454	0		-0.2653	0.869615	0	0.114256	0.936214	0	0.868592	0.416929	0	0.754336	0.503111	0		-0.508775	0.714413	0	-1.34719	0.27048	0	-1.24546	0.257015	0	-0.422277	0.68436	0
Afu3g03980		Putative cytochrome P450 monooxygenase; predicted gene pair with AFUA_5G10050			0.593447	0.639147	0	1.31865	0.19998	0	1.78085	0.0522262	0	0.462207	0.526309	0		1.04201	0.166989	0	0.941334	0.197423	0	0.707874	0.307659	0	-0.233461	0.751325	0		1.1006	0.276317	0	1.54916	0.0483455	1	0.723287	0.331858	0	0.027619	0.973973	0
Afu3g09220		Putative P450 family fatty acid hydroxylase with a possible role in the hydroxylation of a very long-chain fatty acid			0.0473161	0.732505	0	-0.787919	3.73e-15	0	-1.55502	6.61e-55	-1	-0.767103	4.11e-14	0		-0.535028	3.13e-07	0	-0.69284	5.28e-12	0	-0.885523	1.83e-19	0	-0.192683	0.0727376	0		-0.176119	0.107432	0	-0.758463	2.41e-14	0	-0.08104	0.519065	0	0.49338	1.47e-06	0
Afu3g09530		Has domain(s) with predicted electron transfer activity, heme binding, iron ion binding, oxidoreductase activity, acting on paired donors, with incorporation or reduction of molecular oxygen activity and role in oxidation-reduction process			-0.62609	0.141497	0	-0.645095	0.106913	0	0.454451	0.21176	0	1.09955	0.00122262	1		-0.619121	0.0816301	0	-1.1122	0.000713648	-1	-1.49385	2.55e-06	-1	-0.381652	0.299611	0		1.11511	0.00118481	1	1.12208	0.00183143	1	0.648008	0.0836934	0	-0.833191	0.0136432	0
Afu3g10490	dapA	Heme binding protein involved in regulation of ergosterol biosynthesis and azole resistance			-0.147454	0.237307	0	0.112607	0.368648	0	-0.252771	0.0188935	0	-0.365378	0.000422369	0		-0.23789	0.041992	0	0.140148	0.239777	0	-0.170815	0.111729	0	-0.310963	0.00322418	0		-0.284257	0.00935261	0	-0.374693	0.000505346	0	-0.256715	0.0193386	0	-0.202301	0.0604415	0
Afu3g12120	ppoC	Putative fatty acid oxygenase			0.489904	0.000242973	0	-1.19613	7.88e-22	-1	-1.98821	3.37e-58	-1	-0.79208	4.46e-10	0		1.26385	4.06e-24	1	-0.625055	1.25e-06	0	-1.17292	1.26e-21	-1	-0.547868	1.64e-05	0		0.252257	0.0631776	0	1.0262	7.4e-17	1	0.823336	7.65e-11	0	1.06755	1.34e-17	1
Afu3g12960	hasH	Putative cytochrome P450; absolutely required for hexadehydroastechrome biosynthesis; orthologous member of the "has" secondary metabolite biosynthetic gene cluster of strain A1163			-0.626904	0.00900476	0	-1.20051	6.67e-08	-1	-1.43617	3.78e-11	-1	-0.235667	0.32548	0		0.551903	0.0219612	0	-4.84115	1.23e-112	-1	-5.448	9.39e-139	-1	-0.606853	0.0112439	0		1.78933	7.36e-17	1	2.96813	9.29e-45	1	-1.85132	6.5e-17	-1	-2.2225	1.67e-23	-1
Afu3g14250		Ortholog(s) have indoleamine 2,3-dioxygenase activity and role in filamentous growth of a population of unicellular organisms in response to chemical stimulus, tryptophan catabolic process to kynurenine			0.529845	0.223583	0	-0.455661	0.29798	0	0.313864	0.437897	0	0.769525	0.0441146	0		1.01599	0.0117925	1	0.475593	0.272284	0	2.95261	1.48e-16	1	2.47702	7.64e-12	1		-0.257321	0.564358	0	0.228822	0.604585	0	0.673933	0.10027	0	2.38142	3.59e-11	1
Afu3g14610		Has domain(s) with predicted electron transfer activity, heme binding, iron ion binding, oxidoreductase activity, acting on paired donors, with incorporation or reduction of molecular oxygen activity and role in oxidation-reduction process			-1.04926	1.23e-07	-1	-1.44263	4.94e-14	-1	-1.15837	1.15e-09	-1	0.284256	0.168254	0		-1.57422	3.27e-16	-1	-2.11196	2.33e-29	-1	-2.08189	6e-29	-1	0.0300643	0.907155	0		0.403731	0.0469122	0	-0.121231	0.605524	0	-0.265593	0.23902	0	-0.519785	0.00889509	0
Afu3g14760		Ortholog(s) have role in steroid metabolic process			-0.69728	0.152262	0	0.192151	0.712723	0	0.520611	0.203994	0	0.32846	0.406278	0		0.0181491	0.978433	0	0.98637	0.0389948	0	-0.253491	0.649492	0	-1.23986	0.00866609	-1		-1.82563	4.25e-05	-1	-1.11021	0.0260319	-1	-1.03142	0.0121188	-1	-2.59974	1.83e-09	-1
Afu4g00180	ppoB	Fatty acid 8,11-diol synthase			-0.269636	0.870551	0	1.35561	0.231823	0	2.06794	0.0372337	1	0.712333	0.398697	0		-2.19781	0.0292773	-1	-2.36847	0.012209	-1	-1.02324	0.217272	0	1.34524	0.172765	0		1.98259	0.0530285	0	0.0544153	0.978259	0	-1.74149	0.0797046	0	-1.10859	0.18514	0
Afu4g02730		Has domain(s) with predicted electron transfer activity, heme binding, iron ion binding, oxidoreductase activity, acting on paired donors, with incorporation or reduction of molecular oxygen activity and role in oxidation-reduction process			-0.892013	0.00112066	0	0.614165	0.0134439	0	0.426245	0.0808827	0	-0.18792	0.433393	0		0.137623	0.645442	0	2.46155	1.19e-32	1	2.21464	7.7e-27	1	-0.246906	0.263927	0		-0.119911	0.683732	0	0.909726	0.000338549	0	1.72747	3.44e-17	1	1.66849	7.64e-16	1
Afu4g03120		Ortholog(s) have L-lactate dehydrogenase (cytochrome) activity, role in lactate metabolic process and glyoxysome, mitochondrial intermembrane space, mitochondrion localization			0.750065	0.000377926	0	-0.918262	8.74e-06	0	-0.375502	0.0721448	0	0.54276	0.00827234	0		0.923399	6.08e-06	0	-1.57487	1.29e-15	-1	-2.19263	2.52e-29	-1	-0.61776	0.00310474	0		0.693439	0.000688682	0	0.866773	1.06e-05	0	0.0368277	0.902045	0	-1.12369	2.15e-08	-1
Afu4g03410	fhpA	Putative flavohemoprotein; protein induced by heat shock and hypoxia			0.817835	0.0829622	0	-0.222624	0.688605	0	-0.0592833	0.91028	0	0.163341	0.737145	0		0.0851516	0.887425	0	-0.444947	0.373353	0	-0.659675	0.129866	0	-0.214728	0.663772	0		-0.766777	0.089188	0	-1.49946	0.00039728	-1	-0.989101	0.0282276	0	-1.36717	0.00109494	-1
Afu4g03800		Has domain(s) with predicted electron transfer activity, heme binding, iron ion binding, monooxygenase activity, oxidoreductase activity and acting on paired donors, more			-0.103335	0.432824	0	3.31236	2.5e-257	1	2.45136	9.28e-140	1	-0.861009	8.91e-21	0		0.472534	2.96e-06	0	1.39905	9.74e-52	1	0.845485	1.34e-19	0	-0.553565	4.02e-09	0		0.895352	4.53e-19	0	1.47122	2.93e-51	1	-1.01796	9.61e-29	-1	-0.710519	1.84e-14	0
Afu4g06240		Heme binding protein involved in regulation of ergosterol biosynthesis and azole resistance			-0.374751	0.0209055	0	0.310601	0.0512013	0	1.06119	7.06e-14	1	0.75059	1.1e-07	0		-0.222507	0.177761	0	-0.505198	0.000618624	0	-1.48287	4.21e-27	-1	-0.977673	3.25e-12	0		1.60313	1.81e-30	1	1.75537	2.93e-36	1	0.787326	3.71e-08	0	-0.940937	1.63e-11	0
Afu4g06890	cyp51A	14-alpha sterol demethylase; commonly mutated in drug resistant isolates; putative ortholog of A. nidulans pdmA; transcript induced by exposure to fluconazole and voriconazole; SrbA-regulated during hypoxia			0.0171626	0.931267	0	0.643875	6.21e-07	0	0.605623	1.7e-06	0	-0.0382521	0.799459	0		0.000479939	0.997973	0	0.577205	1.02e-05	0	0.188257	0.159201	0	-0.388948	0.00272873	0		-0.291192	0.0318875	0	-0.307874	0.0211908	0	-0.357862	0.00809599	0	-0.708558	1.5e-08	0
Afu4g07020		Has domain(s) with predicted catalytic activity, heme binding, oxidoreductase activity			0.403329	0.00558361	0	-1.05131	1.55e-14	-1	-1.70215	1.18e-33	-1	-0.650834	8.03e-06	0		0.0627184	0.715602	0	-0.234288	0.101191	0	-0.905503	7.79e-13	0	-0.671215	2.25e-07	0		0.680061	2.78e-07	0	0.33945	0.0119101	0	1.49709	1.22e-30	1	1.4767	1.46e-26	1
Afu4g08490		Putative acyl-CoA dehydrogenase; transcript up-regulated in conidia exposed to neutrophils			0.847142	6.37e-07	0	-2.582	1.08e-49	-1	-1.01996	1.14e-09	-1	1.56203	1.7e-18	1		0.224527	0.238459	0	-2.01904	4.36e-37	-1	0.165746	0.336776	0	2.18479	2.25e-43	1		1.33998	7.95e-17	1	0.717362	9.17e-06	0	1.90293	1.31e-27	1	2.52569	2.65e-56	1
Afu4g09110	ccp1	Putative cytochrome c peroxidase; protein induced by heat shock and by hydrogen peroxide; transcript up-regulated in conidia exposed to neutrophils			0.327886	0.00337041	0	-3.67518	2.85e-279	-1	-1.39602	2.06e-43	-1	2.27916	3.81e-106	1		0.453681	2.96e-05	0	-2.30075	1.72e-116	-1	1.04447	1.59e-25	1	3.34521	1.25e-246	1		0.267899	0.0140182	0	0.393694	0.00017122	0	1.64233	1.93e-55	1	2.70838	1.01e-162	1
Afu4g09470		Has domain(s) with predicted electron transfer activity, heme binding, iron ion binding, oxidoreductase activity, acting on paired donors, with incorporation or reduction of molecular oxygen activity and role in oxidation-reduction process			-0.58032	0.0629107	0	-1.83248	4.13e-10	-1	-1.10534	9.1e-05	-1	0.727143	0.0184141	0		-0.72684	0.00663791	0	-3.42761	1.21e-33	-1	-1.25182	2.87e-07	-1	2.17579	1.57e-13	1		1.08316	3.24e-05	1	0.93664	0.000588386	0	-0.511971	0.16274	0	0.93668	0.000648528	0
Afu4g09830		Ortholog(s) have indoleamine 2,3-dioxygenase activity and role in 'de novo' NAD biosynthetic process from tryptophan, tryptophan catabolic process to kynurenine			-2.07045	4.76e-45	-1	-2.67064	7.91e-75	-1	-1.50611	6.8e-26	-1	1.16454	1.29e-14	1		0.277001	0.0819199	0	-0.438085	0.00323725	0	-0.922151	1.91e-11	0	-0.484066	0.000685147	0		1.94223	3.26e-45	1	4.28968	3.6e-200	1	4.17479	1.19e-187	1	2.52619	4.01e-73	1
Afu4g09980		Putative cytochrome P450 monooxygenase			-0.504746	0.00271327	0	0.291982	0.0857286	0	-0.557487	0.000361386	0	-0.849469	1.92e-08	0		-0.490567	0.00214628	0	-0.169748	0.332	0	-1.46146	1.1e-23	-1	-1.29171	1.96e-18	-1		1.01074	1.52e-11	1	1.02492	1.28e-11	1	0.549007	0.000374473	0	0.106766	0.531851	0
Afu4g10770	ppoA	Putative fatty acid oxygenase; 5,8-linoleate diol synthase (5,8-LDS); responsible for the formation of psi factor; transcript induced by voriconazole			1.22834	1.43e-16	1	-0.169473	0.34522	0	-0.963299	1.27e-10	0	-0.793826	1.26e-07	0		1.69272	6.12e-29	1	0.406734	0.0154159	0	0.405307	0.0101639	0	-0.00142705	0.999807	0		-1.8985	3.39e-37	-1	-1.43413	4.02e-23	-1	-1.3223	8.01e-19	-1	-0.529898	0.000602786	0
Afu4g14140		Has domain(s) with predicted electron transfer activity, heme binding, iron ion binding, oxidoreductase activity, acting on paired donors, with incorporation or reduction of molecular oxygen activity and role in oxidation-reduction process			0.93125	NA	0	1.99273	0.200349	0	2.3789	0.0901732	0	0.386168	0.711372	0		-0.682059	0.596375	0	-0.684435	0.567425	0	-1.45133	0.188413	0	-0.766896	0.545932	0		1.93672	0.19546	0	0.323415	0.831035	0	-0.740445	0.535393	0	-1.89351	0.0813857	0
Afu4g14780	cyp5081A1	Putative cytochrome P450 monooxygenase with a predicted role in helvonic acid biosynthesis			-0.596158	5.33e-05	0	-1.64952	4.75e-33	-1	-1.52166	2e-28	-1	0.127857	0.412559	0		-0.477548	0.00154764	0	-2.80777	4.99e-93	-1	-4.78954	1.45e-241	-1	-1.98176	1.5e-40	-1		0.0445167	0.808326	0	0.163127	0.301655	0	-1.11374	4.1e-15	-1	-3.22336	4.64e-108	-1
Afu4g14790	cyp5081B1	Putative cytochrome P450 monooxygenase with a predicted role in helvonic acid biosynthesis			-0.467767	0.0421786	0	-1.05309	4.9e-07	-1	-0.631646	0.00244867	0	0.421439	0.0492564	0		-0.587697	0.00785918	0	-2.64689	1.42e-40	-1	-5.35357	8.37e-147	-1	-2.70668	2.58e-37	-1		1.76881	9.22e-19	1	1.64888	1.94e-16	1	0.174998	0.491482	0	-2.95312	1.82e-44	-1
Afu4g14810	cyp5081D1	Putative cytochrome P450 monooxygenase with a predicted role in helvonic acid biosynthesis			-0.626705	0.000294815	0	-1.6583	6.51e-25	-1	-1.92495	3.48e-33	-1	-0.266645	0.127597	0		-0.852036	4.16e-07	0	-3.72179	3.71e-121	-1	-5.28375	2.92e-223	-1	-1.56196	1.74e-19	-1		1.07463	2.48e-11	1	0.849298	1.83e-07	0	-0.988853	3.85e-09	0	-2.28417	3.3e-41	-1
Afu4g14830	cyp5081C1	Putative cytochrome P450 monooxygenase with a predicted role in helvonic acid biosynthesis			-0.569473	0.00102916	0	-1.04462	1.35e-10	-1	-1.1206	2.89e-12	-1	-0.0759734	0.687982	0		-0.605034	0.000453365	0	-2.38131	8.52e-50	-1	-4.08327	1.03e-123	-1	-1.70197	5.05e-21	-1		-0.0790297	0.69642	0	-0.11459	0.55341	0	-1.41572	7.27e-18	-1	-3.04171	1.6e-67	-1
Afu5g00120		Putative cytochrome P450 oxidoreductase/alkane hydroxylase			0.709519	0.0139839	0	0.284628	0.368648	0	-0.32557	0.255305	0	-0.610198	0.0223401	0		-0.0494527	0.94099	0	1.10803	0.00651645	1	1.88663	1.7e-07	1	0.778598	0.0208659	0		-3.95539	4.8e-31	-1	-4.71436	2.93e-37	-1	-3.13198	1.7e-26	-1	-1.74318	6.44e-10	-1
Afu5g01360		Ortholog(s) have oxidoreductase activity and role in steroid metabolic process			-0.930281	2.82e-14	0	-2.22688	3.59e-76	-1	-2.20312	1.77e-73	-1	0.0237527	0.879632	0		-0.129518	0.38931	0	0.405075	0.00128058	0	-0.124234	0.340169	0	-0.529309	1.09e-05	0		-0.643311	9.06e-08	0	0.157452	0.248436	0	1.98864	6.62e-62	1	1.43558	7.22e-32	1
Afu5g01710		Cytochrome P450 phenylacetate 2-hydroxylase			0.0316746	0.900075	0	-3.57206	7.96e-106	-1	-3.92987	9.61e-127	-1	-0.357804	0.0456246	0		0.225364	0.267536	0	-1.43372	1.22e-17	-1	-1.47802	3.69e-19	-1	-0.0443054	0.833612	0		-1.69427	5.66e-25	-1	-1.50058	7.37e-20	-1	0.444072	0.0157143	0	0.757571	9.34e-06	0
Afu5g02610		Has domain(s) with predicted electron transfer activity, heme binding, iron ion binding, oxidoreductase activity, acting on paired donors, with incorporation or reduction of molecular oxygen activity and role in oxidation-reduction process			-0.313605	0.0574733	0	-1.81873	1.26e-33	-1	-3.37659	8.86e-78	-1	-1.55786	2.55e-16	-1		-0.0880096	0.622226	0	-2.82501	1.54e-81	-1	-4.13746	1.62e-126	-1	-1.31245	7.65e-12	-1		0.59984	2.99e-05	0	0.825435	5.51e-09	0	-0.406434	0.0227278	0	-0.161026	0.505199	0
Afu5g02620		Ortholog(s) have NADPH dehydrogenase activity, oxidoreductase activity, oxygen binding activity, role in ascospore wall assembly, chlamydospore formation and endoplasmic reticulum localization			-0.378497	0.0914007	0	-1.1158	2.68e-08	-1	-0.681439	0.00060323	0	0.434363	0.034854	0		0.509235	0.00832193	0	-2.8902	6.54e-56	-1	-3.92901	8.05e-89	-1	-1.03881	1.49e-06	-1		1.7043	1.34e-20	1	2.59203	1.19e-46	1	-0.0700968	0.803666	0	-1.54327	1.73e-13	-1
Afu5g03100		Has domain(s) with predicted electron transfer activity, heme binding, iron ion binding, oxidoreductase activity, acting on paired donors, with incorporation or reduction of molecular oxygen activity and role in oxidation-reduction process			-0.826745	0.101128	0	0.68982	0.0869681	0	0.495363	0.20984	0	-0.194457	0.57889	0		-0.414493	0.244654	0	-0.740117	0.0209286	0	-1.05288	0.000629298	-1	-0.31276	0.391831	0		1.06022	0.00387585	1	1.47247	0.000291226	1	-0.369717	0.302632	0	-0.48802	0.16038	0
Afu5g07520		Ortholog(s) have oxidoreductase activity			0.534306	0.0239634	0	0.690643	0.0016749	0	0.589618	0.00607204	0	-0.101025	0.647568	0		-0.0925222	0.704341	0	-0.623831	0.00109614	0	-0.578653	0.00151363	0	0.0451784	0.844494	0		1.77983	4.66e-19	1	1.153	1.53e-09	1	0.465356	0.021318	0	0.61156	0.00139311	0
Afu5g10050		Putative cytochrome P450 monooxygenase; predicted gene pair AFUA_3G03980			0.73366	0.0308421	0	0.175906	0.663208	0	0.878905	0.00415457	0	0.703	0.015616	0		-0.498864	0.132824	0	-0.442795	0.166987	0	0.0810034	0.805756	0	0.523799	0.0781706	0		0.693687	0.0298589	0	-0.538837	0.0861539	0	0.0749863	0.857334	0	-0.104215	0.744522	0
Afu5g10060		Has domain(s) with predicted heme binding, oxidoreductase activity and role in oxidation-reduction process			-0.903756	0.297238	0	0.0165645	1	0	3.20861	8.23e-10	1	3.19205	1.71e-13	1		-1.05259	0.123287	0	-1.16716	0.0611265	0	1.80201	1.89e-05	1	2.96917	9.96e-09	1		0.290133	0.689115	0	0.1413	0.889782	0	-0.89359	0.178757	0	-1.11647	0.00170661	-1
Afu5g10420		Has domain(s) with predicted electron transfer activity, heme binding, metal ion binding, molybdenum ion binding, oxidoreductase activity and role in nitrate assimilation, oxidation-reduction process			-0.603591	0.475623	0	0.902202	0.181119	0	1.80955	0.00193571	1	0.907352	0.0790232	0		1.12154	0.0324782	1	-1.61054	0.00401101	-1	0.123871	0.829984	0	1.73441	0.00123814	1		1.48607	0.0143557	1	3.2112	3.75e-08	1	-1.02667	0.0859976	0	-0.199615	0.718591	0
Afu5g14260		Ortholog(s) have electron transfer activity, role in ergosterol biosynthetic process, sterol biosynthetic process and endoplasmic reticulum membrane localization			1.64389	4.14e-12	1	1.26181	1.01e-07	1	1.3893	2.2e-09	1	0.127491	0.550856	0		-0.0821229	0.760089	0	-0.513105	0.0159209	0	-1.11247	6.32e-08	-1	-0.599367	0.00699633	0		1.08186	4.82e-06	1	-0.644156	0.00152322	0	-0.693057	0.000754008	0	-1.41992	5.43e-12	-1
Afu5g14860		Has domain(s) with predicted electron transfer activity, heme binding, iron ion binding, oxidoreductase activity, acting on paired donors, with incorporation or reduction of molecular oxygen activity and role in oxidation-reduction process			-1.92036	5.79e-34	-1	-0.666214	2.54e-05	0	0.185165	0.2568	0	0.851379	1.85e-08	0		-0.901259	5.72e-08	0	1.45937	1.63e-22	1	0.862248	1.01e-08	0	-0.597117	8.77e-05	0		-1.01727	2.82e-11	-1	0.00183266	1	0	1.10831	1.86e-13	1	-0.34019	0.0287784	0
Afu5g15050		Has domain(s) with predicted electron transfer activity, heme binding, iron ion binding, oxidoreductase activity, acting on paired donors, with incorporation or reduction of molecular oxygen activity and role in oxidation-reduction process			-1.81738	1.93e-21	-1	-0.502736	0.0131986	0	-3.03229	2e-56	-1	-2.52955	2.59e-39	-1		-0.644974	0.00197555	0	1.62869	2.33e-18	1	0.254808	0.20608	0	-1.37388	1.47e-13	-1		-1.27306	1.23e-11	-1	-0.100661	0.677371	0	0.858365	7.97e-06	0	2.01403	1.83e-25	1
Afu6g01810		Has domain(s) with predicted electron transfer activity, heme binding, iron ion binding, monooxygenase activity, oxidoreductase activity, acting on paired donors, with incorporation or reduction of molecular oxygen activity			-0.248163	0.127654	0	-0.516274	0.00040477	0	-0.626629	1.08e-05	0	-0.110355	0.477394	0		-0.477517	0.00268311	0	-0.0185833	0.921803	0	-0.380351	0.00832225	0	-0.361768	0.0148763	0		-0.720925	3.05e-07	0	-0.950279	1.08e-10	0	-0.223234	0.154487	0	-0.474648	0.00112122	0
Afu6g02210		Putative cytochrome P450; transcript induced by voriconazole			-1.19238	1.59e-22	-1	-2.69202	5e-112	-1	-2.74722	4.51e-116	-1	-0.0552006	0.705911	0		-0.564164	1.09e-05	0	-0.59606	1.98e-06	0	-1.68785	2.74e-46	-1	-1.09179	8.81e-20	-1		2.20148	1.49e-77	1	2.8297	8.97e-127	1	4.29744	2.68e-287	1	3.26085	6.83e-164	1
Afu6g03090		Has domain(s) with predicted electron transfer activity, heme binding, iron ion binding, monooxygenase activity, oxidoreductase activity and acting on paired donors, more			0.208378	0.457637	0	2.37427	5.85e-29	1	2.4935	4.77e-32	1	0.119235	0.609168	0		-0.53162	0.0711269	0	0.967411	6.07e-05	0	0.574296	0.0171085	0	-0.393115	0.106511	0		-1.59235	7.42e-12	-1	-2.33235	1.45e-21	-1	-2.9992	5.35e-47	-1	-3.51155	7.82e-62	-1
Afu6g03890	catA	Spore-specific catalase; abundant protein in conidia; calcium downregulated; predicted secretory signal sequence			0.0680726	0.804382	0	-1.27758	8.96e-11	-1	-0.816663	2.97e-05	0	0.460917	0.0238223	0		0.0818164	0.746772	0	-1.32395	2.37e-12	-1	-1.66718	3.04e-19	-1	-0.343233	0.0970322	0		0.65239	0.000862364	0	0.666133	0.000543573	0	0.606021	0.00348139	0	-0.198128	0.351876	0
Afu6g08140		Ortholog(s) have catalytic activity and role in steroid metabolic process			-0.529905	0.0141564	0	0.592039	0.00207958	0	1.12224	3.38e-10	1	0.530203	0.00183047	0		0.569	0.000784891	0	-1.05507	8.01e-11	-1	-1.79943	5.4e-29	-1	-0.744356	1.21e-05	0		2.06586	4.81e-33	1	3.16477	5.39e-75	1	0.418753	0.0201313	0	-0.855806	3.54e-07	0
Afu6g08460		Has domain(s) with predicted electron transfer activity, heme binding, iron ion binding, oxidoreductase activity, acting on paired donors, with incorporation or reduction of molecular oxygen activity and role in oxidation-reduction process			1.2064	5.88e-15	1	0.0715865	0.735032	0	-0.399749	0.0139181	0	-0.471335	0.0027032	0		-0.390855	0.0241784	0	-0.560075	0.000554065	0	-0.989375	1.61e-10	0	-0.4293	0.00956421	0		-0.111544	0.553055	0	-1.7088	4.86e-30	-1	-0.743206	2.45e-06	0	-0.70117	1.11e-05	0
Afu6g09670	gliC	Predicted cytochrome P450 monooxygenase, encoded in the putative gliotoxin biosynthetic gene cluster; acts upstream of GliG in the gliotoxin biosynthesis pathway; required for gliotoxin biosynthesis			0.760718	0.466798	0	1.93194	0.0156673	1	2.98752	3.85e-05	1	1.05558	0.00362047	1		-3.26095	1.42e-70	-1	0.310315	0.108226	0	0.106022	0.585397	0	-0.204294	0.277727	0		8.91533	2.36e-39	1	4.89366	2.36e-24	1	7.29371	1.88e-140	1	6.03383	1.1e-132	1
Afu6g09730	gliF	Predicted cytochrome P450 monooxygenase, encoded in the putative gliotoxin biosynthetic gene cluster			-1.06628	0.000124632	-1	0.0262381	0.957739	0	1.07814	6.92e-06	1	1.0519	5.52e-06	1		-3.14143	3.86e-49	-1	0.763312	0.000709585	0	0.0805774	0.74996	0	-0.682734	0.00181244	0		5.25798	6.5e-120	1	3.18283	7.89e-40	1	5.99505	2.55e-169	1	4.26042	2.29e-89	1
Afu6g09760		Has domain(s) with predicted electron transfer activity, heme binding, iron ion binding, oxidoreductase activity, acting on paired donors, with incorporation or reduction of molecular oxygen activity and role in oxidation-reduction process			0.495344	NA	0	0.561934	0.839573	0	0.215689	0.932752	0	-0.346245	0.871434	0		-0.845397	0.61046	0	-3.00989	0.0658649	0	-2.13953	0.132516	0	0.870356	0.644878	0		3.44855	0.0601387	0	2.10781	0.246242	0	-0.12327	0.967373	0	1.09333	0.564572	0
Afu6g10880		Putative acyl-CoA dehydrogenase; transcript up-regulated in conidia exposed to neutrophils			0.727493	2.51e-12	0	-1.62617	2.43e-51	-1	-1.75852	8.92e-57	-1	-0.132342	0.301897	0		-0.152601	0.169974	0	-1.46476	2.37e-55	-1	-1.33648	9.2e-47	-1	0.128277	0.232787	0		1.7725	2.39e-74	1	0.892408	6.31e-21	0	1.93392	6.68e-78	1	2.19454	2.5e-94	1
Afu6g13570		Has domain(s) with predicted heme binding, peroxidase activity and role in oxidation-reduction process, response to oxidative stress			0.534865	0.0171189	0	0.150598	0.560552	0	0.924288	3.86e-06	0	0.77369	6.77e-05	0		0.444748	0.0327923	0	-0.865122	9.58e-06	0	0.368544	0.0548041	0	1.23367	4.7e-11	1		1.29743	4.69e-11	1	1.20731	2.07e-10	1	0.281711	0.205614	0	0.741687	7.99e-05	0
Afu6g13940		Ortholog(s) have catalytic activity and role in steroid metabolic process			-1.15582	4.78e-10	-1	-0.776486	3.28e-05	0	-1.77952	3.05e-23	-1	-1.00303	3.94e-08	-1		-0.617026	0.00154092	0	0.629677	0.000896439	0	-1.11388	3.95e-10	-1	-1.74356	7.82e-23	-1		0.0945127	0.675554	0	0.633311	0.000699439	0	1.50068	4.03e-17	1	0.760152	3.3e-05	0
Afu6g13945		Has domain(s) with predicted electron transfer activity, heme binding, iron ion binding, monooxygenase activity, oxidoreductase activity, acting on paired donors, with incorporation or reduction of molecular oxygen activity			-1.00603	5.05e-07	-1	-1.9834	2.91e-25	-1	-2.30488	9.75e-34	-1	-0.321486	0.121874	0		-0.795234	0.000103114	0	-0.561255	0.00658671	0	-2.40556	2.06e-37	-1	-1.84431	3.63e-22	-1		0.503411	0.0134912	0	0.714206	0.000303694	0	1.92555	5.56e-24	1	0.402731	0.0479014	0
Afu6g14360		Has domain(s) with predicted electron transfer activity, heme binding, iron ion binding, oxidoreductase activity, acting on paired donors, with incorporation or reduction of molecular oxygen activity and role in oxidation-reduction process			-1.41794	9.15e-17	-1	-0.851675	8.52e-07	0	-1.35842	4.89e-16	-1	-0.506748	0.00357024	0		-0.352632	0.0671381	0	-0.734379	2.98e-05	0	-1.9075	1.52e-30	-1	-1.17312	4.63e-12	-1		-0.287113	0.122146	0	0.778193	6.05e-06	0	-0.169817	0.40737	0	-0.836189	9.31e-07	0
Afu7g00290		Ortholog(s) have catalytic activity and role in sterigmatocystin biosynthetic process			-1.0866	NA	0	0.186602	0.944234	0	2.82315	0.0424899	1	2.63654	0.0335386	1		-0.897059	0.635102	0	-0.604531	0.730628	0	0.584625	0.685438	0	1.18916	0.425508	0		0.214344	0.919589	0	0.403885	0.862822	0	-0.57679	0.757134	0	-2.02418	0.0930295	0
Afu7g01160		Has domain(s) with predicted electron transfer activity, heme binding, iron ion binding, oxidoreductase activity, acting on paired donors and with incorporation or reduction of molecular oxygen, more			-1.09866	NA	0	1.9268	0.0663632	0	2.10317	0.0314991	1	0.176364	0.834304	0		-0.617913	0.620842	0	0.631776	0.533697	0	-1.00751	0.335017	0	-1.63929	0.10041	0		0.321646	0.80678	0	0.802396	0.585281	0	-0.97338	0.258097	0	-2.78903	0.00235018	-1
Afu7g01450		Has domain(s) with predicted electron transfer activity, heme binding, iron ion binding, oxidoreductase activity, acting on paired donors, with incorporation or reduction of molecular oxygen activity and role in oxidation-reduction process			-0.474652	0.0431474	0	0.394927	0.0883946	0	0.0725691	0.765503	0	-0.322358	0.139941	0		-0.223767	0.379385	0	-0.274601	0.252898	0	-1.12461	2.89e-08	-1	-0.850005	4.23e-05	0		1.16995	1.56e-08	1	1.42083	4.24e-12	1	0.500421	0.0244191	0	-0.0272274	0.915126	0
Afu7g02010		Has domain(s) with predicted heme binding activity			-1.26874	1.14e-12	-1	-3.31084	3.33e-82	-1	-3.41472	5.3e-87	-1	-0.10388	0.615204	0		-0.666218	0.000397315	0	-1.04542	4.53e-09	-1	0.863113	7.33e-07	0	1.90854	1.33e-28	1		2.67625	1.9e-55	1	3.27878	1.43e-82	1	4.94167	2.57e-183	1	6.95409	0	1
Afu7g03740	cyp51B	Putative 14-alpha demethylase with a predicted role in ergosterol biosynthesis; transcript upregulated in response to amphotericin B; SrbA-regulated during hypoxia			-0.0576484	0.722908	0	0.387914	0.00190552	0	-0.0486629	0.724163	0	-0.436577	0.00025428	0		-0.0795471	0.605701	0	0.0668234	0.66124	0	-0.371561	0.00185299	0	-0.438384	0.000264075	0		-0.150449	0.261493	0	-0.172348	0.187313	0	-0.47154	0.000115062	0	-0.473347	6.45e-05	0
Afu7g05920		Ortholog(s) have stearoyl-CoA 9-desaturase activity			0.849108	4.58e-06	0	1.08909	1.23e-09	1	-0.474025	0.00927619	0	-1.56311	5.5e-19	-1		0.757655	6.03e-05	0	0.747431	5.51e-05	0	-0.65689	0.00023648	0	-1.40432	1.38e-15	-1		-0.664465	0.000285724	0	-0.755918	2.73e-05	0	-1.00612	2.31e-08	-1	-0.84733	1.74e-06	0
Afu7g06630		Putative cytochrome P450 monooxygenase			0.178846	0.410732	0	-0.48925	0.00958	0	-2.36981	4.46e-41	-1	-1.88056	3.99e-26	-1		0.56093	0.00359734	0	1.17168	3.79e-11	1	-0.251346	0.183598	0	-1.42303	3.69e-16	-1		-1.29219	1.57e-13	-1	-0.910103	2.55e-07	0	0.368747	0.0559341	0	0.826275	5.71e-06	0
Afu7g06890		Has domain(s) with predicted heme binding, peroxidase activity and role in oxidation-reduction process			-1.67115	7.97e-17	-1	-1.69693	5.21e-19	-1	-1.83882	3.81e-21	-1	-0.141882	0.541979	0		-0.522325	0.0209947	0	0.0780667	0.754911	0	-0.870707	1.74e-05	0	-0.948774	3.85e-06	0		-1.34543	3.33e-13	-1	-0.196607	0.43209	0	0.429571	0.0452484	0	-0.37732	0.0928905	0
Afu8g00190	ftmC	Putative cytochrome P450 with a role in fumitremorgin B synthesis			-1.46548	2.53e-32	-1	-0.00389861	1	0	-0.861369	2.79e-12	0	-0.85747	3.84e-12	0		-0.370632	0.00824044	0	0.615186	2.07e-06	0	-0.994086	3.06e-15	0	-1.60927	6.67e-38	-1		-1.99016	3.01e-60	-1	-0.895315	1.62e-12	0	-1.37108	3.05e-29	-1	-2.12288	8.62e-66	-1
Afu8g00220	ftmE	Cytochrome P450 with a predicted role in fumitremorgin B synthesis			-1.81733	1.12e-26	-1	0.407977	0.0264702	0	0.0746827	0.702423	0	-0.333295	0.058453	0		-0.0459907	0.859544	0	1.76361	8.31e-25	1	0.232282	0.220621	0	-1.53133	4.48e-19	-1		-3.07392	7.52e-75	-1	-1.30258	1.71e-13	-1	-1.71828	5.53e-25	-1	-2.91632	1.25e-67	-1
Afu8g00240	ftmG	Putative cytochrome P450 with a predicted role in fumitremorgin B synthesis			-1.75389	1.42e-28	-1	0.852023	7.46e-08	0	-0.0450875	0.808448	0	-0.897111	7.02e-09	0		0.69223	0.00012878	0	2.34108	9.76e-49	1	0.617266	0.000257774	0	-1.72381	2.05e-27	-1		-3.29597	1.74e-96	-1	-0.849853	3.44e-07	0	-1.80692	2.68e-32	-1	-2.63362	1.32e-63	-1
Afu8g00510		Predicted oxidoreductase; encoded in the fma (fumagillin) secondary metabolite gene cluster			-0.67915	9.17e-07	0	-0.0223366	0.922435	0	-0.619259	3.47e-06	0	-0.596923	8.66e-06	0		-0.105595	0.538966	0	-2.53424	3.03e-85	-1	-3.50381	2.24e-161	-1	-0.969575	4.15e-13	0		0.446354	0.00124948	0	1.01991	9.21e-15	1	-2.06555	6.75e-57	-1	-2.4382	3.81e-78	-1
Afu8g00560		Putative P450 monooxygenase; member of the pseurotin A gene cluster; transcript induced by voriconazole			-0.282438	0.0874687	0	0.0987509	0.597846	0	-0.356732	0.016498	0	-0.455483	0.00200443	0		0.00923119	0.964002	0	-2.15331	1.17e-52	-1	-3.33367	3.49e-124	-1	-1.18037	3.32e-16	-1		0.557347	0.000174197	0	0.849016	3.81e-09	0	-1.69471	6.17e-33	-1	-2.41959	1.89e-65	-1
Afu8g00590		Has domain(s) with predicted heme binding activity and role in lipid metabolic process			-0.531826	2.31e-05	0	0.856758	6.71e-14	0	0.766452	1.72e-11	0	-0.0903053	0.462046	0		0.326178	0.0101328	0	0.232009	0.0689763	0	-0.6287	6.95e-08	0	-0.860709	1.51e-13	0		-0.420064	0.000498333	0	0.43794	0.000293929	0	-1.04481	3.08e-21	-1	-1.81522	1.98e-58	-1
Afu8g00740		Has domain(s) with predicted electron transfer activity, heme binding, iron ion binding, oxidoreductase activity, acting on paired donors, with incorporation or reduction of molecular oxygen activity and role in oxidation-reduction process			-0.879827	7.52e-05	0	-0.973811	4.04e-06	0	-0.0787597	0.736457	0	0.895052	9.71e-06	0		-1.50822	2.65e-14	-1	-0.312658	0.137326	0	-1.55945	1.18e-16	-1	-1.24679	9.61e-11	-1		0.940823	1.74e-06	0	0.312429	0.180103	0	1.60198	2.01e-16	1	-0.539868	0.0076978	0
Afu8g00760		Has domain(s) with predicted electron transfer activity, heme binding, iron ion binding, oxidoreductase activity, acting on paired donors, with incorporation or reduction of molecular oxygen activity and role in oxidation-reduction process			-0.379953	0.176117	0	-0.826107	0.00101586	0	-1.23953	8.28e-07	-1	-0.413419	0.118955	0		-0.532209	0.0156101	0	-1.13738	2.29e-08	-1	-2.08587	2.2e-24	-1	-0.948494	1.3e-05	0		1.75566	3.95e-16	1	1.6034	3.09e-13	1	1.44439	9.21e-11	1	0.909312	0.000216126	0
Afu8g00962		Has domain(s) with predicted electron transfer activity, heme binding, iron ion binding, monooxygenase activity, oxidoreductase activity, acting on paired donors, with incorporation or reduction of molecular oxygen activity			0.527038	0.000330292	0	0.46896	0.00124362	0	0.10715	0.484267	0	-0.36181	0.0103962	0		0.35115	0.0201817	0	-0.980498	7.07e-13	0	-1.28627	4.36e-22	-1	-0.305774	0.0323679	0		2.14687	1.99e-58	1	1.97098	5.23e-50	1	0.697413	5.59e-07	0	0.753448	2.93e-08	0
Afu8g01670	cat2	Putative bifunctional catalase-peroxidase; induction in response to hydrogen peroxide Yap1-dependent; transcript induced by exposure to human airway epithelial cells; SrbA-regulated during hypoxia			1.3989	2.96e-25	1	-3.84018	3.77e-178	-1	1.66947	2.38e-36	1	5.50965	0	1		0.812057	7.3e-09	0	-2.05865	5.06e-54	-1	3.94213	1.1e-200	1	6.00078	0	1		0.163061	0.29292	0	-0.423778	0.0024861	0	1.94459	8.81e-46	1	2.43572	5.21e-77	1
Afu8g02610		Ortholog(s) have role in steroid metabolic process			0.0575229	0.949645	0	0.933703	0.0983914	0	1.99862	4.31e-05	1	1.06492	0.00445246	1		0.685502	0.061299	0	-0.394583	0.32445	0	-0.334752	0.360693	0	0.0598303	0.894612	0		2.03474	3.32e-05	1	2.66272	9.78e-10	1	0.70645	0.0839896	0	-0.298641	0.430808	0
Afu8g05530	osm1	Putative fumarate reductase; conidia-enriched protein; hypoxia repressed protein; transcript up-regulated in conidia exposed to neutrophils; transcript downregulated in response to hypoxia			0.524844	0.000100548	0	-0.848869	4.7e-11	0	-1.71201	2.23e-41	-1	-0.863141	2.74e-11	0		0.160545	0.295206	0	-1.363	4.46e-28	-1	-1.02921	8.12e-17	-1	0.333788	0.011039	0		1.45487	9.8e-32	1	1.09057	1.55e-18	1	0.940743	1.48e-13	0	2.13767	4.25e-65	1
Afu8g05630	chsF	Putative chitin synthase			-0.443037	0.0011158	0	-0.00509639	0.997749	0	-0.172317	0.200987	0	-0.16722	0.217504	0		-0.575071	1.71e-05	0	-0.0327083	0.84632	0	0.505938	6.06e-05	0	0.538647	2.41e-05	0		-0.31859	0.0176167	0	-0.450624	0.00052632	0	-0.346202	0.0107457	0	0.359665	0.00514601	0
Afu8g06080		Putative flavohemoprotein			0.0490778	0.968102	0	2.73798	1.02e-05	1	2.52737	3.47e-05	1	-0.210614	0.666461	0		-0.247311	0.793292	0	-0.38341	0.646934	0	1.51585	0.00709713	1	1.89926	0.0018052	1		-0.309815	0.720946	0	-0.606204	0.456113	0	-3.43121	1.85e-09	-1	-1.32134	0.00470926	-1
Afu8g06690		Has domain(s) with predicted electron transfer activity, heme binding, iron ion binding, monooxygenase activity, oxidoreductase activity and acting on paired donors, more			1.41894	NA	0	1.08497	0.729403	0	2.24518	0.34997	0	1.16021	0.629514	0		2.31807	NA	0	3.15345	NA	0	4.32991	0.0507343	0	1.17646	0.598544	0		0	1	0	-0.23278	0.947031	0	0.936573	0.742513	0	0.952827	0.661541	0
AfuMt00080		Ortholog(s) have cytochrome-c oxidase activity, role in aerobic respiration, mitochondrial electron transport, cytochrome c to oxygen and mitochondrial respiratory chain complex IV localization			0.0583359	0.935652	0	0.712225	0.159541	0	3.39922	1.39e-15	1	2.68699	2.33e-11	1		0.100432	0.868108	0	1.20085	0.00605495	1	0.661367	0.125168	0	-0.539485	0.22224	0		0.628526	0.202509	0	0.670621	0.160744	0	1.11715	0.0109621	1	-2.10932	1.12e-07	-1
						upregulated in the group:	5			10			21			13				4			13			14			15				32			31			23			21
						total in the group:	121			121			121			121				121			121			121			121				121			121			121			121
						upregulated in the transcriptome:	531			842			1788			1551				517			485			1696			1502				1359			1430			867			1625
						total in the transcriptome:	10130			10130			10130			10130				10130			10130			10130			10130				10130			10130			10130			10130
						p-value:	0.767316			0.555742			0.571819			0.94273				0.872008			0.00514622			0.956587			0.81047				9.27161e-05			0.000547552			0.0002077			0.383255
						downregulated in the group:	19			33			35			7				8			35			43			25				19			15			23			34
						total in the group:	121			121			121			121				121			121			121			121				121			121			121			121
						downregulated in the transcriptome:	573			1036			1446			1065				455			907			1592			862				968			1104			861			1607
						total in the transcriptome:	10130			10130			10130			10130				10130			10130			10130			10130				10130			10130			10130			10130
						p-value:	4.52564e-05			8.91455e-08			2.11546e-05			0.97624				0.176942			1.94251e-10			6.33008e-08			2.39755e-05				0.0205751			0.338367			0.000187504			0.000426038
Heme biosynthesis genes					Glucose: H2O2 vs. Untreated			Glucose: DFP vs. Untreated			Glucose: DFP+H2O2 vs. Untreated			Glucose: DFP+H2O2 vs. DFP				Peptone: H2O2 vs. Untreated			Peptone: DFP vs. Untreated			Peptone: DFP+H2O2 vs. Untreated			Peptone: DFP+H2O2 vs. DFP				Peptone vs. glucose: untreated			Peptone vs. glucose: H2O2			Peptone vs. glucose: DFP			Peptone vs. glucose: DFP+H2O2
GENE ID	Gene name	Feature			log2FC	p-adj.	regulation	log2FC	p-adj.	regulation	log2FC	p-adj.	regulation	log2FC	p-adj.	regulation		log2FC	p-adj.	regulation	log2FC	p-adj.	regulation	log2FC	p-adj.	regulation	log2FC	p-adj.	regulation		log2FC	p-adj.	regulation	log2FC	p-adj.	regulation	log2FC	p-adj.	regulation	log2FC	p-adj.	regulation
Afu1g05060		Ortholog(s) have uroporphyrinogen decarboxylase activity and role in heme biosynthetic process			-0.00180702	0.994362	0	0.0549871	0.766683	0	0.126991	0.386162	0	0.072004	0.638438	0		0.0963114	0.576667	0	-0.108921	0.50967	0	-0.229477	0.0972893	0	-0.120556	0.423638	0		0.379493	0.00687124	0	0.477612	0.00046866	0	0.215585	0.152723	0	0.0230253	0.887072	0
Afu1g06530		Ortholog(s) have glycine transmembrane transporter activity, organic acid transmembrane transporter activity and role in glycine import into mitochondrion, heme biosynthetic process, mitochondrial transport			0.0820864	0.742766	0	-0.684419	0.000283878	0	-0.880926	1.17e-06	0	-0.196507	0.319291	0		-0.430603	0.0311544	0	-0.330201	0.100531	0	-1.78411	3.31e-24	-1	-1.45391	3.3e-16	-1		0.602984	0.00119026	0	0.0902939	0.684377	0	0.957202	1.52e-07	0	-0.300198	0.117505	0
Afu1g07480	hem13	Coproporphyrinogen III oxidase with a predicted role in heme biosynthesis; protein levels increase in amphotericin B; reacts with rabbit immunosera exposed to conidia; repressed by exposure to artemisinin; SrbA-regulated during hypoxia			-0.383676	0.116033	0	-0.789222	0.000372015	0	-0.802828	0.000174931	0	-0.013606	0.960778	0		-0.556935	0.0184375	0	0.54455	0.0187855	0	1.60466	1.4e-14	1	1.06011	6.59e-07	1		-2.22157	1.14e-26	-1	-2.39483	7.6e-31	-1	-0.887796	5.42e-05	0	0.185916	0.425667	0
Afu1g08760		Ortholog(s) have porphobilinogen synthase activity, zinc ion binding activity and role in heme biosynthetic process			0.344056	0.000414601	0	-0.110184	0.312683	0	0.387526	2.28e-05	0	0.49771	3.06e-08	0		0.0552345	0.640904	0	-0.0321328	0.788096	0	0.0642257	0.523679	0	0.0963585	0.335188	0		0.184019	0.0612732	0	-0.104802	0.303785	0	0.262071	0.00643064	0	-0.139281	0.141667	0
Afu3g06600		Ortholog(s) have uroporphyrin-III C-methyltransferase activity and role in cellular response to drug, methionine biosynthetic process, siroheme biosynthetic process			-0.286494	0.0315644	0	-0.720976	1.99e-09	0	0.154292	0.218088	0	0.875268	3.69e-14	0		-0.447756	0.000657157	0	0.0289053	0.854692	0	0.672381	5.03e-09	0	0.643475	3.77e-08	0		-0.773923	5.8e-11	0	-0.935185	1.28e-14	0	-0.0240414	0.890721	0	-0.255834	0.0314014	0
Afu3g13120		Ortholog(s) have hydroxymethylbilane synthase activity and role in heme biosynthetic process, pathogenesis			0.412325	0.180778	0	0.245621	0.442743	0	2.2063	1.18e-19	1	1.96068	1.55e-18	1		-0.684945	0.0189995	0	0.266856	0.351125	0	1.99282	2.75e-19	1	1.72597	1.08e-14	1		-0.00474852	0.998599	0	-1.10202	4.63e-05	-1	0.016486	0.969763	0	-0.218228	0.346457	0
Afu4g12340		Putative mitochondrial carrier protein; transcript induced by exposure to human airway epithelial cells			0.801518	0.000265068	0	-0.121932	0.656876	0	0.634407	0.00254379	0	0.756339	0.000257149	0		0.728293	0.000879699	0	0.185273	0.459605	0	0.429133	0.0406129	0	0.24386	0.276368	0		0.113699	0.659295	0	0.0404737	0.886123	0	0.420904	0.0625884	0	-0.0915752	0.69554	0
Afu5g06270	hemA	5-aminolevulinic acid synthase			0.811097	6.45e-10	0	-1.06197	1.7e-16	-1	-1.21309	2.56e-21	-1	-0.151119	0.285993	0		1.20824	5.62e-21	1	-1.36432	3.83e-26	-1	-0.256263	0.0555144	0	1.10806	1.33e-17	1		-0.613768	2.74e-06	0	-0.216623	0.119191	0	-0.916116	3.56e-12	0	0.343062	0.0102033	0
Afu5g07750		Putative ferrochelatase precursor			0.30344	0.100458	0	-1.16029	1.14e-12	-1	-0.803666	7.6e-07	0	0.356626	0.0360553	0		0.789363	2.08e-06	0	-0.674274	5.42e-05	0	-0.299444	0.0711456	0	0.374829	0.0260093	0		-0.0454618	0.831222	0	0.440462	0.00791525	0	0.440557	0.0119568	0	0.45876	0.00541519	0
Afu6g12800		Ortholog(s) have uroporphyrinogen-III synthase activity and role in heme biosynthetic process			-0.0031795	0.990271	0	-0.0425994	0.842657	0	0.553137	0.000127545	0	0.595736	1.45e-05	0		-0.529803	0.000278018	0	-0.353982	0.0139738	0	-0.327681	0.0158958	0	0.0263001	0.879664	0		0.638326	9.02e-06	0	0.111702	0.507146	0	0.326944	0.0278075	0	-0.242492	0.0859264	0
Afu7g05680		Has domain(s) with predicted precorrin-2 dehydrogenase activity and role in oxidation-reduction process, siroheme biosynthetic process			0.11911	0.460737	0	-0.540732	5.28e-05	0	-0.0890065	0.535716	0	0.451726	0.000485588	0		-0.204995	0.163869	0	-0.520766	6.51e-05	0	-1.20658	2.52e-22	-1	-0.685811	9.29e-08	0		0.371725	0.00527139	0	0.0476209	0.771575	0	0.391692	0.00379553	0	-0.745845	4.71e-09	0
						upregulated in the group:	0			0			1			1				1			0			2			3				0			0			0			0
						total in the group:	11			11			11			11				11			11			11			11				11			11			11			11
						upregulated in the transcriptome:	531			842			1788			1551				517			485			1696			1502				1359			1430			867			1625
						total in the transcriptome:	10130			10130			10130			10130				10130			10130			10130			10130				10130			10130			10130			10130
						p-value:	1			1			0.882032			0.839427				0.438154			1			0.572121			0.215886				1			1			1			1
						downregulated in the group:	0			2			1			0				0			1			2			1				1			2			0			0
						total in the group:	11			11			11			11				11			11			11			11				11			11			11			11
						downregulated in the transcriptome:	573			1036			1446			1065				455			907			1592			862				968			1104			861			1607
						total in the transcriptome:	10130			10130			10130			10130				10130			10130			10130			10130				10130			10130			10130			10130
						p-value:	1			0.312323			0.816422			1				1			0.643829			0.534877			0.624229				0.668915			0.34089			1			1

## Sheet: Sheet 4
Gene group	Number of genes in the group	Regulation	Glucose + peptone								Peptone								Peptone vs. glucose + peptone
			H2O2 vs. untreated		DFP vs. untreated		DFP + H2O2 vs. untreated		DFP + H2O2 vs. DFP		H2O2 vs. untreated		DFP vs. untreated		DFP + H2O2 vs. untreated		DFP + H2O2 vs. DFP		Untreated		H2O2		DFP		DFP+H2O2
Autophagy related genes	17	Upregulated	0		1		2		1		0		0		2		2		1		0		0		3
		Downregulated	0		1		4		1		0		0		1		0		1		2		1		3
Chitinase genes	16	Upregulated	1		2		2		3		2		1		3		3		1		3		3		1
		Downregulated	1		3		1		0		2		5	a	6	a	1		2		2		3		5
Other chitine utilization genes	6	Upregulated	2	a	0		1		0		0		0		0		0		6	a	2		1		0
		Downregulated	1		0		0		0		1		4	a	5	a	1		0		0		0		1
Glucanase genes	49	Upregulated	3		8	a	14	a	11		2		6	a	10		11		8		11		7		9
		Downregulated	7	a	6		8		3		7	a	6		10		8		7		11	a	9	a	13	a
Glutathione degradation and synthesis genes	8	Upregulated	0		0		0		0		0		0		1		1		1		2		2		2
		Downregulated	0		0		2		0		0		0		0		1		1		0		0		0
Antioxidadive enzyme genes	40	Upregulated	1		2		15	a	12	a	1		3		16	a	15	a	8		9		9	a	12	a
		Downregulated	5		8	a	6		0		2		8	a	8		3		4		4		2		6
Glycolysis genes	27	Upregulated	3		1		3		8	a	2		3		6		6		5		5		5		6
		Downregulated	3		7	a	9	a	2		3		3		8		4		6	a	7	a	1		6
TCA cycle genes	36	Upregulated	6	a	2		6		4		4		0		6		4		3		3		4		7
		Downregulated	1		10	a	8		4		1		9	a	11	a	3		2		3		1		4
Respiration genes	40	Upregulated	1		0		4		6		4		0		1		1		0		1		1		1
		Downregulated	0		15	a	13	a	1		0		7		8		0		1		0		0		7
Ergosterol metabolism genes	21	Upregulated	0		7	a	7		1		2		5	a	5		2		1		2		0		0
		Downregulated	0		2		3		3		1		2		4		5	a	2		3		5	a	6
Cu transport genes	17	Upregulated	2		2		7	a	6	a	0		2		8	a	7	a	0		0		0		2
		Downregulated	0		1		2		1		0		0		1		2		2		3		0		2
Zn transport genes	9	Upregulated	1		4	a	4		0		0		3	a	2		1		5	a	4	a	2		2
		Downregulated	0		1		2		0		0		1		1		2		1		1		0		1
Fe acquisition genes	29	Upregulated	3		17	a	15	a	1		6	a	17	a	18	a	5		5		8	a	0		2
		Downregulated	6	a	3		3		2		1		3		2		1		3		4		3		9	a
Fe-S cluster assembly genes	15	Upregulated	2		0		5		6	a	1		0		9	a	10	a	0		0		1		3
		Downregulated	0		4		0		0		0		2		0		0		0		0		0		0
Fe-S cluster protein genes	43	Upregulated	6	a	1		6		7		4		0		9		11	a	2		2		4		8
		Downregulated	0		19	a	14	a	3		0		11	a	8		1		3		5		3		2
Heme binding protein genes	121	Upregulated	5		10		21		13		4		13	a	14		15		32	a	31	a	23	a	21
		Downregulated	19	a	33	a	35	a	7		8		35	a	43	a	25	a	19	a	15		23	a	34	a
Heme biosynthesis genes	11	Upregulated	0		0		1		1		1		0		2		3		0		0		0		0
		Downregulated	0		2		1		0		0		1		2		1		1		2		0		0

## Sheet: Sheet 5
Secondary metabolite cluster genes					Glucose: H2O2 vs. Untreated			Glucose: DFP vs. Untreated			Glucose: DFP+H2O2 vs. Untreated			Glucose: DFP+H2O2 vs. DFP				Peptone: H2O2 vs. Untreated			Peptone: DFP vs. Untreated			Peptone: DFP+H2O2 vs. Untreated			Peptone: DFP+H2O2 vs. DFP				Peptone vs. glucose: untreated			Peptone vs. glucose: H2O2			Peptone vs. glucose: DFP			Peptone vs. glucose: DFP+H2O2
GENE ID	Gene name	Cluster name	Key gene	Feature	log2FC	p-adj.	regulation	log2FC	p-adj.	regulation	log2FC	p-adj.	regulation	log2FC	p-adj.	regulation		log2FC	p-adj.	regulation	log2FC	p-adj.	regulation	log2FC	p-adj.	regulation	log2FC	p-adj.	regulation		log2FC	p-adj.	regulation	log2FC	p-adj.	regulation	log2FC	p-adj.	regulation	log2FC	p-adj.	regulation
Afu1g00980	Afu1g00980	Afu1g01010 cluster		FAD-dependent oxidase, putative	-0.366608	0.131347	0	1.28648	4.16e-10	1	0.447279	0.0364205	0	-0.839198	3.21e-05	0		-1.16708	0.0106253	-1	1.81543	3.01e-10	1	0.266806	0.450818	0	-1.54862	4.16e-08	-1		-4.46916	1.67e-64	-1	-5.26963	7.03e-47	-1	-3.94021	3.59e-75	-1	-4.64963	5.94e-73	-1
Afu1g00990	Afu1g00990	Afu1g01010 cluster		short chain dehydrogenase/reductase family protein	-0.509837	0.0262857	0	1.48138	4.75e-13	1	1.92129	1.32e-21	1	0.439918	0.0384061	0		-1.28431	2.52e-09	-1	-0.0687965	0.803411	0	-1.13801	3e-08	-1	-1.06922	2.85e-07	-1		-0.877643	2.99e-05	0	-1.65212	1.03e-15	-1	-2.42781	1.1e-33	-1	-3.93695	2.83e-86	-1
Afu1g01000	Afu1g01000	Afu1g01010 cluster		oxidoreductase, 2OG-Fe(II) oxygenase family	-0.536418	0.0301491	0	2.33485	4.35e-31	1	3.58223	4.09e-73	1	1.24738	2.46e-11	1		-1.48359	8.9e-12	-1	-2.41424	7.45e-29	-1	-3.23211	5.18e-43	-1	-0.817869	0.00238282	0		0.663618	0.00225462	0	-0.283557	0.261254	0	-4.08547	5.75e-84	-1	-6.15072	1.55e-157	-1
Afu1g01010	Afu1g01010	Afu1g01010 cluster	PKS	putative Polyketide synthase	-0.055398	0.907219	0	3.77343	6.95e-39	1	2.59282	7.34e-19	1	-1.18061	2.22e-05	-1		-1.24345	0.00208159	-1	-0.764669	0.0427125	0	0.136688	0.720016	0	0.901357	0.0112817	0		-1.33025	4.49e-05	-1	-2.5183	4.14e-12	-1	-5.86835	5.15e-80	-1	-3.78638	8.74e-38	-1
						upregulated in the group:	0			4			3			1				0			1			0			0				0			0			0			0
						total in the group:	4			4			4			4				4			4			4			4				4			4			4			4
						upregulated in the transcriptome:	531			842			1788			1551				517			485			1696			1502				1359			1430			867			1625
						total in the transcriptome:	10130			10130			10130			10130				10130			10130			10130			10130				10130			10130			10130			10130
						p-value:	1			4.74208e-05			0.0190614			0.485646				1			0.178215			1			1				1			1			1			1
						downregulated in the group:	0			0			0			1				4			1			2			2				2			3			4			4
						total in the group:	4			4			4			4				4			4			4			4				4			4			4			4
						downregulated in the transcriptome:	573			1036			1446			1065				455			907			1592			862				968			1104			861			1607
						total in the transcriptome:	10130			10130			10130			10130				10130			10130			10130			10130				10130			10130			10130			10130
						p-value:	1			1			1			0.358786				4.01905e-06			0.312891			0.118933			0.0386423				0.0480243			0.00474402			5.18563e-05			0.000631336
					Glucose: H2O2 vs. Untreated			Glucose: DFP vs. Untreated			Glucose: DFP+H2O2 vs. Untreated			Glucose: DFP+H2O2 vs. DFP				Peptone: H2O2 vs. Untreated			Peptone: DFP vs. Untreated			Peptone: DFP+H2O2 vs. Untreated			Peptone: DFP+H2O2 vs. DFP				Peptone vs. glucose: untreated			Peptone vs. glucose: H2O2			Peptone vs. glucose: DFP			Peptone vs. glucose: DFP+H2O2
GENE ID	Gene name	Cluster name	Key gene	Feature	log2FC	p-adj.	regulation	log2FC	p-adj.	regulation	log2FC	p-adj.	regulation	log2FC	p-adj.	regulation		log2FC	p-adj.	regulation	log2FC	p-adj.	regulation	log2FC	p-adj.	regulation	log2FC	p-adj.	regulation		log2FC	p-adj.	regulation	log2FC	p-adj.	regulation	log2FC	p-adj.	regulation	log2FC	p-adj.	regulation
Afu1g10270	Afu1g10270	Afu1g10380 (nrps1/pes1) cluster		oxidoreductase	0.456253	0.0348702	0	0.0235625	0.9487	0	1.50158	1.68e-15	1	1.47802	2.33e-15	1		-0.170871	0.479981	0	-0.290675	0.183075	0	-0.0443807	0.846617	0	0.246295	0.235499	0		0.427474	0.0379018	0	-0.19965	0.359313	0	0.113236	0.648732	0	-1.11849	1.77e-09	-1
Afu1g10280	Afu1g10280	Afu1g10380 (nrps1/pes1) cluster	TF	C2H2 finger domain protein	-0.19582	0.171011	0	-0.143653	0.31716	0	-0.0183321	0.903796	0	0.125321	0.326149	0		-0.1471	0.299075	0	-0.424565	0.000481937	0	-0.0642804	0.624995	0	0.360284	0.00257294	0		0.181452	0.168785	0	0.230173	0.0743647	0	-0.0994596	0.49258	0	0.135504	0.281316	0
Afu1g10290	Afu1g10290	Afu1g10380 (nrps1/pes1) cluster		chromodomain helicase	NA	NA	NA	NA	NA	NA	NA	NA	NA	NA	NA	NA		NA	NA	NA	NA	NA	NA	NA	NA	NA	NA	NA	NA		NA	NA	NA	NA	NA	NA	NA	NA	NA	NA	NA	NA
Afu1g10300	Afu1g10300	Afu1g10380 (nrps1/pes1) cluster		Protein of unknown function	NA	NA	NA	NA	NA	NA	NA	NA	NA	NA	NA	NA		NA	NA	NA	NA	NA	NA	NA	NA	NA	NA	NA	NA		NA	NA	NA	NA	NA	NA	NA	NA	NA	NA	NA	NA
Afu1g10310	Afu1g10310	Afu1g10380 (nrps1/pes1) cluster		RNase L inhibitor of the ABC superfamily, putative	0.565311	1.17e-07	0	-1.52274	1.16e-49	-1	-1.0122	8.06e-23	-1	0.51054	1.62e-06	0		0.229624	0.0485198	0	-0.729328	2.47e-12	0	-0.521172	3.83e-07	0	0.208156	0.0593289	0		-0.219373	0.0489384	0	-0.55506	7.18e-08	0	0.57404	8.66e-08	0	0.271655	0.0114446	0
Afu1g10320	Afu1g10320	Afu1g10380 (nrps1/pes1) cluster		formin binding protein (FNB3), putative	0.0535013	0.752383	0	-0.0867937	0.577865	0	-0.350455	0.00499213	0	-0.263661	0.0350199	0		-0.104625	0.49205	0	-0.0512595	0.741763	0	-0.126841	0.323906	0	-0.0755819	0.588014	0		0.169976	0.207412	0	0.01185	0.949062	0	0.20551	0.125145	0	0.39359	0.00120321	0
Afu1g10330	Afu1g10330	Afu1g10380 (nrps1/pes1) cluster		conserved hypothetical protein	-0.252994	0.162204	0	0.266332	0.124289	0	-0.548414	0.00048902	0	-0.814746	9.21e-08	0		-0.225866	0.213676	0	0.278607	0.100378	0	0.617628	3.58e-05	0	0.339021	0.0301549	0		-0.0462067	0.819723	0	-0.0190783	0.934622	0	-0.0339321	0.878	0	1.11984	7.2e-14	1
Afu1g10340	Afu1g10340	Afu1g10380 (nrps1/pes1) cluster		integral membrane protein, Mpv17/PMP22 family, putative	0.256444	0.176606	0	-0.153793	0.443048	0	0.0638278	0.73594	0	0.217621	0.207606	0		0.178134	0.365531	0	-0.767769	2.78e-06	0	-1.21045	1.01e-14	-1	-0.442677	0.00739419	0		1.30285	2.3e-16	1	1.22454	8.28e-15	1	0.688876	3.15e-05	0	0.0285777	0.883565	0
Afu1g10350	pgkA	Afu1g10380 (nrps1/pes1) cluster		phosphoglycerate kinase PgkA, putative	0.054405	0.809567	0	-0.149913	0.441859	0	-0.19809	0.240422	0	-0.0481777	0.797808	0		0.245567	0.18795	0	0.343414	0.0494569	0	-0.588844	0.000199129	0	-0.932258	3.14e-09	0		-0.561645	0.000564853	0	-0.370484	0.0260181	0	-0.0683188	0.752833	0	-0.952399	1.02e-09	0
Afu1g10355	Afu1g10355	Afu1g10380 (nrps1/pes1) cluster		26 proteasome complex subunit Sem1, putative	0.317926	0.0170121	0	0.141747	0.32317	0	0.565807	2.33e-06	0	0.42406	0.000407976	0		-0.194743	0.159469	0	-0.215917	0.104441	0	0.0216729	0.881567	0	0.237589	0.0559221	0		0.645298	7.84e-08	0	0.132629	0.32482	0	0.287634	0.0250433	0	0.101163	0.435153	0
Afu1g10360	Afu1g10360	Afu1g10380 (nrps1/pes1) cluster		conserved hypothetical protein	0.902447	1.13e-18	0	0.161618	0.171476	0	0.325744	0.00183961	0	0.164126	0.123299	0		0.20188	0.0883258	0	0.391036	0.000255061	0	1.09747	6.03e-29	1	0.706439	1.33e-12	0		-0.543043	2.03e-07	0	-1.24361	6.17e-36	-1	-0.313625	0.00347453	0	0.228687	0.0266544	0
Afu1g10370	Afu1g10370	Afu1g10380 (nrps1/pes1) cluster		MFS multidrug transporter, putative	0.438845	0.0923312	0	-1.55546	1.4e-11	-1	-0.997577	1.4e-05	0	0.55788	0.0191191	0		0.241011	0.486207	0	1.28211	1.07e-06	1	5.61586	3.94e-123	1	4.33374	6.36e-80	1		-4.83751	9.48e-91	-1	-5.03534	2.41e-94	-1	-1.99993	2.28e-17	-1	1.77593	2.31e-15	1
Afu1g10380	nrps1	Afu1g10380 (nrps1/pes1) cluster	NRPS	nonribosomal peptide synthase	1.37468	1.61e-06	1	0.998015	0.000560958	0	-0.518848	0.0721448	0	-1.51686	3.87e-08	-1		1.09367	0.000212614	1	0.678259	0.0250279	0	1.24467	6.09e-06	1	0.566406	0.051931	0		-1.44975	1.89e-07	-1	-1.73075	2.91e-10	-1	-1.7695	1.83e-10	-1	0.313768	0.293588	0
						upregulated in the group:	1			0			1			1				1			1			3			1				1			1			0			2
						total in the group:	13			13			13			13				13			13			13			13				13			13			13			13
						upregulated in the transcriptome:	531			842			1788			1551				517			485			1696			1502				1359			1430			867			1625
						total in the transcriptome:	10130			10130			10130			10130				10130			10130			10130			10130				10130			10130			10130			10130
						p-value:	0.503602			1			0.92004			0.88488				0.494101			0.471752			0.374838			0.876027				0.846469			0.861873			1			0.641327
						downregulated in the group:	0			2			1			1				0			0			1			0				2			3			2			1
						total in the group:	13			13			13			13				13			13			13			13				13			13			13			13
						downregulated in the transcriptome:	573			1036			1446			1065				455			907			1592			862				968			1104			861			1607
						total in the transcriptome:	10130			10130			10130			10130				10130			10130			10130			10130				10130			10130			10130			10130
						p-value:	1			0.389796			0.865142			0.764243				1			1			0.891836			1				0.356845			0.161672			0.304308			0.894282
					Glucose: H2O2 vs. Untreated			Glucose: DFP vs. Untreated			Glucose: DFP+H2O2 vs. Untreated			Glucose: DFP+H2O2 vs. DFP				Peptone: H2O2 vs. Untreated			Peptone: DFP vs. Untreated			Peptone: DFP+H2O2 vs. Untreated			Peptone: DFP+H2O2 vs. DFP				Peptone vs. glucose: untreated			Peptone vs. glucose: H2O2			Peptone vs. glucose: DFP			Peptone vs. glucose: DFP+H2O2
GENE ID	Gene name	Cluster name	Key gene	Feature	log2FC	p-adj.	regulation	log2FC	p-adj.	regulation	log2FC	p-adj.	regulation	log2FC	p-adj.	regulation		log2FC	p-adj.	regulation	log2FC	p-adj.	regulation	log2FC	p-adj.	regulation	log2FC	p-adj.	regulation		log2FC	p-adj.	regulation	log2FC	p-adj.	regulation	log2FC	p-adj.	regulation	log2FC	p-adj.	regulation
Afu1g17200	sidC	sidC cluster	NRPS	nonribosomal siderophore peptide synthase SidC	0.199461	0.454721	0	1.60921	2.88e-14	1	0.88734	3.26e-05	0	-0.721865	0.000784798	0		-0.234111	0.375981	0	1.60682	3.02e-14	1	1.36967	4.9e-11	1	-0.237145	0.311878	0		0.33813	0.150546	0	-0.0954428	0.721024	0	0.335744	0.163156	0	0.820464	0.000109494	0
Afu1g17210	Afu1g17210	sidC cluster		conserved hypothetical protein	2.05891	NA	0	-1.91634	0.549924	0	-1.64909	0.558111	0	0	1	0		0	NA	0	2.69503	NA	0	3.64353	0.128837	0	0.948501	0.706177	0		-2.09366	0.484769	0	-3.58141	0.151281	0	2.51771	0.37155	0	3.19895	0.18813	0
Afu1g17220	Afu1g17220	sidC cluster		extracellular polygalacturonase, putative	-0.169554	0.80097	0	0.994596	0.0311192	0	2.04542	6.44e-07	1	1.05082	0.00226982	1		-0.642122	0.281484	0	0.432695	0.388788	0	2.9863	3.01e-16	1	2.5536	8.93e-13	1		-0.498932	0.34049	0	-0.9715	0.0739276	0	-1.06083	0.00882888	-1	0.44195	0.192251	0
Afu1g17230	Afu1g17230	sidC cluster		conserved hypothetical protein	-0.269709	0.226336	0	-0.182452	0.417623	0	-0.368619	0.0580187	0	-0.186167	0.344841	0		0.480221	0.0164723	0	0.592509	0.00158196	0	1.09639	1.83e-10	1	0.503881	0.00437696	0		-0.559342	0.00375498	0	0.190587	0.364918	0	0.215619	0.296502	0	0.905667	2.45e-07	0
Afu1g17240	Afu1g17240	sidC cluster	TF	C6 transcription factor, putative	0.435775	0.11511	0	-0.0023447	1	0	-1.56688	6.91e-10	-1	-1.56454	3.66e-10	-1		0.910581	0.000405466	0	0.914433	0.000249843	0	1.32466	1.48e-08	1	0.410227	0.0978156	0		-0.858209	0.00067386	0	-0.383403	0.138267	0	0.0585687	0.863794	0	2.03333	9.27e-17	1
						upregulated in the group:	0			1			1			1				0			1			4			1				0			0			0			1
						total in the group:	5			5			5			5				5			5			5			5				5			5			5			5
						upregulated in the transcriptome:	531			842			1788			1551				517			485			1696			1502				1359			1430			867			1625
						total in the transcriptome:	10130			10130			10130			10130				10130			10130			10130			10130				10130			10130			10130			10130
						p-value:	1			0.352075			0.621373			0.564429				1			0.217576			0.00339341			0.551844				1			1			1			0.582898
						downregulated in the group:	0			0			1			1				0			0			0			0				0			0			1			0
						total in the group:	5			5			5			5				5			5			5			5				5			5			5			5
						downregulated in the transcriptome:	573			1036			1446			1065				455			907			1592			862				968			1104			861			1607
						total in the transcriptome:	10130			10130			10130			10130				10130			10130			10130			10130				10130			10130			10130			10130
						p-value:	1			1			0.537107			0.426225				1			1			1			1				1			1			0.358676			1
					Glucose: H2O2 vs. Untreated			Glucose: DFP vs. Untreated			Glucose: DFP+H2O2 vs. Untreated			Glucose: DFP+H2O2 vs. DFP				Peptone: H2O2 vs. Untreated			Peptone: DFP vs. Untreated			Peptone: DFP+H2O2 vs. Untreated			Peptone: DFP+H2O2 vs. DFP				Peptone vs. glucose: untreated			Peptone vs. glucose: H2O2			Peptone vs. glucose: DFP			Peptone vs. glucose: DFP+H2O2
GENE ID	Gene name	Cluster name	Key gene	Feature	log2FC	p-adj.	regulation	log2FC	p-adj.	regulation	log2FC	p-adj.	regulation	log2FC	p-adj.	regulation		log2FC	p-adj.	regulation	log2FC	p-adj.	regulation	log2FC	p-adj.	regulation	log2FC	p-adj.	regulation		log2FC	p-adj.	regulation	log2FC	p-adj.	regulation	log2FC	p-adj.	regulation	log2FC	p-adj.	regulation
Afu1g17710	Afu1g17710	Afu1g17740 cluster	TF	C6 transcription factor, putative	-0.876989	0.331175	0	0.220597	0.815931	0	1.00505	0.139185	0	0.784452	0.213221	0		0.249158	0.839936	0	0.58449	0.56283	0	1.6222	0.0354603	1	1.03771	0.175307	0		-1.96136	0.0171478	-1	-0.835214	0.38257	0	-1.59747	0.0327244	-1	-1.34421	0.0333313	-1
Afu1g17720	Afu1g17720	Afu1g17740 cluster		oxidoreductase, putative	0	NA	0	0.882551	0.913849	0	1.77532	0.75298	0	0.892772	0.87835	0		0	NA	0	0	NA	0	0	1	0	0	1	0		0	1	0	0	1	0	-1.87809	0.78307	0	-2.69294	0.622734	0
Afu1g17723	Afu1g17723	Afu1g17740 cluster		aldose 1-epimerase family protein, putative	-0.414171	NA	0	0.97967	0.70267	0	2.79523	0.142108	0	1.81556	0.267689	0		1.34132	NA	0	0.178215	NA	0	2.07812	0.316365	0	1.8999	0.365662	0		-1.13188	0.672251	0	0.623605	0.816812	0	-1.93334	0.388384	0	-1.849	0.25999	0
Afu1g17725	Afu1g17725	Afu1g17740 cluster		cytochrome P450 oxidoreductase, putative	-1.4716	0.119657	0	0.47345	0.58032	0	0.23322	0.770339	0	-0.240231	0.740236	0		1.01746	0.591552	0	2.8069	0.0405874	1	2.84029	0.0261152	1	0.0333876	0.980076	0		-4.17569	0.00100343	-1	-1.68664	0.179035	0	-1.84224	0.0137479	-1	-1.56862	0.0330287	-1
Afu1g17730	Afu1g17730	Afu1g17740 cluster		zinc binding enoyl reductase, putative	0.345818	0.839143	0	3.87302	0.000117067	1	3.96662	4.67e-05	1	0.0935968	0.867198	0		-0.49712	0.668726	0	1.39529	0.060119	0	0.660816	0.397749	0	-0.734474	0.284715	0		0.761573	0.551071	0	-0.0813657	0.959697	0	-1.71616	0.00161571	-1	-2.54423	9.24e-06	-1
Afu1g17740	Afu1g17740	Afu1g17740 cluster	PKS	polyketide synthase, putative	0.258657	0.655735	0	2.28746	3.5e-09	1	1.72804	1.11e-05	1	-0.559417	0.0548893	0		-0.766237	0.0253444	0	0.0417352	0.912466	0	-1.5846	8.61e-07	-1	-1.62633	6.69e-07	-1		1.72346	1.22e-05	1	0.698565	0.0789783	0	-0.522266	0.0860184	0	-1.58918	1.38e-06	-1
						upregulated in the group:	0			2			2			0				0			1			2			0				1			0			0			0
						total in the group:	6			6			6			6				6			6			6			6				6			6			6			6
						upregulated in the transcriptome:	531			842			1788			1551				517			485			1696			1502				1359			1430			867			1625
						total in the transcriptome:	10130			10130			10130			10130				10130			10130			10130			10130				10130			10130			10130			10130
						p-value:	1			0.0826658			0.287059			1				1			0.255055			0.265031			1				0.578752			1			1			1
						downregulated in the group:	0			0			0			0				0			0			1			1				2			0			3			4
						total in the group:	6			6			6			6				6			6			6			6				6			6			6			6
						downregulated in the transcriptome:	573			1036			1446			1065				455			907			1592			862				968			1104			861			1607
						total in the transcriptome:	10130			10130			10130			10130				10130			10130			10130			10130				10130			10130			10130			10130
						p-value:	1			1			1			1				1			1			0.641606			0.413592				0.105582			1			0.010062			0.00722952
					Glucose: H2O2 vs. Untreated			Glucose: DFP vs. Untreated			Glucose: DFP+H2O2 vs. Untreated			Glucose: DFP+H2O2 vs. DFP				Peptone: H2O2 vs. Untreated			Peptone: DFP vs. Untreated			Peptone: DFP+H2O2 vs. Untreated			Peptone: DFP+H2O2 vs. DFP				Peptone vs. glucose: untreated			Peptone vs. glucose: H2O2			Peptone vs. glucose: DFP			Peptone vs. glucose: DFP+H2O2
GENE ID	Gene name	Cluster name	Key gene	Feature	log2FC	p-adj.	regulation	log2FC	p-adj.	regulation	log2FC	p-adj.	regulation	log2FC	p-adj.	regulation		log2FC	p-adj.	regulation	log2FC	p-adj.	regulation	log2FC	p-adj.	regulation	log2FC	p-adj.	regulation		log2FC	p-adj.	regulation	log2FC	p-adj.	regulation	log2FC	p-adj.	regulation	log2FC	p-adj.	regulation
Afu2g01280	Afu2g01280	Afu2g01290 cluster		Oxidoreductase	0.0232965	0.972856	0	-0.63108	0.151107	0	-0.391563	0.351863	0	0.239518	0.570301	0		-0.611233	0.0467783	0	-0.334001	0.277246	0	-0.170166	0.560518	0	0.163835	0.598699	0		1.71117	3.94e-07	1	1.07664	0.0014491	1	2.00825	5.87e-10	1	1.93256	1.46e-09	1
Afu2g01290	Afu2g01290	Afu2g01290 cluster	PKS	Polyketide synthase	0.667183	0.00114851	0	-0.216432	0.352375	0	-0.729115	0.000275268	0	-0.512683	0.0100737	0		0.357728	0.0816203	0	-0.91068	1.35e-06	0	-0.938966	2.56e-07	0	-0.028286	0.909662	0		0.716837	0.000221381	0	0.407382	0.034853	0	0.0225892	0.937858	0	0.506986	0.0106816	0
Afu2g01300	Afu2g01300	Afu2g01290 cluster		Protein of unknown function	0.500262	0.0565151	0	-0.100552	0.753368	0	1.45203	1.12e-10	1	1.55258	1.23e-12	1		-0.290858	0.266976	0	-1.34703	1.49e-09	-1	-1.64706	4.88e-14	-1	-0.300029	0.230838	0		1.23137	6.75e-08	1	0.440251	0.0643941	0	-0.0151032	0.971155	0	-1.86772	1.42e-17	-1
Afu2g01310	Afu2g01310	Afu2g01290 cluster		Protein of unknown function	-0.134335	0.559108	0	-0.033816	0.907734	0	0.579659	0.0012033	0	0.613475	0.000507438	0		-0.125844	0.573864	0	-0.82048	4.1e-06	0	-1.66742	1.99e-22	-1	-0.84694	1.89e-06	0		0.898091	3.92e-07	0	0.906583	2.58e-07	0	0.111428	0.620944	0	-1.34899	6.83e-15	-1
Afu2g01320	Afu2g01320	Afu2g01290 cluster		P-type ATPase	-0.948191	2.87e-09	0	0.353606	0.0376841	0	-0.661569	2.26e-05	0	-1.01518	4.59e-11	-1		-0.957909	1.59e-09	0	-1.01883	5.19e-11	-1	-1.76554	5.12e-32	-1	-0.746717	1.42e-06	0		2.9324	1.41e-85	1	2.92268	1.81e-84	1	1.55997	8.11e-25	1	1.82843	9.56e-34	1
						upregulated in the group:	0			0			1			1				0			0			0			0				3			2			2			2
						total in the group:	5			5			5			5				5			5			5			5				5			5			5			5
						upregulated in the transcriptome:	531			842			1788			1551				517			485			1696			1502				1359			1430			867			1625
						total in the transcriptome:	10130			10130			10130			10130				10130			10130			10130			10130				10130			10130			10130			10130
						p-value:	1			1			0.621373			0.564429				1			1			1			1				0.0195178			0.148708			0.0614571			0.184244
						downregulated in the group:	0			0			0			1				0			2			3			0				0			0			0			2
						total in the group:	5			5			5			5				5			5			5			5				5			5			5			5
						downregulated in the transcriptome:	573			1036			1446			1065				455			907			1592			862				968			1104			861			1607
						total in the transcriptome:	10130			10130			10130			10130				10130			10130			10130			10130				10130			10130			10130			10130
						p-value:	1			1			1			0.426225				1			0.0667095			0.0302046			1				1			1			1			0.180878
					Glucose: H2O2 vs. Untreated			Glucose: DFP vs. Untreated			Glucose: DFP+H2O2 vs. Untreated			Glucose: DFP+H2O2 vs. DFP				Peptone: H2O2 vs. Untreated			Peptone: DFP vs. Untreated			Peptone: DFP+H2O2 vs. Untreated			Peptone: DFP+H2O2 vs. DFP				Peptone vs. glucose: untreated			Peptone vs. glucose: H2O2			Peptone vs. glucose: DFP			Peptone vs. glucose: DFP+H2O2
GENE ID	Gene name	Cluster name	Key gene	Feature	log2FC	p-adj.	regulation	log2FC	p-adj.	regulation	log2FC	p-adj.	regulation	log2FC	p-adj.	regulation		log2FC	p-adj.	regulation	log2FC	p-adj.	regulation	log2FC	p-adj.	regulation	log2FC	p-adj.	regulation		log2FC	p-adj.	regulation	log2FC	p-adj.	regulation	log2FC	p-adj.	regulation	log2FC	p-adj.	regulation
Afu2g05740	Afu2g05740	Afu2g05760 cluster		Rho GTPase ModA, putative	-0.302082	0.104916	0	0.625751	0.000206796	0	-0.292516	0.0851622	0	-0.918267	1.28e-08	0		-0.170555	0.399799	0	0.250372	0.179355	0	-0.516839	0.0015745	0	-0.767211	2.45e-06	0		-0.00482663	0.993534	0	0.126701	0.507057	0	-0.380206	0.0307712	0	-0.22915	0.184268	0
Afu2g05750	Afu2g05750	Afu2g05760 cluster		agmatinase, putative	0.749405	7.28e-06	0	-0.511733	0.00350668	0	-0.6309	0.00020048	0	-0.119166	0.519528	0		0.372134	0.0316199	0	0.640312	4.44e-05	0	0.0289157	0.879723	0	-0.611396	7.28e-05	0		-0.130723	0.496031	0	-0.507994	0.00130666	0	1.02132	4.8e-11	1	0.529093	0.0012293	0
Afu2g05760	Afu2g05760	Afu2g05760 cluster	PKS	beta-ketoacyl synthase (Cem1), putative	0.294038	0.233327	0	-0.350902	0.139031	0	0.300244	0.172204	0	0.651147	0.00184905	0		-0.390856	0.0982214	0	-0.0390317	0.887518	0	-1.15856	1.68e-08	-1	-1.11952	7.71e-08	-1		0.133667	0.597271	0	-0.551227	0.0108549	0	0.445538	0.0480793	0	-1.32513	1.14e-10	-1
Afu2g05770	Afu2g05770	Afu2g05760 cluster		SAGA complex component (Sgf73), putative	0.0262795	0.908498	0	-0.252351	0.134468	0	-0.689281	5.48e-06	0	-0.436931	0.0040107	0		-0.205636	0.232339	0	-0.207164	0.209752	0	-0.282249	0.0557342	0	-0.0750848	0.660979	0		0.21322	0.191442	0	-0.018696	0.932082	0	0.258406	0.110114	0	0.620252	2.75e-05	0
Afu2g05780	Afu2g05780	Afu2g05760 cluster		mRNA capping enzyme alpha subunit, putative	0.307009	0.0579696	0	0.119148	0.505324	0	0.163777	0.287237	0	0.0446293	0.784968	0		-0.139973	0.420491	0	-0.155425	0.341654	0	0.103754	0.494097	0	0.259179	0.0743356	0		0.219028	0.162198	0	-0.227955	0.13693	0	-0.0555453	0.771846	0	0.159004	0.284159	0
Afu2g05790	Afu2g05790	Afu2g05760 cluster		oligosaccharyl transferase subunit (alpha), putative	-0.664253	5.87e-13	0	-0.128622	0.214141	0	-0.701925	4.14e-15	0	-0.573303	1.03e-10	0		-0.315037	0.00151938	0	0.160984	0.112088	0	-0.560255	5.41e-10	0	-0.72124	1.58e-15	0		-0.808564	6.13e-20	0	-0.459348	9.73e-07	0	-0.518958	6.49e-09	0	-0.666894	2.05e-13	0
Afu2g05800	Afu2g05800	Afu2g05760 cluster		IdgA domain protein	0.352751	0.00486551	0	-0.295012	0.0182837	0	-0.355097	0.00267637	0	-0.060085	0.648449	0		-0.0687339	0.65753	0	0.257991	0.0410502	0	-0.20079	0.0976875	0	-0.458781	9.45e-05	0		-0.685061	3.52e-09	0	-1.10655	2.39e-22	-1	-0.132058	0.328156	0	-0.530754	4.75e-06	0
Afu2g05810	Afu2g05810	Afu2g05760 cluster		dienelactone hydrolase	-0.609633	0.0129176	0	-0.744062	0.00149333	0	0.917315	3.47e-05	0	1.66138	2.84e-14	1		-1.11237	2e-06	-1	-1.22635	6.63e-08	-1	-0.634387	0.0047625	0	0.591964	0.0106004	0		-0.267165	0.289121	0	-0.769899	0.000834685	0	-0.749454	0.00146269	0	-1.81887	4.76e-17	-1
Afu2g05820	Afu2g05820	Afu2g05760 cluster		Riboflavin kinase, putative	0.260492	0.243622	0	-0.414009	0.0455237	0	0.65327	0.000560656	0	1.06728	9.85e-09	1		0.128531	0.598098	0	-0.199966	0.374752	0	0.399794	0.0372908	0	0.59976	0.00169978	0		-0.088119	0.710992	0	-0.22008	0.296037	0	0.125923	0.600979	0	-0.341595	0.0787528	0
Afu2g05830	acuK	Afu2g05760 cluster	TF	C6 finger domain protein, putative	1.22412	7.29e-08	1	-0.199611	0.471081	0	0.208418	0.390066	0	0.408029	0.0780122	0		0.911613	8.48e-05	0	0.06939	0.813277	0	-0.83003	0.000171921	0	-0.89942	5.59e-05	0		0.317633	0.198341	0	0.00512417	0.996094	0	0.586634	0.0131759	0	-0.720816	0.00125908	0
						upregulated in the group:	1			0			0			2				0			0			0			0				0			0			1			0
						total in the group:	10			10			10			10				10			10			10			10				10			10			10			10
						upregulated in the transcriptome:	531			842			1788			1551				517			485			1696			1502				1359			1430			867			1625
						total in the transcriptome:	10130			10130			10130			10130				10130			10130			10130			10130				10130			10130			10130			10130
						p-value:	0.416476			1			1			0.467158				1			1			1			1				1			1			0.591453			1
						downregulated in the group:	0			0			0			0				1			1			1			1				0			1			0			2
						total in the group:	10			10			10			10				10			10			10			10				10			10			10			10
						downregulated in the transcriptome:	573			1036			1446			1065				455			907			1592			862				968			1104			861			1607
						total in the transcriptome:	10130			10130			10130			10130				10130			10130			10130			10130				10130			10130			10130			10130
						p-value:	1			1			1			1				0.368571			0.608765			0.819238			0.589242				1			0.684774			1			0.487156
					Glucose: H2O2 vs. Untreated			Glucose: DFP vs. Untreated			Glucose: DFP+H2O2 vs. Untreated			Glucose: DFP+H2O2 vs. DFP				Peptone: H2O2 vs. Untreated			Peptone: DFP vs. Untreated			Peptone: DFP+H2O2 vs. Untreated			Peptone: DFP+H2O2 vs. DFP				Peptone vs. glucose: untreated			Peptone vs. glucose: H2O2			Peptone vs. glucose: DFP			Peptone vs. glucose: DFP+H2O2
GENE ID	Gene name	Cluster name	Key gene	Feature	log2FC	p-adj.	regulation	log2FC	p-adj.	regulation	log2FC	p-adj.	regulation	log2FC	p-adj.	regulation		log2FC	p-adj.	regulation	log2FC	p-adj.	regulation	log2FC	p-adj.	regulation	log2FC	p-adj.	regulation		log2FC	p-adj.	regulation	log2FC	p-adj.	regulation	log2FC	p-adj.	regulation	log2FC	p-adj.	regulation
Afu2g17480	Afu2g17480	DHN-melanin cluster		Protein of unknown function	-0.211801	0.427771	0	-0.654894	0.00391262	0	1.44127	5.58e-14	1	2.09616	7.14e-30	1		0.416184	0.132114	0	-0.591747	0.0352769	0	3.86007	8.87e-90	1	4.45182	1.5e-94	1		-1.46508	9.03e-11	-1	-0.837091	0.000295627	0	-1.40193	1.21e-08	-1	0.953731	2.05e-09	0
Afu2g17490	Afu2g17490	DHN-melanin cluster		N,N-dimethylaniline monooxygenase	-0.537444	0.0067785	0	-1.97507	2.45e-26	-1	-0.269398	0.155314	0	1.70567	2.76e-20	1		-0.0299035	0.901919	0	-1.79842	1.03e-27	-1	-0.729671	1.11e-05	0	1.06875	1.77e-10	1		2.75097	5.4e-60	1	3.25851	5.47e-83	1	2.92761	1.48e-60	1	2.2907	1.48e-42	1
Afu2g17500	Afu2g17500	DHN-melanin cluster		Nitrilase	-1.97471	5.41e-07	-1	-2.69438	2.8e-12	-1	0.23631	0.552563	0	2.93069	7.66e-15	1		-1.35805	0.00648283	-1	-0.0193661	0.972043	0	5.1258	6.96e-47	1	5.14517	6.65e-46	1		-2.4683	4.75e-11	-1	-1.85164	7.2e-05	-1	0.206717	0.702319	0	2.42119	1.15e-12	1
Afu2g17520	Afu2g17520	DHN-melanin cluster		GNAT family N-acetyltransferase, putative	2.39271	4.35e-42	1	-1.08108	1.69e-08	-1	0.0776013	0.716089	0	1.15868	3.26e-10	1		0.109618	0.6503	0	-1.26218	5.18e-11	-1	0.539189	0.00293209	0	1.80137	4.3e-22	1		-0.401773	0.0420834	0	-2.68486	1.41e-54	-1	-0.582874	0.00523167	0	0.0598147	0.775035	0
Afu2g17530	abr2	DHN-melanin cluster		conidial pigment biosynthesis oxidase Arb2	-1.4192	4.22e-17	-1	-3.31959	3.32e-85	-1	-4.39902	2.1e-127	-1	-1.07944	4.42e-08	-1		-0.566963	0.00142557	0	-2.70311	7.93e-62	-1	-4.39273	1.3e-145	-1	-1.68962	2.28e-21	-1		0.692346	4.12e-05	0	1.54459	6.88e-21	1	1.30882	1.41e-13	1	0.698643	0.000550087	0
Afu2g17540	abr1	DHN-melanin cluster		conidial pigment biosynthesis oxidase Abr1	-2.10093	4.45e-22	-1	-3.20499	1.16e-50	-1	-5.07537	7.14e-116	-1	-1.87038	3.68e-16	-1		-1.16815	2.31e-07	-1	-3.18549	6.37e-51	-1	-5.4201	2.47e-139	-1	-2.23462	5.34e-24	-1		0.994156	6.45e-06	0	1.92693	2.84e-19	1	1.01365	8.04e-06	1	0.64942	0.00707732	0
Afu2g17550	ayg1	DHN-melanin cluster		conidial pigment biosynthesis protein	-1.63242	5.18e-08	-1	-3.99287	1.26e-43	-1	-4.53152	9.72e-55	-1	-0.538646	0.093435	0		-1.91901	1.18e-10	-1	-5.67715	3.18e-86	-1	-7.07896	8.53e-123	-1	-1.40181	1.35e-05	-1		1.12037	0.000170331	1	0.83378	0.00595731	0	-0.56391	0.0958087	0	-1.42707	7.99e-06	-1
Afu2g17560	arp2	DHN-melanin cluster		conidial pigment biosynthesis 1,3,6,8tetrahydroxynaphthalene reductase	-1.87322	2.66e-10	-1	-3.85859	3.83e-41	-1	-3.26606	4.15e-30	-1	0.592534	0.0566374	0		-2.04072	5.2e-12	-1	-6.05528	8.47e-100	-1	-6.61919	3.31e-117	-1	-0.563907	0.0807018	0		1.83615	2.04e-10	1	1.66864	9.32e-09	1	-0.360541	0.307993	0	-1.51698	4.22e-07	-1
Afu2g17580	arp1	DHN-melanin cluster		conidial pigment biosynthesis scytalone dehydratase	-1.25292	1.69e-09	-1	-3.2698	9.07e-59	-1	-3.10764	3.9e-53	-1	0.162167	0.499281	0		-1.28577	4.74e-10	-1	-4.84054	2.12e-130	-1	-6.09187	6.61e-190	-1	-1.25132	1.5e-08	-1		1.72067	3.89e-18	1	1.68782	2.67e-17	1	0.149931	0.580893	0	-1.26356	9.29e-09	-1
Afu2g17600	pksP	DHN-melanin cluster	PKS	conidial pigment polyketide synthase	-1.82782	8.16e-12	-1	-2.77914	1.02e-26	-1	-3.5065	6.68e-42	-1	-0.72736	0.00790281	0		-1.80116	2.33e-11	-1	-4.37392	7.24e-65	-1	-4.25341	6.92e-62	-1	0.120513	0.705441	0		1.02713	0.000143795	1	1.05378	8.69e-05	1	-0.567654	0.0526331	0	0.280219	0.333794	0
						upregulated in the group:	1			0			1			4				0			0			2			4				5			6			3			2
						total in the group:	10			10			10			10				10			10			10			10				10			10			10			10
						upregulated in the transcriptome:	531			842			1788			1551				517			485			1696			1502				1359			1430			867			1625
						total in the transcriptome:	10130			10130			10130			10130				10130			10130			10130			10130				10130			10130			10130			10130
						p-value:	0.416476			1			0.856717			0.0532726				1			1			0.518207			0.0480573				0.00605435			0.000987388			0.0475192			0.493511
						downregulated in the group:	7			9			6			2				6			8			6			4				2			2			1			3
						total in the group:	10			10			10			10				10			10			10			10				10			10			10			10
						downregulated in the transcriptome:	573			1036			1446			1065				455			907			1592			862				968			1104			861			1607
						total in the transcriptome:	10130			10130			10130			10130				10130			10130			10130			10130				10130			10130			10130			10130
						p-value:	1.84764e-07			1.07789e-08			0.00104925			0.283825				1.43103e-06			1.53305e-07			0.00176839			0.00720379				0.246713			0.298825			0.588798			0.20263
					Glucose: H2O2 vs. Untreated			Glucose: DFP vs. Untreated			Glucose: DFP+H2O2 vs. Untreated			Glucose: DFP+H2O2 vs. DFP				Peptone: H2O2 vs. Untreated			Peptone: DFP vs. Untreated			Peptone: DFP+H2O2 vs. Untreated			Peptone: DFP+H2O2 vs. DFP				Peptone vs. glucose: untreated			Peptone vs. glucose: H2O2			Peptone vs. glucose: DFP			Peptone vs. glucose: DFP+H2O2
GENE ID	Gene name	Cluster name	Key gene	Feature	log2FC	p-adj.	regulation	log2FC	p-adj.	regulation	log2FC	p-adj.	regulation	log2FC	p-adj.	regulation		log2FC	p-adj.	regulation	log2FC	p-adj.	regulation	log2FC	p-adj.	regulation	log2FC	p-adj.	regulation		log2FC	p-adj.	regulation	log2FC	p-adj.	regulation	log2FC	p-adj.	regulation	log2FC	p-adj.	regulation
Afu2g17960	fgaOx3	Fumigaclavine C (fga) cluster		NADPH dehydrogenase Oye3, putative	-1.18998	6.82e-07	-1	-2.1825	3.18e-20	-1	-3.32798	3.35e-33	-1	-1.14548	0.000145731	-1		-1.22495	1.08e-08	-1	-2.93604	2.99e-42	-1	-6.76187	4.89e-61	-1	-3.82583	3.82e-19	-1		1.20185	1.3e-08	1	1.16689	3.32e-07	1	0.448317	0.107757	0	-2.23203	1.38e-06	-1
Afu2g17970	fgaFS	Fumigaclavine C (fga) cluster		NmrA-like ergot alkaloid biosynthetic protein A	-1.84833	1.54e-14	-1	-2.26521	2.22e-22	-1	-2.75113	1.79e-27	-1	-0.485926	0.0971334	0		-1.44275	5.31e-13	-1	-3.39646	3.8e-58	-1	-6.81621	8.32e-63	-1	-3.41975	1.95e-15	-1		1.38575	3.43e-12	1	1.79133	1.27e-14	1	0.254499	0.399479	0	-2.67933	2.02e-09	-1
Afu2g17980	easK	Fumigaclavine C (fga) cluster		cytochrome P450 monooxygenase, putative	-2.13407	0.0123598	-1	-1.27994	0.0676578	0	-2.44468	0.00199306	-1	-1.16475	0.169273	0		-0.227912	0.759376	0	-2.23705	0.00132588	-1	-5.42133	2e-05	-1	-3.18428	0.0226178	-1		0.0812815	0.923721	0	1.98744	0.0123951	1	-0.875836	0.298721	0	-2.89536	0.0434226	-1
Afu2g17990	fgaPT1	Fumigaclavine C (fga) cluster	DATS	dimethylallyl tryptophan synthase	-0.990336	0.00796959	0	-1.88054	8.47e-08	-1	-1.97371	1.43e-08	-1	-0.0931605	0.829086	0		-0.365883	0.365571	0	-3.55746	1.9e-23	-1	-7.29107	1.73e-27	-1	-3.73361	1.38e-07	-1		0.51211	0.160314	0	1.13656	0.00105181	1	-1.16481	0.00361764	-1	-4.80526	2.99e-12	-1
Afu2g18000	fgaDH	Fumigaclavine C (fga) cluster		short chain dehydrogenase/oxidoreductase Cpox2	-1.03701	0.0669307	0	-2.46144	2.46e-06	-1	-1.91411	0.000174647	-1	0.547327	0.334991	0		-0.892614	0.112625	0	-4.46233	9.29e-18	-1	-7.35147	5.06e-25	-1	-2.88915	0.000168163	-1		1.05883	0.0441182	1	1.20323	0.021559	1	-0.942066	0.123358	0	-4.37854	2.22e-09	-1
Afu2g18010	easM	Fumigaclavine C (fga) cluster		cytochrome P450 monooxygenase, putative	-1.27467	0.0202305	-1	-1.87703	0.000307946	-1	-2.10889	5.4e-05	-1	-0.231861	0.71448	0		-1.14374	0.0401056	-1	-3.44659	8.25e-08	-1	-3.84226	1.77e-08	-1	-0.395672	0.685146	0		-0.501477	0.344431	0	-0.370541	0.555748	0	-2.07104	0.00299949	-1	-2.23485	0.00254924	-1
Afu2g18020	fgaAT	Fumigaclavine C (fga) cluster		O-acetyltransferase, putative	-3.07577	1.77e-05	-1	-2.26756	0.000148773	-1	-2.93928	4.61e-06	-1	-0.671725	0.369474	0		-1.77955	0.00866261	-1	-3.39504	1.15e-05	-1	-4.52823	3.83e-06	-1	-1.13319	0.368563	0		-0.8362	0.145012	0	0.460022	0.617973	0	-1.96368	0.0212956	-1	-2.42515	0.025633	-1
Afu2g18030	fgaCat	Fumigaclavine C (fga) cluster		catalase	-1.49559	1.07e-12	-1	-2.84412	3.82e-44	-1	-3.7325	2.94e-73	-1	-0.888385	4.22e-05	0		-0.7986	0.00031092	0	-3.3013	1.54e-58	-1	-5.31777	1.69e-133	-1	-2.01647	3.03e-19	-1		-0.130082	0.607538	0	0.566905	0.00902739	0	-0.587269	0.010348	0	-1.71535	3.48e-14	-1
Afu2g18040	dmaW	Fumigaclavine C (fga) cluster	DATS	dimethylallyl tryptophan synthase	-2.03412	3.02e-08	-1	-3.89559	1.36e-26	-1	-3.69841	3.37e-24	-1	0.197178	0.662564	0		-1.2899	0.00192893	-1	-3.19236	1.29e-13	-1	-2.92903	1.7e-12	-1	0.263338	0.645913	0		-2.61536	1.33e-13	-1	-1.87115	1.35e-06	-1	-1.91214	2.87e-05	-1	-1.84598	2.18e-05	-1
Afu2g18050	fgaOx1	Fumigaclavine C (fga) cluster		FAD binding oxidoreductase	-0.917851	0.00874928	0	-1.62515	7.54e-07	-1	-2.01948	8.37e-10	-1	-0.39433	0.283032	0		-0.0803346	0.859544	0	-0.802736	0.0205073	0	-1.78442	7.27e-08	-1	-0.98168	0.00548977	0		-0.694804	0.0374778	0	0.142712	0.724955	0	0.12761	0.780525	0	-0.45974	0.225501	0
Afu2g18060	fgaMT	Fumigaclavine C (fga) cluster		dimethylallyltryptophan N-methyltransferase	-1.59997	4.55e-11	-1	-2.70146	1.22e-27	-1	-3.57392	3.89e-35	-1	-0.872457	0.00781928	0		-1.46598	2.62e-09	-1	-2.95643	5.84e-29	-1	-5.04073	3.64e-35	-1	-2.0843	4.34e-06	-1		-0.44838	0.0559777	0	-0.314394	0.278294	0	-0.703347	0.0306104	0	-1.91519	3.78e-05	-1
						upregulated in the group:	0			0			0			0				0			0			0			0				3			5			0			0
						total in the group:	11			11			11			11				11			11			11			11				11			11			11			11
						upregulated in the transcriptome:	531			842			1788			1551				517			485			1696			1502				1359			1430			867			1625
						total in the transcriptome:	10130			10130			10130			10130				10130			10130			10130			10130				10130			10130			10130			10130
						p-value:	1			1			1			1				1			1			1			1				0.174676			0.012272			1			1
						downregulated in the group:	8			10			11			1				6			10			11			7				1			1			4			10
						total in the group:	11			11			11			11				11			11			11			11				11			11			11			11
						downregulated in the transcriptome:	573			1036			1446			1065				455			907			1592			862				968			1104			861			1607
						total in the transcriptome:	10130			10130			10130			10130				10130			10130			10130			10130				10130			10130			10130			10130
						p-value:	1.41731e-08			1.20201e-09			4.8523e-10			0.705514				3.02895e-06			3.20032e-10			1.40279e-09			7.673e-06				0.668915			0.719162			0.0105241			9.28857e-08
					Glucose: H2O2 vs. Untreated			Glucose: DFP vs. Untreated			Glucose: DFP+H2O2 vs. Untreated			Glucose: DFP+H2O2 vs. DFP				Peptone: H2O2 vs. Untreated			Peptone: DFP vs. Untreated			Peptone: DFP+H2O2 vs. Untreated			Peptone: DFP+H2O2 vs. DFP				Peptone vs. glucose: untreated			Peptone vs. glucose: H2O2			Peptone vs. glucose: DFP			Peptone vs. glucose: DFP+H2O2
GENE ID	Gene name	Cluster name	Key gene	Feature	log2FC	p-adj.	regulation	log2FC	p-adj.	regulation	log2FC	p-adj.	regulation	log2FC	p-adj.	regulation		log2FC	p-adj.	regulation	log2FC	p-adj.	regulation	log2FC	p-adj.	regulation	log2FC	p-adj.	regulation		log2FC	p-adj.	regulation	log2FC	p-adj.	regulation	log2FC	p-adj.	regulation	log2FC	p-adj.	regulation
Afu3g01400	Afu3g01400	Afu3g01410 cluster		ABC multidrug transporter, putative	0.258686	0.500248	0	3.62033	8.71e-35	1	2.12041	9.74e-13	1	-1.49992	5.13e-07	-1		1.17262	0.000238648	1	-1.39829	6.47e-06	-1	-1.168	9.97e-05	-1	0.230299	0.509101	0		1.277	3.29e-05	1	2.19094	1.39e-13	1	-3.74162	1.72e-37	-1	-2.0114	9.65e-12	-1
Afu3g01410	Afu3g01410	Afu3g01410 cluster	PKS	polyketide synthase, putative	-0.155496	0.519653	0	0.887233	1.41e-06	0	-0.0430583	0.8492	0	-0.930292	8.09e-08	0		-0.0529868	0.828079	0	0.0938473	0.667051	0	-0.903815	1.87e-07	0	-0.997662	1.24e-08	0		0.550305	0.00349623	0	0.652814	0.000419709	0	-0.243081	0.208407	0	-0.310452	0.101964	0
Afu3g01420	Afu3g01420	Afu3g01410 cluster		DUF341 family oxidoreductase, putative	-0.677833	0.0565192	0	0.00423609	1	0	1.4291	2.61e-06	1	1.42486	2.1e-06	1		1.07461	0.0014888	1	0.493803	0.172043	0	1.48522	1.34e-06	1	0.99142	0.001607	0		-1.34611	2.76e-05	-1	0.406327	0.245197	0	-0.856547	0.00938909	0	-1.28999	1.54e-05	-1
Afu3g01430	Afu3g01430	Afu3g01410 cluster		benzodiazepine receptor family protein	0.233126	0.540443	0	-0.916627	0.0038314	0	1.14703	0.000123557	1	2.06365	2.46e-12	1		0.77871	0.018351	0	0.0182244	0.9647	0	2.07108	1.19e-12	1	2.05286	3.03e-12	1		-0.897566	0.00394404	0	-0.351982	0.29202	0	0.0372847	0.935464	0	0.0264861	0.943913	0
Afu3g01440	Afu3g01440	Afu3g01410 cluster		DUF1212 domain membrane protein	0.0253122	0.944355	0	-0.314736	0.239342	0	1.15152	4.03e-07	1	1.46625	9.34e-11	1		1.21706	3.67e-07	1	0.00260296	0.994064	0	1.30368	8.72e-09	1	1.30108	1.39e-08	1		-1.57492	5.05e-12	-1	-0.383175	0.123711	0	-1.25758	6.69e-08	-1	-1.42276	2.47e-10	-1
Afu3g01450	Afu3g01450	Afu3g01410 cluster		3-methyl-2-oxobutanoate dehydrogenase, putative	-1.09589	2.24e-14	-1	-2.02785	7.23e-48	-1	-1.95793	9.93e-45	-1	0.0699206	0.676126	0		-0.414263	0.00729851	0	-0.720861	6.3e-07	0	-1.19613	4.58e-18	-1	-0.475272	0.00098274	0		1.57202	5.63e-30	1	2.25366	3.12e-60	1	2.87901	7.48e-97	1	2.33382	1.17e-63	1
Afu3g01460	Afu3g01460	Afu3g01410 cluster		salicylate hydroxylase, putative	-1.44702	0.0012029	-1	0.0250748	0.982503	0	-0.917828	0.0249872	0	-0.942903	0.018167	0		-0.819864	0.0427495	0	-0.133257	0.776693	0	-2.31478	2.67e-10	-1	-2.18153	4.47e-09	-1		1.55002	4.86e-05	1	2.17718	7.15e-08	1	1.39169	0.000232822	1	0.153066	0.737908	0
Afu3g01470	Afu3g01470	Afu3g01410 cluster		conserved hypothetical protein	-0.571964	0.627695	0	-0.370382	0.740738	0	1.76465	0.019245	1	2.13503	0.00157348	1		-1.43487	0.00984019	-1	-2.04766	0.000129524	-1	-2.03738	7.41e-05	-1	0.0102786	0.994367	0		3.45935	1.16e-06	1	2.59644	0.000809059	1	1.78207	0.0128366	1	-0.342678	0.582076	0
Afu3g01480	Afu3g01480	Afu3g01410 cluster		conserved hypothetical protein	-0.721901	0.0908014	0	1.10919	0.00129343	1	0.486173	0.173794	0	-0.623013	0.0450096	0		-1.15505	3.18e-05	-1	-1.67442	2.77e-10	-1	-3.24107	8.77e-35	-1	-1.56665	1e-08	-1		4.71171	1.8e-53	1	4.27857	1.25e-40	1	1.9281	3.05e-12	1	0.984465	0.000979902	0
						upregulated in the group:	0			2			5			4				3			0			3			2				5			5			4			1
						total in the group:	9			9			9			9				9			9			9			9				9			9			9			9
						upregulated in the transcriptome:	531			842			1788			1551				517			485			1696			1502				1359			1430			867			1625
						total in the transcriptome:	10130			10130			10130			10130				10130			10130			10130			10130				10130			10130			10130			10130
						p-value:	1			0.168365			0.0114466			0.0362611				0.00881181			1			0.17996			0.394564				0.00340063			0.00427547			0.00473013			0.792848
						downregulated in the group:	2			1			1			1				2			3			5			2				2			0			2			3
						total in the group:	9			9			9			9				9			9			9			9				9			9			9			9
						downregulated in the transcriptome:	573			1036			1446			1065				455			907			1592			862				968			1104			861			1607
						total in the transcriptome:	10130			10130			10130			10130				10130			10130			10130			10130				10130			10130			10130			10130
						p-value:	0.0882971			0.621441			0.750117			0.632173				0.0587804			0.0398693			0.00689066			0.174831				0.209902			1			0.174506			0.15973
					Glucose: H2O2 vs. Untreated			Glucose: DFP vs. Untreated			Glucose: DFP+H2O2 vs. Untreated			Glucose: DFP+H2O2 vs. DFP				Peptone: H2O2 vs. Untreated			Peptone: DFP vs. Untreated			Peptone: DFP+H2O2 vs. Untreated			Peptone: DFP+H2O2 vs. DFP				Peptone vs. glucose: untreated			Peptone vs. glucose: H2O2			Peptone vs. glucose: DFP			Peptone vs. glucose: DFP+H2O2
GENE ID	Gene name	Cluster name	Key gene	Feature	log2FC	p-adj.	regulation	log2FC	p-adj.	regulation	log2FC	p-adj.	regulation	log2FC	p-adj.	regulation		log2FC	p-adj.	regulation	log2FC	p-adj.	regulation	log2FC	p-adj.	regulation	log2FC	p-adj.	regulation		log2FC	p-adj.	regulation	log2FC	p-adj.	regulation	log2FC	p-adj.	regulation	log2FC	p-adj.	regulation
Afu3g02520	Afu3g02520	Afu3g02570 cluster and Afu3g02530 cluster		Transmembrane transporter	-0.126643	0.535866	0	2.53128	2.8e-61	1	2.24779	1.6e-48	1	-0.28349	0.0824523	0		-2.66701	2.46e-45	-1	0.995328	9.67e-10	0	0.628566	0.000101806	0	-0.366762	0.0282182	0		-1.4975	3.56e-21	-1	-4.03787	9.4e-107	-1	-3.03345	9.61e-89	-1	-3.11672	1.61e-92	-1
Afu3g02530	Afu3g02530	Afu3g02570 cluster and Afu3g02530 cluster	PKS	polyketide synthase	-1.76069	8.94e-16	-1	0.608749	0.00299153	0	1.35952	7.23e-13	1	0.750776	5.12e-05	0		-2.96415	1.32e-12	-1	0.563067	0.0238591	0	2.45735	2.44e-32	1	1.89429	1.13e-20	1		-2.46305	6.1e-31	-1	-3.66651	7.71e-20	-1	-2.50874	2.59e-36	-1	-1.36523	9.66e-14	-1
Afu3g02540	Afu3g02540	Afu3g02570 cluster and Afu3g02530 cluster		Protein of unknown function	-1.3256	NA	0	-1.86098	0.378561	0	4.2233	0.0010193	1	6.08428	1.61e-05	1		-0.390638	0.885538	0	0.142123	0.954931	0	3.91616	0.00862194	1	3.77404	0.0102479	1		-2.04331	0.309276	0	-1.10835	0.624872	0	-0.0402015	0.994869	0	-2.35044	0.00459229	-1
Afu3g02550	Afu3g02550	Afu3g02570 cluster and Afu3g02530 cluster		Protein of unknown function	0.197537	0.780703	0	1.41657	0.0034003	1	0.882458	0.0723712	0	-0.534108	0.185784	0		-2.09671	3.38e-08	-1	-1.46722	2.96e-05	-1	-1.72111	4.93e-07	-1	-0.253892	0.548654	0		2.91612	2.77e-11	1	0.621869	0.20045	0	0.0323336	0.957777	0	0.312549	0.459443	0
Afu3g02560	Afu3g02560	Afu3g02570 cluster and Afu3g02530 cluster		Protein of unknown function	-0.492439	0.12138	0	0.055195	0.901357	0	1.18263	1.65e-05	1	1.12743	4.12e-05	1		-0.688073	0.0254326	0	-0.786249	0.00796225	0	0.769901	0.00551782	0	1.55615	1.41e-08	1		-0.284903	0.369898	0	-0.480537	0.110333	0	-1.12635	7.83e-05	-1	-0.697629	0.0124068	0
Afu3g02570	Afu3g02570	Afu3g02570 cluster and Afu3g02530 cluster	PKS	polyketide synthase, putative	-0.147916	0.581085	0	-0.913191	2.01e-05	0	-1.28147	5.37e-10	-1	-0.368282	0.0939894	0		-1.55292	1.62e-09	-1	0.371916	0.142371	0	2.76451	9.46e-40	1	2.3926	5.21e-30	1		-3.90212	2.55e-78	-1	-5.30712	1.69e-113	-1	-2.61701	8.23e-36	-1	0.143868	0.536332	0
Afu3g02580	Afu3g02580	Afu3g02570 cluster and Afu3g02530 cluster		short-chain dehydrogenase, putative	-0.930491	0.118189	0	0.51598	0.304908	0	3.43886	3.37e-19	1	2.92288	7.33e-21	1		0.399529	0.769543	0	1.42453	0.133535	0	5.78449	4.33e-16	1	4.35997	1.1e-18	1		-3.58395	5.13e-06	-1	-2.25393	0.00719251	-1	-2.6754	4.8e-07	-1	-1.23831	1.12e-05	-1
Afu3g02585	Afu3g02585	Afu3g02570 cluster and Afu3g02530 cluster		integral membrane protein	-0.361903	0.314243	0	0.511752	0.104117	0	2.80486	4.28e-26	1	2.29311	1.96e-20	1		1.09568	0.00841274	1	0.902712	0.0267804	0	3.13967	2.39e-21	1	2.23696	1.4e-13	1		-2.77655	1.55e-15	-1	-1.31896	7.58e-05	-1	-2.38559	2.76e-15	-1	-2.44174	5.5e-23	-1
Afu3g02590	Afu3g02590	Afu3g02570 cluster and Afu3g02530 cluster	TF	C6 transcription factor, putative	-0.336125	0.382931	0	0.289272	0.448387	0	-0.645448	0.047395	0	-0.934719	0.00297447	0		1.77518	2.6e-06	1	1.51543	4.75e-05	1	3.23878	1.02e-21	1	1.72336	7e-08	1		-3.41549	2.1e-23	-1	-1.30419	7.84e-05	-1	-2.18933	5.51e-12	-1	0.46874	0.152909	0
Afu3g02600	Afu3g02600	Afu3g02570 cluster and Afu3g02530 cluster		conserved hypothetical protein	-1.76153	5.54e-08	-1	0.737348	0.0127909	0	1.1877	1.52e-05	1	0.450356	0.101218	0		-2.3463	0.00526717	-1	1.80512	7.13e-06	1	2.55273	7.16e-12	1	0.747616	0.0213987	0		-3.80647	2.78e-25	-1	-4.39124	3.07e-09	-1	-2.7387	3.89e-21	-1	-2.44144	5.32e-19	-1
Afu3g02610	Afu3g02610	Afu3g02570 cluster and Afu3g02530 cluster		MFS transporter, putative	-1.4903	0.00189706	-1	0.862867	0.0462459	0	1.62515	3.35e-05	1	0.762285	0.0468658	0		-1.327	0.385264	0	2.1905	0.00516587	1	2.83758	6.88e-05	1	0.64708	0.245546	0		-4.92671	6.48e-13	-1	-4.76342	2.03e-05	-1	-3.59908	2.75e-15	-1	-3.71429	7.74e-19	-1
Afu3g02620	Afu3g02620	Afu3g02570 cluster and Afu3g02530 cluster		phenol hydroxylase, putative	-0.399154	0.70443	0	2.1543	0.000875508	1	2.77904	5.39e-06	1	0.624738	0.128781	0		-0.971019	0.363858	0	1.20031	0.072298	0	1.20438	0.052497	0	0.00407101	1	0		-0.602987	0.485067	0	-1.17485	0.244518	0	-1.55698	0.00129083	-1	-2.17764	1.61e-06	-1
Afu3g02630	Afu3g02630	Afu3g02570 cluster and Afu3g02530 cluster		conserved hypothetical protein	-0.396427	0.863394	0	4.40305	0.000217163	1	4.91484	1.72e-05	1	0.511786	0.288524	0		-0.190555	0.883178	0	0.870206	0.3264	0	1.28083	0.0887032	0	0.410624	0.587904	0		1.0347	0.482738	0	1.24057	0.406125	0	-2.49815	2.11e-05	-1	-2.59931	1.2e-06	-1
Afu3g02640	Afu3g02640	Afu3g02570 cluster and Afu3g02530 cluster		nucleoside-diphosphate-sugar epimerase family protein	0.620629	0.03772	0	3.56448	7.14e-52	1	4.04328	5.5e-67	1	0.478801	0.0080111	0		0.0161176	0.960667	0	1.54475	2.77e-14	1	2.37291	2.06e-34	1	0.828162	9.07e-06	0		0.533142	0.0544895	0	-0.071369	0.819113	0	-1.48659	2.38e-16	-1	-1.13723	9.96e-11	-1
Afu3g02650	Afu3g02650	Afu3g02570 cluster and Afu3g02530 cluster		MYB DNA binding domain protein	1.2098	1.31e-05	1	-0.220538	0.524064	0	-0.237487	0.436274	0	-0.0169494	0.960939	0		1.02533	0.000154111	1	0.00757305	0.983277	0	1.57233	1.29e-10	1	1.56476	3.4e-10	1		-0.204698	0.530466	0	-0.389174	0.151655	0	0.0234129	0.958386	0	1.60512	1.68e-10	1
						upregulated in the group:	1			5			11			4				3			4			10			8				1			0			0			1
						total in the group:	15			15			15			15				15			15			15			15				15			15			15			15
						upregulated in the transcriptome:	531			842			1788			1551				517			485			1696			1502				1359			1430			867			1625
						total in the transcriptome:	10130			10130			10130			10130				10130			10130			10130			10130				10130			10130			10130			10130
						p-value:	0.554345			0.00581305			3.42121e-06			0.186904				0.0380182			0.00464483			2.24177e-05			0.000556095				0.884947			1			1			0.927538
						downregulated in the group:	3			0			1			0				5			1			1			0				8			8			12			10
						total in the group:	15			15			15			15				15			15			15			15				15			15			15			15
						downregulated in the transcriptome:	573			1036			1446			1065				455			907			1592			862				968			1104			861			1607
						total in the transcriptome:	10130			10130			10130			10130				10130			10130			10130			10130				10130			10130			10130			10130
						p-value:	0.0492556			1			0.900938			1				0.000369227			0.755376			0.9232			1				2.35752e-05			6.18268e-05			4.73297e-11			1.36797e-05
					Glucose: H2O2 vs. Untreated			Glucose: DFP vs. Untreated			Glucose: DFP+H2O2 vs. Untreated			Glucose: DFP+H2O2 vs. DFP				Peptone: H2O2 vs. Untreated			Peptone: DFP vs. Untreated			Peptone: DFP+H2O2 vs. Untreated			Peptone: DFP+H2O2 vs. DFP				Peptone vs. glucose: untreated			Peptone vs. glucose: H2O2			Peptone vs. glucose: DFP			Peptone vs. glucose: DFP+H2O2
GENE ID	Gene name	Cluster name	Key gene	Feature	log2FC	p-adj.	regulation	log2FC	p-adj.	regulation	log2FC	p-adj.	regulation	log2FC	p-adj.	regulation		log2FC	p-adj.	regulation	log2FC	p-adj.	regulation	log2FC	p-adj.	regulation	log2FC	p-adj.	regulation		log2FC	p-adj.	regulation	log2FC	p-adj.	regulation	log2FC	p-adj.	regulation	log2FC	p-adj.	regulation
Afu3g02670	Afu3g02670	Afu3g02670 cluster	NRPS	NRPS-like enzyme, putative	2.37912	9.55e-30	1	0.937977	2.29e-05	0	0.138766	0.572569	0	-0.799211	0.000149323	0		0.795344	0.00283519	0	0.928829	0.000205645	0	1.80362	2.5e-15	1	0.874792	0.000101665	0		-2.04217	2.12e-18	-1	-3.62595	1.09e-63	-1	-2.05131	7.15e-22	-1	-0.377311	0.0921924	0
Afu3g02680	Afu3g02680	Afu3g02670 cluster		conserved hypothetical protein	0.414027	0.522489	0	1.38274	0.00501233	1	-0.334952	0.57612	0	-1.71769	8.82e-05	-1		1.8331	6.04e-05	1	0.840959	0.0962079	0	3.85666	2.56e-23	1	3.0157	6.06e-18	1		-0.568346	0.342573	0	0.850726	0.0547699	0	-1.11013	0.00600855	-1	3.62327	3.5e-19	1
Afu3g02685	Afu3g02685	Afu3g02670 cluster	TF	C6 finger domain protein, putative	-0.250947	0.805746	0	1.84814	0.00266292	1	2.35792	4.52e-05	1	0.509773	0.198249	0		1.17819	0.0227227	1	0.538841	0.341863	0	3.20409	3.16e-15	1	2.66524	4.16e-12	1		0.302177	0.700868	0	1.73132	0.00399656	1	-1.00713	0.0255189	-1	1.14835	0.000783453	1
Afu3g02690	Afu3g02690	Afu3g02670 cluster		conserved hypothetical protein	-1.89844	0.0301219	-1	-0.266297	0.759016	0	0.923874	0.148173	0	1.19017	0.0462864	1		-0.120497	0.923048	0	1.36203	0.0875168	0	0.600154	0.472234	0	-0.761875	0.310361	0		-2.03331	0.00738144	-1	-0.255362	0.831035	0	-0.40498	0.609209	0	-2.35703	0.000243707	-1
Afu3g02700	Afu3g02700	Afu3g02670 cluster	TF	C6 transcription factor, putative	-1.86594	0.00135027	-1	2.11067	3.8e-07	1	1.57324	0.000156316	1	-0.537431	0.158342	0		-0.287954	0.829271	0	2.29043	0.00156487	1	1.77515	0.0137094	1	-0.515278	0.381456	0		-3.71527	3.32e-08	-1	-2.13728	0.0168853	-1	-3.53551	7.62e-17	-1	-3.51335	2.19e-14	-1
Afu3g02710	Afu3g02710	Afu3g02670 cluster		zinc-binding oxidoreductase, putative	-4.03615	NA	0	0.838978	0.56374	0	0.71219	0.581089	0	-0.126789	0.922004	0		-0.463139	0.859377	0	1.06632	0.593392	0	1.58481	0.340542	0	0.518483	0.751389	0		-2.80653	0.0855869	0	0.766473	0.757316	0	-2.57919	0.0570876	0	-1.93392	0.119983	0
Afu3g02720	Afu3g02720	Afu3g02670 cluster		MFS transporter, putative	-4.40095	0.00414289	-1	1.20582	0.149317	0	2.52385	0.000447703	1	1.31803	0.021737	1		-0.936312	0.588776	0	1.10369	0.333641	0	0.875572	0.418297	0	-0.228117	0.830421	0		-1.96872	0.0597493	0	1.49591	0.442549	0	-2.07085	0.00668442	-1	-3.617	6.17e-07	-1
						upregulated in the group:	1			3			3			2				2			1			4			2				0			1			0			2
						total in the group:	7			7			7			7				7			7			7			7				7			7			7			7
						upregulated in the transcriptome:	531			842			1788			1551				517			485			1696			1502				1359			1430			867			1625
						total in the transcriptome:	10130			10130			10130			10130				10130			10130			10130			10130				10130			10130			10130			10130
						p-value:	0.314092			0.0155264			0.110029			0.292107				0.0460211			0.290742			0.0178807			0.278575				1			0.655475			1			0.312616
						downregulated in the group:	3			0			0			1				0			0			0			0				3			2			5			3
						total in the group:	7			7			7			7				7			7			7			7				7			7			7			7
						downregulated in the transcriptome:	573			1036			1446			1065				455			907			1592			862				968			1104			861			1607
						total in the transcriptome:	10130			10130			10130			10130				10130			10130			10130			10130				10130			10130			10130			10130
						p-value:	0.00530835			1			1			0.540588				1			1			1			1				0.0226914			0.172349			7.96481e-05			0.0847431
					Glucose: H2O2 vs. Untreated			Glucose: DFP vs. Untreated			Glucose: DFP+H2O2 vs. Untreated			Glucose: DFP+H2O2 vs. DFP				Peptone: H2O2 vs. Untreated			Peptone: DFP vs. Untreated			Peptone: DFP+H2O2 vs. Untreated			Peptone: DFP+H2O2 vs. DFP				Peptone vs. glucose: untreated			Peptone vs. glucose: H2O2			Peptone vs. glucose: DFP			Peptone vs. glucose: DFP+H2O2
GENE ID	Gene name	Cluster name	Key gene	Feature	log2FC	p-adj.	regulation	log2FC	p-adj.	regulation	log2FC	p-adj.	regulation	log2FC	p-adj.	regulation		log2FC	p-adj.	regulation	log2FC	p-adj.	regulation	log2FC	p-adj.	regulation	log2FC	p-adj.	regulation		log2FC	p-adj.	regulation	log2FC	p-adj.	regulation	log2FC	p-adj.	regulation	log2FC	p-adj.	regulation
Afu3g03300	Afu3g03300	Siderophore cluster		Ortholog(s) have extracellular region localization	1.21104	0.26789	0	5.89437	2.43e-13	1	4.58023	1.39e-08	1	-1.31414	1.59e-05	-1		1.99459	0.000123057	1	-0.236052	0.760896	0	1.48732	0.00285435	1	1.72337	0.00121514	1		1.12312	0.257236	0	1.90667	0.000777399	1	-5.0073	8.27e-27	-1	-1.96979	7.54e-08	-1
Afu3g03310	Afu3g03310	Siderophore cluster		Has domain(s) with predicted role in response to stress and integral component of membrane localization	1.0273	0.0500773	0	4.56768	3.48e-29	1	5.49255	2.53e-42	1	0.924865	2.36e-05	0		1.80433	2.62e-06	1	-0.100524	0.859394	0	5.90782	3.45e-77	1	6.00834	1.52e-73	1		-0.140359	0.826855	0	0.636671	0.0843317	0	-4.80856	8.65e-47	-1	0.274911	0.229885	0
Afu3g03315	Afu3g03315	Siderophore cluster		Ortholog(s) have RNA polymerase II core promoter proximal region sequence-specific DNA binding, transcriptional activator activity, RNA polymerase II core promoter proximal region sequence-specific binding activity	1.12262	7.52e-09	1	-1.30035	1.62e-10	-1	0.71534	0.000189028	0	2.01569	4.86e-26	1		0.744478	0.0131804	0	0.953159	0.00045446	0	5.88233	5.54e-154	1	4.92917	2.29e-133	1		-3.33042	8.3e-46	-1	-3.70856	1.13e-63	-1	-1.07691	2.26e-06	-1	1.83656	2.47e-26	1
Afu3g03320	Afu3g03320	Siderophore cluster		Has domain(s) with predicted role in transmembrane transport and integral component of membrane localization	1.1929	1.6e-05	1	-0.720921	0.0113142	0	0.557424	0.0419018	0	1.27834	1.44e-06	1		1.20681	4.18e-05	1	2.03362	1.44e-13	1	6.12164	3.42e-120	1	4.08802	3.69e-56	1		-5.55368	8.54e-99	-1	-5.53977	2e-100	-1	-2.79914	1.06e-26	-1	0.0105297	0.976417	0
Afu3g03330	Afu3g03330	Siderophore cluster		Has domain(s) with predicted oxidoreductase activity, transferase activity, transferring acyl groups other than amino-acyl groups activity and role in oxidation-reduction process	0.95688	0.021235	0	-1.02949	0.0107857	-1	0.0601824	0.897665	0	1.08967	0.00455177	1		0.911109	0.0361026	0	1.22264	0.00294103	1	4.0197	3.54e-27	1	2.79707	7.71e-14	1		-4.33929	2.73e-31	-1	-4.38506	2.62e-32	-1	-2.08717	5.41e-08	-1	-0.379772	0.351251	0
Afu3g03340	Afu3g03340	Siderophore cluster		Protein of unknown function	0.885434	0.041944	0	-0.860239	0.0726269	0	-0.0147821	0.979938	0	0.845457	0.042888	0		-0.296871	0.636097	0	0.253064	0.639406	0	3.97351	5.49e-31	1	3.72045	2.3e-28	1		-1.04524	0.0230073	-1	-2.22754	4.07e-07	-1	0.068065	0.913868	0	2.94306	8.67e-21	1
Afu3g03350	sidE	Siderophore cluster	NRPS	Non-ribosomal peptide synthetase involved in production of fumarylalanine	2.16322	6.64e-24	1	0.528928	0.024674	0	-0.0650893	0.800208	0	-0.594018	0.00750217	0		0.805347	0.00179674	0	0.822673	0.000968691	0	5.19338	4.19e-123	1	4.37071	2.97e-90	1		-5.07243	5.49e-117	-1	-6.4303	1.1e-190	-1	-4.77869	3.25e-108	-1	0.186043	0.43451	0
Afu3g03370	Afu3g03370	Siderophore cluster		Protein of unknown function	0.770044	0.001565	0	1.12831	9.7e-07	1	2.02484	5.69e-20	1	0.896527	6.76e-05	0		1.00294	2.22e-05	1	0.368155	0.151308	0	1.65134	4.98e-14	1	1.28318	8.45e-09	1		0.279065	0.276989	0	0.511962	0.0306514	0	-0.481092	0.0503632	0	-0.0944379	0.714128	0
Afu3g03380	Afu3g03380	Siderophore cluster		Has domain(s) with predicted acetyltransferase activity	0.109823	0.845868	0	2.01592	1.24e-09	1	4.77537	3.78e-54	1	2.75946	6.28e-47	1		0.455622	0.128741	0	0.772223	0.00284362	0	2.46721	2.02e-29	1	1.69499	2.54e-16	1		0.799873	0.0293176	0	1.14567	0.000347502	1	-0.44382	0.0708185	0	-1.50829	3.37e-17	-1
Afu3g03390	sidJ	Siderophore cluster		Predicted siderophore biosynthesis lipase/esterase involved in siderophore hydrolysis	0.84606	0.0297801	0	6.97062	7.8e-125	1	7.61954	3.04e-149	1	0.648911	1.22e-05	0		2.0215	4.9e-21	1	5.81759	9.54e-203	1	6.3186	3.28e-240	1	0.501005	0.000902361	0		0.861504	0.014126	0	2.03694	7.45e-18	1	-0.291527	0.0759491	0	-0.439433	0.00330034	0
Afu3g03400	sidF	Siderophore cluster		Hydroxyornithine transacylase; involved in extracellular siderophore biosynthesis; essential for triacetylfusarinine C biosynthesis; SrbA-regulated during hypoxia	1.91	0.00175939	1	9.20844	1.06e-74	1	9.27846	6.16e-76	1	0.070025	0.630105	0		3.51986	4.3e-50	1	6.60346	2.75e-193	1	7.6377	6.13e-260	1	1.03423	1.86e-16	1		1.64309	0.00462016	1	3.25295	1.77e-35	1	-0.96188	3.27e-14	0	0.00232811	0.990047	0
Afu3g03410	sidH	Siderophore cluster		Enoyl-CoA hydratase/isomerase family protein; mevalonyl-CoA hydratase; PTS1 receptor-mediated peroxisomal localization is essential for triacetylfusarinine C (TAFC) biosynthesis	0.185859	0.710266	0	7.15531	6.47e-136	1	8.07955	3.25e-173	1	0.924242	5.98e-11	0		2.29812	6.45e-26	1	6.27191	6.05e-224	1	6.31427	2.06e-227	1	0.042353	0.810613	0		0.568587	0.119081	0	2.68085	3.13e-24	1	-0.314808	0.0442805	0	-1.1967	9.91e-18	-1
Afu3g03420	sidD	Siderophore cluster	NRPS	Fusarinine C non-ribosomal peptide synthetase (NRPS) involved in extracellular siderophore biosynthesis; expression is up-regulated by iron starvation and downregulated under iron-replete conditions	1.54298	0.000235603	1	9.82444	3.99e-174	1	9.78095	1.86e-172	1	-0.0434949	0.850285	0		2.60295	2.86e-27	1	7.70512	1.49e-260	1	7.70867	2.09e-261	1	0.0035576	0.994367	0		1.31768	0.000980102	1	2.37765	2.64e-21	1	-0.801645	4.74e-05	0	-0.754593	7.7e-05	0
Afu3g03430	sitT	Siderophore cluster		Putative ABC multidrug transporter; biofilm growth regulated protein	0.84705	0.010925	0	8.8301	1.1e-258	1	8.2888	9.51e-228	1	-0.541297	0.000484234	0		1.78538	6.73e-24	1	6.15751	0	1	6.31081	0	1	0.153294	0.371401	0		1.98248	5.81e-13	1	2.92081	1.43e-44	1	-0.690104	1.15e-05	0	0.00448822	0.982904	0
Afu3g03440	mirD	Siderophore cluster		Putative siderophore transporter; expression upregulated under low iron conditions; SrbA-regulated during hypoxia	0.714385	0.000812314	0	7.32766	0	1	7.91163	0	1	0.583972	0.000606374	0		1.97416	1.23e-30	1	5.39187	2.7e-234	1	5.17489	2.13e-216	1	-0.216982	0.237849	0		1.56173	2.73e-16	1	2.8215	3.66e-59	1	-0.374059	0.0419798	0	-1.17501	1.14e-12	-1
Afu3g03445	Afu3g03445	Siderophore cluster		Has domain(s) with predicted oxidoreductase activity and role in metabolic process	-0.293036	0.26471	0	5.44308	1.6e-181	1	5.58985	2.64e-191	1	0.146774	0.429583	0		1.46231	5.27e-15	1	4.52803	1.22e-151	1	4.6607	3.83e-161	1	0.132666	0.494318	0		0.309272	0.177282	0	2.06462	3.73e-26	1	-0.605773	0.000579112	0	-0.619882	0.000241216	0
Afu3g03450	Afu3g03450	Siderophore cluster		Ortholog(s) have oxidoreductase activity	0.225526	0.715078	0	3.3648	8.55e-20	1	5.54146	3.78e-54	1	2.17665	5.11e-35	1		-0.960951	7.38e-07	0	-0.410781	0.034563	0	-0.300221	0.10315	0	0.110559	0.600664	0		4.43586	7.6e-35	1	3.24938	4.31e-25	1	0.660276	0.000696721	0	-1.40582	1.62e-16	-1
Afu3g03460	Afu3g03460	Siderophore cluster		Has domain(s) with predicted hydrolase activity	-0.615877	0.573773	0	2.42083	0.00035492	1	4.37179	2.95e-12	1	1.95096	4.97e-07	1		-1.68443	0.00376335	-1	0.215112	0.693913	0	0.00118232	1	0	-0.21393	0.672115	0		2.06587	0.0023339	1	0.997311	0.240421	0	-0.13985	0.811114	0	-2.30474	5.03e-09	-1
						upregulated in the group:	5			13			13			6				11			9			16			10				6			10			0			2
						total in the group:	18			18			18			18				18			18			18			18				18			18			18			18
						upregulated in the transcriptome:	531			842			1788			1551				517			485			1696			1502				1359			1430			867			1625
						total in the transcriptome:	10130			10130			10130			10130				10130			10130			10130			10130				10130			10130			10130			10130
						p-value:	0.00188185			4.7885e-11			5.4919e-07			0.0455991				1.26693e-10			4.05814e-08			3.91258e-11			6.96547e-05				0.0255054			4.51375e-05			1			0.809504
						downregulated in the group:	0			2			0			1				1			0			0			0				5			5			6			6
						total in the group:	18			18			18			18				18			18			18			18				18			18			18			18
						downregulated in the transcriptome:	573			1036			1446			1065				455			907			1592			862				968			1104			861			1607
						total in the transcriptome:	10130			10130			10130			10130				10130			10130			10130			10130				10130			10130			10130			10130
						p-value:	1			0.562679			1			0.86483				0.563043			1			1			1				0.0235137			0.0389849			0.00281915			0.0530065
					Glucose: H2O2 vs. Untreated			Glucose: DFP vs. Untreated			Glucose: DFP+H2O2 vs. Untreated			Glucose: DFP+H2O2 vs. DFP				Peptone: H2O2 vs. Untreated			Peptone: DFP vs. Untreated			Peptone: DFP+H2O2 vs. Untreated			Peptone: DFP+H2O2 vs. DFP				Peptone vs. glucose: untreated			Peptone vs. glucose: H2O2			Peptone vs. glucose: DFP			Peptone vs. glucose: DFP+H2O2
GENE ID	Gene name	Cluster name	Key gene	Feature	log2FC	p-adj.	regulation	log2FC	p-adj.	regulation	log2FC	p-adj.	regulation	log2FC	p-adj.	regulation		log2FC	p-adj.	regulation	log2FC	p-adj.	regulation	log2FC	p-adj.	regulation	log2FC	p-adj.	regulation		log2FC	p-adj.	regulation	log2FC	p-adj.	regulation	log2FC	p-adj.	regulation	log2FC	p-adj.	regulation
Afu3g12890	hasA	Hexadehydro-astechrome cluster	TF	C6 transcription factor GliZlike, putative	-0.653023	4.41e-06	0	-0.206862	0.186708	0	-0.268784	0.0578045	0	-0.0619219	0.694846	0		-0.187546	0.246745	0	-4.46622	2.7e-234	-1	-4.97524	6.17e-277	-1	-0.509025	0.00108899	0		0.89341	3.35e-11	0	1.35889	1.47e-24	1	-3.36595	1.07e-132	-1	-3.81305	2.77e-161	-1
Afu3g12900	hasB	Hexadehydro-astechrome cluster		MFS transporter, putative	-1.3765	1.16e-06	-1	0.509504	0.0960167	0	0.670555	0.0168157	0	0.161052	0.60608	0		-0.256447	0.459567	0	-6.27417	1.24e-120	-1	-6.97923	9.11e-146	-1	-0.705052	0.0182319	0		0.277559	0.379805	0	1.39761	3.34e-07	1	-6.50612	5.4e-130	-1	-7.37222	3.92e-162	-1
Afu3g12910	hasC	Hexadehydro-astechrome cluster		O-methyltransferase GliM-like, putative	-0.630042	0.0178366	0	-2.03599	1.73e-17	-1	-1.94824	2.59e-16	-1	0.0877509	0.75962	0		0.612792	0.0209803	0	-7.19614	1.7e-186	-1	-8.81252	2.16e-218	-1	-1.61638	1.25e-07	-1		1.9737	6.32e-17	1	3.21653	1.9e-43	1	-3.18645	1.46e-36	-1	-4.89058	8.65e-67	-1
Afu3g12920	nrps5	Hexadehydro-astechrome cluster	NRPS	nonribosomal peptide synthase GliP-like, putative	-0.137659	0.652042	0	-1.43664	8.89e-10	-1	-2.29677	4.32e-23	-1	-0.86013	0.000365999	0		0.882156	0.000286513	0	-6.44304	2.71e-134	-1	-6.4325	1.23e-132	-1	0.0105495	0.985417	0		1.26131	4.45e-08	1	2.28113	2.2e-24	1	-3.74509	6.1e-45	-1	-2.87441	4.38e-26	-1
Afu3g12930	hasE	Hexadehydro-astechrome cluster	DATS	dimethylallyl tryptophan synthase SirD-like, putative	-0.583995	0.00181142	0	-1.18623	9.75e-12	-1	-1.31062	2.72e-14	-1	-0.124388	0.527896	0		0.548775	0.00292299	0	-5.36494	2.99e-215	-1	-5.80926	1.62e-243	-1	-0.444323	0.0241644	0		2.37644	5.48e-46	1	3.50921	3.71e-99	1	-1.80226	2.57e-24	-1	-2.1222	2.8e-32	-1
Afu3g12940	hasF	Hexadehydro-astechrome cluster	TF	C6 transcription factor, putative	0.15569	0.274696	0	-0.0431396	0.796235	0	-0.82774	4.79e-12	0	-0.7846	3.08e-11	0		-0.114725	0.437201	0	-0.25241	0.0498417	0	-0.210763	0.0814513	0	0.0416474	0.769473	0		-0.0516336	0.731525	0	-0.322048	0.00882643	0	-0.260904	0.0409392	0	0.565344	2.01e-06	0
Afu3g12950	hasG	Hexadehydro-astechrome cluster		FAD binding domain protein	-0.609356	0.0119243	0	-1.52832	5.37e-12	-1	-1.60058	3.27e-13	-1	-0.072264	0.786145	0		0.84078	0.000252026	0	-4.00509	1.21e-71	-1	-3.98125	5.65e-71	-1	0.0238468	0.945341	0		0.719362	0.00143826	0	2.1695	2.15e-24	1	-1.75741	5.38e-14	-1	-1.6613	8.97e-13	-1
Afu3g12960	hasH	Hexadehydro-astechrome cluster		cytochrome P450 monooxigenase GliC-like, putative	-0.626904	0.00900476	0	-1.20051	6.67e-08	-1	-1.43617	3.78e-11	-1	-0.235667	0.32548	0		0.551903	0.0219612	0	-4.84115	1.23e-112	-1	-5.448	9.39e-139	-1	-0.606853	0.0112439	0		1.78933	7.36e-17	1	2.96813	9.29e-45	1	-1.85132	6.5e-17	-1	-2.2225	1.67e-23	-1
						upregulated in the group:	0			0			0			0				0			0			0			0				4			7			0			0
						total in the group:	8			8			8			8				8			8			8			8				8			8			8			8
						upregulated in the transcriptome:	531			842			1788			1551				517			485			1696			1502				1359			1430			867			1625
						total in the transcriptome:	10130			10130			10130			10130				10130			10130			10130			10130				10130			10130			10130			10130
						p-value:	1			1			1			1				1			1			1			1				0.0144126			7.73907e-06			1			1
						downregulated in the group:	1			5			5			0				0			7			7			1				0			0			7			7
						total in the group:	8			8			8			8				8			8			8			8				8			8			8			8
						downregulated in the transcriptome:	573			1036			1446			1065				455			907			1592			862				968			1104			861			1607
						total in the transcriptome:	10130			10130			10130			10130				10130			10130			10130			10130				10130			10130			10130			10130
						p-value:	0.372484			0.000476377			0.00226249			1				1			3.33215e-07			1.61659e-05			0.509204				1			1			2.32179e-07			1.72389e-05
					Glucose: H2O2 vs. Untreated			Glucose: DFP vs. Untreated			Glucose: DFP+H2O2 vs. Untreated			Glucose: DFP+H2O2 vs. DFP				Peptone: H2O2 vs. Untreated			Peptone: DFP vs. Untreated			Peptone: DFP+H2O2 vs. Untreated			Peptone: DFP+H2O2 vs. DFP				Peptone vs. glucose: untreated			Peptone vs. glucose: H2O2			Peptone vs. glucose: DFP			Peptone vs. glucose: DFP+H2O2
GENE ID	Gene name	Cluster name	Key gene	Feature	log2FC	p-adj.	regulation	log2FC	p-adj.	regulation	log2FC	p-adj.	regulation	log2FC	p-adj.	regulation		log2FC	p-adj.	regulation	log2FC	p-adj.	regulation	log2FC	p-adj.	regulation	log2FC	p-adj.	regulation		log2FC	p-adj.	regulation	log2FC	p-adj.	regulation	log2FC	p-adj.	regulation	log2FC	p-adj.	regulation
Afu3g13670	Afu3g13670	Afu3g13730 cluster		siderochrome-iron transporter, putative	1.05524	4.24e-05	1	0.454527	0.100037	0	-0.755935	0.00535208	0	-1.21046	1.1e-06	-1		-1.33772	0.000324939	-1	0.139929	0.696593	0	-1.66828	1.36e-06	-1	-1.80821	2.1e-07	-1		-1.35893	5.84e-07	-1	-3.75189	1.38e-31	-1	-1.67352	3.18e-11	-1	-2.27127	2.42e-11	-1
Afu3g13680	Afu3g13680	Afu3g13730 cluster		conserved hypothetical protein	0.275439	0.7534	0	0.703797	0.320322	0	-0.513852	0.483355	0	-1.21765	0.0433704	-1		-1.38449	0.0139444	-1	-0.607918	0.263002	0	-2.42508	1.23e-05	-1	-1.81716	0.00188589	-1		1.63983	0.00611776	1	-0.0200933	0.988554	0	0.328117	0.600979	0	-0.271396	0.718586	0
Afu3g13690	Afu3g13690	Afu3g13730 cluster		pyoverdine/dityrosine biosynthesis family protein, putative	-0.988248	0.407944	0	0.0849869	0.961612	0	-3.02403	0.0248068	-1	-3.10901	0.0172726	-1		-1.00531	0.295206	0	-0.881059	0.326656	0	-1.34796	0.100853	0	-0.466897	0.633418	0		0.768517	0.420122	0	0.751455	0.497355	0	-0.197529	0.863052	0	2.44459	0.0692494	0
Afu3g13700	Afu3g13700	Afu3g13730 cluster		transferase family protein	-0.516235	0.392259	0	-0.585199	0.294581	0	-0.815024	0.114135	0	-0.229825	0.677167	0		-1.51927	0.00122882	-1	-1.36077	0.0018285	-1	-1.7798	3.57e-05	-1	-0.419034	0.425108	0		0.905032	0.0522518	0	-0.0980045	0.886031	0	0.129462	0.842306	0	-0.0597464	0.921987	0
Afu3g13710	Afu3g13710	Afu3g13730 cluster		GTP cyclohydrolase I, putative	-0.364491	NA	0	0.382477	0.836377	0	1.94	0.120148	0	1.55752	0.128495	0		0.629243	0.692959	0	1.39587	0.272695	0	1.19768	0.312513	0	-0.198195	0.872444	0		-0.370242	0.832624	0	0.623492	0.700854	0	0.643153	0.619423	0	-1.11256	0.265604	0
Afu3g13720	Afu3g13720	Afu3g13730 cluster		oxidoreductase, 2OG-Fe(II) oxygenase family, putative	-2.33594	0.00360838	-1	0.249389	0.716824	0	-0.884597	0.138571	0	-1.13399	0.036643	-1		-1.02111	0.127697	0	0.445185	0.447577	0	-0.609215	0.282302	0	-1.0544	0.052816	0		-0.364805	0.564871	0	0.950022	0.277633	0	-0.169009	0.795885	0	-0.0894229	0.898178	0
Afu3g13730	nrps6	Afu3g13730 cluster	NRPS	nonribosomal peptide synthase, putative	-1.17175	0.00742528	-1	1.03861	0.00290783	1	-0.662773	0.0843086	0	-1.70138	2.2e-07	-1		0.0983766	0.832716	0	0.891554	0.00650968	0	0.030375	0.941148	0	-0.861179	0.00704671	0		-0.181229	0.672678	0	1.0889	0.00699831	1	-0.328284	0.339425	0	0.511919	0.163438	0
Afu3g13740	Afu3g13740	Afu3g13730 cluster		Hsp70 family protein	0.717403	0.42381	0	2.56085	9.69e-05	1	2.7972	1.05e-05	1	0.236346	0.515213	0		1.90284	1.06e-07	1	1.0116	0.00808402	1	1.79852	8.58e-08	1	0.786911	0.0121656	0		1.54246	0.0263841	1	2.72789	4.75e-09	1	-0.00678932	0.995372	0	0.543775	0.0883856	0
Afu3g13750	Afu3g13750	Afu3g13730 cluster		Protein of unknown function	-1.38465	0.0106079	-1	-1.23548	0.0119744	-1	-0.646289	0.170074	0	0.58919	0.228886	0		-0.740355	0.337219	0	0.210115	0.761304	0	0.179773	0.774671	0	-0.030342	0.970978	0		-2.02827	4.8e-05	-1	-1.38397	0.0385957	-1	-0.582673	0.318119	0	-1.20221	0.016372	-1
						upregulated in the group:	1			2			1			0				1			1			1			0				2			2			0			0
						total in the group:	9			9			9			9				9			9			9			9				9			9			9			9
						upregulated in the transcriptome:	531			842			1788			1551				517			485			1696			1502				1359			1430			867			1625
						total in the transcriptome:	10130			10130			10130			10130				10130			10130			10130			10130				10130			10130			10130			10130
						p-value:	0.384166			0.168365			0.825973			1				0.376032			0.357079			0.807909			1				0.345122			0.369763			1			1
						downregulated in the group:	3			1			1			5				3			1			3			2				2			2			1			2
						total in the group:	9			9			9			9				9			9			9			9				9			9			9			9
						downregulated in the transcriptome:	573			1036			1446			1065				455			907			1592			862				968			1104			861			1607
						total in the transcriptome:	10130			10130			10130			10130				10130			10130			10130			10130				10130			10130			10130			10130
						p-value:	0.0117006			0.621441			0.750117			0.00111559				0.00617352			0.570253			0.156412			0.174831				0.209902			0.256339			0.550564			0.430251
					Glucose: H2O2 vs. Untreated			Glucose: DFP vs. Untreated			Glucose: DFP+H2O2 vs. Untreated			Glucose: DFP+H2O2 vs. DFP				Peptone: H2O2 vs. Untreated			Peptone: DFP vs. Untreated			Peptone: DFP+H2O2 vs. Untreated			Peptone: DFP+H2O2 vs. DFP				Peptone vs. glucose: untreated			Peptone vs. glucose: H2O2			Peptone vs. glucose: DFP			Peptone vs. glucose: DFP+H2O2
GENE ID	Gene name	Cluster name	Key gene	Feature	log2FC	p-adj.	regulation	log2FC	p-adj.	regulation	log2FC	p-adj.	regulation	log2FC	p-adj.	regulation		log2FC	p-adj.	regulation	log2FC	p-adj.	regulation	log2FC	p-adj.	regulation	log2FC	p-adj.	regulation		log2FC	p-adj.	regulation	log2FC	p-adj.	regulation	log2FC	p-adj.	regulation	log2FC	p-adj.	regulation
Afu3g14690	Afu3g14690	Afu3g14700 cluster		aminotransferase, putative	0.93766	0.364903	0	2.8102	0.000485978	1	2.21622	0.00564099	1	-0.593981	0.285863	0		0.480917	0.606376	0	0.732696	0.365056	0	1.52163	0.0206223	1	0.788931	0.227172	0		0.113288	0.93062	0	-0.343454	0.696673	0	-1.96421	0.000943521	-1	-0.581301	0.329009	0
Afu3g14700	Afu3g14700	Afu3g14700 cluster	PKS	polyketide synthase, putative	0.301868	0.596502	0	3.34369	8.74e-19	1	2.40242	4.55e-10	1	-0.941269	0.000533207	0		0.773626	0.0573674	0	1.67173	8.65e-07	1	2.16032	1.58e-11	1	0.48859	0.108915	0		0.0101139	0.995705	0	0.481871	0.252856	0	-1.66185	1.91e-09	-1	-0.231989	0.450037	0
Afu3g14710	Afu3g14710	Afu3g14700 cluster		phytanoyl-CoA dioxygenase family protein	0.242453	0.400443	0	1.32603	2.75e-09	1	2.50326	6.06e-32	1	1.17723	8.2e-10	1		0.171863	0.635062	0	0.690742	0.0120638	0	0.829566	0.00115345	0	0.138824	0.626786	0		-1.63458	1.16e-10	-1	-1.70517	1.84e-11	-1	-2.26986	1.01e-25	-1	-3.30827	4.06e-56	-1
Afu3g14720	Afu3g14720	Afu3g14700 cluster		MFS transporter, putative	0.29366	0.060933	0	0.606335	1.69e-05	0	-0.170533	0.253797	0	-0.776868	6.99e-09	0		0.209401	0.256273	0	1.61072	1.28e-30	1	0.0650306	0.713804	0	-1.54569	8.17e-28	-1		-1.78257	3.32e-36	-1	-1.86683	2.77e-39	-1	-0.778189	8.55e-09	0	-1.54701	8.39e-28	-1
Afu3g14730	Afu3g14730	Afu3g14700 cluster		LysR family regulatory protein, putative	0.309609	0.0111214	0	0.809152	4.78e-14	0	0.0346324	0.792087	0	-0.77452	4.12e-14	0		0.609518	8.29e-07	0	0.976433	4.57e-18	0	0.233401	0.0570723	0	-0.743032	4.56e-11	0		-1.35983	7.31e-33	-1	-1.05992	7.82e-22	-1	-1.19255	1.49e-31	-1	-1.16106	5.94e-26	-1
						upregulated in the group:	0			3			3			1				0			2			2			0				0			0			0			0
						total in the group:	5			5			5			5				5			5			5			5				5			5			5			5
						upregulated in the transcriptome:	531			842			1788			1551				517			485			1696			1502				1359			1430			867			1625
						total in the transcriptome:	10130			10130			10130			10130				10130			10130			10130			10130				10130			10130			10130			10130
						p-value:	1			0.00503608			0.0414175			0.564429				1			0.0207725			0.197675			1				1			1			1			1
						downregulated in the group:	0			0			0			0				0			0			0			1				3			3			4			3
						total in the group:	5			5			5			5				5			5			5			5				5			5			5			5
						downregulated in the transcriptome:	573			1036			1446			1065				455			907			1592			862				968			1104			861			1607
						total in the transcriptome:	10130			10130			10130			10130				10130			10130			10130			10130				10130			10130			10130			10130
						p-value:	1			1			1			1				1			1			1			0.359022				0.00750486			0.0108986			0.000241726			0.0309896
					Glucose: H2O2 vs. Untreated			Glucose: DFP vs. Untreated			Glucose: DFP+H2O2 vs. Untreated			Glucose: DFP+H2O2 vs. DFP				Peptone: H2O2 vs. Untreated			Peptone: DFP vs. Untreated			Peptone: DFP+H2O2 vs. Untreated			Peptone: DFP+H2O2 vs. DFP				Peptone vs. glucose: untreated			Peptone vs. glucose: H2O2			Peptone vs. glucose: DFP			Peptone vs. glucose: DFP+H2O2
GENE ID	Gene name	Cluster name	Key gene	Feature	log2FC	p-adj.	regulation	log2FC	p-adj.	regulation	log2FC	p-adj.	regulation	log2FC	p-adj.	regulation		log2FC	p-adj.	regulation	log2FC	p-adj.	regulation	log2FC	p-adj.	regulation	log2FC	p-adj.	regulation		log2FC	p-adj.	regulation	log2FC	p-adj.	regulation	log2FC	p-adj.	regulation	log2FC	p-adj.	regulation
Afu3g15240	Afu3g15240	Afu3g15270 cluster		Carbon-nitrogen ligase	-1.08636	0.00016136	-1	-0.6305	0.0163034	0	-0.293534	0.257191	0	0.336966	0.176914	0		-0.892245	7.49e-06	0	0.859157	1.33e-06	0	0.682476	8.64e-05	0	-0.176681	0.354792	0		1.65157	1.16e-14	1	1.84569	9.67e-14	1	3.14123	5.08e-56	1	2.62758	6.39e-40	1
Afu3g15250	Afu3g15250	Afu3g15270 cluster		MFS drug efflux transporter, putative	0.28883	0.331331	0	0.859283	0.000416038	0	2.59174	6.42e-32	1	1.73245	4.64e-19	1		-0.417648	0.0608493	0	0.911867	2.53e-06	0	2.09763	5.25e-31	1	1.18576	8.75e-11	1		1.88653	2.97e-17	1	1.18005	5.29e-08	1	1.93912	6.62e-24	1	1.39243	1.96e-14	1
Afu3g15260	Afu3g15260	Afu3g15270 cluster		hypothetical protein	0	NA	0	0.0604443	1	0	2.20024	0.581734	0	2.13979	0.597123	0		-0.390636	NA	0	-0.825456	NA	0	2.24727	0.578055	0	3.07272	0.44804	0		-0.170105	0.984592	0	0	1	0	-1.05601	0.842701	0	-0.123075	0.978263	0
Afu3g15270	nrps7	Afu3g15270 cluster	NRPS	nonribosomal peptide synthase, putative	-0.394523	0.83793	0	0.852596	0.541252	0	0.889156	0.471449	0	0.0365602	0.975431	0		0.00770962	0.99361	0	-0.409757	0.6388	0	2.17955	0.000236481	1	2.58931	4.32e-05	1		1.9015	0.093979	0	2.30373	0.0411087	1	0.639148	0.500082	0	3.19189	7.68e-06	1
Afu3g15280	Afu3g15280	Afu3g15270 cluster		methyltransferase, putative	1.48552	NA	0	-1.91638	0.389211	0	0.196562	0.929506	0	2.11294	0.255301	0		1.14557	0.151886	0	-0.850649	0.353927	0	0.0143479	0.991988	0	0.864997	0.315158	0		3.37485	0.0221249	1	3.0349	0.00243359	1	4.44057	0.0031893	1	3.19263	0.0123356	1
Afu3g15290	Afu3g15290	Afu3g15270 cluster	TF	C6 transcription factor, putative	-1.25823	0.000443501	-1	-1.02567	0.00328562	-1	-0.928821	0.0057992	0	0.096854	0.806643	0		0.0749785	0.866541	0	-0.260573	0.497562	0	-1.86963	1.83e-09	-1	-1.60905	3.74e-07	-1		1.46284	5.91e-06	1	2.79604	4.08e-18	1	2.22794	3.22e-12	1	0.522033	0.129835	0
						upregulated in the group:	0			0			1			1				0			0			2			2				4			5			4			4
						total in the group:	6			6			6			6				6			6			6			6				6			6			6			6
						upregulated in the transcriptome:	531			842			1788			1551				517			485			1696			1502				1359			1430			867			1625
						total in the transcriptome:	10130			10130			10130			10130				10130			10130			10130			10130				10130			10130			10130			10130
						p-value:	1			1			0.688236			0.631152				1			1			0.265031			0.219435				0.0038617			0.000295117			0.000694601			0.0075348
						downregulated in the group:	2			1			0			0				0			0			1			1				0			0			0			0
						total in the group:	6			6			6			6				6			6			6			6				6			6			6			6
						downregulated in the transcriptome:	573			1036			1446			1065				455			907			1592			862				968			1104			861			1607
						total in the transcriptome:	10130			10130			10130			10130				10130			10130			10130			10130				10130			10130			10130			10130
						p-value:	0.0411535			0.476641			1			1				1			1			0.641606			0.413592				1			1			1			1
					Glucose: H2O2 vs. Untreated			Glucose: DFP vs. Untreated			Glucose: DFP+H2O2 vs. Untreated			Glucose: DFP+H2O2 vs. DFP				Peptone: H2O2 vs. Untreated			Peptone: DFP vs. Untreated			Peptone: DFP+H2O2 vs. Untreated			Peptone: DFP+H2O2 vs. DFP				Peptone vs. glucose: untreated			Peptone vs. glucose: H2O2			Peptone vs. glucose: DFP			Peptone vs. glucose: DFP+H2O2
GENE ID	Gene name	Cluster name	Key gene	Feature	log2FC	p-adj.	regulation	log2FC	p-adj.	regulation	log2FC	p-adj.	regulation	log2FC	p-adj.	regulation		log2FC	p-adj.	regulation	log2FC	p-adj.	regulation	log2FC	p-adj.	regulation	log2FC	p-adj.	regulation		log2FC	p-adj.	regulation	log2FC	p-adj.	regulation	log2FC	p-adj.	regulation	log2FC	p-adj.	regulation
Afu4g00200	Afu4g00200	Endocrocin cluster		F-box domain protein	0.886317	4.58e-07	0	1.96127	2.33e-35	1	1.13609	4.61e-12	1	-0.825181	1.38e-09	0		0.116091	0.544126	0	0.562401	0.000141459	0	-0.740255	1.27e-06	0	-1.30266	2.58e-18	-1		0.590586	0.000617195	0	-0.17964	0.292276	0	-0.808286	2.88e-09	0	-1.28576	1.11e-17	-1
Afu4g00210	encA	Endocrocin cluster	PKS	polyketide synthase, putative	-0.327771	0.220431	0	-2.22824	4.79e-23	-1	-3.35065	1.04e-48	-1	-1.12242	2.49e-06	-1		-0.49632	0.0493316	0	-4.26678	1.13e-84	-1	-6.88307	5.09e-196	-1	-2.61629	2.58e-28	-1		2.66314	6.06e-34	1	2.4946	5.34e-30	1	0.624606	0.0115257	0	-0.869267	0.000535889	0
Afu4g00220	encB	Endocrocin cluster		metallo-beta-lactamase domain protein	-0.795187	0.00224323	0	-2.74201	1.45e-26	-1	-2.85103	4.43e-27	-1	-0.109022	0.751045	0		-0.419479	0.100862	0	-3.48725	8.21e-51	-1	-5.55611	1.44e-85	-1	-2.06886	1.22e-11	-1		1.59846	2.3e-12	1	1.97417	9.92e-18	1	0.853214	0.00289144	0	-1.10662	0.000782275	-1
Afu4g00225	encC	Endocrocin cluster		DUF1772 domain protein	-0.557286	0.0634902	0	-2.80841	3.22e-25	-1	-2.69769	2.33e-23	-1	0.110721	0.742466	0		-0.907168	0.00113446	0	-4.18604	2.92e-60	-1	-6.64224	3.28e-128	-1	-2.4562	1.01e-17	-1		2.82713	2.03e-28	1	2.47725	5.43e-22	1	1.4495	2.62e-07	1	-1.11742	0.000207679	-1
Afu4g00230	encD	Endocrocin cluster		oxidoreductase, 2OG-Fe(II) oxygenase family, putative	-0.82029	0.000358926	0	-3.3418	1e-54	-1	-4.10815	1.8e-78	-1	-0.766343	0.00110994	0		-0.903226	7.13e-05	0	-4.10116	2.69e-85	-1	-6.37891	1.98e-188	-1	-2.27775	3.72e-24	-1		1.96658	1.18e-20	1	1.88365	5.15e-19	1	1.20722	8.6e-08	1	-0.304182	0.232459	0
Afu4g00235	Afu4g00235	Endocrocin cluster		conserved hypothetical protein	0.569088	0.0219492	0	-0.146955	0.616025	0	0.772198	0.000591938	0	0.919152	2.69e-05	0		0.338399	0.181496	0	0.129477	0.637518	0	0.199141	0.396194	0	0.0696636	0.790657	0		0.494424	0.0375163	0	0.263735	0.278045	0	0.770856	0.000713305	0	-0.0786325	0.751271	0
Afu4g00240	Afu4g00240	Endocrocin cluster		amino acid transporter, putative	-0.79289	0.0356994	0	-3.82279	6.15e-13	-1	-2.70872	5.55e-10	-1	1.11407	0.0829086	0		-1.36174	1.39e-07	-1	-4.0821	1.85e-37	-1	-3.99621	1.92e-36	-1	0.0858898	0.866355	0		2.08049	6.73e-14	1	1.51164	1.39e-06	1	1.82118	0.00202459	1	0.793003	0.109306	0
Afu4g00250	Afu4g00250	Endocrocin cluster		WD40 repeat protein	-1.23312	0.00141687	-1	-1.18761	0.00106552	-1	-3.00838	1.8e-12	-1	-1.82077	3.45e-05	-1		-1.1077	0.00116819	-1	-2.35954	1.88e-12	-1	-2.61309	8.93e-15	-1	-0.253553	0.56207	0		0.800416	0.0184793	0	0.92583	0.0130775	0	-0.371516	0.387152	0	1.1957	0.00937343	1
Afu4g00260	Afu4g00260	Endocrocin cluster		MFS transporter, putative	-0.367533	0.318322	0	2.5051	5.95e-26	1	2.84682	1.27e-33	1	0.341716	0.0328936	0		-0.526286	0.0426305	0	2.05508	1.4e-31	1	1.75118	6.18e-23	1	-0.303905	0.0661293	0		0.551769	0.0471399	0	0.393017	0.205301	0	0.101751	0.608561	0	-0.54387	0.000561748	0
						upregulated in the group:	0			2			2			0				0			1			1			0				5			5			3			1
						total in the group:	9			9			9			9				9			9			9			9				9			9			9			9
						upregulated in the transcriptome:	531			842			1788			1551				517			485			1696			1502				1359			1430			867			1625
						total in the transcriptome:	10130			10130			10130			10130				10130			10130			10130			10130				10130			10130			10130			10130
						p-value:	1			0.168365			0.489948			1				1			0.357079			0.807909			1				0.00340063			0.00427547			0.0354697			0.792848
						downregulated in the group:	1			6			6			2				2			6			6			5				0			0			0			3
						total in the group:	9			9			9			9				9			9			9			9				9			9			9			9
						downregulated in the transcriptome:	573			1036			1446			1065				455			907			1592			862				968			1104			861			1607
						total in the transcriptome:	10130			10130			10130			10130				10130			10130			10130			10130				10130			10130			10130			10130
						p-value:	0.408007			7.21912e-05			0.000477402			0.242902				0.0587804			3.3613e-05			0.00081584			0.000415518				1			1			1			0.15973
					Glucose: H2O2 vs. Untreated			Glucose: DFP vs. Untreated			Glucose: DFP+H2O2 vs. Untreated			Glucose: DFP+H2O2 vs. DFP				Peptone: H2O2 vs. Untreated			Peptone: DFP vs. Untreated			Peptone: DFP+H2O2 vs. Untreated			Peptone: DFP+H2O2 vs. DFP				Peptone vs. glucose: untreated			Peptone vs. glucose: H2O2			Peptone vs. glucose: DFP			Peptone vs. glucose: DFP+H2O2
GENE ID	Gene name	Cluster name	Key gene	Feature	log2FC	p-adj.	regulation	log2FC	p-adj.	regulation	log2FC	p-adj.	regulation	log2FC	p-adj.	regulation		log2FC	p-adj.	regulation	log2FC	p-adj.	regulation	log2FC	p-adj.	regulation	log2FC	p-adj.	regulation		log2FC	p-adj.	regulation	log2FC	p-adj.	regulation	log2FC	p-adj.	regulation	log2FC	p-adj.	regulation
Afu4g14440	Afu4g14440	Afu4g14560 cluster	NRPS	NRPS-like enzyme, putative	0.811302	0.0164244	0	0.897409	0.00571705	0	1.11402	0.000286035	1	0.216606	0.513983	0		1.8465	7.09e-10	1	-0.29489	0.408106	0	1.59205	3.16e-08	1	1.88694	7.89e-11	1		1.42992	3.2e-06	1	2.46511	1.55e-17	1	0.237618	0.517892	0	1.90795	3.71e-11	1
Afu4g14450	Afu4g14450	Afu4g14560 cluster		mannitol dehydrogenase, putative	-0.0485844	0.894686	0	0.732078	0.00495695	0	-0.434329	0.0905218	0	-1.16641	2e-06	-1		2.05775	7.15e-17	1	1.49033	1.84e-09	1	2.36399	3.86e-23	1	0.873663	0.000436478	0		-1.03919	3.27e-05	-1	1.06715	1.57e-05	1	-0.280941	0.331858	0	1.75913	2.5e-13	1
Afu4g14460	tpcM	Afu4g14560 cluster		conserved hypothetical protein	0.366711	0.627449	0	0.493301	0.468561	0	3.87793	2.89e-15	1	3.38463	1.2e-18	1		1.30919	0.00938958	1	0.797383	0.129273	0	6.42294	8.04e-60	1	5.62555	5.88e-55	1		-0.112846	0.887232	0	0.829635	0.106463	0	0.191236	0.75178	0	2.43216	1.07e-15	1
Afu4g14470	tpcK	Afu4g14560 cluster		hypothetical protein	0.197521	0.895593	0	-0.675818	0.61856	0	7.79847	1.16e-23	1	8.47429	3.59e-33	1		1.79754	0.0571272	0	-1.29662	0.398771	0	9.20998	7.65e-40	1	10.5066	2.21e-23	1		-0.800941	0.520906	0	0.799078	0.374688	0	-1.42174	0.346672	0	0.610568	0.0176153	0
Afu4g14480	tpcL	Afu4g14560 cluster		conserved hypothetical protein	1.06607	0.589026	0	1.85498	0.244372	0	7.76714	3.77e-10	1	5.91216	6.02e-25	1		0.566634	0.547481	0	-1.54728	0.193711	0	8.05683	3.5e-52	1	9.60411	8.14e-28	1		1.90739	0.20553	0	1.40795	0.212315	0	-1.49488	0.215319	0	2.19708	2.7e-23	1
Afu4g14490	tpcJ	Afu4g14560 cluster		extracellular dihydrogeodin oxidase/laccase, putative	-0.414189	0.875418	0	2.15372	0.169971	0	6.1741	1.46e-06	1	4.02037	2.74e-11	1		3.43197	0.025722	1	0.118029	0.960253	0	9.294	1.38e-13	1	9.17597	4.52e-14	1		-1.1319	0.602493	0	2.71425	0.0662005	0	-3.1676	0.027512	-1	1.988	4.89e-08	1
Afu4g14500	tpcI	Afu4g14560 cluster		conserved hypothetical protein	0.469126	NA	0	-0.139324	0.973969	0	3.00985	0.0439244	1	3.14917	0.0193222	1		1.26034	0.342498	0	-1.2366	0.476755	0	4.07651	1.69e-05	1	5.31312	2.21e-05	1		1.01593	0.59013	0	1.80714	0.230459	0	-0.0813467	0.978829	0	2.0826	0.00801655	1
Afu4g14510	tpcH	Afu4g14560 cluster		hypothetical protein	-0.295722	0.518277	0	1.12763	0.000432036	1	1.13663	0.000281483	1	0.0089968	0.979499	0		0.109656	0.679238	0	-6.59641	1.45e-28	-1	-3.80106	3.1e-40	-1	2.79535	1.77e-05	1		2.78671	2.16e-22	1	3.19209	7.01e-30	1	-4.93733	4.78e-16	-1	-2.15098	3.02e-12	-1
Afu4g14520	tpcG	Afu4g14560 cluster		NAD-dependent epimerase/dehydratase, putative	-0.244135	0.680002	0	-0.532369	0.299342	0	-0.110326	0.828545	0	0.422043	0.346348	0		-0.256159	0.548688	0	-3.98747	3.8e-18	-1	-2.55649	7.66e-12	-1	1.43098	0.00597933	1		1.85371	2.59e-06	1	1.84169	2.64e-06	1	-1.60139	0.00242293	-1	-0.592455	0.182208	0
Afu4g14530	gstC	Afu4g14560 cluster		glutathione S-transferase Ure2-like, putative	0.154053	0.60962	0	-2.2134	2.58e-21	-1	-1.85357	1.56e-15	-1	0.359827	0.159593	0		-0.645649	0.00991252	0	-4.24785	3.82e-79	-1	-4.75715	2.01e-97	-1	-0.509294	0.0440247	0		2.38423	3.12e-26	1	1.58453	2.97e-12	1	0.349778	0.20401	0	-0.519343	0.0375006	0
Afu4g14540	tpcE	Afu4g14560 cluster	TF	C6 transcription factor (AflR), putative	0.0464119	0.945172	0	-1.358	0.00577528	-1	-1.11071	0.0196229	-1	0.247282	0.656147	0		-0.400259	0.32002	0	-4.27364	2.66e-19	-1	-3.50809	3.22e-17	-1	0.76555	0.206845	0		1.8884	1.2e-06	1	1.44173	0.000160043	1	-1.02725	0.0896519	0	-0.508979	0.345146	0
Afu4g14550	tpcD	Afu4g14560 cluster		O-methyltransferase family protein	-0.186684	0.849023	0	-2.84257	0.00240036	-1	-0.181136	0.816355	0	2.66143	0.00255032	1		-0.682795	0.389034	0	-4.38891	0.000372731	-1	0.484796	0.438425	0	4.8737	3.77e-05	1		0.0516109	0.964579	0	-0.444501	0.581506	0	-1.49473	0.34405	0	0.717543	0.261626	0
Afu4g14560	tpcC	Afu4g14560 cluster	PKS	polyketide synthase, putative	-0.530013	0.167531	0	-2.0834	1.36e-08	-1	-1.55742	1.02e-05	-1	0.52598	0.203996	0		-0.196416	0.635423	0	-1.77928	9.45e-07	-1	0.290793	0.374392	0	2.07007	4.03e-09	1		-0.400727	0.258956	0	-0.0671299	0.883869	0	-0.0966056	0.86815	0	1.44749	2.02e-05	1
Afu4g14570	tpcB	Afu4g14560 cluster		metallo-beta-lactamase domain protein, putative	-0.729986	0.377965	0	-2.29101	0.00464883	-1	-0.729744	0.303964	0	1.56126	0.0496895	1		-0.644705	0.363128	0	-2.55641	0.000228984	-1	-0.662311	0.270568	0	1.89409	0.00697102	1		0.695339	0.309391	0	0.78062	0.284509	0	0.42994	0.690311	0	0.762772	0.253657	0
Afu4g14580	tpcA	Afu4g14560 cluster		O-methyltransferase, putative	0.081364	0.83853	0	-0.344169	0.287505	0	-0.936162	0.00125902	0	-0.591992	0.0407266	0		0.481717	0.141815	0	0.301938	0.364116	0	0.160415	0.616948	0	-0.141522	0.669156	0		-1.04689	0.000281431	-1	-0.646539	0.0257663	0	-0.400784	0.195672	0	0.0496854	0.88679	0
Afu4g14590	Afu4g14590	Afu4g14560 cluster	TF	C6 transcription factor, putative	0.269525	0.510329	0	-0.441846	0.245768	0	-2.64898	2.16e-11	-1	-2.20713	2.01e-08	-1		0.107789	0.822031	0	0.126292	0.77051	0	0.257792	0.477661	0	0.131499	0.738446	0		-0.94595	0.00619914	0	-1.10769	0.00104743	-1	-0.377812	0.323146	0	1.96082	7.09e-07	1
Afu4g14600	Afu4g14600	Afu4g14560 cluster		UPF0075 domain protein	0.00391362	0.994571	0	-1.29658	0.000194433	-1	-0.152214	0.668847	0	1.14436	0.000449122	1		0.00754845	0.985247	0	-0.555885	0.091436	0	0.00388344	0.995864	0	0.559768	0.0750522	0		-0.122541	0.751876	0	-0.118906	0.758488	0	0.618153	0.0892344	0	0.0335568	0.92665	0
Afu4g14610	Afu4g14610	Afu4g14560 cluster		MFS sugar transporter, putative	0.0253748	0.931864	0	-0.00103088	1	0	0.0492863	0.82452	0	0.0503172	0.808298	0		-0.0489799	0.83993	0	0.430244	0.0140503	0	-0.298807	0.088807	0	-0.729052	1.45e-05	0		0.242463	0.23224	0	0.168108	0.416784	0	0.673738	8.68e-05	0	-0.105631	0.591093	0
						upregulated in the group:	0			1			7			8				4			1			7			11				5			6			0			8
						total in the group:	18			18			18			18				18			18			18			18				18			18			18			18
						upregulated in the transcriptome:	531			842			1788			1551				517			485			1696			1502				1359			1430			867			1625
						total in the transcriptome:	10130			10130			10130			10130				10130			10130			10130			10130				10130			10130			10130			10130
						p-value:	1			0.790572			0.0275818			0.00307756				0.0115826			0.586819			0.0210278			8.53483e-06				0.0826724			0.0320208			1			0.00415408
						downregulated in the group:	0			6			4			2				0			7			4			0				2			1			3			1
						total in the group:	18			18			18			18				18			18			18			18				18			18			18			18
						downregulated in the transcriptome:	573			1036			1446			1065				455			907			1592			862				968			1104			861			1607
						total in the transcriptome:	10130			10130			10130			10130				10130			10130			10130			10130				10130			10130			10130			10130
						p-value:	1			0.00710474			0.249277			0.578447				1			0.000593359			0.310426			1				0.524278			0.874933			0.192945			0.95549
					Glucose: H2O2 vs. Untreated			Glucose: DFP vs. Untreated			Glucose: DFP+H2O2 vs. Untreated			Glucose: DFP+H2O2 vs. DFP				Peptone: H2O2 vs. Untreated			Peptone: DFP vs. Untreated			Peptone: DFP+H2O2 vs. Untreated			Peptone: DFP+H2O2 vs. DFP				Peptone vs. glucose: untreated			Peptone vs. glucose: H2O2			Peptone vs. glucose: DFP			Peptone vs. glucose: DFP+H2O2
GENE ID	Gene name	Cluster name	Key gene	Feature	log2FC	p-adj.	regulation	log2FC	p-adj.	regulation	log2FC	p-adj.	regulation	log2FC	p-adj.	regulation		log2FC	p-adj.	regulation	log2FC	p-adj.	regulation	log2FC	p-adj.	regulation	log2FC	p-adj.	regulation		log2FC	p-adj.	regulation	log2FC	p-adj.	regulation	log2FC	p-adj.	regulation	log2FC	p-adj.	regulation
Afu5g00100	Afu5g00100	No PKS or NRPS backbone 4		Protein of unknown function	0.102563	0.883105	0	1.24237	0.00920961	1	1.2739	0.0051479	1	0.0315258	0.950703	0		2.26585	0.253505	0	2.46816	0.167283	0	2.91369	0.060842	0	0.445534	0.763321	0		-7.52076	8.9e-09	-1	-5.35748	1.58e-06	-1	-6.29498	4.44e-11	-1	-5.88097	4.47e-12	-1
Afu5g00110	Afu5g00110	No PKS or NRPS backbone 4		Putative squalene-hopenecyclase	0.29247	0.483308	0	0.234463	0.574948	0	-0.241096	0.517159	0	-0.475559	0.157796	0		-0.312476	0.786001	0	0.117541	0.905273	0	1.87565	0.00241579	1	1.75811	0.00471888	1		-4.55454	5.13e-16	-1	-5.15949	2.89e-14	-1	-4.67146	1.05e-17	-1	-2.43779	8.32e-10	-1
Afu5g00120	Afu5g00120	No PKS or NRPS backbone 4		Cytochrome P450 oxidoreductase/alkane hydroxylase	0.709519	0.0139839	0	0.284628	0.368648	0	-0.32557	0.255305	0	-0.610198	0.0223401	0		-0.0494527	0.94099	0	1.10803	0.00651645	1	1.88663	1.7e-07	1	0.778598	0.0208659	0		-3.95539	4.8e-31	-1	-4.71436	2.93e-37	-1	-3.13198	1.7e-26	-1	-1.74318	6.44e-10	-1
Afu5g00130	Afu5g00130	No PKS or NRPS backbone 4		Capsule polysaccharide biosynthesis protein	-1.45221	2.4e-08	-1	-0.0109166	0.993346	0	-0.692532	0.00438925	0	-0.681616	0.00398779	0		0.818264	0.135404	0	1.48255	0.000981838	1	2.34612	5.06e-09	1	0.86357	0.00978199	0		-4.9609	9.52e-40	-1	-2.69043	1.67e-13	-1	-3.46744	5.13e-34	-1	-1.92225	4.31e-13	-1
Afu5g00135	Afu5g00135	No PKS or NRPS backbone 4		Putative transcription factor	0.427912	0.451957	0	1.52886	0.00063001	1	-0.638837	0.216267	0	-2.1677	3.38e-07	-1		0.544837	0.486496	0	1.48662	0.0115362	1	2.10708	6.64e-05	1	0.620458	0.196743	0		-2.18125	0.000127822	-1	-2.06432	0.000109956	-1	-2.22349	1.08e-07	-1	0.564671	0.246718	0
						upregulated in the group:	0			2			1			0				0			3			4			1				0			0			0			0
						total in the group:	5			5			5			5				5			5			5			5				5			5			5			5
						upregulated in the transcriptome:	531			842			1788			1551				517			485			1696			1502				1359			1430			867			1625
						total in the transcriptome:	10130			10130			10130			10130				10130			10130			10130			10130				10130			10130			10130			10130
						p-value:	1			0.0582611			0.621373			1				1			0.00101461			0.00339341			0.551844				1			1			1			1
						downregulated in the group:	1			0			0			1				0			0			0			0				5			5			5			4
						total in the group:	5			5			5			5				5			5			5			5				5			5			5			5
						downregulated in the transcriptome:	573			1036			1446			1065				455			907			1592			862				968			1104			861			1607
						total in the transcriptome:	10130			10130			10130			10130				10130			10130			10130			10130				10130			10130			10130			10130
						p-value:	0.252631			1			1			0.426225				1			1			1			1				7.89341e-06			1.52506e-05			4.38879e-06			0.0027569
					Glucose: H2O2 vs. Untreated			Glucose: DFP vs. Untreated			Glucose: DFP+H2O2 vs. Untreated			Glucose: DFP+H2O2 vs. DFP				Peptone: H2O2 vs. Untreated			Peptone: DFP vs. Untreated			Peptone: DFP+H2O2 vs. Untreated			Peptone: DFP+H2O2 vs. DFP				Peptone vs. glucose: untreated			Peptone vs. glucose: H2O2			Peptone vs. glucose: DFP			Peptone vs. glucose: DFP+H2O2
GENE ID	Gene name	Cluster name	Key gene	Feature	log2FC	p-adj.	regulation	log2FC	p-adj.	regulation	log2FC	p-adj.	regulation	log2FC	p-adj.	regulation		log2FC	p-adj.	regulation	log2FC	p-adj.	regulation	log2FC	p-adj.	regulation	log2FC	p-adj.	regulation		log2FC	p-adj.	regulation	log2FC	p-adj.	regulation	log2FC	p-adj.	regulation	log2FC	p-adj.	regulation
Afu5g10040	Afu5g10040	Afu5g10120 cluster	TF	C6 transcription factor, putative	1.74969	4.44e-12	1	1.05609	4.89e-05	1	-0.378502	0.20517	0	-1.43459	2.22e-09	-1		0.349936	0.173624	0	0.165032	0.540874	0	1.10824	4.98e-08	1	0.943212	5.11e-06	0		0.53248	0.0524168	0	-0.867276	5.82e-05	0	-0.358575	0.131216	0	2.01923	2.88e-18	1
Afu5g10050	Afu5g10050	Afu5g10120 cluster		cytochrome P450 monooxygenase, putative	0.73366	0.0308421	0	0.175906	0.663208	0	0.878905	0.00415457	0	0.703	0.015616	0		-0.498864	0.132824	0	-0.442795	0.166987	0	0.0810034	0.805756	0	0.523799	0.0781706	0		0.693687	0.0298589	0	-0.538837	0.0861539	0	0.0749863	0.857334	0	-0.104215	0.744522	0
Afu5g10060	Afu5g10060	Afu5g10120 cluster		cytochrome b5 reductase, putative	-0.903756	0.297238	0	0.0165645	1	0	3.20861	8.23e-10	1	3.19205	1.71e-13	1		-1.05259	0.123287	0	-1.16716	0.0611265	0	1.80201	1.89e-05	1	2.96917	9.96e-09	1		0.290133	0.689115	0	0.1413	0.889782	0	-0.89359	0.178757	0	-1.11647	0.00170661	-1
Afu5g10070	Afu5g10070	Afu5g10120 cluster		3-hydroxyacyl-CoA dehydrogenase, putative	1.94745	NA	0	1.3282	0.423307	0	2.80083	0.0372844	1	1.47263	0.11524	0		3.5616	0.0435144	1	2.87689	0.112198	0	5.13755	0.000414324	1	2.26067	0.0471115	1		-2.95917	0.126306	0	-1.34503	0.264431	0	-1.41049	0.285994	0	-0.622453	0.496351	0
Afu5g10080	Afu5g10080	Afu5g10120 cluster		conserved hypothetical protein	-2.84556	NA	0	-0.706358	0.715516	0	0.215986	0.898457	0	0.922343	0.531234	0		-1.77773	0.30376	0	-0.809361	0.588232	0	1.87836	0.0700896	0	2.68772	0.0194299	1		0.49895	0.766255	0	1.56678	0.456113	0	0.395946	0.836089	0	2.16133	0.0532758	0
Afu5g10090	Afu5g10090	Afu5g10120 cluster		3-demethylubiquinone-9 3methyltransferase, putative	1.03867	0.229011	0	2.97499	1.12e-05	1	3.13437	1.94e-06	1	0.159375	0.708819	0		-0.459826	0.206202	0	-4.02663	6.53e-33	-1	-4.50696	1.18e-37	-1	-0.480329	0.271158	0		6.61839	6.85e-26	1	5.11989	3.71e-30	1	-0.383234	0.392117	0	-1.02294	0.0104792	-1
Afu5g10100	Afu5g10100	Afu5g10120 cluster		conserved hypothetical protein	0.231701	NA	0	-0.254059	0.924937	0	2.50299	0.0785867	0	2.75705	0.0244741	1		-0.373304	0.881413	0	3.46834	0.0161387	1	4.58101	0.000477743	1	1.11267	0.234251	0		-1.02817	0.617363	0	-1.63317	0.381117	0	2.69423	0.0360579	1	1.04985	0.258873	0
Afu5g10110	Afu5g10110	Afu5g10120 cluster		conserved hypothetical protein	0.482372	0.533541	0	-2.37984	0.00940299	-1	0.132741	0.858673	0	2.51258	0.00232657	1		-1.37524	0.05772	0	2.07835	2.48e-06	1	1.88008	1.3e-05	1	-0.198269	0.65325	0		0.241141	0.747798	0	-1.61647	0.019891	-1	4.69933	6.69e-10	1	1.98848	2.07e-05	1
Afu5g10120	Afu5g10120	Afu5g10120 cluster	NRPS	NRPS-like enzyme, putative	-0.334186	0.043511	0	-1.54511	3.39e-26	-1	-2.32767	7.52e-57	-1	-0.782558	2.61e-07	0		0.533936	0.000750104	0	-0.370688	0.0218078	0	0.266151	0.0826171	0	0.636838	2.01e-05	0		-0.912211	5.59e-10	0	-0.0440883	0.820967	0	0.262209	0.117692	0	1.68161	2.75e-30	1
Afu5g10130	Afu5g10130	Afu5g10120 cluster	TF	bZIP transcription factor, putative	1.47377	NA	0	2.70886	0.082677	0	3.10272	0.031034	1	0.393857	0.656846	0		-0.920849	0.497039	0	0.649573	0.526475	0	3.04632	3.3e-05	1	2.39675	0.000600697	1		2.02811	0.201778	0	-0.366506	0.817787	0	-0.031178	0.984306	0	1.97171	0.00413088	1
						upregulated in the group:	1			2			4			3				1			2			6			4				1			1			2			4
						total in the group:	10			10			10			10				10			10			10			10				10			10			10			10
						upregulated in the transcriptome:	531			842			1788			1551				517			485			1696			1502				1359			1430			867			1625
						total in the transcriptome:	10130			10130			10130			10130				10130			10130			10130			10130				10130			10130			10130			10130
						p-value:	0.416476			0.199428			0.0831214			0.18786				0.407905			0.0797995			0.00248415			0.0480573				0.763355			0.781837			0.20869			0.0617668
						downregulated in the group:	0			2			1			1				0			1			1			0				0			1			0			2
						total in the group:	10			10			10			10				10			10			10			10				10			10			10			10
						downregulated in the transcriptome:	573			1036			1446			1065				455			907			1592			862				968			1104			861			1607
						total in the transcriptome:	10130			10130			10130			10130				10130			10130			10130			10130				10130			10130			10130			10130
						p-value:	1			0.272692			0.785818			0.670878				1			0.608765			0.819238			1				1			0.684774			1			0.487156
					Glucose: H2O2 vs. Untreated			Glucose: DFP vs. Untreated			Glucose: DFP+H2O2 vs. Untreated			Glucose: DFP+H2O2 vs. DFP				Peptone: H2O2 vs. Untreated			Peptone: DFP vs. Untreated			Peptone: DFP+H2O2 vs. Untreated			Peptone: DFP+H2O2 vs. DFP				Peptone vs. glucose: untreated			Peptone vs. glucose: H2O2			Peptone vs. glucose: DFP			Peptone vs. glucose: DFP+H2O2
GENE ID	Gene name	Cluster name	Key gene	Feature	log2FC	p-adj.	regulation	log2FC	p-adj.	regulation	log2FC	p-adj.	regulation	log2FC	p-adj.	regulation		log2FC	p-adj.	regulation	log2FC	p-adj.	regulation	log2FC	p-adj.	regulation	log2FC	p-adj.	regulation		log2FC	p-adj.	regulation	log2FC	p-adj.	regulation	log2FC	p-adj.	regulation	log2FC	p-adj.	regulation
Afu5g12730	nrps8	Afu5g12730 cluster	NRPS	nonribosomal peptide synthase, putative	-0.886252	6.27e-05	0	-1.12247	1.5e-07	-1	-2.05749	2.51e-23	-1	-0.935016	1.08e-05	0		0.420853	0.0810103	0	0.0361008	0.900558	0	-0.172364	0.461512	0	-0.208465	0.379687	0		-1.67239	8.12e-16	-1	-0.365286	0.110333	0	-0.513821	0.0247388	0	0.21273	0.355351	0
Afu5g12740	Afu5g12740	Afu5g12730 cluster		MFS multidrug transporter, putative	0.351816	0.1271	0	-0.843975	5.39e-05	0	-2.58324	1.34e-34	-1	-1.73927	3.45e-16	-1		0.535323	0.0165501	0	-0.117469	0.652347	0	-0.70816	0.000619947	0	-0.590691	0.00558442	0		-0.953446	3.09e-06	0	-0.769939	0.000157222	0	-0.22694	0.347135	0	0.921637	2.66e-05	0
Afu5g12750	Afu5g12750	Afu5g12730 cluster		hypothetical protein	0.454354	0.135103	0	0.479457	0.097057	0	2.20863	1.59e-19	1	1.72917	8.8e-15	1		0.449218	0.12089	0	-0.148693	0.647659	0	0.322061	0.221924	0	0.470754	0.078047	0		-0.272043	0.372055	0	-0.277178	0.32779	0	-0.900193	0.000479572	0	-2.15861	1.36e-21	-1
Afu5g12760	Afu5g12760	Afu5g12730 cluster	TF	CCCH zinc finger DNA binding protein	-0.21615	0.615454	0	0.906839	0.00614019	0	0.676727	0.037179	0	-0.230112	0.472926	0		0.240195	0.515025	0	-0.473836	0.153931	0	-0.185632	0.569484	0	0.288204	0.383433	0		0.692349	0.0371138	0	1.14869	0.00026711	1	-0.688327	0.0291815	0	-0.17001	0.606105	0
Afu5g12770	Afu5g12770	Afu5g12730 cluster		metallo-beta-lactamase family protein	0.316283	0.135045	0	0.149807	0.512121	0	5.49108	2.25e-233	1	5.34128	1.47e-241	1		0.848383	2.93e-06	0	-0.117236	0.598544	0	6.40677	0	1	6.52401	0	1		-0.0305937	0.908807	0	0.501506	0.00576736	0	-0.297637	0.133323	0	0.885096	2.24e-08	0
						upregulated in the group:	0			0			2			2				0			0			1			1				0			1			0			0
						total in the group:	5			5			5			5				5			5			5			5				5			5			5			5
						upregulated in the transcriptome:	531			842			1788			1551				517			485			1696			1502				1359			1430			867			1625
						total in the transcriptome:	10130			10130			10130			10130				10130			10130			10130			10130				10130			10130			10130			10130
						p-value:	1			1			0.215409			0.170511				1			1			0.600024			0.551844				1			0.532826			1			1
						downregulated in the group:	0			1			2			1				0			0			0			0				1			0			0			1
						total in the group:	5			5			5			5				5			5			5			5				5			5			5			5
						downregulated in the transcriptome:	573			1036			1446			1065				455			907			1592			862				968			1104			861			1607
						total in the transcriptome:	10130			10130			10130			10130				10130			10130			10130			10130				10130			10130			10130			10130
						p-value:	1			0.416986			0.151541			0.426225				1			1			1			1				0.394856			1			1			0.578464
					Glucose: H2O2 vs. Untreated			Glucose: DFP vs. Untreated			Glucose: DFP+H2O2 vs. Untreated			Glucose: DFP+H2O2 vs. DFP				Peptone: H2O2 vs. Untreated			Peptone: DFP vs. Untreated			Peptone: DFP+H2O2 vs. Untreated			Peptone: DFP+H2O2 vs. DFP				Peptone vs. glucose: untreated			Peptone vs. glucose: H2O2			Peptone vs. glucose: DFP			Peptone vs. glucose: DFP+H2O2
GENE ID	Gene name	Cluster name	Key gene	Feature	log2FC	p-adj.	regulation	log2FC	p-adj.	regulation	log2FC	p-adj.	regulation	log2FC	p-adj.	regulation		log2FC	p-adj.	regulation	log2FC	p-adj.	regulation	log2FC	p-adj.	regulation	log2FC	p-adj.	regulation		log2FC	p-adj.	regulation	log2FC	p-adj.	regulation	log2FC	p-adj.	regulation	log2FC	p-adj.	regulation
Afu6g03430	Afu6g03430	Fumipyrrole cluster	TF	C6 finger domain protein, putative	0.161806	0.277977	0	-0.266598	0.0522454	0	0.0360059	0.807082	0	0.302604	0.017779	0		0.495513	0.000158023	0	-1.21428	4.65e-23	-1	-1.60204	1.51e-39	-1	-0.38776	0.00291737	0		0.00227413	0.998599	0	0.335981	0.00901084	0	-0.945406	2.72e-14	0	-1.63577	7.38e-41	-1
Afu6g03440	Afu6g03440	Fumipyrrole cluster		fructosyl amino acid oxidase, putative	-1.04129	1.41e-06	-1	-0.720824	0.00096678	0	-1.82847	4.32e-19	-1	-1.10765	1.08e-07	-1		-0.184848	0.491725	0	-1.52563	7.25e-13	-1	-2.06735	4.35e-23	-1	-0.541713	0.0161512	0		-2.40923	2.5e-32	-1	-1.55279	6.5e-14	-1	-3.21404	2.87e-55	-1	-2.6481	4.8e-37	-1
Afu6g03450	Afu6g03450	Fumipyrrole cluster		N-methyltransferase, putative	-1.62614	5.5e-18	-1	-0.96343	3.87e-07	0	-0.527175	0.00550791	0	0.436255	0.0236719	0		-0.758703	0.000316015	0	-1.37855	4.25e-12	-1	-1.00431	2.35e-07	-1	0.37424	0.0829871	0		-2.36473	5.65e-38	-1	-1.4973	1.21e-14	-1	-2.77985	4.12e-48	-1	-2.84187	1.34e-51	-1
Afu6g03460	Afu6g03460	Fumipyrrole cluster		conserved hypothetical protein	-0.563627	1.68e-05	0	0.13195	0.383553	0	-0.00316041	0.986434	0	-0.13511	0.318294	0		0.183237	0.229903	0	-0.34537	0.0125351	0	-0.115325	0.410665	0	0.230045	0.0920442	0		-2.2463	6.88e-76	-1	-1.49944	5.41e-34	-1	-2.72362	2.21e-110	-1	-2.35847	4.18e-83	-1
Afu6g03470	abcD	Fumipyrrole cluster		ABC multidrug transporter, putative	-1.47094	2.97e-19	-1	-0.451783	0.0102919	0	-0.666107	5.25e-05	0	-0.214324	0.223515	0		-0.976752	2.06e-08	0	0.218638	0.263142	0	-0.729529	1.14e-05	0	-0.948166	1.25e-08	0		-2.45438	3.14e-53	-1	-1.9602	4.04e-33	-1	-1.78396	2.12e-28	-1	-2.5178	4.55e-55	-1
Afu6g03480	Afu6g03480	Fumipyrrole cluster	NRPS	NRPS-like enzyme, putative	-1.05916	5.67e-08	-1	-0.978537	3.87e-07	0	-2.12228	4.46e-30	-1	-1.14375	1.75e-09	-1		-0.46722	0.029677	0	-1.88452	1.26e-22	-1	-2.47107	1.25e-37	-1	-0.586544	0.0049835	0		-1.87037	8.66e-24	-1	-1.27844	1.84e-11	-1	-2.77636	9.95e-49	-1	-2.21916	3.15e-30	-1
Afu6g03490	Afu6g03490	Fumipyrrole cluster		phenol 2-monooxygenase, putative	-1.45941	3e-16	-1	-1.36109	1.39e-14	-1	-1.79276	9.91e-25	-1	-0.431665	0.01948	0		-0.663461	0.00060126	0	-2.22113	3.56e-35	-1	-3.29982	9.65e-72	-1	-1.07869	3.3e-08	-1		-1.71824	6.79e-23	-1	-0.922289	3.47e-07	0	-2.57829	2.48e-47	-1	-3.22531	5.03e-68	-1
						upregulated in the group:	0			0			0			0				0			0			0			0				0			0			0			0
						total in the group:	7			7			7			7				7			7			7			7				7			7			7			7
						upregulated in the transcriptome:	531			842			1788			1551				517			485			1696			1502				1359			1430			867			1625
						total in the transcriptome:	10130			10130			10130			10130				10130			10130			10130			10130				10130			10130			10130			10130
						p-value:	1			1			1			1				1			1			1			1				1			1			1			1
						downregulated in the group:	5			1			3			2				0			5			5			1				6			5			6			7
						total in the group:	7			7			7			7				7			7			7			7				7			7			7			7
						downregulated in the transcriptome:	573			1036			1446			1065				455			907			1592			862				968			1104			861			1607
						total in the transcriptome:	10130			10130			10130			10130				10130			10130			10130			10130				10130			10130			10130			10130
						p-value:	1.08697e-05			0.530197			0.0650335			0.162519				1			0.000102545			0.00151454			0.463521				4.82723e-06			0.000265019			2.40928e-06			2.50071e-06
					Glucose: H2O2 vs. Untreated			Glucose: DFP vs. Untreated			Glucose: DFP+H2O2 vs. Untreated			Glucose: DFP+H2O2 vs. DFP				Peptone: H2O2 vs. Untreated			Peptone: DFP vs. Untreated			Peptone: DFP+H2O2 vs. Untreated			Peptone: DFP+H2O2 vs. DFP				Peptone vs. glucose: untreated			Peptone vs. glucose: H2O2			Peptone vs. glucose: DFP			Peptone vs. glucose: DFP+H2O2
GENE ID	Gene name	Cluster name	Key gene	Feature	log2FC	p-adj.	regulation	log2FC	p-adj.	regulation	log2FC	p-adj.	regulation	log2FC	p-adj.	regulation		log2FC	p-adj.	regulation	log2FC	p-adj.	regulation	log2FC	p-adj.	regulation	log2FC	p-adj.	regulation		log2FC	p-adj.	regulation	log2FC	p-adj.	regulation	log2FC	p-adj.	regulation	log2FC	p-adj.	regulation
Afu6g08550	Afu6g08550	Afu6g08560 cluster	TF	C6 transcription factor, putative	0.917741	1.58e-11	0	-0.202388	0.201748	0	-0.827324	5.83e-09	0	-0.624937	7.08e-06	0		0.341928	0.0138399	0	-0.643322	1.07e-06	0	-0.326825	0.011641	0	0.316497	0.0200008	0		0.424821	0.00225462	0	-0.150992	0.288167	0	-0.0161136	0.937226	0	0.925321	7.64e-12	0
Afu6g08560	Afu6g08560	Afu6g08560 cluster	NRPS	NRPS-like enzyme, putative	0.564454	0.0080843	0	-0.170743	0.48698	0	0.0620106	0.789399	0	0.232753	0.254617	0		0.607556	0.00128129	0	-0.877054	1.9e-06	0	0.0622624	0.76487	0	0.939316	1.71e-07	0		1.2326	6.28e-11	1	1.27571	9.23e-13	1	0.526293	0.00829453	0	1.23286	7.63e-12	1
						upregulated in the group:	0			0			0			0				0			0			0			0				1			1			0			1
						total in the group:	2			2			2			2				2			2			2			2				2			2			2			2
						upregulated in the transcriptome:	531			842			1788			1551				517			485			1696			1502				1359			1430			867			1625
						total in the transcriptome:	10130			10130			10130			10130				10130			10130			10130			10130				10130			10130			10130			10130
						p-value:	1			1			1			1				1			1			1			1				0.250326			0.262414			1			0.29511
						downregulated in the group:	0			0			0			0				0			0			0			0				0			0			0			0
						total in the group:	2			2			2			2				2			2			2			2				2			2			2			2
						downregulated in the transcriptome:	573			1036			1446			1065				455			907			1592			862				968			1104			861			1607
						total in the transcriptome:	10130			10130			10130			10130				10130			10130			10130			10130				10130			10130			10130			10130
						p-value:	1			1			1			1				1			1			1			1				1			1			1			1
					Glucose: H2O2 vs. Untreated			Glucose: DFP vs. Untreated			Glucose: DFP+H2O2 vs. Untreated			Glucose: DFP+H2O2 vs. DFP				Peptone: H2O2 vs. Untreated			Peptone: DFP vs. Untreated			Peptone: DFP+H2O2 vs. Untreated			Peptone: DFP+H2O2 vs. DFP				Peptone vs. glucose: untreated			Peptone vs. glucose: H2O2			Peptone vs. glucose: DFP			Peptone vs. glucose: DFP+H2O2
GENE ID	Gene name	Cluster name	Key gene	Feature	log2FC	p-adj.	regulation	log2FC	p-adj.	regulation	log2FC	p-adj.	regulation	log2FC	p-adj.	regulation		log2FC	p-adj.	regulation	log2FC	p-adj.	regulation	log2FC	p-adj.	regulation	log2FC	p-adj.	regulation		log2FC	p-adj.	regulation	log2FC	p-adj.	regulation	log2FC	p-adj.	regulation	log2FC	p-adj.	regulation
Afu6g09630	gliZ	Gliotoxin (gli) cluster	TF	C6 finger domain protein	0.623902	0.090321	0	1.39016	8.1e-06	1	0.551609	0.0983105	0	-0.838547	0.00158405	0		0.0234536	0.939628	0	0.0879391	0.745887	0	-0.936884	5.28e-06	0	-1.02482	7.92e-07	-1		5.67973	8.94e-92	1	5.07928	3.45e-98	1	4.37751	1.69e-90	1	4.19124	1.53e-69	1
Afu6g09640	gliI	Gliotoxin (gli) cluster		aminotransferase	-0.372957	0.299595	0	-0.779579	0.0138653	0	-0.931486	0.00296709	0	-0.151907	0.663839	0		-1.86016	4.2e-23	-1	-0.0318385	0.898947	0	-0.79216	1.6e-05	0	-0.760322	4.57e-05	0		5.02613	1.04e-97	1	3.53893	5.78e-48	1	5.77387	8.43e-136	1	5.16546	2.84e-94	1
Afu6g09650	gliJ	Gliotoxin (gli) cluster		membrane dipeptidase	-0.580815	0.068265	0	-1.08162	0.000200878	-1	-0.710449	0.0122675	0	0.371166	0.217377	0		-1.61696	3.88e-20	-1	-0.421845	0.0259446	0	-1.51896	5.37e-19	-1	-1.09711	2.87e-10	-1		5.37584	9.62e-130	1	4.33969	5.83e-79	1	6.03561	6.61e-157	1	4.56733	7.46e-92	1
Afu6g09660	gliP	Gliotoxin (gli) cluster	NRPS	nonribosomal peptide synthase	-0.147022	0.840639	0	1.03336	0.029853	1	1.56875	0.000307041	1	0.53539	0.123927	0		-3.77994	7.85e-52	-1	0.108345	0.735452	0	0.110333	0.698531	0	0.00198843	1	0		7.59524	4.89e-84	1	3.96232	2.63e-25	1	6.67022	6.31e-123	1	6.13682	8.47e-110	1
Afu6g09670	gliC	Gliotoxin (gli) cluster		cytochrome P450 oxidoreductase	0.760718	0.466798	0	1.93194	0.0156673	1	2.98752	3.85e-05	1	1.05558	0.00362047	1		-3.26095	1.42e-70	-1	0.310315	0.108226	0	0.106022	0.585397	0	-0.204294	0.277727	0		8.91533	2.36e-39	1	4.89366	2.36e-24	1	7.29371	1.88e-140	1	6.03383	1.1e-132	1
Afu6g09680	gliM	Gliotoxin (gli) cluster		O-methyltransferase	-0.379762	0.83488	0	2.06063	0.0496672	1	2.54624	0.00849483	1	0.485607	0.349007	0		-2.51479	1.06e-28	-1	0.813351	0.00052622	0	0.167815	0.501276	0	-0.645536	0.00489152	0		10.442	1.64e-32	1	8.30695	4.75e-21	1	9.19469	1.76e-140	1	8.06355	2.39e-117	1
Afu6g09690	gliG	Gliotoxin (gli) cluster		glutathione S-transferase	-0.797553	0.600634	0	1.75237	0.0591702	0	4.51574	1.04e-08	1	2.76337	4.42e-13	1		-3.94877	7.13e-69	-1	0.598803	0.00988984	0	1.40955	2.6e-11	1	0.810742	0.000200133	0		9.8366	6.97e-38	1	6.68538	5.42e-14	1	8.68304	3.5e-135	1	6.73041	5.41e-174	1
Afu6g09700	gliK	Gliotoxin (gli) cluster		gliotoxin biosynthesis protein	-1.86092	0.311455	0	1.10089	0.354394	0	3.75703	3.98e-05	1	2.65613	9.1e-08	1		-2.8716	1.66e-48	-1	0.491835	0.0132151	0	1.12311	4.43e-10	1	0.631274	0.000687306	0		9.19408	5.79e-26	1	8.1834	3.83e-11	1	8.58502	9.55e-83	1	6.56016	1.52e-149	1
Afu6g09710	gliA	Gliotoxin (gli) cluster		MFS gliotoxin efflux transporter	-1.16106	0.0591949	0	1.95009	0.000105953	1	5.81349	1.75e-35	1	3.8634	8.22e-19	1		-1.02775	0.035063	-1	0.86359	0.0766362	0	1.92106	9.33e-06	1	1.05747	0.0195556	1		9.24258	1.1e-88	1	9.37589	8.2e-82	1	8.15609	2.59e-81	1	5.35016	1.71e-36	1
Afu6g09720	gliN	Gliotoxin (gli) cluster		methyltransferase	-0.444963	0.488722	0	-0.645681	0.25641	0	1.9215	3.37e-06	1	2.56718	2.92e-11	1		-3.95311	1.31e-62	-1	-0.536229	0.0378831	0	-0.409195	0.0939978	0	0.127034	0.648482	0		8.17424	8.18e-103	1	4.66609	1.03e-32	1	8.28369	3.23e-121	1	5.84355	1.32e-113	1
Afu6g09730	gliF	Gliotoxin (gli) cluster		cytochrome P450 oxidoreductase	-1.06628	0.000124632	-1	0.0262381	0.957739	0	1.07814	6.92e-06	1	1.0519	5.52e-06	1		-3.14143	3.86e-49	-1	0.763312	0.000709585	0	0.0805774	0.74996	0	-0.682734	0.00181244	0		5.25798	6.5e-120	1	3.18283	7.89e-40	1	5.99505	2.55e-169	1	4.26042	2.29e-89	1
Afu6g09740	gliT	Gliotoxin (gli) cluster		thioredoxin reductase	-0.395205	0.22601	0	0.347114	0.281412	0	2.04216	1.96e-14	1	1.69505	1.75e-10	1		-1.7354	1.4e-10	-1	0.826853	0.00329707	0	0.918345	0.000527944	0	0.0914915	0.775591	0		6.16097	5.06e-124	1	4.82077	2.66e-76	1	6.64071	8.33e-148	1	5.03716	2.08e-86	1
						upregulated in the group:	0			5			9			7				0			0			3			1				12			12			12			12
						total in the group:	12			12			12			12				12			12			12			12				12			12			12			12
						upregulated in the transcriptome:	531			842			1788			1551				517			485			1696			1502				1359			1430			867			1625
						total in the transcriptome:	10130			10130			10130			10130				10130			10130			10130			10130				10130			10130			10130			10130
						p-value:	1			0.00189198			2.14838e-05			0.000757392				1			1			0.325236			0.854415				3.25836e-11			6.01799e-11			1.44059e-13			2.80593e-10
						downregulated in the group:	1			1			0			0				11			0			1			2				0			0			0			0
						total in the group:	12			12			12			12				12			12			12			12				12			12			12			12
						downregulated in the transcriptome:	573			1036			1446			1065				455			907			1592			862				968			1104			861			1607
						total in the transcriptome:	10130			10130			10130			10130				10130			10130			10130			10130				10130			10130			10130			10130
						p-value:	0.502978			0.726206			1			1				1.53896e-14			1			0.871639			0.272114				1			1			1			1
					Glucose: H2O2 vs. Untreated			Glucose: DFP vs. Untreated			Glucose: DFP+H2O2 vs. Untreated			Glucose: DFP+H2O2 vs. DFP				Peptone: H2O2 vs. Untreated			Peptone: DFP vs. Untreated			Peptone: DFP+H2O2 vs. Untreated			Peptone: DFP+H2O2 vs. DFP				Peptone vs. glucose: untreated			Peptone vs. glucose: H2O2			Peptone vs. glucose: DFP			Peptone vs. glucose: DFP+H2O2
GENE ID	Gene name	Cluster name	Key gene	Feature	log2FC	p-adj.	regulation	log2FC	p-adj.	regulation	log2FC	p-adj.	regulation	log2FC	p-adj.	regulation		log2FC	p-adj.	regulation	log2FC	p-adj.	regulation	log2FC	p-adj.	regulation	log2FC	p-adj.	regulation		log2FC	p-adj.	regulation	log2FC	p-adj.	regulation	log2FC	p-adj.	regulation	log2FC	p-adj.	regulation
Afu6g12040	fmqE	Fumiquinazoline cluster		MFS sugar permease, putative	-1.90094	2.18e-07	-1	-1.4077	2.95e-05	-1	-1.68835	6.03e-07	-1	-0.280647	0.468412	0		-1.46876	2.21e-06	-1	-4.03607	2.31e-31	-1	-5.73135	8.74e-34	-1	-1.69528	0.00186421	-1		1.22026	6.94e-05	1	1.65243	3.24e-06	1	-1.40811	0.000340156	-1	-2.82275	2.6e-08	-1
Afu6g12050	nrps11	Fumiquinazoline cluster	NRPS	nonribosomal peptide synthase, putative	-0.869093	0.000204789	0	-2.82592	1.79e-38	-1	-4.16635	3.37e-78	-1	-1.34044	7.41e-09	-1		-0.95516	3.85e-05	0	-4.32683	6.56e-90	-1	-7.05527	9.24e-202	-1	-2.72844	6.17e-30	-1		1.49896	6.3e-12	1	1.4129	1.03e-10	1	-0.00195104	1	0	-1.38996	2.43e-08	-1
Afu6g12060	fqzB	Fumiquinazoline cluster		MAK1-like monooxygenase, putative	-1.48053	7.91e-05	-1	-3.65187	3.19e-25	-1	-5.09563	8.81e-47	-1	-1.44375	0.000101099	-1		-1.57245	2.8e-05	-1	-4.04171	6.08e-31	-1	-5.81769	2.71e-62	-1	-1.77598	1.07e-06	-1		1.21543	0.000939168	1	1.12351	0.00219659	1	0.8256	0.0354536	0	0.493375	0.213272	0
Afu6g12070	fmqD	Fumiquinazoline cluster		FAD binding domain protein	-1.66876	3.92e-22	-1	-3.45926	2.45e-91	-1	-4.93082	5.52e-166	-1	-1.47156	4.91e-15	-1		-1.46143	3.21e-17	-1	-3.79902	2.03e-113	-1	-5.79031	1.45e-241	-1	-1.99129	1.98e-28	-1		1.20367	1.72e-12	1	1.41099	1.41e-16	1	0.863905	2.17e-06	0	0.34418	0.0922401	0
Afu6g12080	nrps12	Fumiquinazoline cluster	NRPS	nonribosomal peptide synthase, putative	0.139321	0.724889	0	0.00221346	1	0	-1.94813	1.4e-11	-1	-1.95035	1.47e-11	-1		-0.280853	0.438994	0	-0.718839	0.0221156	0	-1.96454	5.16e-12	-1	-1.2457	2.1e-05	-1		0.319208	0.333508	0	-0.100966	0.786731	0	-0.401845	0.227574	0	0.302803	0.341511	0
						upregulated in the group:	0			0			0			0				0			0			0			0				4			4			0			0
						total in the group:	5			5			5			5				5			5			5			5				5			5			5			5
						upregulated in the transcriptome:	531			842			1788			1551				517			485			1696			1502				1359			1430			867			1625
						total in the transcriptome:	10130			10130			10130			10130				10130			10130			10130			10130				10130			10130			10130			10130
						p-value:	1			1			1			1				1			1			1			1				0.0014407			0.0017555			1			1
						downregulated in the group:	3			4			5			4				3			4			5			5				0			0			1			2
						total in the group:	5			5			5			5				5			5			5			5				5			5			5			5
						downregulated in the transcriptome:	573			1036			1446			1065				455			907			1592			862				968			1104			861			1607
						total in the transcriptome:	10130			10130			10130			10130				10130			10130			10130			10130				10130			10130			10130			10130
						p-value:	0.00165226			0.000499775			5.89137e-05			0.000556823				0.000841251			0.000296619			9.536e-05			4.41439e-06				1			1			0.358676			0.180878
					Glucose: H2O2 vs. Untreated			Glucose: DFP vs. Untreated			Glucose: DFP+H2O2 vs. Untreated			Glucose: DFP+H2O2 vs. DFP				Peptone: H2O2 vs. Untreated			Peptone: DFP vs. Untreated			Peptone: DFP+H2O2 vs. Untreated			Peptone: DFP+H2O2 vs. DFP				Peptone vs. glucose: untreated			Peptone vs. glucose: H2O2			Peptone vs. glucose: DFP			Peptone vs. glucose: DFP+H2O2
GENE ID	Gene name	Cluster name	Key gene	Feature	log2FC	p-adj.	regulation	log2FC	p-adj.	regulation	log2FC	p-adj.	regulation	log2FC	p-adj.	regulation		log2FC	p-adj.	regulation	log2FC	p-adj.	regulation	log2FC	p-adj.	regulation	log2FC	p-adj.	regulation		log2FC	p-adj.	regulation	log2FC	p-adj.	regulation	log2FC	p-adj.	regulation	log2FC	p-adj.	regulation
Afu6g13920	Afu6g13920	Afu6g13930 cluster		adenylate-forming enzyme, putative	-1.36731	9.03e-15	-1	-0.939265	1.31e-07	0	-0.520865	0.00347503	0	0.4184	0.0209322	0		-0.464895	0.0164048	0	-0.0292863	0.902383	0	-0.75483	1.49e-05	0	-0.725544	4.09e-05	0		0.165236	0.419476	0	1.06765	9.75e-10	1	1.07522	1.04e-09	1	-0.0687286	0.734122	0
Afu6g13930	Afu6g13930	Afu6g13930 cluster	PKS	polyketide synthase LovB-like, putative	-0.975097	0.000101764	0	-0.828906	0.0008605	0	-1.65294	2.17e-12	-1	-0.824032	0.000662857	0		-0.125179	0.696092	0	1.10157	6.19e-06	1	0.451488	0.0654472	0	-0.650084	0.00759249	0		-0.821665	0.000789136	0	0.0282534	0.937342	0	1.10881	4.7e-06	1	1.28276	5.46e-08	1
Afu6g13940	Afu6g13940	Afu6g13930 cluster		cytochrome P450 monooxygenase, putative	-1.15582	4.78e-10	-1	-0.776486	3.28e-05	0	-1.77952	3.05e-23	-1	-1.00303	3.94e-08	-1		-0.617026	0.00154092	0	0.629677	0.000896439	0	-1.11388	3.95e-10	-1	-1.74356	7.82e-23	-1		0.0945127	0.675554	0	0.633311	0.000699439	0	1.50068	4.03e-17	1	0.760152	3.3e-05	0
Afu6g13945	Afu6g13945	Afu6g13930 cluster		cytochrome P450 monooxygenase, putative	-1.00603	5.05e-07	-1	-1.9834	2.91e-25	-1	-2.30488	9.75e-34	-1	-0.321486	0.121874	0		-0.795234	0.000103114	0	-0.561255	0.00658671	0	-2.40556	2.06e-37	-1	-1.84431	3.63e-22	-1		0.503411	0.0134912	0	0.714206	0.000303694	0	1.92555	5.56e-24	1	0.402731	0.0479014	0
Afu6g13950	Afu6g13950	Afu6g13930 cluster		integral membrane protein	-0.376433	0.0540519	0	-2.04529	1.97e-32	-1	-3.2718	1.17e-74	-1	-1.22651	4.64e-11	-1		-1.0733	1.21e-09	-1	-0.721818	4.73e-05	0	-2.66882	2.29e-56	-1	-1.947	5.24e-30	-1		0.761919	1.28e-05	0	0.0650571	0.770694	0	2.08539	3.53e-34	1	1.36489	1.27e-13	1
Afu6g13970	Afu6g13970	Afu6g13930 cluster		FAD-dependent monooxygenase (PaxM), putative	-0.371408	0.144093	0	-1.91672	1.99e-18	-1	-2.57125	5.07e-32	-1	-0.654534	0.004518	0		-0.339925	0.18736	0	-0.393918	0.110832	0	-2.21369	5.7e-25	-1	-1.81978	5.18e-17	-1		0.522207	0.0250198	0	0.55369	0.0159609	0	2.04501	4.92e-21	1	0.879766	9.48e-05	0
Afu6g13980	Afu6g13980	Afu6g13930 cluster		UbiA-like prenyltransferase, putative	-0.664853	0.000465032	0	-3.08157	2.79e-70	-1	-3.16405	6.3e-74	-1	-0.082477	0.694873	0		-0.513816	0.00870622	0	-0.554944	0.00361229	0	-2.28149	3.43e-39	-1	-1.72655	1.23e-22	-1		-0.753737	3.44e-05	0	-0.6027	0.00101686	0	1.77289	9.73e-24	1	0.128815	0.521664	0
Afu6g13990	Afu6g13990	Afu6g13930 cluster		acetyltransferase, putative	-1.05316	7.57e-07	-1	-1.92738	4.23e-21	-1	-2.99005	5.96e-46	-1	-1.06267	1.34e-06	-1		-0.666666	0.00345647	0	1.18182	1.02e-08	1	-0.484422	0.0225047	0	-1.66624	2e-16	-1		-1.26171	6.09e-10	-1	-0.875211	4.39e-05	0	1.8475	9.8e-20	1	1.24392	9.12e-09	1
Afu6g14000	Afu6g14000	Afu6g13930 cluster		toxin biosynthesis protein Tri7like , putative	-1.77831	2.26e-16	-1	-2.05986	2.83e-22	-1	-1.41152	2.25e-11	-1	0.648349	0.00354487	0		-1.24469	1.23e-06	-1	2.35945	1.2e-28	1	0.791637	0.000357568	0	-1.56781	1.22e-13	-1		-2.65661	4.54e-36	-1	-2.12299	8.74e-19	-1	1.7627	1.02e-16	1	-0.453461	0.0436522	0
						upregulated in the group:	0			0			0			0				0			3			0			0				0			1			9			3
						total in the group:	9			9			9			9				9			9			9			9				9			9			9			9
						upregulated in the transcriptome:	531			842			1788			1551				517			485			1696			1502				1359			1430			867			1625
						total in the transcriptome:	10130			10130			10130			10130				10130			10130			10130			10130				10130			10130			10130			10130
						p-value:	1			1			1			1				1			0.00737868			1			1				1			0.745941			2.37213e-10			0.163748
						downregulated in the group:	5			6			8			3				2			0			5			7				2			1			0			0
						total in the group:	9			9			9			9				9			9			9			9				9			9			9			9
						downregulated in the transcriptome:	573			1036			1446			1065				455			907			1592			862				968			1104			861			1607
						total in the transcriptome:	10130			10130			10130			10130				10130			10130			10130			10130				10130			10130			10130			10130
						p-value:	5.92823e-05			7.21912e-05			1.3331e-06			0.0599992				0.0587804			1			0.00689066			9.75515e-07				0.209902			0.646179			1			1
					Glucose: H2O2 vs. Untreated			Glucose: DFP vs. Untreated			Glucose: DFP+H2O2 vs. Untreated			Glucose: DFP+H2O2 vs. DFP				Peptone: H2O2 vs. Untreated			Peptone: DFP vs. Untreated			Peptone: DFP+H2O2 vs. Untreated			Peptone: DFP+H2O2 vs. DFP				Peptone vs. glucose: untreated			Peptone vs. glucose: H2O2			Peptone vs. glucose: DFP			Peptone vs. glucose: DFP+H2O2
GENE ID	Gene name	Cluster name	Key gene	Feature	log2FC	p-adj.	regulation	log2FC	p-adj.	regulation	log2FC	p-adj.	regulation	log2FC	p-adj.	regulation		log2FC	p-adj.	regulation	log2FC	p-adj.	regulation	log2FC	p-adj.	regulation	log2FC	p-adj.	regulation		log2FC	p-adj.	regulation	log2FC	p-adj.	regulation	log2FC	p-adj.	regulation	log2FC	p-adj.	regulation
Afu7g00120	nscB	Afu7g00170 cluster		metallo-beta-lactamase domain protein	0.346196	0.674211	0	0.458743	0.532159	0	4.00546	6.34e-15	1	3.54671	3.67e-20	1		-0.316661	0.846879	0	0.246278	0.848941	0	6.0451	5.44e-17	1	5.79882	2.71e-17	1		-2.4054	0.00715887	-1	-3.06826	0.00241842	-1	-2.61787	0.000741454	-1	-0.365761	0.257215	0
Afu7g00130	nscR	Afu7g00170 cluster	TF	C6 transcription factor, putative	1.22264	0.000802334	1	0.663872	0.0818138	0	1.95794	1.97e-09	1	1.29407	2.73e-06	1		0.712777	0.133387	0	0.360359	0.470794	0	4.75299	3.58e-47	1	4.39263	8.35e-44	1		-1.4498	0.000479554	-1	-1.95966	1.71e-08	-1	-1.75331	6.29e-07	-1	1.34525	4.97e-08	1
Afu7g00150	nscC	Afu7g00170 cluster		FAD-dependent monooxygenase, putative	0.235751	0.588574	0	-0.167209	0.712686	0	3.15461	5.07e-23	1	3.32182	2.43e-26	1		2.20669	4.42e-12	1	-0.629091	0.0800977	0	4.57095	4.31e-52	1	5.20004	7.78e-65	1		0.708575	0.0454568	0	2.67952	1.32e-17	1	0.246693	0.547818	0	2.12492	1.86e-12	1
Afu7g00160	nscA	Afu7g00170 cluster	PKS	polyketide synthase, putative	-0.311616	0.486733	0	0.304461	0.460096	0	0.410833	0.250763	0	0.106372	0.769616	0		0.814284	0.0458013	0	-0.0597766	0.907203	0	2.19856	1.8e-11	1	2.25833	2.13e-11	1		-1.31505	0.000439996	-1	-0.189152	0.663243	0	-1.67929	2e-06	-1	0.472672	0.136142	0
Afu7g00170	nscD	Afu7g00170 cluster	DATS	dimethylallyl tryptophan synthase	-0.777696	0.056183	0	-0.848212	0.0267981	0	0.510682	0.152524	0	1.35889	6.17e-05	1		2.72669	2.04e-05	1	-0.470704	0.64899	0	2.40954	6.78e-05	1	2.88025	2.98e-05	1		-4.73083	1.07e-16	-1	-1.22644	0.00328487	-1	-4.35332	4.29e-11	-1	-2.83197	4.06e-14	-1
Afu7g00180	nscE	Afu7g00170 cluster		Nucleoside-diphosphate sugar epimerase	-0.995961	0.228019	0	1.43104	0.0168202	1	1.88299	0.000722533	1	0.451949	0.346341	0		0.0617717	0.960543	0	1.86597	0.0116917	1	2.67122	5.41e-05	1	0.805245	0.14651	0		-1.9944	0.00924281	-1	-0.936666	0.315029	0	-1.55947	0.00300675	-1	-1.20617	0.0105154	-1
Afu7g00190	Afu7g00190	Afu7g00170 cluster		Protein of unknown function	0	NA	0	0.0732435	1	0	3.33547	0.608752	0	3.26223	0.62083	0		0	NA	0	0	NA	0	5.80997	0.353587	0	5.67364	0.379078	0		0	1	0	0	1	0	-1.06888	0.9023	0	1.34254	0.84265	0
						upregulated in the group:	1			1			4			4				2			1			6			5				0			1			0			2
						total in the group:	7			7			7			7				7			7			7			7				7			7			7			7
						upregulated in the transcriptome:	531			842			1788			1551				517			485			1696			1502				1359			1430			867			1625
						total in the transcriptome:	10130			10130			10130			10130				10130			10130			10130			10130				10130			10130			10130			10130
						p-value:	0.314092			0.455362			0.0215488			0.0129974				0.0460211			0.290742			0.000131139			0.00115103				1			0.655475			1			0.312616
						downregulated in the group:	0			0			0			0				0			0			0			0				5			3			5			2
						total in the group:	7			7			7			7				7			7			7			7				7			7			7			7
						downregulated in the transcriptome:	573			1036			1446			1065				455			907			1592			862				968			1104			861			1607
						total in the transcriptome:	10130			10130			10130			10130				10130			10130			10130			10130				10130			10130			10130			10130
						p-value:	1			1			1			1				1			1			1			1				0.000140556			0.032263			7.96481e-05			0.307621
					Glucose: H2O2 vs. Untreated			Glucose: DFP vs. Untreated			Glucose: DFP+H2O2 vs. Untreated			Glucose: DFP+H2O2 vs. DFP				Peptone: H2O2 vs. Untreated			Peptone: DFP vs. Untreated			Peptone: DFP+H2O2 vs. Untreated			Peptone: DFP+H2O2 vs. DFP				Peptone vs. glucose: untreated			Peptone vs. glucose: H2O2			Peptone vs. glucose: DFP			Peptone vs. glucose: DFP+H2O2
GENE ID	Gene name	Cluster name	Key gene	Feature	log2FC	p-adj.	regulation	log2FC	p-adj.	regulation	log2FC	p-adj.	regulation	log2FC	p-adj.	regulation		log2FC	p-adj.	regulation	log2FC	p-adj.	regulation	log2FC	p-adj.	regulation	log2FC	p-adj.	regulation		log2FC	p-adj.	regulation	log2FC	p-adj.	regulation	log2FC	p-adj.	regulation	log2FC	p-adj.	regulation
Afu7g00260	Afu7g00260	No PKS or NRPS backbone 5		Domain(s) with predicted intramolecular transferase activity and role in hopanoid biosynthetic process	-0.39016	0.750611	0	1.49991	0.0587658	0	3.80109	2.16e-08	1	2.30118	3.06e-07	1		-3.04516	0.00417556	-1	-1.11155	0.0966139	0	-0.814485	0.181591	0	0.297067	0.701695	0		1.14103	0.152836	0	-1.51397	0.214698	0	-1.47043	0.0206555	-1	-3.47454	2.11e-11	-1
Afu7g00270	Afu7g00270	No PKS or NRPS backbone 5		Protein of unknown function	-0.000728314	NA	0	-0.494085	0.699746	0	1.25043	0.173392	0	1.74451	0.0390182	1		-1.90572	0.275467	0	0.249731	0.856964	0	1.5625	0.110697	0	1.31277	0.186713	0		-1.36739	0.236112	0	-3.27238	0.0257885	-1	-0.623574	0.615523	0	-1.05531	0.191334	0
						upregulated in the group:	0			0			1			2				0			0			0			0				0			0			0			0
						total in the group:	2			2			2			2				2			2			2			2				2			2			2			2
						upregulated in the transcriptome:	531			842			1788			1551				517			485			1696			1502				1359			1430			867			1625
						total in the transcriptome:	10130			10130			10130			10130				10130			10130			10130			10130				10130			10130			10130			10130
						p-value:	1			1			0.321871			0.0234297				1			1			1			1				1			1			1			1
						downregulated in the group:	0			0			0			0				1			0			0			0				0			1			1			1
						total in the group:	2			2			2			2				2			2			2			2				2			2			2			2
						downregulated in the transcriptome:	573			1036			1446			1065				455			907			1592			862				968			1104			861			1607
						total in the transcriptome:	10130			10130			10130			10130				10130			10130			10130			10130				10130			10130			10130			10130
						p-value:	1			1			1			1				0.087819			1			1			1				1			0.206099			0.162774			0.292123
					Glucose: H2O2 vs. Untreated			Glucose: DFP vs. Untreated			Glucose: DFP+H2O2 vs. Untreated			Glucose: DFP+H2O2 vs. DFP				Peptone: H2O2 vs. Untreated			Peptone: DFP vs. Untreated			Peptone: DFP+H2O2 vs. Untreated			Peptone: DFP+H2O2 vs. DFP				Peptone vs. glucose: untreated			Peptone vs. glucose: H2O2			Peptone vs. glucose: DFP			Peptone vs. glucose: DFP+H2O2
GENE ID	Gene name	Cluster name	Key gene	Feature	log2FC	p-adj.	regulation	log2FC	p-adj.	regulation	log2FC	p-adj.	regulation	log2FC	p-adj.	regulation		log2FC	p-adj.	regulation	log2FC	p-adj.	regulation	log2FC	p-adj.	regulation	log2FC	p-adj.	regulation		log2FC	p-adj.	regulation	log2FC	p-adj.	regulation	log2FC	p-adj.	regulation	log2FC	p-adj.	regulation
Afu7g01190	Afu7g01190	No PKS or NRPS backbone 6		Transmembrane transporter	-1.16047	0.0103496	-1	1.38058	1.42e-05	1	1.29705	3.68e-05	1	-0.083528	0.769881	0		-0.250396	0.341193	0	0.253854	0.299531	0	-0.389904	0.0756475	0	-0.643758	0.00293979	0		2.70192	2.89e-20	1	3.61199	2.64e-25	1	1.57519	1.02e-12	1	1.01496	1.15e-05	1
Afu7g01200	Afu7g01200	No PKS or NRPS backbone 6		Aspergillopepsin	-0.0791708	0.880959	0	-0.811974	0.0413641	0	0.927752	0.00544326	0	1.73973	5.72e-08	1		-0.679492	0.045867	0	-1.0797	0.000667607	-1	-0.589939	0.0486365	0	0.48976	0.150116	0		0.698598	0.0446929	0	0.0982773	0.825466	0	0.430872	0.281987	0	-0.819093	0.00604987	0
Afu7g01210	Afu7g01210	No PKS or NRPS backbone 6		Protein of unknown function	1.00361	6.33e-05	1	0.69849	0.00560439	0	0.52668	0.0341997	0	-0.171811	0.470152	0		-0.201021	0.461149	0	0.123259	0.64161	0	-0.127841	0.591423	0	-0.251099	0.276944	0		0.691986	0.0048776	0	-0.512644	0.0260527	0	0.116754	0.66995	0	0.0374657	0.886536	0
Afu7g01220	erg9	No PKS or NRPS backbone 6		squalene synthetase	0.268409	0.159722	0	0.558834	0.00118839	0	0.0323529	0.872482	0	-0.526481	0.00152877	0		0.701597	4.86e-05	0	0.441574	0.0122912	0	-0.186472	0.290521	0	-0.628047	0.000148922	0		0.0282606	0.906094	0	0.461449	0.00654818	0	-0.0889994	0.67975	0	-0.190565	0.28031	0
Afu7g01230	Afu7g01230	No PKS or NRPS backbone 6		Domain(s) with predicted heat shock protein binding	0.609087	0.000194446	0	0.407674	0.0141125	0	0.766865	5.81e-07	0	0.359191	0.0232223	0		0.672115	3.23e-05	0	-0.0677647	0.736401	0	0.80891	8.56e-08	0	0.876675	9.01e-09	0		0.266088	0.114837	0	0.329116	0.042991	0	-0.209351	0.238339	0	0.308133	0.051847	0
Afu7g01240	Afu7g01240	No PKS or NRPS backbone 6		Domain(s) with predicted acid phosphatase activity	-0.379336	0.0702857	0	0.155767	0.499379	0	0.258942	0.184863	0	0.103176	0.622377	0		-0.377377	0.0803684	0	0.966366	3.33e-07	0	-0.637446	0.000774981	0	-1.60381	3.46e-18	-1		-1.3951	2.83e-14	-1	-1.39314	6.4e-14	-1	-0.584496	0.00260135	0	-2.29148	2.05e-36	-1
Afu7g01250	Afu7g01250	No PKS or NRPS backbone 6		Protein of unknown function	0.365613	0.626992	0	-0.142843	0.870279	0	3.01042	4.68e-09	1	3.15326	9.47e-12	1		-0.851649	0.228087	0	-0.207704	0.763749	0	1.45029	0.00240535	1	1.658	0.000896842	1		-0.0863205	0.918517	0	-1.30358	0.0409865	-1	-0.151182	0.844624	0	-1.64645	8.07e-05	-1
Afu7g01260	Afu7g01260	No PKS or NRPS backbone 6		Protein of unknown function	-0.146648	0.703945	0	-1.22269	3.27e-05	-1	-1.12322	9.06e-05	-1	0.0994675	0.768429	0		0.325467	0.357045	0	-0.0720973	0.850112	0	0.0960573	0.77739	0	0.168155	0.617964	0		-1.16732	6.15e-05	-1	-0.695204	0.020391	0	-0.016725	0.975285	0	0.0519621	0.880497	0
Afu7g01270	Afu7g01270	No PKS or NRPS backbone 6		Domain(s) with predicted DNA-directed DNA polymerase activity, damaged DNA binding activity and role in DNA repair	-0.479286	0.00311777	0	-0.53378	0.000618546	0	-0.639199	1.99e-05	0	-0.105419	0.528901	0		-0.00820008	0.969864	0	0.333215	0.0420933	0	0.0608952	0.728477	0	-0.27232	0.0852152	0		-0.881756	3.35e-09	0	-0.410669	0.00900055	0	-0.0147603	0.951665	0	-0.181661	0.258695	0
Afu7g01280	Afu7g01280	No PKS or NRPS backbone 6		campothecin resistance conferring protein	0.0612881	0.759574	0	0.193999	0.240758	0	0.83697	1.79e-09	0	0.642971	2.5e-06	0		0.291773	0.0657156	0	0.430432	0.00340985	0	1.13338	1.94e-17	1	0.702949	2.27e-07	0		-0.234586	0.133128	0	-0.00410158	0.992539	0	0.00184716	0.99985	0	0.0618252	0.689762	0
Afu7g01290	Afu7g01290	No PKS or NRPS backbone 6		Protein of unknown function	0.136048	0.627733	0	-1.16778	8.25e-08	-1	-1.13868	9.54e-08	-1	0.0291023	0.912964	0		-0.0263808	0.933943	0	-0.447182	0.0610049	0	-0.503986	0.0218168	0	-0.0568038	0.831192	0		-0.448716	0.0516487	0	-0.611145	0.00606502	0	0.271879	0.279112	0	0.185973	0.430815	0
Afu7g01300	Afu7g01300	No PKS or NRPS backbone 6		GPI anchor biosynthesis protein	-1.26716	9.13e-10	-1	-0.623421	0.00166434	0	0.59001	0.00133967	0	1.21343	7.09e-12	1		-0.790078	6.71e-05	0	-0.16597	0.441386	0	-0.364726	0.0476211	0	-0.198756	0.32194	0		-0.0644702	0.785816	0	0.41261	0.0620749	0	0.392981	0.049009	0	-1.01921	6e-09	-1
Afu7g01310	Afu7g01310	No PKS or NRPS backbone 6	TF	C6 transcription factor	0.102202	0.589026	0	0.577483	9.72e-05	0	0.774601	4.97e-08	0	0.197118	0.176683	0		-0.146748	0.385044	0	-0.327966	0.0261886	0	-0.243924	0.0819246	0	0.0840422	0.598532	0		1.08796	7.52e-15	1	0.839011	1.82e-09	0	0.182512	0.248858	0	0.0694358	0.654854	0
						upregulated in the group:	1			1			2			3				0			0			2			1				2			1			1			1
						total in the group:	13			13			13			13				13			13			13			13				13			13			13			13
						upregulated in the transcriptome:	531			842			1788			1551				517			485			1696			1502				1359			1430			867			1625
						total in the transcriptome:	10130			10130			10130			10130				10130			10130			10130			10130				10130			10130			10130			10130
						p-value:	0.503602			0.676583			0.69692			0.31985				1			1			0.666345			0.876027				0.536794			0.861873			0.687726			0.89715
						downregulated in the group:	2			2			2			0				0			1			0			1				2			2			0			3
						total in the group:	13			13			13			13				13			13			13			13				13			13			13			13
						downregulated in the transcriptome:	573			1036			1446			1065				455			907			1592			862				968			1104			861			1607
						total in the transcriptome:	10130			10130			10130			10130				10130			10130			10130			10130				10130			10130			10130			10130
						p-value:	0.165211			0.389796			0.572814			1				1			0.70482			1			0.685526				0.356845			0.422205			1			0.341029
					Glucose: H2O2 vs. Untreated			Glucose: DFP vs. Untreated			Glucose: DFP+H2O2 vs. Untreated			Glucose: DFP+H2O2 vs. DFP				Peptone: H2O2 vs. Untreated			Peptone: DFP vs. Untreated			Peptone: DFP+H2O2 vs. Untreated			Peptone: DFP+H2O2 vs. DFP				Peptone vs. glucose: untreated			Peptone vs. glucose: H2O2			Peptone vs. glucose: DFP			Peptone vs. glucose: DFP+H2O2
GENE ID	Gene name	Cluster name	Key gene	Feature	log2FC	p-adj.	regulation	log2FC	p-adj.	regulation	log2FC	p-adj.	regulation	log2FC	p-adj.	regulation		log2FC	p-adj.	regulation	log2FC	p-adj.	regulation	log2FC	p-adj.	regulation	log2FC	p-adj.	regulation		log2FC	p-adj.	regulation	log2FC	p-adj.	regulation	log2FC	p-adj.	regulation	log2FC	p-adj.	regulation
Afu8g00170	ftmA	Fumitremorgin B (ftm) cluster	NRPS	nonribosomal brevianamide peptide synthase	-1.35696	8.53e-15	-1	0.408014	0.0295329	0	-0.925396	7.44e-08	0	-1.33341	5.01e-15	-1		0.124865	0.62938	0	1.49663	7.42e-16	1	0.510643	0.00863861	0	-0.985987	9.35e-08	0		-4.15925	7.6e-123	-1	-2.67743	2.43e-48	-1	-3.07064	4.34e-73	-1	-2.72322	6.39e-54	-1
Afu8g00190	ftmC	Fumitremorgin B (ftm) cluster		cytochrome P450, putative	-1.46548	2.53e-32	-1	-0.00389861	1	0	-0.861369	2.79e-12	0	-0.85747	3.84e-12	0		-0.370632	0.00824044	0	0.615186	2.07e-06	0	-0.994086	3.06e-15	0	-1.60927	6.67e-38	-1		-1.99016	3.01e-60	-1	-0.895315	1.62e-12	0	-1.37108	3.05e-29	-1	-2.12288	8.62e-66	-1
Afu8g00200	ftmD	Fumitremorgin B (ftm) cluster		O-methyltransferase, putative	-1.3817	1.18e-09	-1	0.17416	0.532159	0	-0.374309	0.106156	0	-0.548469	0.0155364	0		-0.657677	0.00772767	0	0.577219	0.0165443	0	-2.18777	4.2e-22	-1	-2.76499	1.99e-34	-1		-1.48371	1.57e-11	-1	-0.759685	0.00109072	0	-1.08065	1.56e-06	-1	-3.29717	6.31e-49	-1
Afu8g00210	ftmPT1	Fumitremorgin B (ftm) cluster	DATS	dimethylallyl tryptophan synthase	-2.34816	8.55e-34	-1	-0.529888	0.0118601	0	-1.69162	1.68e-18	-1	-1.16173	2.74e-09	-1		-0.603703	0.00518008	0	0.623107	0.0029721	0	-1.00129	3.35e-07	-1	-1.62439	8.05e-17	-1		-2.22958	2.49e-31	-1	-0.48513	0.0201535	0	-1.07659	6.07e-08	-1	-1.53925	2.35e-15	-1
Afu8g00220	ftmE	Fumitremorgin B (ftm) cluster		cytochrome P450, putative	-1.81733	1.12e-26	-1	0.407977	0.0264702	0	0.0746827	0.702423	0	-0.333295	0.058453	0		-0.0459907	0.859544	0	1.76361	8.31e-25	1	0.232282	0.220621	0	-1.53133	4.48e-19	-1		-3.07392	7.52e-75	-1	-1.30258	1.71e-13	-1	-1.71828	5.53e-25	-1	-2.91632	1.25e-67	-1
Afu8g00230	ftmF	Fumitremorgin B (ftm) cluster		phytanoyl-CoA dioxygenase family	-2.25673	6.07e-51	-1	0.318743	0.0575988	0	-0.123882	0.459798	0	-0.442624	0.00429344	0		-0.776362	1.28e-06	0	0.833044	7.8e-08	0	-0.423835	0.00625111	0	-1.25688	5.85e-17	-1		-1.21785	4.76e-16	-1	0.26252	0.11881	0	-0.703547	6.1e-06	0	-1.5178	2.01e-24	-1
Afu8g00240	ftmG	Fumitremorgin B (ftm) cluster		cytochrome P450 monooxygenase, putative	-1.75389	1.42e-28	-1	0.852023	7.46e-08	0	-0.0450875	0.808448	0	-0.897111	7.02e-09	0		0.69223	0.00012878	0	2.34108	9.76e-49	1	0.617266	0.000257774	0	-1.72381	2.05e-27	-1		-3.29597	1.74e-96	-1	-0.849853	3.44e-07	0	-1.80692	2.68e-32	-1	-2.63362	1.32e-63	-1
Afu8g00250	ftmPT2	Fumitremorgin B (ftm) cluster	DATS	dimethylallyl tryptophan synthase, putative	-0.81066	6.67e-09	0	0.745311	5.32e-08	0	-1.51563	1.22e-29	-1	-2.26094	4.96e-65	-1		1.37526	3.67e-21	1	2.46877	2.43e-71	1	1.59667	4.55e-30	1	-0.872099	2.11e-10	0		-3.54631	1.72e-147	-1	-1.36039	2.56e-23	-1	-1.82286	1.64e-43	-1	-0.434016	0.00203906	0
Afu8g00260	Afu8g00260	Fumitremorgin B (ftm) cluster		F-box domain and ankyrin repeat protein	-0.53895	0.0146964	0	0.949085	1.93e-07	0	0.414567	0.0294329	0	-0.534518	0.00138356	0		0.466212	0.0237929	0	0.207743	0.342539	0	0.27541	0.15346	0	0.0676664	0.758808	0		-0.638276	0.00126035	0	0.366887	0.0800626	0	-1.37962	3.56e-16	-1	-0.777433	9.69e-06	0
						upregulated in the group:	0			0			0			0				1			4			1			0				0			0			0			0
						total in the group:	9			9			9			9				9			9			9			9				9			9			9			9
						upregulated in the transcriptome:	531			842			1788			1551				517			485			1696			1502				1359			1430			867			1625
						total in the transcriptome:	10130			10130			10130			10130				10130			10130			10130			10130				10130			10130			10130			10130
						p-value:	1			1			1			1				0.376032			0.000539405			0.807909			1				1			1			1			1
						downregulated in the group:	7			0			2			3				0			0			2			6				8			3			8			7
						total in the group:	9			9			9			9				9			9			9			9				9			9			9			9
						downregulated in the transcriptome:	573			1036			1446			1065				455			907			1592			862				968			1104			861			1607
						total in the transcriptome:	10130			10130			10130			10130				10130			10130			10130			10130				10130			10130			10130			10130
						p-value:	5.8276e-08			1			0.375293			0.0599992				1			1			0.425194			2.50538e-05				5.58119e-08			0.0656343			2.20097e-08			6.68729e-05
					Glucose: H2O2 vs. Untreated			Glucose: DFP vs. Untreated			Glucose: DFP+H2O2 vs. Untreated			Glucose: DFP+H2O2 vs. DFP				Peptone: H2O2 vs. Untreated			Peptone: DFP vs. Untreated			Peptone: DFP+H2O2 vs. Untreated			Peptone: DFP+H2O2 vs. DFP				Peptone vs. glucose: untreated			Peptone vs. glucose: H2O2			Peptone vs. glucose: DFP			Peptone vs. glucose: DFP+H2O2
GENE ID	Gene name	Cluster name	Key gene	Feature	log2FC	p-adj.	regulation	log2FC	p-adj.	regulation	log2FC	p-adj.	regulation	log2FC	p-adj.	regulation		log2FC	p-adj.	regulation	log2FC	p-adj.	regulation	log2FC	p-adj.	regulation	log2FC	p-adj.	regulation		log2FC	p-adj.	regulation	log2FC	p-adj.	regulation	log2FC	p-adj.	regulation	log2FC	p-adj.	regulation
Afu8g00370	fma-PKS	fumagillin cluster	PKS	Polyketide synthase	-0.0424765	0.876863	0	-0.603482	0.00203082	0	-2.04886	1.42e-29	-1	-1.44538	3.6e-15	-1		0.724011	0.000245299	0	-2.10584	6.92e-31	-1	-3.2571	3.85e-72	-1	-1.15127	8.93e-10	-1		-0.439987	0.0255684	0	0.326501	0.102526	0	-1.94234	1.82e-26	-1	-1.64823	4.36e-19	-1
Afu8g00380	fma-AT	fumagillin cluster		Putative alpha/beta hydrolase	-0.554198	0.011582	0	-1.14551	1.42e-08	-1	-1.38384	2.48e-12	-1	-0.238335	0.271116	0		-0.199185	0.424925	0	-2.91247	1.4e-50	-1	-4.0095	1.3e-93	-1	-1.09703	7.73e-08	-1		0.847716	2.96e-05	0	1.20273	1.31e-09	1	-0.91925	8.45e-06	0	-1.77794	4.88e-19	-1
Afu8g00390	Afu8g00390	fumagillin cluster		Predicted O-methyltransferase	-0.329444	0.0729617	0	-0.856308	2.01e-07	0	-1.18584	1.18e-13	-1	-0.329528	0.0515543	0		0.227275	0.241322	0	-2.68194	8.07e-65	-1	-3.45551	7.02e-107	-1	-0.77357	2.71e-06	0		0.106247	0.590775	0	0.662966	5.43e-05	0	-1.71938	4.37e-27	-1	-2.16343	3.39e-42	-1
Afu8g00400	Afu8g00400	fumagillin cluster		Protein of unknown function	-0.237575	0.364793	0	-0.90167	4.67e-05	0	-3.95812	4.38e-79	-1	-3.05645	6.51e-47	-1		0.552068	0.0202448	0	-2.4277	1.08e-30	-1	-3.85643	1.55e-75	-1	-1.42873	4.16e-11	-1		-0.206883	0.40727	0	0.582761	0.00900612	0	-1.73291	4.6e-16	-1	-0.105187	0.677122	0
Afu8g00410	metAP	fumagillin cluster		Methionine aminopeptidase type II	-0.504145	0.000498534	0	0.0777898	0.665062	0	-0.568285	3.04e-05	0	-0.646075	2.09e-06	0		0.140965	0.406516	0	-0.148344	0.362234	0	-1.87938	4.59e-46	-1	-1.73104	6.93e-39	-1		0.207987	0.166893	0	0.853097	2.5e-10	0	-0.0181472	0.930132	0	-1.10311	1.54e-16	-1
Afu8g00420	fumR	fumagillin cluster	TF	C6 zinc finger domain protein required for expression of fumagillin and pseurotin gene clusters	0.19487	0.278278	0	0.00725808	0.992745	0	-1.17069	3.48e-15	-1	-1.17795	2.36e-15	-1		0.379936	0.0218305	0	-0.338538	0.0395848	0	-2.11521	4.5e-47	-1	-1.77667	4.14e-33	-1		0.117204	0.5127	0	0.30227	0.0579588	0	-0.228592	0.181267	0	-0.827315	4.67e-08	0
Afu8g00430	Afu8g00430	fumagillin cluster		Protein of unknown function	-0.370984	0.0207803	0	0.0506442	0.806082	0	0.398978	0.00690909	0	0.348334	0.0195456	0		-0.121538	0.511506	0	-1.93179	1.22e-42	-1	-2.6723	7.17e-81	-1	-0.740503	4.14e-07	0		0.678922	3.54e-06	0	0.928368	9.84e-11	0	-1.30352	7.48e-20	-1	-2.39235	1.07e-64	-1
Afu8g00440	Afu8g00440	fumagillin cluster		Baeyer-Villiger monooxygenase	-0.147365	0.383322	0	-0.462155	0.00142628	0	-1.58112	5.46e-32	-1	-1.11896	1.93e-16	-1		0.0624611	0.738993	0	-1.93786	2.38e-47	-1	-2.6058	2.65e-85	-1	-0.667945	1.49e-06	0		-0.0940652	0.57377	0	0.115761	0.469747	0	-1.56977	2.23e-31	-1	-1.11875	1.5e-16	-1
Afu8g00460	Afu8g00460	fumagillin cluster		Predicted aminopeptidase, metalloexopeptidase	0.347598	0.00731678	0	-0.39772	0.00149379	0	-1.18103	4.96e-24	-1	-0.78331	3.57e-11	0		0.379959	0.00306058	0	-0.41479	0.000914389	0	-0.533675	5.98e-06	0	-0.118885	0.371401	0		-0.0402357	0.795744	0	-0.00787499	0.968587	0	-0.0573054	0.720475	0	0.60712	2.91e-07	0
Afu8g00470	Afu8g00470	fumagillin cluster		Protein of unknown function	-0.0300507	0.896567	0	-0.0697029	0.739312	0	0.495347	0.00149484	0	0.56505	0.00026443	0		0.143562	0.458706	0	-1.12309	2.59e-13	-1	-0.81138	8.41e-08	0	0.311705	0.0550944	0		0.477038	0.00289208	0	0.65065	2.81e-05	0	-0.576344	0.00032955	0	-0.829689	4.68e-08	0
Afu8g00480	Afu8g00480	fumagillin cluster		Putative iron-dependent oxygenase	-0.447934	0.0142449	0	-0.705181	3.79e-05	0	-0.178979	0.317109	0	0.526201	0.00182948	0		-0.206476	0.306205	0	-2.77503	1.35e-66	-1	-3.53829	1.08e-107	-1	-0.763259	5.79e-06	0		1.00962	9.67e-10	1	1.25108	1.8e-14	1	-1.06023	2.09e-10	-1	-2.34969	9.43e-48	-1
Afu8g00490	Afu8g00490	fumagillin cluster	PKS	Putative polyketide synthase	-0.420332	0.062692	0	-0.39777	0.0721118	0	-1.93541	4.46e-22	-1	-1.53764	2.27e-14	-1		0.183898	0.461824	0	-2.2243	5.17e-29	-1	-3.0485	4.48e-51	-1	-0.824204	0.000164473	0		0.0365581	0.897516	0	0.640788	0.00172104	0	-1.78997	5.46e-19	-1	-1.07653	4.91e-07	-1
Afu8g00500	Afu8g00500	fumagillin cluster		Putative acetate-CoA ligase	-0.285161	0.12306	0	-0.891444	4.39e-08	0	-1.35629	9.65e-18	-1	-0.464846	0.0047774	0		0.45215	0.0102644	0	-2.55539	7.44e-60	-1	-3.56674	7.34e-115	-1	-1.01135	5.03e-10	-1		0.149339	0.42741	0	0.88665	3.14e-08	0	-1.5146	1.69e-21	-1	-2.06111	1.21e-38	-1
Afu8g00510	Afu8g00510	fumagillin cluster		Predicted oxidoreductase	-0.67915	9.17e-07	0	-0.0223366	0.922435	0	-0.619259	3.47e-06	0	-0.596923	8.66e-06	0		-0.105595	0.538966	0	-2.53424	3.03e-85	-1	-3.50381	2.24e-161	-1	-0.969575	4.15e-13	0		0.446354	0.00124948	0	1.01991	9.21e-15	1	-2.06555	6.75e-57	-1	-2.4382	3.81e-78	-1
Afu8g00520	fma-TC	fumagillin cluster		Membrane-bound terpene cyclase	-0.748085	1.2e-05	0	-0.441821	0.0118887	0	-0.253064	0.141858	0	0.188757	0.285429	0		0.012447	0.958727	0	-2.60673	3.38e-60	-1	-3.86064	3.73e-128	-1	-1.25392	4.12e-14	-1		0.446338	0.00932865	0	1.20687	6.89e-14	1	-1.71857	1.48e-26	-1	-3.16124	1.09e-85	-1
						upregulated in the group:	0			0			0			0				0			0			0			0				1			4			0			0
						total in the group:	15			15			15			15				15			15			15			15				15			15			15			15
						upregulated in the transcriptome:	531			842			1788			1551				517			485			1696			1502				1359			1430			867			1625
						total in the transcriptome:	10130			10130			10130			10130				10130			10130			10130			10130				10130			10130			10130			10130
						p-value:	1			1			1			1				1			1			1			1				0.884947			0.150838			1			1
						downregulated in the group:	0			1			9			5				0			12			13			7				0			0			10			11
						total in the group:	15			15			15			15				15			15			15			15				15			15			15			15
						downregulated in the transcriptome:	573			1036			1446			1065				455			907			1592			862				968			1104			861			1607
						total in the transcriptome:	10130			10130			10130			10130				10130			10130			10130			10130				10130			10130			10130			10130
						p-value:	1			0.801998			5.32425e-05			0.0155368				1			8.75291e-11			2.62786e-09			0.000110295				1			1			3.7859e-08			1.13834e-06
					Glucose: H2O2 vs. Untreated			Glucose: DFP vs. Untreated			Glucose: DFP+H2O2 vs. Untreated			Glucose: DFP+H2O2 vs. DFP				Peptone: H2O2 vs. Untreated			Peptone: DFP vs. Untreated			Peptone: DFP+H2O2 vs. Untreated			Peptone: DFP+H2O2 vs. DFP				Peptone vs. glucose: untreated			Peptone vs. glucose: H2O2			Peptone vs. glucose: DFP			Peptone vs. glucose: DFP+H2O2
GENE ID	Gene name	Cluster name	Key gene	Feature	log2FC	p-adj.	regulation	log2FC	p-adj.	regulation	log2FC	p-adj.	regulation	log2FC	p-adj.	regulation		log2FC	p-adj.	regulation	log2FC	p-adj.	regulation	log2FC	p-adj.	regulation	log2FC	p-adj.	regulation		log2FC	p-adj.	regulation	log2FC	p-adj.	regulation	log2FC	p-adj.	regulation	log2FC	p-adj.	regulation
Afu8g00540	nrps14	Pseurotin A cluster	PKS-NRPS	PKS-NRPS hybrid	0.0663887	0.832092	0	-0.066576	0.833319	0	-0.772793	0.000380916	0	-0.706217	0.0012829	0		0.80183	0.000521561	0	-2.18678	7.75e-25	-1	-2.61412	1.26e-35	-1	-0.427339	0.0614244	0		-0.299616	0.21426	0	0.435825	0.0582753	0	-2.41982	2.17e-30	-1	-2.14094	3.44e-24	-1
Afu8g00550	Afu8g00550	Pseurotin A cluster		methyl transferase	-0.445059	0.0477672	0	-0.584273	0.00619754	0	-0.200971	0.3555	0	0.383302	0.0676756	0		-0.191011	0.450521	0	-2.7321	1.41e-44	-1	-3.44927	4.74e-71	-1	-0.71717	0.000440992	0		0.838848	3.98e-05	0	1.0929	4.56e-08	1	-1.30897	6.99e-11	-1	-2.40945	4.61e-35	-1
Afu8g00560	Afu8g00560	Pseurotin A cluster		Cytochrome P450 monooxygenase	-0.282438	0.0874687	0	0.0987509	0.597846	0	-0.356732	0.016498	0	-0.455483	0.00200443	0		0.00923119	0.964002	0	-2.15331	1.17e-52	-1	-3.33367	3.49e-124	-1	-1.18037	3.32e-16	-1		0.557347	0.000174197	0	0.849016	3.81e-09	0	-1.69471	6.17e-33	-1	-2.41959	1.89e-65	-1
Afu8g00570	Afu8g00570	Pseurotin A cluster		Hydrolase	-0.636507	0.00194691	0	-0.317742	0.142312	0	-0.466255	0.0172073	0	-0.148513	0.484711	0		0.174625	0.470276	0	-1.77685	4.61e-21	-1	-2.9745	2.54e-57	-1	-1.19765	4.96e-10	-1		-0.0223635	0.941976	0	0.788768	4.43e-05	0	-1.48147	5.81e-15	-1	-2.53061	1.59e-41	-1
						upregulated in the group:	0			0			0			0				0			0			0			0				0			1			0			0
						total in the group:	4			4			4			4				4			4			4			4				4			4			4			4
						upregulated in the transcriptome:	531			842			1788			1551				517			485			1696			1502				1359			1430			867			1625
						total in the transcriptome:	10130			10130			10130			10130				10130			10130			10130			10130				10130			10130			10130			10130
						p-value:	1			1			1			1				1			1			1			1				1			0.456002			1			1
						downregulated in the group:	0			0			0			0				0			4			4			2				0			0			4			4
						total in the group:	4			4			4			4				4			4			4			4				4			4			4			4
						downregulated in the transcriptome:	573			1036			1446			1065				455			907			1592			862				968			1104			861			1607
						total in the transcriptome:	10130			10130			10130			10130				10130			10130			10130			10130				10130			10130			10130			10130
						p-value:	1			1			1			1				1			6.3881e-05			0.00060807			0.0386423				1			1			5.18563e-05			0.000631336
					Glucose: H2O2 vs. Untreated			Glucose: DFP vs. Untreated			Glucose: DFP+H2O2 vs. Untreated			Glucose: DFP+H2O2 vs. DFP				Peptone: H2O2 vs. Untreated			Peptone: DFP vs. Untreated			Peptone: DFP+H2O2 vs. Untreated			Peptone: DFP+H2O2 vs. DFP				Peptone vs. glucose: untreated			Peptone vs. glucose: H2O2			Peptone vs. glucose: DFP			Peptone vs. glucose: DFP+H2O2
GENE ID	Gene name	Cluster name	Key gene	Feature	log2FC	p-adj.	regulation	log2FC	p-adj.	regulation	log2FC	p-adj.	regulation	log2FC	p-adj.	regulation		log2FC	p-adj.	regulation	log2FC	p-adj.	regulation	log2FC	p-adj.	regulation	log2FC	p-adj.	regulation		log2FC	p-adj.	regulation	log2FC	p-adj.	regulation	log2FC	p-adj.	regulation	log2FC	p-adj.	regulation
Afu8g00620	cdpNPT	Afu8g01640 cluster	DATS	dimethylallyl tryptophan synthase, putative	-1.52115	1.56e-17	-1	2.56785	9.28e-69	1	1.89894	1.61e-37	1	-0.668907	1.45e-06	0		0.671702	2.79e-06	0	1.24237	2.85e-20	1	0.822218	9.68e-10	0	-0.420148	0.00254888	0		2.593	1.53e-70	1	4.78585	2.4e-195	1	1.26752	3.89e-21	1	1.51628	1.61e-29	1
Afu8g01630	Afu8g01630	Afu8g01640 cluster		Flavin adenine dinucleotide binding, oxidoreductase	2.86044	2.37e-14	1	-0.570718	0.239311	0	1.59437	2.84e-05	1	2.16508	2.53e-09	1		0.581209	0.124036	0	-0.225036	0.591958	0	0.997195	0.00197761	0	1.22223	0.00020859	1		1.11138	0.00525166	1	-1.16785	0.000320232	-1	1.45706	0.000151081	1	0.514209	0.125336	0
Afu8g01640	Afu8g01640	Afu8g01640 cluster	NRPS	Nonribosomal peptide synthase	3.18139	0.0381011	1	0.467835	0.840056	0	1.5266	0.337639	0	1.05876	0.417493	0		-0.381826	0.82498	0	-1.31979	0.413863	0	5.42667	1.11e-11	1	6.74645	3.63e-09	1		1.05152	0.554718	0	-2.51169	0.0286387	-1	-0.736097	0.701301	0	4.95159	5.1e-10	1
						upregulated in the group:	2			1			2			1				0			1			1			2				2			1			2			2
						total in the group:	3			3			3			3				3			3			3			3				3			3			3			3
						upregulated in the transcriptome:	531			842			1788			1551				517			485			1696			1502				1359			1430			867			1625
						total in the transcriptome:	10130			10130			10130			10130				10130			10130			10130			10130				10130			10130			10130			10130
						p-value:	0.00794188			0.229227			0.0824369			0.392623				1			0.136879			0.422906			0.0594084				0.0491393			0.366556			0.0207025			0.0689156
						downregulated in the group:	1			0			0			0				0			0			0			0				0			2			0			0
						total in the group:	3			3			3			3				3			3			3			3				3			3			3			3
						downregulated in the transcriptome:	573			1036			1446			1065				455			907			1592			862				968			1104			861			1607
						total in the transcriptome:	10130			10130			10130			10130				10130			10130			10130			10130				10130			10130			10130			10130
						p-value:	0.160291			1			1			1				1			1			1			1				1			0.0330207			1			1
					Glucose: H2O2 vs. Untreated			Glucose: DFP vs. Untreated			Glucose: DFP+H2O2 vs. Untreated			Glucose: DFP+H2O2 vs. DFP				Peptone: H2O2 vs. Untreated			Peptone: DFP vs. Untreated			Peptone: DFP+H2O2 vs. Untreated			Peptone: DFP+H2O2 vs. DFP				Peptone vs. glucose: untreated			Peptone vs. glucose: H2O2			Peptone vs. glucose: DFP			Peptone vs. glucose: DFP+H2O2
GENE ID	Gene name	Cluster name	Key gene	Feature	log2FC	p-adj.	regulation	log2FC	p-adj.	regulation	log2FC	p-adj.	regulation	log2FC	p-adj.	regulation		log2FC	p-adj.	regulation	log2FC	p-adj.	regulation	log2FC	p-adj.	regulation	log2FC	p-adj.	regulation		log2FC	p-adj.	regulation	log2FC	p-adj.	regulation	log2FC	p-adj.	regulation	log2FC	p-adj.	regulation
Afu8g02350	Afu8g02350	Afu8g02350 cluster	PKS	polyketide synthase, putative	-0.119947	0.829242	0	2.05265	1.19e-09	1	1.03956	0.00331102	1	-1.01309	0.000352623	-1		-0.139017	0.741595	0	0.347527	0.315113	0	-1.2878	0.000118932	-1	-1.63533	9.03e-07	-1		0.646119	0.0871145	0	0.627049	0.0951362	0	-1.059	0.000231417	-1	-1.68124	4.35e-07	-1
Afu8g02360	Afu8g02360	Afu8g02350 cluster		TRI7-like toxin biosynthesis protein, putative	-2.79086	NA	0	0.888686	0.599417	0	1.45253	0.296556	0	0.563847	0.641128	0		0.500143	NA	0	1.58526	NA	0	1.04647	0.561346	0	-0.538791	0.737939	0		-1.72343	0.360289	0	1.56758	0.458318	0	-1.02686	0.474682	0	-2.1295	0.101277	0
Afu8g02380	Afu8g02380	Afu8g02350 cluster		FAD-dependent monooxygenase, putative	-1.02856	NA	0	1.08667	0.349861	0	0.77825	0.476794	0	-0.308424	0.754602	0		-2.56443	0.16314	0	0.581494	0.693695	0	1.32826	0.24872	0	0.746761	0.525349	0		-1.45485	0.26109	0	-2.99072	0.0826306	0	-1.96003	0.0616116	0	-0.904845	0.358415	0
Afu8g02390	Afu8g02390	Afu8g02350 cluster		conserved hypothetical protein	-2.75985	NA	0	0.0837688	0.995977	0	-0.103334	0.970269	0	-0.187103	0.936034	0		0.658815	NA	0	-0.825459	NA	0	1.03197	0.697071	0	1.85743	0.47649	0		-2.51577	0.31709	0	0.902899	0.761281	0	-3.425	0.151608	0	-1.38046	0.545189	0
Afu8g02400	Afu8g02400	Afu8g02350 cluster		geranylgeranyl pyrophosphate synthetase	0.547603	NA	0	3.2714	0.0829442	0	4.11114	0.0164139	1	0.83974	0.541669	0		-0.491309	NA	0	0.630175	NA	0	1.3706	0.445484	0	0.740426	0.68417	0		0.839609	0.731525	0	-0.199303	0.948289	0	-1.80162	0.286832	0	-1.90093	0.174535	0
Afu8g02410	Afu8g02410	Afu8g02350 cluster		UbiA prenyltransferase family protein	-1.37597	NA	0	1.60511	0.504567	0	1.64422	0.43849	0	0.0391163	0.987763	0		-1.1758	NA	0	1.79716	NA	0	3.19861	0.0836551	0	1.40145	0.41969	0		-0.346723	0.911864	0	0	1	0	-0.154673	0.953304	0	1.20766	0.478168	0
Afu8g02420	Afu8g02420	Afu8g02350 cluster		conserved hypothetical protein	-0.277218	0.503422	0	-0.737694	0.0388881	0	0.376398	0.26201	0	1.11409	0.000366148	1		0.114986	0.775899	0	-0.493221	0.143379	0	-1.11512	0.000298514	-1	-0.621897	0.061459	0		0.307408	0.391466	0	0.699612	0.0337585	0	0.551881	0.1157	0	-1.18411	0.000146863	-1
Afu8g02430	Afu8g02430	Afu8g02350 cluster		zinc-binding alcohol dehydrogenase, putative	1.28978	7.98e-05	1	-0.52549	0.172785	0	5.07757	4.05e-72	1	5.60306	5.25e-98	1		1.4782	2.86e-07	1	0.217363	0.55242	0	6.60386	6.42e-157	1	6.38649	5.37e-148	1		-0.137441	0.738325	0	0.0509833	0.889396	0	0.605411	0.0737961	0	1.38884	1.16e-10	1
						upregulated in the group:	1			1			3			2				1			0			1			1				0			0			0			1
						total in the group:	8			8			8			8				8			8			8			8				8			8			8			8
						upregulated in the transcriptome:	531			842			1788			1551				517			485			1696			1502				1359			1430			867			1625
						total in the transcriptome:	10130			10130			10130			10130				10130			10130			10130			10130				10130			10130			10130			10130
						p-value:	0.350071			0.500664			0.153755			0.352673				0.342446			1			0.769245			0.723181				1			1			1			0.753232
						downregulated in the group:	0			0			0			1				0			0			2			1				0			0			1			2
						total in the group:	8			8			8			8				8			8			8			8				8			8			8			8
						downregulated in the transcriptome:	573			1036			1446			1065				455			907			1592			862				968			1104			861			1607
						total in the transcriptome:	10130			10130			10130			10130				10130			10130			10130			10130				10130			10130			10130			10130
						p-value:	1			1			1			0.58892				1			1			0.365464			0.509204				1			1			0.50878			0.370135

## Sheet: Sheet 6
												1 – Figures show the number of clusters where the cluster genes were enriched (Fisher exact test; p < 0.05) in the studied gene group.
												Data of representative clusters are also presented as the number of upregulated or downregulated genes / the number of cluster genes.
