# Supplementary material for: The Oxidative Stress Response Highly Depends on Glucose and Iron Availability in Aspergillus fumigatus
Source: J Fungi (Basel). 2024 Mar 18;10(3):221. doi: 10.3390/jof10030221 (PMC10970741; doi:10.3390/jof10030221)
Supplement: Supplementary file 1 [file jof-10-00221-s001.zip › Table S2 enrichment.xlsx]

## Sheet: Overview
	Table S2	Results of the gene set enrichment analyses.
	Sheet 1	H2O2 vs. untreated, DFP vs. untreated, DFP + H2O2 vs. untreated, DFP + H2O2 vs. DFP (glucose + peptone)
	Sheet 2	H2O2 vs. untreated, DFP vs. untreated, DFP + H2O2 vs. untreated, DFP + H2O2 vs. DFP (peptone)
	Sheet 3	Peptone vs. glucose + peptone (untreated, H2O2 treated, DFP treated, and DFP + H2O2 treated cultures)

## Sheet: on glucose
A.fumigatus Af273	H2O2	vs.	untreated	upregulated	on glucose-peptone
Enrichment FDR	nGenes	Pathway Genes	Fold Enrichment	Pathway	URL	Genes
9.01583e-23	44	123	6.80743	Biosynthesis of amino acids	http://www.genome.jp/kegg-bin/show_pathway?afm01230	AFUA_1G02110 AFUA_1G06810 AFUA_1G13090 AFUA_1G13740 AFUA_1G14090 AFUA_1G14570 AFUA_1G15000 AFUA_2G04310 AFUA_2G06230 AFUA_2G07350 AFUA_2G11260 AFUA_2G11490 AFUA_2G12470 AFUA_2G13250 AFUA_2G14210 AFUA_3G06830 AFUA_3G07790 AFUA_3G08980 AFUA_3G09320 AFUA_3G10310 AFUA_3G11710 AFUA_4G03950 AFUA_4G06160 AFUA_4G06900 AFUA_4G07190 AFUA_4G07210 AFUA_4G07710 AFUA_4G10460 AFUA_4G11240 AFUA_4G11340 AFUA_4G11…
4.02701e-21	41	116	6.72607	Cellular amino acid biosynthetic process	http://amigo.geneontology.org/amigo/term/GO:0008652	AFUA_1G02110 AFUA_1G13090 AFUA_1G13740 AFUA_1G14090 AFUA_1G14570 AFUA_1G15000 AFUA_2G04310 AFUA_2G06230 AFUA_2G07350 AFUA_2G10070 AFUA_2G11260 AFUA_2G11490 AFUA_2G12470 AFUA_2G13250 AFUA_2G14210 AFUA_3G06830 AFUA_3G07790 AFUA_3G08980 AFUA_3G09320 AFUA_3G10310 AFUA_3G11710 AFUA_4G03950 AFUA_4G06160 AFUA_4G06900 AFUA_4G07190 AFUA_4G07210 AFUA_4G10460 AFUA_4G11240 AFUA_4G11340 AFUA_4G11980 AFUA_5G05…
4.17858e-21	80	445	3.4211	Carboxylic acid metabolic process	http://amigo.geneontology.org/amigo/term/GO:0019752	AFUA_1G02110 AFUA_1G02570 AFUA_1G05620 AFUA_1G10380 AFUA_1G13090 AFUA_1G13710 AFUA_1G13740 AFUA_1G14090 AFUA_1G14570 AFUA_1G15000 AFUA_1G16710 AFUA_2G00450 AFUA_2G02490 AFUA_2G02590 AFUA_2G04310 AFUA_2G05650 AFUA_2G06000 AFUA_2G06230 AFUA_2G07350 AFUA_2G08280 AFUA_2G08670 AFUA_2G10070 AFUA_2G11260 AFUA_2G11490 AFUA_2G12470 AFUA_2G13250 AFUA_2G14210 AFUA_2G16330 AFUA_3G00740 AFUA_3G03350 AFUA_3G03…
4.6628e-21	49	173	5.38996	Carboxylic acid biosynthetic process	http://amigo.geneontology.org/amigo/term/GO:0046394	AFUA_1G02110 AFUA_1G10380 AFUA_1G13090 AFUA_1G13740 AFUA_1G14090 AFUA_1G14570 AFUA_1G15000 AFUA_1G16710 AFUA_2G04310 AFUA_2G06230 AFUA_2G07350 AFUA_2G08670 AFUA_2G10070 AFUA_2G11260 AFUA_2G11490 AFUA_2G12470 AFUA_2G13250 AFUA_2G14210 AFUA_3G00740 AFUA_3G04220 AFUA_3G06560 AFUA_3G06830 AFUA_3G07790 AFUA_3G08980 AFUA_3G09320 AFUA_3G10310 AFUA_3G11710 AFUA_4G03950 AFUA_4G06160 AFUA_4G06900 AFUA_4G07…
4.6628e-21	60	261	4.37468	Cellular amino acid metabolic process	http://amigo.geneontology.org/amigo/term/GO:0006520	AFUA_1G02110 AFUA_1G02570 AFUA_1G05620 AFUA_1G13090 AFUA_1G13710 AFUA_1G13740 AFUA_1G14090 AFUA_1G14570 AFUA_1G15000 AFUA_2G02490 AFUA_2G02590 AFUA_2G04310 AFUA_2G05650 AFUA_2G06000 AFUA_2G06230 AFUA_2G07350 AFUA_2G10070 AFUA_2G11260 AFUA_2G11490 AFUA_2G12470 AFUA_2G13250 AFUA_2G14210 AFUA_3G03350 AFUA_3G03420 AFUA_3G06830 AFUA_3G07790 AFUA_3G08980 AFUA_3G09320 AFUA_3G10310 AFUA_3G11710 AFUA_4G03…
1.46491e-20	80	458	3.32399	Oxoacid metabolic process	http://amigo.geneontology.org/amigo/term/GO:0043436	AFUA_1G02110 AFUA_1G02570 AFUA_1G05620 AFUA_1G10380 AFUA_1G13090 AFUA_1G13710 AFUA_1G13740 AFUA_1G14090 AFUA_1G14570 AFUA_1G15000 AFUA_1G16710 AFUA_2G00450 AFUA_2G02490 AFUA_2G02590 AFUA_2G04310 AFUA_2G05650 AFUA_2G06000 AFUA_2G06230 AFUA_2G07350 AFUA_2G08280 AFUA_2G08670 AFUA_2G10070 AFUA_2G11260 AFUA_2G11490 AFUA_2G12470 AFUA_2G13250 AFUA_2G14210 AFUA_2G16330 AFUA_3G00740 AFUA_3G03350 AFUA_3G03…
1.63624e-19	80	476	3.19829	Organic acid metabolic process	http://amigo.geneontology.org/amigo/term/GO:0006082	AFUA_1G02110 AFUA_1G02570 AFUA_1G05620 AFUA_1G10380 AFUA_1G13090 AFUA_1G13710 AFUA_1G13740 AFUA_1G14090 AFUA_1G14570 AFUA_1G15000 AFUA_1G16710 AFUA_2G00450 AFUA_2G02490 AFUA_2G02590 AFUA_2G04310 AFUA_2G05650 AFUA_2G06000 AFUA_2G06230 AFUA_2G07350 AFUA_2G08280 AFUA_2G08670 AFUA_2G10070 AFUA_2G11260 AFUA_2G11490 AFUA_2G12470 AFUA_2G13250 AFUA_2G14210 AFUA_2G16330 AFUA_3G00740 AFUA_3G03350 AFUA_3G03…
3.83123e-19	49	192	4.85658	Organic acid biosynthetic process	http://amigo.geneontology.org/amigo/term/GO:0016053	AFUA_1G02110 AFUA_1G10380 AFUA_1G13090 AFUA_1G13740 AFUA_1G14090 AFUA_1G14570 AFUA_1G15000 AFUA_1G16710 AFUA_2G04310 AFUA_2G06230 AFUA_2G07350 AFUA_2G08670 AFUA_2G10070 AFUA_2G11260 AFUA_2G11490 AFUA_2G12470 AFUA_2G13250 AFUA_2G14210 AFUA_3G00740 AFUA_3G04220 AFUA_3G06560 AFUA_3G06830 AFUA_3G07790 AFUA_3G08980 AFUA_3G09320 AFUA_3G10310 AFUA_3G11710 AFUA_4G03950 AFUA_4G06160 AFUA_4G06900 AFUA_4G07…
4.26636e-15	59	332	3.38181	Small molecule biosynthetic process	http://amigo.geneontology.org/amigo/term/GO:0044283	AFUA_1G02110 AFUA_1G10380 AFUA_1G13090 AFUA_1G13740 AFUA_1G14090 AFUA_1G14570 AFUA_1G15000 AFUA_1G16710 AFUA_2G04310 AFUA_2G05830 AFUA_2G06230 AFUA_2G07350 AFUA_2G08580 AFUA_2G08670 AFUA_2G10070 AFUA_2G11260 AFUA_2G11490 AFUA_2G12470 AFUA_2G13250 AFUA_2G14210 AFUA_3G00740 AFUA_3G03400 AFUA_3G03420 AFUA_3G04220 AFUA_3G06560 AFUA_3G06830 AFUA_3G07790 AFUA_3G08980 AFUA_3G09320 AFUA_3G10310 AFUA_3G11…
9.26737e-15	70	455	2.92767	Biosynthesis of secondary metabolites	http://www.genome.jp/kegg-bin/show_pathway?afm01110	AFUA_1G02110 AFUA_1G02820 AFUA_1G06810 AFUA_1G13090 AFUA_1G13740 AFUA_1G14090 AFUA_1G14570 AFUA_1G15000 AFUA_2G00450 AFUA_2G04310 AFUA_2G06230 AFUA_2G07350 AFUA_2G08250 AFUA_2G08670 AFUA_2G11260 AFUA_2G11490 AFUA_2G12470 AFUA_2G13250 AFUA_2G14210 AFUA_2G16330 AFUA_3G06210 AFUA_3G06830 AFUA_3G07790 AFUA_3G08980 AFUA_3G09320 AFUA_3G10310 AFUA_3G11710 AFUA_4G00290 AFUA_4G03950 AFUA_4G06160 AFUA_4G06…
1.43829e-14	30	92	6.20539	Alpha-amino acid biosynthetic process	http://amigo.geneontology.org/amigo/term/GO:1901607	AFUA_1G13090 AFUA_2G04310 AFUA_2G07350 AFUA_2G10070 AFUA_2G11490 AFUA_2G12470 AFUA_2G13250 AFUA_3G06830 AFUA_3G07790 AFUA_3G08980 AFUA_3G09320 AFUA_3G10310 AFUA_3G11710 AFUA_4G03950 AFUA_4G06900 AFUA_4G07190 AFUA_4G07210 AFUA_4G10460 AFUA_4G11240 AFUA_4G11340 AFUA_4G11980 AFUA_5G05500 AFUA_5G05590 AFUA_5G07210 AFUA_5G08120 AFUA_5G08890 AFUA_6G02910 AFUA_6G04970 AFUA_6G07390 AFUA_8G02150
1.78214e-14	102	853	2.27555	Small molecule metabolic process	http://amigo.geneontology.org/amigo/term/GO:0044281	AFUA_1G02110 AFUA_1G02570 AFUA_1G05620 AFUA_1G06040 AFUA_1G10380 AFUA_1G13090 AFUA_1G13710 AFUA_1G13740 AFUA_1G14090 AFUA_1G14570 AFUA_1G15000 AFUA_1G16710 AFUA_2G00450 AFUA_2G02490 AFUA_2G02590 AFUA_2G04310 AFUA_2G05650 AFUA_2G05830 AFUA_2G06000 AFUA_2G06230 AFUA_2G07350 AFUA_2G08280 AFUA_2G08580 AFUA_2G08670 AFUA_2G10070 AFUA_2G11260 AFUA_2G11490 AFUA_2G12470 AFUA_2G13250 AFUA_2G13470 AFUA_2G14…
4.61545e-12	36	160	4.28172	Alpha-amino acid metabolic process	http://amigo.geneontology.org/amigo/term/GO:1901605	AFUA_1G13090 AFUA_2G02490 AFUA_2G04310 AFUA_2G06000 AFUA_2G06230 AFUA_2G07350 AFUA_2G10070 AFUA_2G11490 AFUA_2G12470 AFUA_2G13250 AFUA_3G06830 AFUA_3G07790 AFUA_3G08980 AFUA_3G09320 AFUA_3G10310 AFUA_3G11710 AFUA_4G03950 AFUA_4G06900 AFUA_4G07190 AFUA_4G07210 AFUA_4G10460 AFUA_4G11240 AFUA_4G11340 AFUA_4G11980 AFUA_5G05500 AFUA_5G05590 AFUA_5G07210 AFUA_5G08120 AFUA_5G08890 AFUA_5G11290 AFUA_5G13…
1.38773e-11	17	34	9.51493	2-Oxocarboxylic acid metabolism	http://www.genome.jp/kegg-bin/show_pathway?afm01210	AFUA_1G06810 AFUA_1G15000 AFUA_2G11260 AFUA_2G11490 AFUA_2G12470 AFUA_2G14210 AFUA_3G06830 AFUA_3G10310 AFUA_4G06160 AFUA_4G07210 AFUA_4G10460 AFUA_5G04230 AFUA_5G05590 AFUA_5G08120 AFUA_5G08890 AFUA_6G02910 AFUA_6G07390
1.47319e-07	20	77	4.94282	N-acyltransferase activity	http://amigo.geneontology.org/amigo/term/GO:0016410	AFUA_1G14980 AFUA_1G16760 AFUA_2G00570 AFUA_2G11490 AFUA_2G17520 AFUA_3G00760 AFUA_3G00870 AFUA_3G01260 AFUA_3G01610 AFUA_3G03400 AFUA_3G07750 AFUA_4G09300 AFUA_4G13950 AFUA_4G14730 AFUA_5G08120 AFUA_6G02910 AFUA_6G03350 AFUA_6G07920 AFUA_7G00380 AFUA_7G00850
1.94987e-07	8	10	15.2239	Arginine biosynthetic process	http://amigo.geneontology.org/amigo/term/GO:0006526	AFUA_2G04310 AFUA_2G10070 AFUA_2G11490 AFUA_2G12470 AFUA_3G07790 AFUA_4G07190 AFUA_5G08120 AFUA_6G02910
1.94987e-07	19	71	5.0925	N-acetyltransferase activity	http://amigo.geneontology.org/amigo/term/GO:0008080	AFUA_1G14980 AFUA_1G16760 AFUA_2G00570 AFUA_2G11490 AFUA_2G17520 AFUA_3G00760 AFUA_3G00870 AFUA_3G01260 AFUA_3G01610 AFUA_3G07750 AFUA_4G09300 AFUA_4G13950 AFUA_4G14730 AFUA_5G08120 AFUA_6G02910 AFUA_6G03350 AFUA_6G07920 AFUA_7G00380 AFUA_7G00850
2.54822e-07	21	88	4.54121	Acetyltransferase activity	http://amigo.geneontology.org/amigo/term/GO:0016407	AFUA_1G14980 AFUA_1G16760 AFUA_2G00570 AFUA_2G11490 AFUA_2G17520 AFUA_3G00760 AFUA_3G00870 AFUA_3G01260 AFUA_3G01610 AFUA_3G04220 AFUA_3G07750 AFUA_4G09300 AFUA_4G13950 AFUA_4G14730 AFUA_5G07210 AFUA_5G08120 AFUA_6G02910 AFUA_6G03350 AFUA_6G07920 AFUA_7G00380 AFUA_7G00850
6.10406e-07	8	11	13.8399	Lysine biosynthetic process	http://amigo.geneontology.org/amigo/term/GO:0009085	AFUA_3G06830 AFUA_3G11710 AFUA_4G10460 AFUA_4G11240 AFUA_4G11340 AFUA_5G05590 AFUA_5G08890 AFUA_6G07390
7.85706e-07	9	15	11.4179	Arginine metabolic process	http://amigo.geneontology.org/amigo/term/GO:0006525	AFUA_2G04310 AFUA_2G10070 AFUA_2G11490 AFUA_2G12470 AFUA_3G07790 AFUA_4G07190 AFUA_5G08120 AFUA_6G02910 AFUA_8G02150
1.581e-06	8	12	12.6866	Lysine metabolic process	http://amigo.geneontology.org/amigo/term/GO:0006553	AFUA_3G06830 AFUA_3G11710 AFUA_4G10460 AFUA_4G11240 AFUA_4G11340 AFUA_5G05590 AFUA_5G08890 AFUA_6G07390
5.90933e-06	14	48	5.55037	Glutamine family amino acid metabolic process	http://amigo.geneontology.org/amigo/term/GO:0009064	AFUA_1G13090 AFUA_2G04310 AFUA_2G06000 AFUA_2G06230 AFUA_2G07350 AFUA_2G10070 AFUA_2G11490 AFUA_2G12470 AFUA_3G07790 AFUA_4G06900 AFUA_4G07190 AFUA_5G08120 AFUA_6G02910 AFUA_8G02150
5.90933e-06	10	23	8.27385	Glutamine family amino acid biosynthetic process	http://amigo.geneontology.org/amigo/term/GO:0009084	AFUA_2G04310 AFUA_2G07350 AFUA_2G10070 AFUA_2G11490 AFUA_2G12470 AFUA_3G07790 AFUA_4G07190 AFUA_5G08120 AFUA_6G02910 AFUA_8G02150
6.81339e-06	7	10	13.3209	Lysine biosynthesis	http://www.genome.jp/kegg-bin/show_pathway?afm00300	AFUA_3G06830 AFUA_3G11710 AFUA_4G10460 AFUA_4G11240 AFUA_4G11340 AFUA_5G05590 AFUA_5G08890
8.87747e-06	12	36	6.34328	Aspartate family amino acid biosynthetic process	http://amigo.geneontology.org/amigo/term/GO:0009067	AFUA_3G06830 AFUA_3G08980 AFUA_3G11710 AFUA_4G03950 AFUA_4G06900 AFUA_4G10460 AFUA_4G11240 AFUA_4G11340 AFUA_5G05590 AFUA_5G07210 AFUA_5G08890 AFUA_6G07390
1.76707e-05	94	1089	1.64261	Metabolic pathways	http://www.genome.jp/kegg-bin/show_pathway?afm01100	AFUA_1G00500 AFUA_1G02110 AFUA_1G02820 AFUA_1G06810 AFUA_1G11560 AFUA_1G13090 AFUA_1G13740 AFUA_1G14090 AFUA_1G14570 AFUA_1G15000 AFUA_2G00450 AFUA_2G00590 AFUA_2G04310 AFUA_2G06000 AFUA_2G06230 AFUA_2G07350 AFUA_2G08280 AFUA_2G08580 AFUA_2G08670 AFUA_2G10070 AFUA_2G11260 AFUA_2G11490 AFUA_2G12470 AFUA_2G13250 AFUA_2G13295 AFUA_2G13470 AFUA_2G14210 AFUA_2G16330 AFUA_2G17300 AFUA_3G04150 AFUA_3G04…
3.17816e-05	28	190	2.8044	Acyltransferase activity	http://amigo.geneontology.org/amigo/term/GO:0016746	AFUA_1G06040 AFUA_1G14980 AFUA_1G15000 AFUA_1G16710 AFUA_1G16760 AFUA_2G00570 AFUA_2G11490 AFUA_2G17520 AFUA_3G00760 AFUA_3G00870 AFUA_3G01260 AFUA_3G01610 AFUA_3G03400 AFUA_3G04220 AFUA_3G07750 AFUA_4G09300 AFUA_4G10460 AFUA_4G13950 AFUA_4G14730 AFUA_5G04230 AFUA_5G07210 AFUA_5G08120 AFUA_6G02910 AFUA_6G03350 AFUA_6G03540 AFUA_6G07920 AFUA_7G00380 AFUA_7G00850
0.000118237	12	45	5.07463	Aspartate family amino acid metabolic process	http://amigo.geneontology.org/amigo/term/GO:0009066	AFUA_3G06830 AFUA_3G08980 AFUA_3G11710 AFUA_4G03950 AFUA_4G06900 AFUA_4G10460 AFUA_4G11240 AFUA_4G11340 AFUA_5G05590 AFUA_5G07210 AFUA_5G08890 AFUA_6G07390
0.000126026	8	19	8.01257	Arginine biosynthesis	http://www.genome.jp/kegg-bin/show_pathway?afm00220	AFUA_2G04310 AFUA_2G06000 AFUA_2G11490 AFUA_2G12470 AFUA_3G07790 AFUA_4G07190 AFUA_5G08120 AFUA_6G02910
0.000180752	20	120	3.17164	Vitamin binding	http://amigo.geneontology.org/amigo/term/GO:0019842	AFUA_1G10380 AFUA_1G14090 AFUA_2G12470 AFUA_2G12820 AFUA_3G00560 AFUA_3G03350 AFUA_3G03420 AFUA_3G08980 AFUA_3G09320 AFUA_3G10310 AFUA_4G03950 AFUA_4G07710 AFUA_4G11240 AFUA_4G11650 AFUA_6G00290 AFUA_6G04970 AFUA_7G00690 AFUA_7G05900 AFUA_8G01640 AFUA_8G02150
0.000183377	24	163	2.80194	Acyltransferase activity, transferring groups other than amino-acyl groups	http://amigo.geneontology.org/amigo/term/GO:0016747	AFUA_1G06040 AFUA_1G14980 AFUA_1G16710 AFUA_1G16760 AFUA_2G00570 AFUA_2G11490 AFUA_2G17520 AFUA_3G00760 AFUA_3G00870 AFUA_3G01260 AFUA_3G01610 AFUA_3G03400 AFUA_3G04220 AFUA_3G07750 AFUA_4G09300 AFUA_4G13950 AFUA_4G14730 AFUA_5G07210 AFUA_5G08120 AFUA_6G02910 AFUA_6G03350 AFUA_6G07920 AFUA_7G00380 AFUA_7G00850
0.000280112	8	21	7.24947	Branched-chain amino acid biosynthetic process	http://amigo.geneontology.org/amigo/term/GO:0009082	AFUA_1G15000 AFUA_2G11260 AFUA_2G14210 AFUA_3G06830 AFUA_3G10310 AFUA_4G06160 AFUA_4G07210 AFUA_6G13590
0.000335644	73	841	1.65182	Organonitrogen compound biosynthetic process	http://amigo.geneontology.org/amigo/term/GO:1901566	AFUA_1G02110 AFUA_1G02570 AFUA_1G05620 AFUA_1G06810 AFUA_1G13090 AFUA_1G13710 AFUA_1G13740 AFUA_1G14090 AFUA_1G14570 AFUA_1G15000 AFUA_1G16660 AFUA_1G16710 AFUA_2G02590 AFUA_2G04310 AFUA_2G05120 AFUA_2G05650 AFUA_2G06230 AFUA_2G07350 AFUA_2G08580 AFUA_2G08670 AFUA_2G10070 AFUA_2G11260 AFUA_2G11490 AFUA_2G12470 AFUA_2G13250 AFUA_2G14210 AFUA_3G00740 AFUA_3G03350 AFUA_3G03400 AFUA_3G03420 AFUA_3G03…
0.000615725	12	53	4.30865	Amino acid activation	http://amigo.geneontology.org/amigo/term/GO:0043038	AFUA_1G02570 AFUA_1G05620 AFUA_1G13710 AFUA_2G02590 AFUA_2G05650 AFUA_3G03350 AFUA_3G03420 AFUA_5G05920 AFUA_5G10640 AFUA_6G07640 AFUA_6G12630 AFUA_8G04800
0.000765123	10	38	5.00786	TRNA aminoacylation for protein translation	http://amigo.geneontology.org/amigo/term/GO:0006418	AFUA_1G02570 AFUA_1G05620 AFUA_1G13710 AFUA_2G02590 AFUA_2G05650 AFUA_5G05920 AFUA_5G10640 AFUA_6G07640 AFUA_6G12630 AFUA_8G04800
0.000792822	5	8	11.8937	Lysine biosynthetic process via aminoadipic acid	http://amigo.geneontology.org/amigo/term/GO:0019878	AFUA_3G11710 AFUA_4G10460 AFUA_4G11240 AFUA_4G11340 AFUA_5G08890
0.000876691	89	1119	1.51354	Small molecule binding	http://amigo.geneontology.org/amigo/term/GO:0036094	AFUA_1G00500 AFUA_1G01600 AFUA_1G01640 AFUA_1G02570 AFUA_1G02820 AFUA_1G05620 AFUA_1G10380 AFUA_1G13320 AFUA_1G13710 AFUA_1G13740 AFUA_1G14090 AFUA_1G14570 AFUA_1G14630 AFUA_1G17690 AFUA_2G00450 AFUA_2G00730 AFUA_2G02590 AFUA_2G04310 AFUA_2G05120 AFUA_2G05650 AFUA_2G07350 AFUA_2G08250 AFUA_2G08260 AFUA_2G08280 AFUA_2G08670 AFUA_2G10070 AFUA_2G11490 AFUA_2G11900 AFUA_2G12150 AFUA_2G12470 AFUA_2G12…
0.00112009	10	40	4.75746	Aminoacyl-tRNA ligase activity	http://amigo.geneontology.org/amigo/term/GO:0004812	AFUA_1G02570 AFUA_1G05620 AFUA_1G13710 AFUA_2G02590 AFUA_2G05650 AFUA_5G05920 AFUA_5G10640 AFUA_6G07640 AFUA_6G12630 AFUA_8G04800
0.00112009	10	40	4.75746	Ligase activity, forming carbon-oxygen bonds	http://amigo.geneontology.org/amigo/term/GO:0016875	AFUA_1G02570 AFUA_1G05620 AFUA_1G13710 AFUA_2G02590 AFUA_2G05650 AFUA_5G05920 AFUA_5G10640 AFUA_6G07640 AFUA_6G12630 AFUA_8G04800
0.00134408	10	41	4.64143	TRNA aminoacylation	http://amigo.geneontology.org/amigo/term/GO:0043039	AFUA_1G02570 AFUA_1G05620 AFUA_1G13710 AFUA_2G02590 AFUA_2G05650 AFUA_5G05920 AFUA_5G10640 AFUA_6G07640 AFUA_6G12630 AFUA_8G04800
0.00134408	8	26	5.85534	Branched-chain amino acid metabolic process	http://amigo.geneontology.org/amigo/term/GO:0009081	AFUA_1G15000 AFUA_2G11260 AFUA_2G14210 AFUA_3G06830 AFUA_3G10310 AFUA_4G06160 AFUA_4G07210 AFUA_6G13590
0.00150405	6	14	8.15565	Valine, leucine and isoleucine biosynthesis	http://www.genome.jp/kegg-bin/show_pathway?afm00290	AFUA_1G15000 AFUA_2G11260 AFUA_2G14210 AFUA_3G10310 AFUA_4G06160 AFUA_4G07210
0.00175145	28	239	2.22944	Lyase activity	http://amigo.geneontology.org/amigo/term/GO:0016829	AFUA_1G01300 AFUA_1G01600 AFUA_1G02080 AFUA_1G03180 AFUA_1G06810 AFUA_1G11560 AFUA_1G13090 AFUA_1G13740 AFUA_2G06230 AFUA_2G11260 AFUA_2G13250 AFUA_2G14210 AFUA_3G04220 AFUA_3G07790 AFUA_3G08980 AFUA_3G10310 AFUA_4G02810 AFUA_4G03950 AFUA_4G12600 AFUA_4G13510 AFUA_5G08090 AFUA_5G08890 AFUA_6G07720 AFUA_6G11530 AFUA_7G01720 AFUA_7G01730 AFUA_7G06270 AFUA_8G06554
0.00185451	77	954	1.53595	Oxidoreductase activity	http://amigo.geneontology.org/amigo/term/GO:0016491	AFUA_1G00500 AFUA_1G01690 AFUA_1G02820 AFUA_1G11560 AFUA_1G11570 AFUA_1G13320 AFUA_1G13740 AFUA_1G14540 AFUA_1G14570 AFUA_1G16630 AFUA_1G17430 AFUA_1G17690 AFUA_2G00170 AFUA_2G00730 AFUA_2G05060 AFUA_2G05290 AFUA_2G06000 AFUA_2G07350 AFUA_2G08250 AFUA_2G08260 AFUA_2G08280 AFUA_2G13800 AFUA_2G13810 AFUA_3G00180 AFUA_3G00740 AFUA_3G00750 AFUA_3G02250 AFUA_3G03160 AFUA_3G03180 AFUA_3G03280 AFUA_3G04…
0.00185451	90	1163	1.47265	Transferase activity	http://amigo.geneontology.org/amigo/term/GO:0016740	AFUA_1G01830 AFUA_1G02110 AFUA_1G06040 AFUA_1G10480 AFUA_1G13090 AFUA_1G13740 AFUA_1G14090 AFUA_1G14630 AFUA_1G14980 AFUA_1G15000 AFUA_1G16564 AFUA_1G16710 AFUA_1G16760 AFUA_2G00450 AFUA_2G00570 AFUA_2G00590 AFUA_2G02490 AFUA_2G06230 AFUA_2G08580 AFUA_2G10070 AFUA_2G11490 AFUA_2G11900 AFUA_2G12470 AFUA_2G12830 AFUA_2G12850 AFUA_2G13295 AFUA_2G16330 AFUA_2G17300 AFUA_2G17520 AFUA_3G00760 AFUA_3G00…
0.00218946	17	112	2.88846	Carbon metabolism	http://www.genome.jp/kegg-bin/show_pathway?afm01200	AFUA_2G00450 AFUA_2G08280 AFUA_2G16330 AFUA_3G09320 AFUA_4G00290 AFUA_4G07710 AFUA_4G11310 AFUA_4G11650 AFUA_4G12050 AFUA_4G13510 AFUA_5G01030 AFUA_5G04230 AFUA_5G05500 AFUA_5G09230 AFUA_6G03540 AFUA_6G04970 AFUA_6G07720
0.00446361	3	3	19.0299	Arginine biosynthetic process via ornithine	http://amigo.geneontology.org/amigo/term/GO:0042450	AFUA_2G12470 AFUA_3G07790 AFUA_4G07190
0.00446361	3	3	19.0299	Acetyl-CoA:L-glutamate N-acetyltransferase activity	http://amigo.geneontology.org/amigo/term/GO:0004042	AFUA_2G11490 AFUA_5G08120 AFUA_6G02910
0.00799793	10	51	3.73134	NAD binding	http://amigo.geneontology.org/amigo/term/GO:0051287	AFUA_1G13320 AFUA_1G14570 AFUA_2G08250 AFUA_2G08280 AFUA_3G06830 AFUA_5G01030 AFUA_5G05500 AFUA_6G02910 AFUA_6G07390 AFUA_6G13590
0.0091147	6	19	6.00943	Aromatic amino acid family biosynthetic process	http://amigo.geneontology.org/amigo/term/GO:0009073	AFUA_1G02110 AFUA_1G13090 AFUA_1G13740 AFUA_2G13250 AFUA_4G11980 AFUA_7G04070
0.0123073	4	8	9.51493	Leucine metabolic process	http://amigo.geneontology.org/amigo/term/GO:0006551	AFUA_1G15000 AFUA_2G11260 AFUA_6G13590 AFUA_7G01720
0.0123073	4	8	9.51493	Amino acid binding	http://amigo.geneontology.org/amigo/term/GO:0016597	AFUA_2G11490 AFUA_3G09320 AFUA_4G07190 AFUA_6G02910
0.0123073	4	8	9.51493	Ornithine metabolic process	http://amigo.geneontology.org/amigo/term/GO:0006591	AFUA_2G12470 AFUA_3G07790 AFUA_4G07190 AFUA_5G08120
0.0123073	8	36	4.22886	Aminoacyl-tRNA biosynthesis	http://www.genome.jp/kegg-bin/show_pathway?afm00970	AFUA_1G05620 AFUA_1G13710 AFUA_2G02590 AFUA_2G05650 AFUA_5G05920 AFUA_5G10640 AFUA_6G07640 AFUA_6G12630
0.0148799	6	21	5.4371	Serine family amino acid biosynthetic process	http://amigo.geneontology.org/amigo/term/GO:0009070	AFUA_3G06830 AFUA_3G09320 AFUA_4G03950 AFUA_5G05500 AFUA_5G05590 AFUA_6G04970
0.0148799	3	4	14.2724	Leucine biosynthetic process	http://amigo.geneontology.org/amigo/term/GO:0009098	AFUA_1G15000 AFUA_2G11260 AFUA_6G13590
0.0153337	22	196	2.136	Ligase activity	http://amigo.geneontology.org/amigo/term/GO:0016874	AFUA_1G02570 AFUA_1G05620 AFUA_1G10380 AFUA_1G13710 AFUA_2G02590 AFUA_2G04310 AFUA_2G05650 AFUA_2G08670 AFUA_2G10070 AFUA_3G03350 AFUA_3G03420 AFUA_3G06210 AFUA_4G00290 AFUA_4G06900 AFUA_4G07710 AFUA_5G05920 AFUA_5G07640 AFUA_5G10640 AFUA_6G04730 AFUA_6G07640 AFUA_6G12630 AFUA_8G04800
0.0193148	4	9	8.45771	de novo IMP biosynthetic process	http://amigo.geneontology.org/amigo/term/GO:0006189	AFUA_3G06210 AFUA_4G12600 AFUA_6G04730 AFUA_6G11620
0.0193148	5	15	6.34328	Organic acid binding	http://amigo.geneontology.org/amigo/term/GO:0043177	AFUA_2G11490 AFUA_3G09320 AFUA_4G07190 AFUA_4G07710 AFUA_6G02910
0.0207284	11	69	3.03374	Pyridoxal phosphate binding	http://amigo.geneontology.org/amigo/term/GO:0030170	AFUA_1G14090 AFUA_2G12470 AFUA_3G00560 AFUA_3G08980 AFUA_3G09320 AFUA_4G03950 AFUA_6G00290 AFUA_6G04970 AFUA_7G00690 AFUA_7G05900 AFUA_8G02150
0.0207284	11	69	3.03374	Vitamin B6 binding	http://amigo.geneontology.org/amigo/term/GO:0070279	AFUA_1G14090 AFUA_2G12470 AFUA_3G00560 AFUA_3G08980 AFUA_3G09320 AFUA_4G03950 AFUA_6G00290 AFUA_6G04970 AFUA_7G00690 AFUA_7G05900 AFUA_8G02150
0.0221469	6	23	4.96431	Integral component of vacuolar membrane	http://amigo.geneontology.org/amigo/term/GO:0031166	AFUA_1G05170 AFUA_2G12710 AFUA_3G03320 AFUA_3G05660 AFUA_6G10100 AFUA_7G00710
0.0221469	6	23	4.96431	Integral component of fungal-type vacuolar membrane	http://amigo.geneontology.org/amigo/term/GO:0071627	AFUA_1G05170 AFUA_2G12710 AFUA_3G03320 AFUA_3G05660 AFUA_6G10100 AFUA_7G00710
0.0221469	6	23	4.96431	Intrinsic component of fungal-type vacuolar membrane	http://amigo.geneontology.org/amigo/term/GO:0071628	AFUA_1G05170 AFUA_2G12710 AFUA_3G03320 AFUA_3G05660 AFUA_6G10100 AFUA_7G00710
0.0267777	6	24	4.75746	Tricarboxylic acid cycle	http://amigo.geneontology.org/amigo/term/GO:0006099	AFUA_1G06810 AFUA_4G00290 AFUA_4G11650 AFUA_4G13510 AFUA_5G04230 AFUA_6G03540
0.0267777	6	24	4.75746	Intrinsic component of vacuolar membrane	http://amigo.geneontology.org/amigo/term/GO:0031310	AFUA_1G05170 AFUA_2G12710 AFUA_3G03320 AFUA_3G05660 AFUA_6G10100 AFUA_7G00710
0.0267777	6	24	4.75746	Fatty acid biosynthetic process	http://amigo.geneontology.org/amigo/term/GO:0006633	AFUA_1G10380 AFUA_1G16710 AFUA_2G08670 AFUA_3G04220 AFUA_3G06560 AFUA_4G10770
0.0267777	4	10	7.61194	Acyltransferase, acyl groups converted into alkyl on transfer	http://amigo.geneontology.org/amigo/term/GO:0046912	AFUA_1G15000 AFUA_4G10460 AFUA_5G04230 AFUA_6G03540
0.0268077	9	52	3.29363	Dicarboxylic acid metabolic process	http://amigo.geneontology.org/amigo/term/GO:0043648	AFUA_1G02110 AFUA_1G13740 AFUA_2G06000 AFUA_2G08280 AFUA_3G06830 AFUA_3G09320 AFUA_5G05590 AFUA_7G04070 AFUA_8G02150
0.0268077	8	42	3.62473	Monocarboxylic acid biosynthetic process	http://amigo.geneontology.org/amigo/term/GO:0072330	AFUA_1G10380 AFUA_1G16710 AFUA_2G08670 AFUA_3G00740 AFUA_3G04220 AFUA_3G06560 AFUA_4G10770 AFUA_4G13960
0.0268077	8	42	3.62473	Transaminase activity	http://amigo.geneontology.org/amigo/term/GO:0008483	AFUA_1G14090 AFUA_2G12470 AFUA_2G13295 AFUA_4G06160 AFUA_6G00290 AFUA_6G04970 AFUA_7G00690 AFUA_8G02150
0.0268077	19	169	2.13945	Oxidoreductase activity, acting on the CH-OH group of donors, NAD or NADP as acceptor	http://amigo.geneontology.org/amigo/term/GO:0016616	AFUA_1G13320 AFUA_1G13740 AFUA_1G14540 AFUA_1G14570 AFUA_2G00170 AFUA_2G08250 AFUA_2G08280 AFUA_2G13800 AFUA_3G00180 AFUA_3G00740 AFUA_3G00750 AFUA_3G02250 AFUA_3G03160 AFUA_4G13960 AFUA_5G05500 AFUA_5G14000 AFUA_6G07390 AFUA_6G13590 AFUA_8G02430
0.0268077	8	42	3.62473	Transferase activity, transferring nitrogenous groups	http://amigo.geneontology.org/amigo/term/GO:0016769	AFUA_1G14090 AFUA_2G12470 AFUA_2G13295 AFUA_4G06160 AFUA_6G00290 AFUA_6G04970 AFUA_7G00690 AFUA_8G02150
0.0268077	10	62	3.06933	Hydro-lyase activity	http://amigo.geneontology.org/amigo/term/GO:0016836	AFUA_1G06810 AFUA_1G13740 AFUA_2G11260 AFUA_2G13250 AFUA_2G14210 AFUA_3G04220 AFUA_4G02810 AFUA_5G08890 AFUA_7G06270 AFUA_8G06554
0.0268077	9	52	3.29363	Glycine, serine and threonine metabolism	http://www.genome.jp/kegg-bin/show_pathway?afm00260	AFUA_2G13250 AFUA_3G06830 AFUA_3G08980 AFUA_3G09320 AFUA_5G05500 AFUA_5G05590 AFUA_5G11290 AFUA_5G13940 AFUA_6G04970
0.0268077	3	5	11.4179	Vitamin B6 metabolism	http://www.genome.jp/kegg-bin/show_pathway?afm00750	AFUA_2G08580 AFUA_3G08980 AFUA_5G08090
0.0356296	4	11	6.91995	IMP biosynthetic process	http://amigo.geneontology.org/amigo/term/GO:0006188	AFUA_3G06210 AFUA_4G12600 AFUA_6G04730 AFUA_6G11620
0.044374	7	36	3.70025	Serine family amino acid metabolic process	http://amigo.geneontology.org/amigo/term/GO:0009069	AFUA_3G06830 AFUA_3G09320 AFUA_4G03950 AFUA_5G05500 AFUA_5G05590 AFUA_5G07210 AFUA_6G04970
0.0499488	4	12	6.34328	IMP metabolic process	http://amigo.geneontology.org/amigo/term/GO:0046040	AFUA_3G06210 AFUA_4G12600 AFUA_6G04730 AFUA_6G11620
A.fumigatus Af273	H2O2	vs.	untreated	downregulated	on glucose-peptone
Enrichment FDR	nGenes	Pathway Genes	Fold Enrichment	Pathway	URL	Genes
1.86376e-09	41	220	3.47108	Extracellular region	http://amigo.geneontology.org/amigo/term/GO:0005576	AFUA_1G12560 AFUA_1G16600 AFUA_1G17250 AFUA_2G07590 AFUA_2G09030 AFUA_2G14530 AFUA_2G14540 AFUA_2G14661 AFUA_2G17540 AFUA_2G18070 AFUA_3G00320 AFUA_3G00650 AFUA_3G02270 AFUA_3G02970 AFUA_3G07160 AFUA_3G07520 AFUA_4G02770 AFUA_4G03200 AFUA_4G03490 AFUA_4G09320 AFUA_4G09480 AFUA_4G11800 AFUA_4G14000 AFUA_5G09580 AFUA_5G13300 AFUA_6G00770 AFUA_6G10250 AFUA_6G11660 AFUA_6G12070 AFUA_6G12210 AFUA_6G13…
6.77538e-09	13	22	11.0059	Alkaloid metabolic process	http://amigo.geneontology.org/amigo/term/GO:0009820	AFUA_2G17960 AFUA_2G17970 AFUA_2G17980 AFUA_2G18010 AFUA_2G18020 AFUA_2G18030 AFUA_2G18040 AFUA_2G18060 AFUA_8G00170 AFUA_8G00200 AFUA_8G00210 AFUA_8G00230 AFUA_8G00620
8.78599e-08	11	18	11.3821	Indole alkaloid metabolic process	http://amigo.geneontology.org/amigo/term/GO:0035834	AFUA_2G17960 AFUA_2G17970 AFUA_2G17980 AFUA_2G18010 AFUA_2G18020 AFUA_2G18030 AFUA_2G18040 AFUA_2G18060 AFUA_8G00170 AFUA_8G00200 AFUA_8G00230
8.78599e-08	11	18	11.3821	Indole alkaloid biosynthetic process	http://amigo.geneontology.org/amigo/term/GO:0035835	AFUA_2G17960 AFUA_2G17970 AFUA_2G17980 AFUA_2G18010 AFUA_2G18020 AFUA_2G18030 AFUA_2G18040 AFUA_2G18060 AFUA_8G00170 AFUA_8G00200 AFUA_8G00230
1.5894e-07	11	19	10.7831	Alkaloid biosynthetic process	http://amigo.geneontology.org/amigo/term/GO:0009821	AFUA_2G17960 AFUA_2G17970 AFUA_2G17980 AFUA_2G18010 AFUA_2G18020 AFUA_2G18030 AFUA_2G18040 AFUA_2G18060 AFUA_8G00170 AFUA_8G00200 AFUA_8G00230
2.80524e-07	25	114	4.0845	Secondary metabolite biosynthetic process	http://amigo.geneontology.org/amigo/term/GO:0044550	AFUA_1G00420 AFUA_2G07680 AFUA_2G17530 AFUA_2G17540 AFUA_2G17550 AFUA_2G17560 AFUA_2G17580 AFUA_2G17600 AFUA_2G17960 AFUA_2G17970 AFUA_2G17980 AFUA_2G18010 AFUA_2G18020 AFUA_2G18030 AFUA_2G18040 AFUA_2G18060 AFUA_3G01460 AFUA_3G12900 AFUA_3G13730 AFUA_5G01200 AFUA_6G09730 AFUA_6G12060 AFUA_8G00170 AFUA_8G00200 AFUA_8G04120
6.28251e-07	93	954	1.81567	Oxidoreductase activity	http://amigo.geneontology.org/amigo/term/GO:0016491	AFUA_1G12210 AFUA_1G13660 AFUA_1G15670 AFUA_1G17020 AFUA_1G17170 AFUA_1G17270 AFUA_1G17630 AFUA_2G00720 AFUA_2G07680 AFUA_2G09400 AFUA_2G09580 AFUA_2G10520 AFUA_2G15930 AFUA_2G17450 AFUA_2G17460 AFUA_2G17530 AFUA_2G17540 AFUA_2G17560 AFUA_2G17850 AFUA_2G17960 AFUA_2G17970 AFUA_2G17980 AFUA_2G18010 AFUA_2G18030 AFUA_3G00620 AFUA_3G00680 AFUA_3G01690 AFUA_3G02270 AFUA_3G02600 AFUA_3G03560 AFUA_3G07…
3.98093e-06	8	12	12.4169	Ergot alkaloid metabolic process	http://amigo.geneontology.org/amigo/term/GO:0035836	AFUA_2G17960 AFUA_2G17970 AFUA_2G17980 AFUA_2G18010 AFUA_2G18020 AFUA_2G18030 AFUA_2G18040 AFUA_2G18060
3.98093e-06	8	12	12.4169	Ergot alkaloid biosynthetic process	http://amigo.geneontology.org/amigo/term/GO:0035837	AFUA_2G17960 AFUA_2G17970 AFUA_2G17980 AFUA_2G18010 AFUA_2G18020 AFUA_2G18030 AFUA_2G18040 AFUA_2G18060
3.98093e-06	8	12	12.4169	Terpenoid indole alkaloid metabolic process	http://amigo.geneontology.org/amigo/term/GO:0046447	AFUA_2G17960 AFUA_2G17970 AFUA_2G17980 AFUA_2G18010 AFUA_2G18020 AFUA_2G18030 AFUA_2G18040 AFUA_2G18060
3.98093e-06	8	12	12.4169	Terpenoid indole alkaloid biosynthetic process	http://amigo.geneontology.org/amigo/term/GO:0009709	AFUA_2G17960 AFUA_2G17970 AFUA_2G17980 AFUA_2G18010 AFUA_2G18020 AFUA_2G18030 AFUA_2G18040 AFUA_2G18060
5.91033e-06	28	165	3.16066	Secondary metabolic process	http://amigo.geneontology.org/amigo/term/GO:0019748	AFUA_1G00420 AFUA_2G07680 AFUA_2G17530 AFUA_2G17540 AFUA_2G17550 AFUA_2G17560 AFUA_2G17580 AFUA_2G17600 AFUA_2G17960 AFUA_2G17970 AFUA_2G17980 AFUA_2G18010 AFUA_2G18020 AFUA_2G18030 AFUA_2G18040 AFUA_2G18060 AFUA_3G01460 AFUA_3G02530 AFUA_3G12900 AFUA_3G13730 AFUA_5G01200 AFUA_6G09730 AFUA_6G12060 AFUA_6G13920 AFUA_8G00170 AFUA_8G00200 AFUA_8G00230 AFUA_8G04120
6.10297e-06	34	229	2.76533	Hydrolase activity, hydrolyzing O-glycosyl compounds	http://amigo.geneontology.org/amigo/term/GO:0004553	AFUA_1G00650 AFUA_1G01230 AFUA_1G01250 AFUA_1G05290 AFUA_1G14560 AFUA_2G00640 AFUA_2G00710 AFUA_2G03230 AFUA_2G04480 AFUA_2G14520 AFUA_3G00320 AFUA_3G00610 AFUA_3G07160 AFUA_3G07380 AFUA_3G07520 AFUA_4G02720 AFUA_4G09480 AFUA_4G13770 AFUA_4G13800 AFUA_5G01190 AFUA_6G00770 AFUA_6G08510 AFUA_6G10130 AFUA_6G12210 AFUA_6G13270 AFUA_6G14490 AFUA_7G00240 AFUA_7G01070 AFUA_7G06140 AFUA_8G00930 AFUA_8G01…
1.03608e-05	36	257	2.60899	Hydrolase activity, acting on glycosyl bonds	http://amigo.geneontology.org/amigo/term/GO:0016798	AFUA_1G00650 AFUA_1G01230 AFUA_1G01250 AFUA_1G05290 AFUA_1G12560 AFUA_1G14560 AFUA_2G00640 AFUA_2G00710 AFUA_2G03230 AFUA_2G04480 AFUA_2G14520 AFUA_2G14540 AFUA_3G00320 AFUA_3G00610 AFUA_3G07160 AFUA_3G07380 AFUA_3G07520 AFUA_4G02720 AFUA_4G09480 AFUA_4G13770 AFUA_4G13800 AFUA_5G01190 AFUA_6G00770 AFUA_6G08510 AFUA_6G10130 AFUA_6G12210 AFUA_6G13270 AFUA_6G14490 AFUA_7G00240 AFUA_7G01070 AFUA_7G06…
1.70689e-05	6	7	15.9645	Staurosporine biosynthesis	http://www.genome.jp/kegg-bin/show_pathway?afm00404	AFUA_8G00170 AFUA_8G00190 AFUA_8G00200 AFUA_8G00220 AFUA_8G00230 AFUA_8G00240
0.000182269	13	51	4.74763	Serine-type peptidase activity	http://amigo.geneontology.org/amigo/term/GO:0008236	AFUA_1G00420 AFUA_2G09030 AFUA_3G12840 AFUA_4G03490 AFUA_4G09320 AFUA_4G11800 AFUA_4G14000 AFUA_5G01200 AFUA_6G00310 AFUA_6G10250 AFUA_7G04930 AFUA_8G01980 AFUA_8G04120
0.000182269	13	51	4.74763	Serine hydrolase activity	http://amigo.geneontology.org/amigo/term/GO:0017171	AFUA_1G00420 AFUA_2G09030 AFUA_3G12840 AFUA_4G03490 AFUA_4G09320 AFUA_4G11800 AFUA_4G14000 AFUA_5G01200 AFUA_6G00310 AFUA_6G10250 AFUA_7G04930 AFUA_8G01980 AFUA_8G04120
0.000204767	20	114	3.2676	Heme binding	http://amigo.geneontology.org/amigo/term/GO:0020037	AFUA_2G17980 AFUA_2G18010 AFUA_2G18030 AFUA_3G01690 AFUA_3G02270 AFUA_3G14610 AFUA_4G09830 AFUA_5G14860 AFUA_5G15050 AFUA_6G02210 AFUA_6G09730 AFUA_6G13940 AFUA_6G13945 AFUA_6G14360 AFUA_7G02010 AFUA_7G06890 AFUA_8G00190 AFUA_8G00220 AFUA_8G00240 AFUA_8G05805
0.000256808	20	116	3.21126	Tetrapyrrole binding	http://amigo.geneontology.org/amigo/term/GO:0046906	AFUA_2G17980 AFUA_2G18010 AFUA_2G18030 AFUA_3G01690 AFUA_3G02270 AFUA_3G14610 AFUA_4G09830 AFUA_5G14860 AFUA_5G15050 AFUA_6G02210 AFUA_6G09730 AFUA_6G13940 AFUA_6G13945 AFUA_6G14360 AFUA_7G02010 AFUA_7G06890 AFUA_8G00190 AFUA_8G00220 AFUA_8G00240 AFUA_8G05805
0.000701953	6	11	10.1593	Melanin biosynthetic process	http://amigo.geneontology.org/amigo/term/GO:0042438	AFUA_2G17530 AFUA_2G17540 AFUA_2G17550 AFUA_2G17560 AFUA_2G17580 AFUA_2G17600
0.000722709	7	16	8.14857	Serine-type exopeptidase activity	http://amigo.geneontology.org/amigo/term/GO:0070008	AFUA_1G00420 AFUA_4G03490 AFUA_4G14000 AFUA_5G01200 AFUA_6G00310 AFUA_6G10250 AFUA_8G04120
0.00116563	8	23	6.47837	Copper ion binding	http://amigo.geneontology.org/amigo/term/GO:0005507	AFUA_1G15670 AFUA_2G17530 AFUA_2G17540 AFUA_3G00680 AFUA_3G14950 AFUA_5G01470 AFUA_5G03790 AFUA_5G07360
0.00116563	6	12	9.31265	Melanin metabolic process	http://amigo.geneontology.org/amigo/term/GO:0006582	AFUA_2G17530 AFUA_2G17540 AFUA_2G17550 AFUA_2G17560 AFUA_2G17580 AFUA_2G17600
0.00394648	22	164	2.49852	Oxidoreductase activity, acting on paired donors, with incorporation or reduction of molecular oxygen	http://amigo.geneontology.org/amigo/term/GO:0016705	AFUA_1G13660 AFUA_1G17170 AFUA_2G07680 AFUA_2G09400 AFUA_2G17980 AFUA_2G18010 AFUA_3G01690 AFUA_3G07960 AFUA_3G11980 AFUA_3G14610 AFUA_3G15050 AFUA_5G14860 AFUA_5G15050 AFUA_6G02210 AFUA_6G09730 AFUA_6G13940 AFUA_6G13945 AFUA_6G14360 AFUA_7G06030 AFUA_8G00190 AFUA_8G00220 AFUA_8G00240
0.00394648	15	88	3.17477	FAD binding	http://amigo.geneontology.org/amigo/term/GO:0071949	AFUA_1G13660 AFUA_1G17630 AFUA_3G01460 AFUA_3G03570 AFUA_3G09500 AFUA_4G14630 AFUA_5G09970 AFUA_6G03490 AFUA_6G08760 AFUA_6G10230 AFUA_6G12060 AFUA_6G12070 AFUA_6G14340 AFUA_7G01050 AFUA_7G06960
0.00469164	7	21	6.20843	Serine-type endopeptidase activity	http://amigo.geneontology.org/amigo/term/GO:0004252	AFUA_2G09030 AFUA_3G12840 AFUA_4G03490 AFUA_4G11800 AFUA_4G14000 AFUA_6G10250 AFUA_7G04930
0.00729906	139	1974	1.31151	Intrinsic component of membrane	http://amigo.geneontology.org/amigo/term/GO:0031224	AFUA_1G00440 AFUA_1G00970 AFUA_1G01812 AFUA_1G03320 AFUA_1G05120 AFUA_1G05290 AFUA_1G05440 AFUA_1G06930 AFUA_1G11820 AFUA_1G12240 AFUA_1G14080 AFUA_1G17260 AFUA_1G17270 AFUA_2G00440 AFUA_2G00840 AFUA_2G01530 AFUA_2G02040 AFUA_2G02310 AFUA_2G07910 AFUA_2G08350 AFUA_2G08910 AFUA_2G09860 AFUA_2G11240 AFUA_2G14000 AFUA_2G14740 AFUA_2G14780 AFUA_2G15150 AFUA_2G15240 AFUA_2G15410 AFUA_2G17160 AFUA_2G17…
0.00775287	11	55	3.72506	Exopeptidase activity	http://amigo.geneontology.org/amigo/term/GO:0008238	AFUA_1G00420 AFUA_3G00650 AFUA_4G03490 AFUA_4G09320 AFUA_4G14000 AFUA_5G01200 AFUA_5G04330 AFUA_6G00310 AFUA_6G10250 AFUA_6G11660 AFUA_8G04120
0.00788624	23	187	2.29081	Polysaccharide metabolic process	http://amigo.geneontology.org/amigo/term/GO:0005976	AFUA_1G01250 AFUA_1G05290 AFUA_1G17020 AFUA_2G00710 AFUA_2G07590 AFUA_2G14520 AFUA_2G14530 AFUA_3G00320 AFUA_3G00610 AFUA_3G07160 AFUA_4G09480 AFUA_4G13770 AFUA_5G01380 AFUA_6G00770 AFUA_6G12210 AFUA_6G14490 AFUA_7G00240 AFUA_7G05030 AFUA_7G05040 AFUA_7G06140 AFUA_8G00920 AFUA_8G00930 AFUA_8G01970
0.00788624	3	3	18.6253	High-affinity iron permease complex	http://amigo.geneontology.org/amigo/term/GO:0033573	AFUA_2G17540 AFUA_5G03790 AFUA_5G03800
0.00788624	3	3	18.6253	Ferroxidase complex	http://amigo.geneontology.org/amigo/term/GO:1905862	AFUA_2G17540 AFUA_5G03790 AFUA_5G03800
0.00788624	20	150	2.48337	Polysaccharide catabolic process	http://amigo.geneontology.org/amigo/term/GO:0000272	AFUA_1G01250 AFUA_1G05290 AFUA_2G00710 AFUA_2G14520 AFUA_2G14530 AFUA_3G00320 AFUA_3G00610 AFUA_3G07160 AFUA_4G09480 AFUA_4G13770 AFUA_5G01380 AFUA_6G00770 AFUA_6G12210 AFUA_6G14490 AFUA_7G00240 AFUA_7G05030 AFUA_7G05040 AFUA_7G06140 AFUA_8G00930 AFUA_8G01970
0.00788624	3	3	18.6253	Hydroquinone:oxygen oxidoreductase activity	http://amigo.geneontology.org/amigo/term/GO:0052716	AFUA_1G15670 AFUA_2G17530 AFUA_5G03790
0.0079212	6	17	6.57364	Phenol-containing compound biosynthetic process	http://amigo.geneontology.org/amigo/term/GO:0046189	AFUA_2G17530 AFUA_2G17540 AFUA_2G17550 AFUA_2G17560 AFUA_2G17580 AFUA_2G17600
0.0079212	136	1936	1.30839	Integral component of membrane	http://amigo.geneontology.org/amigo/term/GO:0016021	AFUA_1G00440 AFUA_1G00970 AFUA_1G01812 AFUA_1G03320 AFUA_1G05120 AFUA_1G05440 AFUA_1G06930 AFUA_1G11820 AFUA_1G12240 AFUA_1G14080 AFUA_1G17260 AFUA_1G17270 AFUA_2G00440 AFUA_2G00840 AFUA_2G01530 AFUA_2G02040 AFUA_2G02310 AFUA_2G07910 AFUA_2G08350 AFUA_2G08910 AFUA_2G09860 AFUA_2G11240 AFUA_2G14000 AFUA_2G14740 AFUA_2G14780 AFUA_2G15150 AFUA_2G15240 AFUA_2G15410 AFUA_2G17160 AFUA_2G17540 AFUA_2G17…
0.0079212	6	17	6.57364	Cellular response to iron ion starvation	http://amigo.geneontology.org/amigo/term/GO:0010106	AFUA_1G17270 AFUA_2G07680 AFUA_2G17540 AFUA_3G02270 AFUA_5G03790 AFUA_5G03800
0.00794332	41	427	1.78838	Carbohydrate metabolic process	http://amigo.geneontology.org/amigo/term/GO:0005975	AFUA_1G01230 AFUA_1G01250 AFUA_1G05290 AFUA_1G14560 AFUA_1G17020 AFUA_2G00640 AFUA_2G00710 AFUA_2G03230 AFUA_2G04480 AFUA_2G07590 AFUA_2G14520 AFUA_2G14530 AFUA_3G00320 AFUA_3G00610 AFUA_3G07160 AFUA_3G07380 AFUA_4G02720 AFUA_4G09480 AFUA_4G13770 AFUA_4G13800 AFUA_5G01380 AFUA_5G14300 AFUA_5G14790 AFUA_5G14800 AFUA_6G00770 AFUA_6G03980 AFUA_6G05030 AFUA_6G08510 AFUA_6G10130 AFUA_6G12210 AFUA_6G14…
0.00814222	21	165	2.37049	Monooxygenase activity	http://amigo.geneontology.org/amigo/term/GO:0004497	AFUA_1G13660 AFUA_2G07680 AFUA_2G09400 AFUA_2G17980 AFUA_2G18010 AFUA_3G01690 AFUA_3G14610 AFUA_3G15050 AFUA_4G13780 AFUA_5G14860 AFUA_6G02210 AFUA_6G03490 AFUA_6G09730 AFUA_6G12060 AFUA_6G13940 AFUA_6G13945 AFUA_6G14360 AFUA_7G06960 AFUA_8G00190 AFUA_8G00220 AFUA_8G00240
0.0101731	27	243	2.06948	Carbohydrate catabolic process	http://amigo.geneontology.org/amigo/term/GO:0016052	AFUA_1G01250 AFUA_1G05290 AFUA_2G00710 AFUA_2G03230 AFUA_2G14520 AFUA_2G14530 AFUA_3G00320 AFUA_3G00610 AFUA_3G07160 AFUA_3G07380 AFUA_4G02720 AFUA_4G09480 AFUA_4G13770 AFUA_4G13800 AFUA_5G01380 AFUA_6G00770 AFUA_6G03980 AFUA_6G10130 AFUA_6G12210 AFUA_6G14490 AFUA_7G00240 AFUA_7G05030 AFUA_7G05040 AFUA_7G06140 AFUA_8G00930 AFUA_8G01130 AFUA_8G01970
0.0101731	5	12	7.76054	Glycosaminoglycan metabolic process	http://amigo.geneontology.org/amigo/term/GO:0030203	AFUA_1G17020 AFUA_4G13770 AFUA_5G01090 AFUA_6G10130 AFUA_8G00920
0.0101731	4	7	10.643	Iron import into cell	http://amigo.geneontology.org/amigo/term/GO:0033212	AFUA_2G07680 AFUA_2G17540 AFUA_3G03660 AFUA_5G03790
0.011212	17	123	2.57423	Iron ion binding	http://amigo.geneontology.org/amigo/term/GO:0005506	AFUA_2G07680 AFUA_2G17450 AFUA_2G17980 AFUA_2G18010 AFUA_3G01690 AFUA_3G11980 AFUA_3G14610 AFUA_5G14860 AFUA_5G15050 AFUA_6G02210 AFUA_6G09730 AFUA_6G13940 AFUA_6G13945 AFUA_6G14360 AFUA_8G00190 AFUA_8G00220 AFUA_8G00240
0.014422	9	43	3.89832	Amine metabolic process	http://amigo.geneontology.org/amigo/term/GO:0009308	AFUA_2G17600 AFUA_3G00680 AFUA_4G09830 AFUA_4G09840 AFUA_5G01470 AFUA_5G02850 AFUA_5G07360 AFUA_5G13180 AFUA_7G02010
0.022214	3	4	13.969	Oxidoreductase activity, acting on diphenols and related substances as donors, oxygen as acceptor	http://amigo.geneontology.org/amigo/term/GO:0016682	AFUA_1G15670 AFUA_2G17530 AFUA_5G03790
0.0250384	7	29	4.49576	Extracellular space	http://amigo.geneontology.org/amigo/term/GO:0005615	AFUA_4G03490 AFUA_4G11800 AFUA_4G14000 AFUA_6G10250 AFUA_7G01180 AFUA_7G04930 AFUA_8G02530
0.0292512	57	700	1.51663	Transmembrane transporter activity	http://amigo.geneontology.org/amigo/term/GO:0022857	AFUA_1G00440 AFUA_1G00970 AFUA_1G01812 AFUA_1G05440 AFUA_1G11820 AFUA_1G12240 AFUA_2G00840 AFUA_2G02040 AFUA_2G07910 AFUA_2G08350 AFUA_2G08910 AFUA_2G09860 AFUA_2G15150 AFUA_2G15240 AFUA_2G15410 AFUA_2G17540 AFUA_2G17660 AFUA_3G02610 AFUA_3G02720 AFUA_3G03010 AFUA_3G03670 AFUA_3G07540 AFUA_3G11490 AFUA_3G12170 AFUA_3G12900 AFUA_3G14170 AFUA_4G00550 AFUA_4G00570 AFUA_4G03510 AFUA_4G06050 AFUA_4G08…
0.0298469	7	30	4.3459	Terpenoid biosynthetic process	http://amigo.geneontology.org/amigo/term/GO:0016114	AFUA_5G15060 AFUA_6G13920 AFUA_6G13940 AFUA_6G13945 AFUA_6G13990 AFUA_6G14000 AFUA_8G07210
0.0314332	8	39	3.82058	Tryptophan metabolism	http://www.genome.jp/kegg-bin/show_pathway?afm00380	AFUA_2G00720 AFUA_2G17460 AFUA_2G18030 AFUA_3G02270 AFUA_4G09830 AFUA_4G09840 AFUA_7G02010 AFUA_8G02310
0.0352983	7	31	4.20571	Terpenoid metabolic process	http://amigo.geneontology.org/amigo/term/GO:0006721	AFUA_5G15060 AFUA_6G13920 AFUA_6G13940 AFUA_6G13945 AFUA_6G13990 AFUA_6G14000 AFUA_8G07210
0.0405115	57	712	1.49107	Transmembrane transport	http://amigo.geneontology.org/amigo/term/GO:0055085	AFUA_1G00440 AFUA_1G00970 AFUA_1G01812 AFUA_1G05440 AFUA_1G11820 AFUA_1G12240 AFUA_2G00840 AFUA_2G02040 AFUA_2G07910 AFUA_2G08350 AFUA_2G08910 AFUA_2G09860 AFUA_2G15150 AFUA_2G15240 AFUA_2G15410 AFUA_2G17540 AFUA_2G17660 AFUA_3G02610 AFUA_3G02720 AFUA_3G03010 AFUA_3G03670 AFUA_3G07540 AFUA_3G11490 AFUA_3G12170 AFUA_3G12900 AFUA_3G14170 AFUA_4G00550 AFUA_4G00570 AFUA_4G03510 AFUA_4G06050 AFUA_4G08…
0.0418944	6	24	4.65633	Phenol-containing compound metabolic process	http://amigo.geneontology.org/amigo/term/GO:0018958	AFUA_2G17530 AFUA_2G17540 AFUA_2G17550 AFUA_2G17560 AFUA_2G17580 AFUA_2G17600
0.0418944	4	10	7.45012	Tryptophan catabolic process to kynurenine	http://amigo.geneontology.org/amigo/term/GO:0019441	AFUA_4G09830 AFUA_4G09840 AFUA_5G02850 AFUA_7G02010
0.0418944	3	5	11.1752	Phytochelatin metabolic process	http://amigo.geneontology.org/amigo/term/GO:0046937	AFUA_1G00420 AFUA_5G01200 AFUA_8G04120
0.0418944	3	5	11.1752	Phytochelatin biosynthetic process	http://amigo.geneontology.org/amigo/term/GO:0046938	AFUA_1G00420 AFUA_5G01200 AFUA_8G04120
0.0418944	3	5	11.1752	Tripeptidyl-peptidase activity	http://amigo.geneontology.org/amigo/term/GO:0008240	AFUA_4G03490 AFUA_4G14000 AFUA_6G10250
0.0418944	3	5	11.1752	Indole alkaloid biosynthesis	http://www.genome.jp/kegg-bin/show_pathway?afm00901	AFUA_2G17970 AFUA_2G18020 AFUA_2G18060
0.0433352	8	42	3.54768	Aminoglycan metabolic process	http://amigo.geneontology.org/amigo/term/GO:0006022	AFUA_1G17020 AFUA_3G07160 AFUA_4G04180 AFUA_4G13770 AFUA_5G01090 AFUA_6G08510 AFUA_6G10130 AFUA_8G00920
0.0433352	22	206	1.98911	Peptidase activity	http://amigo.geneontology.org/amigo/term/GO:0008233	AFUA_1G00420 AFUA_2G09030 AFUA_2G18070 AFUA_3G00650 AFUA_3G02970 AFUA_3G12840 AFUA_4G03490 AFUA_4G09320 AFUA_4G11800 AFUA_4G14000 AFUA_5G01200 AFUA_5G04330 AFUA_5G13300 AFUA_6G00310 AFUA_6G10250 AFUA_6G11660 AFUA_6G14420 AFUA_7G04930 AFUA_8G00620 AFUA_8G01980 AFUA_8G04120 AFUA_8G05340
0.0434016	7	33	3.95082	Pigment biosynthetic process	http://amigo.geneontology.org/amigo/term/GO:0046148	AFUA_2G17530 AFUA_2G17540 AFUA_2G17550 AFUA_2G17560 AFUA_2G17580 AFUA_2G17600 AFUA_5G01210
0.0453415	57	721	1.47246	Transporter activity	http://amigo.geneontology.org/amigo/term/GO:0005215	AFUA_1G00440 AFUA_1G00970 AFUA_1G01812 AFUA_1G05440 AFUA_1G11820 AFUA_1G12240 AFUA_2G00840 AFUA_2G02040 AFUA_2G07910 AFUA_2G08350 AFUA_2G08910 AFUA_2G09860 AFUA_2G15150 AFUA_2G15240 AFUA_2G15410 AFUA_2G17540 AFUA_2G17660 AFUA_3G02610 AFUA_3G02720 AFUA_3G03010 AFUA_3G03670 AFUA_3G07540 AFUA_3G11490 AFUA_3G12170 AFUA_3G12900 AFUA_3G14170 AFUA_4G00550 AFUA_4G00570 AFUA_4G03510 AFUA_4G06050 AFUA_4G08…
0.0456276	6	25	4.47007	Beta-Alanine metabolism	http://www.genome.jp/kegg-bin/show_pathway?afm00410	AFUA_2G00720 AFUA_3G00680 AFUA_5G01470 AFUA_5G07360 AFUA_5G09720 AFUA_8G02310
0.0456276	6	25	4.47007	Propanoate metabolism	http://www.genome.jp/kegg-bin/show_pathway?afm00640	AFUA_2G00540 AFUA_3G01450 AFUA_3G10750 AFUA_4G12010 AFUA_5G14800 AFUA_6G08830
A.fumigatus Af273	DFP	vs.	untreated	upregulated	on glucose-peptone
Enrichment FDR	nGenes	Pathway Genes	Fold Enrichment	Pathway	URL	Genes
8.03168e-15	247	1974	1.60154	Intrinsic component of membrane	http://amigo.geneontology.org/amigo/term/GO:0031224	AFUA_1G00970 AFUA_1G01380 AFUA_1G01500 AFUA_1G01550 AFUA_1G01610 AFUA_1G01760 AFUA_1G02530 AFUA_1G02720 AFUA_1G03150 AFUA_1G03160 AFUA_1G03200 AFUA_1G04430 AFUA_1G04540 AFUA_1G04720 AFUA_1G05020 AFUA_1G05720 AFUA_1G09580 AFUA_1G10160 AFUA_1G10420 AFUA_1G11230 AFUA_1G12530 AFUA_1G12620 AFUA_1G12690 AFUA_1G13340 AFUA_1G13350 AFUA_1G13830 AFUA_1G13990 AFUA_1G14330 AFUA_1G14340 AFUA_1G14440 AFUA_1G16…
2.93965e-14	241	1936	1.59331	Integral component of membrane	http://amigo.geneontology.org/amigo/term/GO:0016021	AFUA_1G00970 AFUA_1G01380 AFUA_1G01500 AFUA_1G01550 AFUA_1G01610 AFUA_1G01760 AFUA_1G02530 AFUA_1G02720 AFUA_1G03150 AFUA_1G03160 AFUA_1G03200 AFUA_1G04430 AFUA_1G04540 AFUA_1G04720 AFUA_1G05020 AFUA_1G05720 AFUA_1G09580 AFUA_1G10160 AFUA_1G10420 AFUA_1G11230 AFUA_1G12530 AFUA_1G12620 AFUA_1G12690 AFUA_1G13340 AFUA_1G13350 AFUA_1G13830 AFUA_1G13990 AFUA_1G14330 AFUA_1G14340 AFUA_1G14440 AFUA_1G16…
4.68144e-08	21	52	5.16896	Iron ion homeostasis	http://amigo.geneontology.org/amigo/term/GO:0055072	AFUA_1G14340 AFUA_1G17190 AFUA_1G17200 AFUA_1G17270 AFUA_2G01260 AFUA_2G05730 AFUA_2G07680 AFUA_3G03410 AFUA_3G03420 AFUA_3G03440 AFUA_3G03640 AFUA_3G03660 AFUA_5G03790 AFUA_5G03800 AFUA_5G03920 AFUA_5G14940 AFUA_6G10580 AFUA_7G04730 AFUA_7G04970 AFUA_7G06060 AFUA_8G02760
9.21507e-08	12	17	9.03482	Cellular response to iron ion starvation	http://amigo.geneontology.org/amigo/term/GO:0010106	AFUA_1G17190 AFUA_1G17200 AFUA_1G17270 AFUA_2G05730 AFUA_2G07680 AFUA_3G03410 AFUA_3G03420 AFUA_3G03440 AFUA_5G03790 AFUA_5G03800 AFUA_5G03920 AFUA_8G02760
1.39422e-07	24	72	4.26644	Transition metal ion homeostasis	http://amigo.geneontology.org/amigo/term/GO:0055076	AFUA_1G14340 AFUA_1G17190 AFUA_1G17200 AFUA_1G17270 AFUA_2G01260 AFUA_2G05730 AFUA_2G07680 AFUA_2G14570 AFUA_3G03410 AFUA_3G03420 AFUA_3G03440 AFUA_3G03640 AFUA_3G03660 AFUA_4G09560 AFUA_5G03790 AFUA_5G03800 AFUA_5G03920 AFUA_5G14940 AFUA_6G10580 AFUA_7G04730 AFUA_7G04970 AFUA_7G06060 AFUA_7G06570 AFUA_8G02760
5.56249e-07	79	515	1.96339	Plasma membrane	http://amigo.geneontology.org/amigo/term/GO:0005886	AFUA_1G00970 AFUA_1G01550 AFUA_1G02530 AFUA_1G05020 AFUA_1G09580 AFUA_1G12620 AFUA_1G12690 AFUA_1G14330 AFUA_1G14340 AFUA_1G16910 AFUA_1G17270 AFUA_2G00420 AFUA_2G05730 AFUA_2G12850 AFUA_2G14570 AFUA_2G15130 AFUA_2G16860 AFUA_2G17810 AFUA_3G00480 AFUA_3G00920 AFUA_3G01030 AFUA_3G01400 AFUA_3G01630 AFUA_3G01700 AFUA_3G02520 AFUA_3G03190 AFUA_3G03310 AFUA_3G03440 AFUA_3G03640 AFUA_3G07300 AFUA_3G08…
5.56249e-07	19	50	4.86375	Cellular iron ion homeostasis	http://amigo.geneontology.org/amigo/term/GO:0006879	AFUA_1G14340 AFUA_1G17190 AFUA_1G17200 AFUA_1G17270 AFUA_2G01260 AFUA_2G05730 AFUA_2G07680 AFUA_3G03410 AFUA_3G03420 AFUA_3G03440 AFUA_3G03660 AFUA_5G03790 AFUA_5G03800 AFUA_5G03920 AFUA_5G14940 AFUA_6G10580 AFUA_7G04970 AFUA_7G06060 AFUA_8G02760
1.52889e-06	28	107	3.34936	Metal ion homeostasis	http://amigo.geneontology.org/amigo/term/GO:0055065	AFUA_1G13340 AFUA_1G14340 AFUA_1G17190 AFUA_1G17200 AFUA_1G17270 AFUA_2G01260 AFUA_2G05730 AFUA_2G07680 AFUA_2G14570 AFUA_2G15000 AFUA_3G03410 AFUA_3G03420 AFUA_3G03440 AFUA_3G03640 AFUA_3G03660 AFUA_4G09560 AFUA_5G02290 AFUA_5G03290 AFUA_5G03790 AFUA_5G03800 AFUA_5G03920 AFUA_5G14940 AFUA_6G10580 AFUA_7G04730 AFUA_7G04970 AFUA_7G06060 AFUA_7G06570 AFUA_8G02760
6.15791e-06	21	69	3.89545	Cellular transition metal ion homeostasis	http://amigo.geneontology.org/amigo/term/GO:0046916	AFUA_1G14340 AFUA_1G17190 AFUA_1G17200 AFUA_1G17270 AFUA_2G01260 AFUA_2G05730 AFUA_2G07680 AFUA_2G14570 AFUA_3G03410 AFUA_3G03420 AFUA_3G03440 AFUA_3G03660 AFUA_5G03790 AFUA_5G03800 AFUA_5G03920 AFUA_5G14940 AFUA_6G10580 AFUA_7G04970 AFUA_7G06060 AFUA_7G06570 AFUA_8G02760
8.31244e-06	28	116	3.08949	Inorganic ion homeostasis	http://amigo.geneontology.org/amigo/term/GO:0098771	AFUA_1G13340 AFUA_1G14340 AFUA_1G17190 AFUA_1G17200 AFUA_1G17270 AFUA_2G01260 AFUA_2G05730 AFUA_2G07680 AFUA_2G14570 AFUA_2G15000 AFUA_3G03410 AFUA_3G03420 AFUA_3G03440 AFUA_3G03640 AFUA_3G03660 AFUA_4G09560 AFUA_5G02290 AFUA_5G03290 AFUA_5G03790 AFUA_5G03800 AFUA_5G03920 AFUA_5G14940 AFUA_6G10580 AFUA_7G04730 AFUA_7G04970 AFUA_7G06060 AFUA_7G06570 AFUA_8G02760
8.86965e-06	11	20	7.03963	ABC transporters	http://www.genome.jp/kegg-bin/show_pathway?afm02010	AFUA_1G12690 AFUA_1G14330 AFUA_2G15130 AFUA_3G02760 AFUA_3G03430 AFUA_3G03670 AFUA_3G07300 AFUA_4G14130 AFUA_5G00790 AFUA_5G06070 AFUA_6G03080
8.9509e-06	19	60	4.05312	Sterol metabolic process	http://amigo.geneontology.org/amigo/term/GO:0016125	AFUA_1G03150 AFUA_1G04540 AFUA_1G04720 AFUA_1G05720 AFUA_1G11230 AFUA_1G17190 AFUA_2G00320 AFUA_2G01260 AFUA_2G07680 AFUA_2G17400 AFUA_3G00810 AFUA_3G03400 AFUA_3G03410 AFUA_3G03420 AFUA_3G10660 AFUA_5G10670 AFUA_5G14260 AFUA_6G05140 AFUA_8G02440
8.9509e-06	28	118	3.03713	Cation homeostasis	http://amigo.geneontology.org/amigo/term/GO:0055080	AFUA_1G13340 AFUA_1G14340 AFUA_1G17190 AFUA_1G17200 AFUA_1G17270 AFUA_2G01260 AFUA_2G05730 AFUA_2G07680 AFUA_2G14570 AFUA_2G15000 AFUA_3G03410 AFUA_3G03420 AFUA_3G03440 AFUA_3G03640 AFUA_3G03660 AFUA_4G09560 AFUA_5G02290 AFUA_5G03290 AFUA_5G03790 AFUA_5G03800 AFUA_5G03920 AFUA_5G14940 AFUA_6G10580 AFUA_7G04730 AFUA_7G04970 AFUA_7G06060 AFUA_7G06570 AFUA_8G02760
8.9509e-06	84	605	1.7771	Cell periphery	http://amigo.geneontology.org/amigo/term/GO:0071944	AFUA_1G00970 AFUA_1G01550 AFUA_1G02530 AFUA_1G05020 AFUA_1G09580 AFUA_1G12620 AFUA_1G12690 AFUA_1G14330 AFUA_1G14340 AFUA_1G16910 AFUA_1G17270 AFUA_2G00420 AFUA_2G05730 AFUA_2G12850 AFUA_2G14570 AFUA_2G14610 AFUA_2G15130 AFUA_2G16860 AFUA_2G17810 AFUA_3G00480 AFUA_3G00920 AFUA_3G01030 AFUA_3G01400 AFUA_3G01630 AFUA_3G01700 AFUA_3G02520 AFUA_3G03190 AFUA_3G03310 AFUA_3G03440 AFUA_3G03640 AFUA_3G07…
1.04035e-05	18	55	4.18887	Sterol biosynthetic process	http://amigo.geneontology.org/amigo/term/GO:0016126	AFUA_1G03150 AFUA_1G04540 AFUA_1G04720 AFUA_1G05720 AFUA_1G11230 AFUA_1G17190 AFUA_2G00320 AFUA_2G07680 AFUA_2G17400 AFUA_3G00810 AFUA_3G03400 AFUA_3G03410 AFUA_3G03420 AFUA_3G10660 AFUA_5G10670 AFUA_5G14260 AFUA_6G05140 AFUA_8G02440
1.39811e-05	20	68	3.76451	Steroid metabolic process	http://amigo.geneontology.org/amigo/term/GO:0008202	AFUA_1G03150 AFUA_1G04540 AFUA_1G04720 AFUA_1G05720 AFUA_1G11230 AFUA_1G17190 AFUA_2G00320 AFUA_2G01260 AFUA_2G07680 AFUA_2G17400 AFUA_3G00810 AFUA_3G03400 AFUA_3G03410 AFUA_3G03420 AFUA_3G10660 AFUA_5G10670 AFUA_5G14260 AFUA_6G05140 AFUA_6G14300 AFUA_8G02440
1.7815e-05	28	123	2.91367	Ion homeostasis	http://amigo.geneontology.org/amigo/term/GO:0050801	AFUA_1G13340 AFUA_1G14340 AFUA_1G17190 AFUA_1G17200 AFUA_1G17270 AFUA_2G01260 AFUA_2G05730 AFUA_2G07680 AFUA_2G14570 AFUA_2G15000 AFUA_3G03410 AFUA_3G03420 AFUA_3G03440 AFUA_3G03640 AFUA_3G03660 AFUA_4G09560 AFUA_5G02290 AFUA_5G03290 AFUA_5G03790 AFUA_5G03800 AFUA_5G03920 AFUA_5G14940 AFUA_6G10580 AFUA_7G04730 AFUA_7G04970 AFUA_7G06060 AFUA_7G06570 AFUA_8G02760
1.7815e-05	25	102	3.13709	Cellular metal ion homeostasis	http://amigo.geneontology.org/amigo/term/GO:0006875	AFUA_1G13340 AFUA_1G14340 AFUA_1G17190 AFUA_1G17200 AFUA_1G17270 AFUA_2G01260 AFUA_2G05730 AFUA_2G07680 AFUA_2G14570 AFUA_2G15000 AFUA_3G03410 AFUA_3G03420 AFUA_3G03440 AFUA_3G03660 AFUA_5G02290 AFUA_5G03290 AFUA_5G03790 AFUA_5G03800 AFUA_5G03920 AFUA_5G14940 AFUA_6G10580 AFUA_7G04970 AFUA_7G06060 AFUA_7G06570 AFUA_8G02760
4.79016e-05	18	61	3.77685	Steroid biosynthetic process	http://amigo.geneontology.org/amigo/term/GO:0006694	AFUA_1G03150 AFUA_1G04540 AFUA_1G04720 AFUA_1G05720 AFUA_1G11230 AFUA_1G17190 AFUA_2G00320 AFUA_2G07680 AFUA_2G17400 AFUA_3G00810 AFUA_3G03400 AFUA_3G03410 AFUA_3G03420 AFUA_3G10660 AFUA_5G10670 AFUA_5G14260 AFUA_6G05140 AFUA_8G02440
7.16676e-05	14	40	4.47977	Phytosteroid biosynthetic process	http://amigo.geneontology.org/amigo/term/GO:0016129	AFUA_1G03150 AFUA_1G04540 AFUA_1G04720 AFUA_1G05720 AFUA_1G11230 AFUA_1G17190 AFUA_2G07680 AFUA_2G17400 AFUA_3G03400 AFUA_3G03410 AFUA_3G03420 AFUA_3G10660 AFUA_5G10670 AFUA_8G02440
7.16676e-05	14	40	4.47977	Cellular alcohol biosynthetic process	http://amigo.geneontology.org/amigo/term/GO:0044108	AFUA_1G03150 AFUA_1G04540 AFUA_1G04720 AFUA_1G05720 AFUA_1G11230 AFUA_1G17190 AFUA_2G07680 AFUA_2G17400 AFUA_3G03400 AFUA_3G03410 AFUA_3G03420 AFUA_3G10660 AFUA_5G10670 AFUA_8G02440
7.16676e-05	91	712	1.63587	Transmembrane transport	http://amigo.geneontology.org/amigo/term/GO:0055085	AFUA_1G00970 AFUA_1G01550 AFUA_1G02530 AFUA_1G03200 AFUA_1G05020 AFUA_1G12620 AFUA_1G12690 AFUA_1G13350 AFUA_1G14330 AFUA_1G14440 AFUA_1G16910 AFUA_1G17160 AFUA_2G00180 AFUA_2G04070 AFUA_2G05730 AFUA_2G14230 AFUA_2G14570 AFUA_2G15000 AFUA_2G15130 AFUA_2G16860 AFUA_2G17475 AFUA_3G01400 AFUA_3G01670 AFUA_3G01700 AFUA_3G02520 AFUA_3G02760 AFUA_3G03190 AFUA_3G03430 AFUA_3G03440 AFUA_3G03640 AFUA_3G03…
7.16676e-05	14	40	4.47977	Cellular lipid biosynthetic process	http://amigo.geneontology.org/amigo/term/GO:0097384	AFUA_1G03150 AFUA_1G04540 AFUA_1G04720 AFUA_1G05720 AFUA_1G11230 AFUA_1G17190 AFUA_2G07680 AFUA_2G17400 AFUA_3G03400 AFUA_3G03410 AFUA_3G03420 AFUA_3G10660 AFUA_5G10670 AFUA_8G02440
7.16676e-05	14	40	4.47977	Ergosterol biosynthetic process	http://amigo.geneontology.org/amigo/term/GO:0006696	AFUA_1G03150 AFUA_1G04540 AFUA_1G04720 AFUA_1G05720 AFUA_1G11230 AFUA_1G17190 AFUA_2G07680 AFUA_2G17400 AFUA_3G03400 AFUA_3G03410 AFUA_3G03420 AFUA_3G10660 AFUA_5G10670 AFUA_8G02440
8.66721e-05	14	41	4.3705	Phytosteroid metabolic process	http://amigo.geneontology.org/amigo/term/GO:0016128	AFUA_1G03150 AFUA_1G04540 AFUA_1G04720 AFUA_1G05720 AFUA_1G11230 AFUA_1G17190 AFUA_2G07680 AFUA_2G17400 AFUA_3G03400 AFUA_3G03410 AFUA_3G03420 AFUA_3G10660 AFUA_5G10670 AFUA_8G02440
8.66721e-05	14	41	4.3705	Cellular alcohol metabolic process	http://amigo.geneontology.org/amigo/term/GO:0044107	AFUA_1G03150 AFUA_1G04540 AFUA_1G04720 AFUA_1G05720 AFUA_1G11230 AFUA_1G17190 AFUA_2G07680 AFUA_2G17400 AFUA_3G03400 AFUA_3G03410 AFUA_3G03420 AFUA_3G10660 AFUA_5G10670 AFUA_8G02440
8.66721e-05	14	41	4.3705	Secondary alcohol biosynthetic process	http://amigo.geneontology.org/amigo/term/GO:1902653	AFUA_1G03150 AFUA_1G04540 AFUA_1G04720 AFUA_1G05720 AFUA_1G11230 AFUA_1G17190 AFUA_2G07680 AFUA_2G17400 AFUA_3G03400 AFUA_3G03410 AFUA_3G03420 AFUA_3G10660 AFUA_5G10670 AFUA_8G02440
8.66721e-05	14	41	4.3705	Ergosterol metabolic process	http://amigo.geneontology.org/amigo/term/GO:0008204	AFUA_1G03150 AFUA_1G04540 AFUA_1G04720 AFUA_1G05720 AFUA_1G11230 AFUA_1G17190 AFUA_2G07680 AFUA_2G17400 AFUA_3G03400 AFUA_3G03410 AFUA_3G03420 AFUA_3G10660 AFUA_5G10670 AFUA_8G02440
8.8209e-05	25	113	2.83171	Cellular cation homeostasis	http://amigo.geneontology.org/amigo/term/GO:0030003	AFUA_1G13340 AFUA_1G14340 AFUA_1G17190 AFUA_1G17200 AFUA_1G17270 AFUA_2G01260 AFUA_2G05730 AFUA_2G07680 AFUA_2G14570 AFUA_2G15000 AFUA_3G03410 AFUA_3G03420 AFUA_3G03440 AFUA_3G03660 AFUA_5G02290 AFUA_5G03290 AFUA_5G03790 AFUA_5G03800 AFUA_5G03920 AFUA_5G14940 AFUA_6G10580 AFUA_7G04970 AFUA_7G06060 AFUA_7G06570 AFUA_8G02760
9.07595e-05	89	700	1.62734	Transmembrane transporter activity	http://amigo.geneontology.org/amigo/term/GO:0022857	AFUA_1G00970 AFUA_1G01550 AFUA_1G02530 AFUA_1G03200 AFUA_1G05020 AFUA_1G12620 AFUA_1G12690 AFUA_1G13350 AFUA_1G14330 AFUA_1G14440 AFUA_1G16910 AFUA_1G17160 AFUA_2G00180 AFUA_2G04070 AFUA_2G05730 AFUA_2G14230 AFUA_2G14570 AFUA_2G15000 AFUA_2G15130 AFUA_2G16860 AFUA_3G01400 AFUA_3G01670 AFUA_3G01700 AFUA_3G02520 AFUA_3G02760 AFUA_3G03190 AFUA_3G03430 AFUA_3G03440 AFUA_3G03640 AFUA_3G03670 AFUA_3G07…
0.000137569	25	116	2.75848	Cellular ion homeostasis	http://amigo.geneontology.org/amigo/term/GO:0006873	AFUA_1G13340 AFUA_1G14340 AFUA_1G17190 AFUA_1G17200 AFUA_1G17270 AFUA_2G01260 AFUA_2G05730 AFUA_2G07680 AFUA_2G14570 AFUA_2G15000 AFUA_3G03410 AFUA_3G03420 AFUA_3G03440 AFUA_3G03660 AFUA_5G02290 AFUA_5G03290 AFUA_5G03790 AFUA_5G03800 AFUA_5G03920 AFUA_5G14940 AFUA_6G10580 AFUA_7G04970 AFUA_7G06060 AFUA_7G06570 AFUA_8G02760
0.000205185	12	33	4.6543	Iron ion transport	http://amigo.geneontology.org/amigo/term/GO:0006826	AFUA_1G14340 AFUA_1G17200 AFUA_1G17270 AFUA_2G05730 AFUA_2G07680 AFUA_3G03660 AFUA_5G03790 AFUA_5G03800 AFUA_5G14940 AFUA_6G12550 AFUA_7G04970 AFUA_7G06060
0.000211322	29	150	2.47454	Chemical homeostasis	http://amigo.geneontology.org/amigo/term/GO:0048878	AFUA_1G13340 AFUA_1G14340 AFUA_1G17190 AFUA_1G17200 AFUA_1G17270 AFUA_2G01260 AFUA_2G05730 AFUA_2G07680 AFUA_2G14570 AFUA_2G15000 AFUA_3G03410 AFUA_3G03420 AFUA_3G03440 AFUA_3G03640 AFUA_3G03660 AFUA_4G09560 AFUA_5G02290 AFUA_5G03290 AFUA_5G03790 AFUA_5G03800 AFUA_5G03920 AFUA_5G14940 AFUA_6G10580 AFUA_7G04730 AFUA_7G04970 AFUA_7G06060 AFUA_7G06570 AFUA_8G01260 AFUA_8G02760
0.000239862	16	57	3.59279	Transition metal ion transport	http://amigo.geneontology.org/amigo/term/GO:0000041	AFUA_1G01550 AFUA_1G14340 AFUA_1G17200 AFUA_1G17270 AFUA_2G05730 AFUA_2G07680 AFUA_2G14570 AFUA_3G03660 AFUA_4G09560 AFUA_5G03790 AFUA_5G03800 AFUA_5G14940 AFUA_6G12550 AFUA_7G04970 AFUA_7G06060 AFUA_7G06570
0.000244766	14	45	3.98201	Secondary alcohol metabolic process	http://amigo.geneontology.org/amigo/term/GO:1902652	AFUA_1G03150 AFUA_1G04540 AFUA_1G04720 AFUA_1G05720 AFUA_1G11230 AFUA_1G17190 AFUA_2G07680 AFUA_2G17400 AFUA_3G03400 AFUA_3G03410 AFUA_3G03420 AFUA_3G10660 AFUA_5G10670 AFUA_8G02440
0.000264432	89	721	1.57995	Transporter activity	http://amigo.geneontology.org/amigo/term/GO:0005215	AFUA_1G00970 AFUA_1G01550 AFUA_1G02530 AFUA_1G03200 AFUA_1G05020 AFUA_1G12620 AFUA_1G12690 AFUA_1G13350 AFUA_1G14330 AFUA_1G14440 AFUA_1G16910 AFUA_1G17160 AFUA_2G00180 AFUA_2G04070 AFUA_2G05730 AFUA_2G14230 AFUA_2G14570 AFUA_2G15000 AFUA_2G15130 AFUA_2G16860 AFUA_3G01400 AFUA_3G01670 AFUA_3G01700 AFUA_3G02520 AFUA_3G02760 AFUA_3G03190 AFUA_3G03430 AFUA_3G03440 AFUA_3G03640 AFUA_3G03670 AFUA_3G07…
0.000277416	18	71	3.2449	ATPase-coupled transmembrane transporter activity	http://amigo.geneontology.org/amigo/term/GO:0042626	AFUA_1G12690 AFUA_1G14330 AFUA_2G15130 AFUA_3G01400 AFUA_3G02760 AFUA_3G03430 AFUA_3G03670 AFUA_3G07300 AFUA_4G09440 AFUA_4G14130 AFUA_5G00340 AFUA_5G00790 AFUA_5G06070 AFUA_5G09480 AFUA_5G10510 AFUA_6G03080 AFUA_6G08020 AFUA_7G00480
0.000688782	5	6	10.6661	Siderophore biosynthetic process	http://amigo.geneontology.org/amigo/term/GO:0019290	AFUA_1G17190 AFUA_1G17200 AFUA_2G07680 AFUA_3G03400 AFUA_5G03920
0.000688782	25	128	2.49987	Cellular chemical homeostasis	http://amigo.geneontology.org/amigo/term/GO:0055082	AFUA_1G13340 AFUA_1G14340 AFUA_1G17190 AFUA_1G17200 AFUA_1G17270 AFUA_2G01260 AFUA_2G05730 AFUA_2G07680 AFUA_2G14570 AFUA_2G15000 AFUA_3G03410 AFUA_3G03420 AFUA_3G03440 AFUA_3G03660 AFUA_5G02290 AFUA_5G03290 AFUA_5G03790 AFUA_5G03800 AFUA_5G03920 AFUA_5G14940 AFUA_6G10580 AFUA_7G04970 AFUA_7G06060 AFUA_7G06570 AFUA_8G02760
0.000688782	5	6	10.6661	N ,N ,N -triacetylfusarinine C metabolic process	http://amigo.geneontology.org/amigo/term/GO:1900549	AFUA_1G17190 AFUA_3G03400 AFUA_3G03410 AFUA_3G03420 AFUA_5G03920
0.000688782	5	6	10.6661	N ,N ,N -triacetylfusarinine C biosynthetic process	http://amigo.geneontology.org/amigo/term/GO:1900551	AFUA_1G17190 AFUA_3G03400 AFUA_3G03410 AFUA_3G03420 AFUA_5G03920
0.000688782	5	6	10.6661	Iron coordination entity transport	http://amigo.geneontology.org/amigo/term/GO:1901678	AFUA_1G17200 AFUA_2G05730 AFUA_2G07680 AFUA_3G03660 AFUA_7G06060
0.000688782	5	6	10.6661	Siderophore metabolic process	http://amigo.geneontology.org/amigo/term/GO:0009237	AFUA_1G17190 AFUA_1G17200 AFUA_2G07680 AFUA_3G03400 AFUA_5G03920
0.00147748	4	4	12.7993	Hydroxymate-containing siderophore biosynthetic process	http://amigo.geneontology.org/amigo/term/GO:0019539	AFUA_1G17190 AFUA_1G17200 AFUA_2G07680 AFUA_5G03920
0.00147748	4	4	12.7993	Ferrichrome metabolic process	http://amigo.geneontology.org/amigo/term/GO:0031168	AFUA_1G17190 AFUA_1G17200 AFUA_2G07680 AFUA_5G03920
0.00147748	4	4	12.7993	Ferrichrome biosynthetic process	http://amigo.geneontology.org/amigo/term/GO:0031169	AFUA_1G17190 AFUA_1G17200 AFUA_2G07680 AFUA_5G03920
0.00292063	12	43	3.57191	Cellular response to starvation	http://amigo.geneontology.org/amigo/term/GO:0009267	AFUA_1G17190 AFUA_1G17200 AFUA_1G17270 AFUA_2G05730 AFUA_2G07680 AFUA_3G03410 AFUA_3G03420 AFUA_3G03440 AFUA_5G03790 AFUA_5G03800 AFUA_5G03920 AFUA_8G02760
0.00507697	29	180	2.06211	Homeostatic process	http://amigo.geneontology.org/amigo/term/GO:0042592	AFUA_1G13340 AFUA_1G14340 AFUA_1G17190 AFUA_1G17200 AFUA_1G17270 AFUA_2G01260 AFUA_2G05730 AFUA_2G07680 AFUA_2G14570 AFUA_2G15000 AFUA_3G03410 AFUA_3G03420 AFUA_3G03440 AFUA_3G03640 AFUA_3G03660 AFUA_4G09560 AFUA_5G02290 AFUA_5G03290 AFUA_5G03790 AFUA_5G03800 AFUA_5G03920 AFUA_5G14940 AFUA_6G10580 AFUA_7G04730 AFUA_7G04970 AFUA_7G06060 AFUA_7G06570 AFUA_8G01260 AFUA_8G02760
0.00571894	12	46	3.33896	Response to starvation	http://amigo.geneontology.org/amigo/term/GO:0042594	AFUA_1G17190 AFUA_1G17200 AFUA_1G17270 AFUA_2G05730 AFUA_2G07680 AFUA_3G03410 AFUA_3G03420 AFUA_3G03440 AFUA_5G03790 AFUA_5G03800 AFUA_5G03920 AFUA_8G02760
0.00832159	8	23	4.45194	Nonribosomal peptide biosynthetic process	http://amigo.geneontology.org/amigo/term/GO:0019184	AFUA_1G17190 AFUA_1G17200 AFUA_2G07680 AFUA_3G03400 AFUA_3G03420 AFUA_3G13730 AFUA_5G03920 AFUA_6G09660
0.00913512	20	109	2.3485	Metal ion transport	http://amigo.geneontology.org/amigo/term/GO:0030001	AFUA_1G01550 AFUA_1G14340 AFUA_1G17200 AFUA_1G17270 AFUA_2G05730 AFUA_2G07680 AFUA_2G14570 AFUA_2G15000 AFUA_3G03660 AFUA_4G09560 AFUA_5G02290 AFUA_5G03790 AFUA_5G03800 AFUA_5G14940 AFUA_6G12550 AFUA_7G04970 AFUA_7G06060 AFUA_7G06350 AFUA_7G06570 AFUA_8G01850
0.0144455	102	954	1.36848	Oxidoreductase activity	http://amigo.geneontology.org/amigo/term/GO:0016491	AFUA_1G00980 AFUA_1G00990 AFUA_1G01000 AFUA_1G01010 AFUA_1G01180 AFUA_1G01500 AFUA_1G01630 AFUA_1G03150 AFUA_1G04540 AFUA_1G05720 AFUA_1G11230 AFUA_1G11570 AFUA_1G12410 AFUA_1G13320 AFUA_1G13950 AFUA_1G14340 AFUA_1G17110 AFUA_1G17180 AFUA_1G17270 AFUA_1G17730 AFUA_2G00230 AFUA_2G00320 AFUA_2G01770 AFUA_2G01890 AFUA_2G07680 AFUA_2G08260 AFUA_2G09400 AFUA_2G09620 AFUA_2G10230 AFUA_2G11600 AFUA_2G14…
0.0157351	3	3	12.7993	Ferricrocin metabolic process	http://amigo.geneontology.org/amigo/term/GO:0031170	AFUA_1G17190 AFUA_1G17200 AFUA_5G03920
0.0157351	3	3	12.7993	Ferricrocin biosynthetic process	http://amigo.geneontology.org/amigo/term/GO:0031171	AFUA_1G17190 AFUA_1G17200 AFUA_5G03920
0.0157351	3	3	12.7993	Siderophore-dependent iron import into cell	http://amigo.geneontology.org/amigo/term/GO:0033214	AFUA_1G17200 AFUA_2G07680 AFUA_3G03660
0.0157351	23	140	2.10275	Integral component of plasma membrane	http://amigo.geneontology.org/amigo/term/GO:0005887	AFUA_1G01550 AFUA_1G05020 AFUA_1G12620 AFUA_1G16910 AFUA_2G05730 AFUA_2G16860 AFUA_3G02520 AFUA_3G03190 AFUA_3G03440 AFUA_3G03640 AFUA_3G08530 AFUA_4G13090 AFUA_5G01520 AFUA_5G01540 AFUA_5G02290 AFUA_5G06580 AFUA_6G03320 AFUA_6G09710 AFUA_7G04730 AFUA_7G06060 AFUA_7G06350 AFUA_8G00940 AFUA_8G01850
0.0157351	4	6	8.53289	Oxidoreductase activity, acting on paired donors, with oxidation of a pair of donors resulting in the reduction of molecular oxygen to two molecules of water	http://amigo.geneontology.org/amigo/term/GO:0016717	AFUA_2G00320 AFUA_4G06940 AFUA_6G05140 AFUA_7G05920
0.0164406	5	10	6.39967	Iron ion transmembrane transport	http://amigo.geneontology.org/amigo/term/GO:0034755	AFUA_2G05730 AFUA_5G03790 AFUA_5G03800 AFUA_6G12550 AFUA_7G06060
0.0172324	25	159	2.01247	Cellular homeostasis	http://amigo.geneontology.org/amigo/term/GO:0019725	AFUA_1G13340 AFUA_1G14340 AFUA_1G17190 AFUA_1G17200 AFUA_1G17270 AFUA_2G01260 AFUA_2G05730 AFUA_2G07680 AFUA_2G14570 AFUA_2G15000 AFUA_3G03410 AFUA_3G03420 AFUA_3G03440 AFUA_3G03660 AFUA_5G02290 AFUA_5G03290 AFUA_5G03790 AFUA_5G03800 AFUA_5G03920 AFUA_5G14940 AFUA_6G10580 AFUA_7G04970 AFUA_7G06060 AFUA_7G06570 AFUA_8G02760
0.0222955	23	144	2.04434	Intrinsic component of plasma membrane	http://amigo.geneontology.org/amigo/term/GO:0031226	AFUA_1G01550 AFUA_1G05020 AFUA_1G12620 AFUA_1G16910 AFUA_2G05730 AFUA_2G16860 AFUA_3G02520 AFUA_3G03190 AFUA_3G03440 AFUA_3G03640 AFUA_3G08530 AFUA_4G13090 AFUA_5G01520 AFUA_5G01540 AFUA_5G02290 AFUA_5G06580 AFUA_6G03320 AFUA_6G09710 AFUA_7G04730 AFUA_7G06060 AFUA_7G06350 AFUA_8G00940 AFUA_8G01850
0.0261443	14	70	2.55987	Alcohol biosynthetic process	http://amigo.geneontology.org/amigo/term/GO:0046165	AFUA_1G03150 AFUA_1G04540 AFUA_1G04720 AFUA_1G05720 AFUA_1G11230 AFUA_1G17190 AFUA_2G07680 AFUA_2G17400 AFUA_3G03400 AFUA_3G03410 AFUA_3G03420 AFUA_3G10660 AFUA_5G10670 AFUA_8G02440
0.0261443	25	164	1.95112	Oxidoreductase activity, acting on paired donors, with incorporation or reduction of molecular oxygen	http://amigo.geneontology.org/amigo/term/GO:0016705	AFUA_1G12410 AFUA_2G00320 AFUA_2G01890 AFUA_2G07680 AFUA_2G09400 AFUA_2G14430 AFUA_2G14440 AFUA_3G02010 AFUA_3G03450 AFUA_3G15040 AFUA_4G00110 AFUA_4G03800 AFUA_4G06940 AFUA_4G10100 AFUA_5G07420 AFUA_5G10670 AFUA_6G03090 AFUA_6G03930 AFUA_6G05140 AFUA_6G09670 AFUA_7G05920 AFUA_7G06030 AFUA_8G02440 AFUA_8G06050 AFUA_8G06080
0.0271264	18	103	2.23678	Primary active transmembrane transporter activity	http://amigo.geneontology.org/amigo/term/GO:0015399	AFUA_1G12690 AFUA_1G14330 AFUA_2G15130 AFUA_3G01400 AFUA_3G02760 AFUA_3G03430 AFUA_3G03670 AFUA_3G07300 AFUA_4G09440 AFUA_4G14130 AFUA_5G00340 AFUA_5G00790 AFUA_5G06070 AFUA_5G09480 AFUA_5G10510 AFUA_6G03080 AFUA_6G08020 AFUA_7G00480
0.0282931	19	112	2.17132	ATP hydrolysis activity	http://amigo.geneontology.org/amigo/term/GO:0016887	AFUA_1G12690 AFUA_1G14330 AFUA_2G15130 AFUA_3G01400 AFUA_3G02760 AFUA_3G03430 AFUA_3G03670 AFUA_3G07300 AFUA_4G09440 AFUA_4G12680 AFUA_4G14130 AFUA_5G00340 AFUA_5G00790 AFUA_5G06070 AFUA_5G09480 AFUA_5G10510 AFUA_6G03080 AFUA_6G08020 AFUA_7G00480
0.0302071	4	7	7.3139	Iron import into cell	http://amigo.geneontology.org/amigo/term/GO:0033212	AFUA_1G17200 AFUA_2G07680 AFUA_3G03660 AFUA_5G03790
0.031731	9	35	3.29126	Phosphopantetheine binding	http://amigo.geneontology.org/amigo/term/GO:0031177	AFUA_1G01010 AFUA_1G17200 AFUA_1G17740 AFUA_3G03420 AFUA_3G03540 AFUA_3G13730 AFUA_3G14700 AFUA_6G09660 AFUA_8G02350
0.0448157	18	108	2.13322	Organic hydroxy compound biosynthetic process	http://amigo.geneontology.org/amigo/term/GO:1901617	AFUA_1G03150 AFUA_1G04540 AFUA_1G04720 AFUA_1G05720 AFUA_1G11230 AFUA_1G17190 AFUA_2G00320 AFUA_2G07680 AFUA_2G17400 AFUA_3G00810 AFUA_3G03400 AFUA_3G03410 AFUA_3G03420 AFUA_3G10660 AFUA_5G10670 AFUA_5G14260 AFUA_6G05140 AFUA_8G02440
A.fumigatus Af273	DFP	vs.	untreated	downregulated	on glucose-peptone
Enrichment FDR	nGenes	Pathway Genes	Fold Enrichment	Pathway	URL	Genes
3.3083e-13	177	954	1.79077	Oxidoreductase activity	http://amigo.geneontology.org/amigo/term/GO:0016491	AFUA_1G00500 AFUA_1G00510 AFUA_1G02070 AFUA_1G04150 AFUA_1G06450 AFUA_1G06610 AFUA_1G07200 AFUA_1G07380 AFUA_1G08800 AFUA_1G09930 AFUA_1G11590 AFUA_1G12210 AFUA_1G12290 AFUA_1G14850 AFUA_1G17020 AFUA_1G17040 AFUA_1G17380 AFUA_1G17430 AFUA_1G17690 AFUA_2G00720 AFUA_2G00750 AFUA_2G02030 AFUA_2G04200 AFUA_2G04220 AFUA_2G07720 AFUA_2G08890 AFUA_2G09130 AFUA_2G10220 AFUA_2G10520 AFUA_2G10960 AFUA_2G13…
1.16322e-11	53	165	3.10032	Secondary metabolic process	http://amigo.geneontology.org/amigo/term/GO:0019748	AFUA_1G00420 AFUA_1G15440 AFUA_1G17430 AFUA_2G04200 AFUA_2G04210 AFUA_2G17530 AFUA_2G17540 AFUA_2G17550 AFUA_2G17560 AFUA_2G17580 AFUA_2G17600 AFUA_2G17960 AFUA_2G17970 AFUA_2G17990 AFUA_2G18000 AFUA_2G18010 AFUA_2G18020 AFUA_2G18030 AFUA_2G18040 AFUA_2G18050 AFUA_2G18060 AFUA_3G12910 AFUA_3G12920 AFUA_3G12930 AFUA_3G12950 AFUA_4G00210 AFUA_4G00220 AFUA_4G00225 AFUA_4G00230 AFUA_4G14540 AFUA_4G14…
2.12202e-09	130	700	1.79251	Transmembrane transporter activity	http://amigo.geneontology.org/amigo/term/GO:0022857	AFUA_1G01812 AFUA_1G02070 AFUA_1G04870 AFUA_1G06440 AFUA_1G06610 AFUA_1G09980 AFUA_1G10370 AFUA_1G10930 AFUA_1G11580 AFUA_1G11820 AFUA_1G12240 AFUA_1G12850 AFUA_1G13210 AFUA_1G15490 AFUA_1G16880 AFUA_1G17470 AFUA_1G17480 AFUA_2G00840 AFUA_2G02040 AFUA_2G03500 AFUA_2G03860 AFUA_2G04550 AFUA_2G05880 AFUA_2G08800 AFUA_2G08910 AFUA_2G09070 AFUA_2G09130 AFUA_2G09860 AFUA_2G10530 AFUA_2G10560 AFUA_2G10…
2.12202e-09	181	1089	1.60423	Metabolic pathways	http://www.genome.jp/kegg-bin/show_pathway?afm01100	AFUA_1G00500 AFUA_1G00510 AFUA_1G00530 AFUA_1G02070 AFUA_1G02140 AFUA_1G02780 AFUA_1G03550 AFUA_1G04160 AFUA_1G05770 AFUA_1G06610 AFUA_1G06810 AFUA_1G07220 AFUA_1G07380 AFUA_1G11590 AFUA_1G11600 AFUA_1G12290 AFUA_1G13250 AFUA_1G15590 AFUA_1G17020 AFUA_1G17040 AFUA_1G17490 AFUA_2G00690 AFUA_2G00720 AFUA_2G02020 AFUA_2G02030 AFUA_2G02250 AFUA_2G03230 AFUA_2G04200 AFUA_2G04220 AFUA_2G04230 AFUA_2G04…
7.00366e-09	131	721	1.75368	Transporter activity	http://amigo.geneontology.org/amigo/term/GO:0005215	AFUA_1G01812 AFUA_1G02070 AFUA_1G04870 AFUA_1G06440 AFUA_1G06610 AFUA_1G09980 AFUA_1G10370 AFUA_1G10930 AFUA_1G11580 AFUA_1G11820 AFUA_1G12240 AFUA_1G12850 AFUA_1G13210 AFUA_1G15490 AFUA_1G16880 AFUA_1G17470 AFUA_1G17480 AFUA_2G00840 AFUA_2G02040 AFUA_2G03500 AFUA_2G03860 AFUA_2G04550 AFUA_2G05880 AFUA_2G08800 AFUA_2G08910 AFUA_2G09070 AFUA_2G09130 AFUA_2G09860 AFUA_2G10530 AFUA_2G10560 AFUA_2G10…
7.15332e-09	38	114	3.21732	Secondary metabolite biosynthetic process	http://amigo.geneontology.org/amigo/term/GO:0044550	AFUA_1G00420 AFUA_1G17430 AFUA_2G04200 AFUA_2G04210 AFUA_2G17530 AFUA_2G17540 AFUA_2G17550 AFUA_2G17560 AFUA_2G17580 AFUA_2G17600 AFUA_2G17960 AFUA_2G17970 AFUA_2G17990 AFUA_2G18000 AFUA_2G18010 AFUA_2G18020 AFUA_2G18030 AFUA_2G18040 AFUA_2G18050 AFUA_2G18060 AFUA_3G12910 AFUA_3G12920 AFUA_3G12930 AFUA_3G12950 AFUA_4G00210 AFUA_4G00220 AFUA_4G00225 AFUA_4G00230 AFUA_4G14540 AFUA_4G14550 AFUA_4G14…
1.60578e-08	16	24	6.43464	Phenol-containing compound metabolic process	http://amigo.geneontology.org/amigo/term/GO:0018958	AFUA_1G15440 AFUA_1G17430 AFUA_2G04200 AFUA_2G04210 AFUA_2G04230 AFUA_2G17530 AFUA_2G17540 AFUA_2G17550 AFUA_2G17560 AFUA_2G17580 AFUA_2G17600 AFUA_3G03030 AFUA_4G00210 AFUA_4G00220 AFUA_4G00225 AFUA_4G00230
3.04692e-08	11	12	8.84763	Ergot alkaloid metabolic process	http://amigo.geneontology.org/amigo/term/GO:0035836	AFUA_2G17960 AFUA_2G17970 AFUA_2G17990 AFUA_2G18000 AFUA_2G18010 AFUA_2G18020 AFUA_2G18030 AFUA_2G18040 AFUA_2G18050 AFUA_2G18060 AFUA_6G12050
3.04692e-08	11	12	8.84763	Ergot alkaloid biosynthetic process	http://amigo.geneontology.org/amigo/term/GO:0035837	AFUA_2G17960 AFUA_2G17970 AFUA_2G17990 AFUA_2G18000 AFUA_2G18010 AFUA_2G18020 AFUA_2G18030 AFUA_2G18040 AFUA_2G18050 AFUA_2G18060 AFUA_6G12050
3.04692e-08	11	12	8.84763	Terpenoid indole alkaloid metabolic process	http://amigo.geneontology.org/amigo/term/GO:0046447	AFUA_2G17960 AFUA_2G17970 AFUA_2G17990 AFUA_2G18000 AFUA_2G18010 AFUA_2G18020 AFUA_2G18030 AFUA_2G18040 AFUA_2G18050 AFUA_2G18060 AFUA_6G12050
3.04692e-08	11	12	8.84763	Terpenoid indole alkaloid biosynthetic process	http://amigo.geneontology.org/amigo/term/GO:0009709	AFUA_2G17960 AFUA_2G17970 AFUA_2G17990 AFUA_2G18000 AFUA_2G18010 AFUA_2G18020 AFUA_2G18030 AFUA_2G18040 AFUA_2G18050 AFUA_2G18060 AFUA_6G12050
4.29278e-08	13	17	7.38091	Phenol-containing compound biosynthetic process	http://amigo.geneontology.org/amigo/term/GO:0046189	AFUA_1G17430 AFUA_2G04200 AFUA_2G04210 AFUA_2G17530 AFUA_2G17540 AFUA_2G17550 AFUA_2G17560 AFUA_2G17580 AFUA_2G17600 AFUA_4G00210 AFUA_4G00220 AFUA_4G00225 AFUA_4G00230
8.98503e-08	125	712	1.69451	Transmembrane transport	http://amigo.geneontology.org/amigo/term/GO:0055085	AFUA_1G01812 AFUA_1G02070 AFUA_1G04870 AFUA_1G06440 AFUA_1G09980 AFUA_1G10370 AFUA_1G10930 AFUA_1G11580 AFUA_1G11820 AFUA_1G12240 AFUA_1G12850 AFUA_1G13210 AFUA_1G15490 AFUA_1G16880 AFUA_1G17470 AFUA_1G17480 AFUA_2G00810 AFUA_2G00840 AFUA_2G02040 AFUA_2G03500 AFUA_2G03860 AFUA_2G04550 AFUA_2G05880 AFUA_2G08800 AFUA_2G08910 AFUA_2G09070 AFUA_2G09860 AFUA_2G10530 AFUA_2G10560 AFUA_2G10910 AFUA_2G11…
9.66709e-07	34	114	2.87865	Heme binding	http://amigo.geneontology.org/amigo/term/GO:0020037	AFUA_1G02070 AFUA_1G07200 AFUA_1G08800 AFUA_1G15590 AFUA_2G07720 AFUA_2G13110 AFUA_2G15590 AFUA_2G18010 AFUA_2G18030 AFUA_3G02270 AFUA_3G03480 AFUA_3G12120 AFUA_3G12960 AFUA_3G14610 AFUA_4G07020 AFUA_4G09110 AFUA_4G09470 AFUA_4G09830 AFUA_4G14780 AFUA_4G14790 AFUA_4G14810 AFUA_4G14830 AFUA_5G01360 AFUA_5G01710 AFUA_5G02190 AFUA_5G02610 AFUA_5G02620 AFUA_6G02210 AFUA_6G03890 AFUA_6G10880 AFUA_6G13…
1.02084e-06	10	12	8.0433	Melanin metabolic process	http://amigo.geneontology.org/amigo/term/GO:0006582	AFUA_1G15440 AFUA_1G17430 AFUA_2G04200 AFUA_2G04210 AFUA_2G17530 AFUA_2G17540 AFUA_2G17550 AFUA_2G17560 AFUA_2G17580 AFUA_2G17600
1.02084e-06	18	38	4.57198	Valine, leucine and isoleucine degradation	http://www.genome.jp/kegg-bin/show_pathway?afm00280	AFUA_2G00720 AFUA_3G01450 AFUA_3G11480 AFUA_4G08600 AFUA_4G12010 AFUA_4G12870 AFUA_5G06680 AFUA_5G08910 AFUA_5G08930 AFUA_5G08940 AFUA_5G10280 AFUA_6G08830 AFUA_6G11020 AFUA_6G11430 AFUA_6G12250 AFUA_6G14200 AFUA_8G02310 AFUA_8G04770
1.3042e-06	34	116	2.82902	Tetrapyrrole binding	http://amigo.geneontology.org/amigo/term/GO:0046906	AFUA_1G02070 AFUA_1G07200 AFUA_1G08800 AFUA_1G15590 AFUA_2G07720 AFUA_2G13110 AFUA_2G15590 AFUA_2G18010 AFUA_2G18030 AFUA_3G02270 AFUA_3G03480 AFUA_3G12120 AFUA_3G12960 AFUA_3G14610 AFUA_4G07020 AFUA_4G09110 AFUA_4G09470 AFUA_4G09830 AFUA_4G14780 AFUA_4G14790 AFUA_4G14810 AFUA_4G14830 AFUA_5G01360 AFUA_5G01710 AFUA_5G02190 AFUA_5G02610 AFUA_5G02620 AFUA_6G02210 AFUA_6G03890 AFUA_6G10880 AFUA_6G13…
4.41667e-06	12	19	6.09597	Alkaloid biosynthetic process	http://amigo.geneontology.org/amigo/term/GO:0009821	AFUA_2G17960 AFUA_2G17970 AFUA_2G17990 AFUA_2G18000 AFUA_2G18010 AFUA_2G18020 AFUA_2G18030 AFUA_2G18040 AFUA_2G18050 AFUA_2G18060 AFUA_3G12930 AFUA_6G12050
6.47325e-06	44	183	2.32069	Small molecule catabolic process	http://amigo.geneontology.org/amigo/term/GO:0044282	AFUA_1G00510 AFUA_1G00530 AFUA_1G02780 AFUA_1G04560 AFUA_1G04870 AFUA_1G09930 AFUA_1G11600 AFUA_1G12650 AFUA_2G04200 AFUA_2G04210 AFUA_2G04220 AFUA_2G04230 AFUA_2G04240 AFUA_2G04262 AFUA_2G10220 AFUA_2G10520 AFUA_3G01450 AFUA_3G11480 AFUA_3G15090 AFUA_4G08170 AFUA_4G08230 AFUA_4G09140 AFUA_4G09830 AFUA_4G09840 AFUA_4G10620 AFUA_4G11730 AFUA_4G12050 AFUA_4G12870 AFUA_5G01430 AFUA_5G06680 AFUA_5G07…
6.64852e-06	9	11	7.89705	Melanin biosynthetic process	http://amigo.geneontology.org/amigo/term/GO:0042438	AFUA_1G17430 AFUA_2G04200 AFUA_2G04210 AFUA_2G17530 AFUA_2G17540 AFUA_2G17550 AFUA_2G17560 AFUA_2G17580 AFUA_2G17600
8.16997e-06	20	52	3.71229	Iron-sulfur cluster binding	http://amigo.geneontology.org/amigo/term/GO:0051536	AFUA_1G03550 AFUA_1G04680 AFUA_1G06610 AFUA_1G06810 AFUA_1G07380 AFUA_2G09130 AFUA_2G15590 AFUA_2G15960 AFUA_3G10110 AFUA_4G05860 AFUA_4G10690 AFUA_4G11050 AFUA_4G11220 AFUA_5G04370 AFUA_5G08890 AFUA_5G10370 AFUA_5G10610 AFUA_6G03670 AFUA_6G12930 AFUA_7G02070
8.16997e-06	20	52	3.71229	Metal cluster binding	http://amigo.geneontology.org/amigo/term/GO:0051540	AFUA_1G03550 AFUA_1G04680 AFUA_1G06610 AFUA_1G06810 AFUA_1G07380 AFUA_2G09130 AFUA_2G15590 AFUA_2G15960 AFUA_3G10110 AFUA_4G05860 AFUA_4G10690 AFUA_4G11050 AFUA_4G11220 AFUA_5G04370 AFUA_5G08890 AFUA_5G10370 AFUA_5G10610 AFUA_6G03670 AFUA_6G12930 AFUA_7G02070
1.88077e-05	32	118	2.61748	Organic acid catabolic process	http://amigo.geneontology.org/amigo/term/GO:0016054	AFUA_1G00510 AFUA_1G00530 AFUA_1G02780 AFUA_1G12650 AFUA_2G04200 AFUA_2G04210 AFUA_2G04220 AFUA_2G04230 AFUA_2G04240 AFUA_2G04262 AFUA_3G01450 AFUA_3G11480 AFUA_4G08170 AFUA_4G09140 AFUA_4G09830 AFUA_4G09840 AFUA_4G10620 AFUA_4G12050 AFUA_4G12870 AFUA_5G06680 AFUA_5G08940 AFUA_5G14410 AFUA_6G02860 AFUA_6G03590 AFUA_6G08730 AFUA_6G08830 AFUA_6G10230 AFUA_6G11020 AFUA_6G13490 AFUA_6G14200 AFUA_7G02…
1.88077e-05	85	476	1.72356	Organic acid metabolic process	http://amigo.geneontology.org/amigo/term/GO:0006082	AFUA_1G00510 AFUA_1G00530 AFUA_1G02780 AFUA_1G03550 AFUA_1G04160 AFUA_1G07380 AFUA_1G11580 AFUA_1G11590 AFUA_1G12650 AFUA_1G12850 AFUA_1G17020 AFUA_1G17470 AFUA_2G04200 AFUA_2G04210 AFUA_2G04220 AFUA_2G04230 AFUA_2G04240 AFUA_2G04262 AFUA_2G08890 AFUA_2G10520 AFUA_2G15390 AFUA_2G15590 AFUA_3G01450 AFUA_3G02240 AFUA_3G03330 AFUA_3G03570 AFUA_3G10750 AFUA_3G11480 AFUA_3G12120 AFUA_3G12920 AFUA_3G14…
1.88455e-05	11	18	5.89842	Indole alkaloid metabolic process	http://amigo.geneontology.org/amigo/term/GO:0035834	AFUA_2G17960 AFUA_2G17970 AFUA_2G17990 AFUA_2G18000 AFUA_2G18010 AFUA_2G18020 AFUA_2G18030 AFUA_2G18040 AFUA_2G18050 AFUA_2G18060 AFUA_6G12050
1.88455e-05	11	18	5.89842	Indole alkaloid biosynthetic process	http://amigo.geneontology.org/amigo/term/GO:0035835	AFUA_2G17960 AFUA_2G17970 AFUA_2G17990 AFUA_2G18000 AFUA_2G18010 AFUA_2G18020 AFUA_2G18030 AFUA_2G18040 AFUA_2G18050 AFUA_2G18060 AFUA_6G12050
1.88455e-05	13	25	5.01902	Beta-Alanine metabolism	http://www.genome.jp/kegg-bin/show_pathway?afm00410	AFUA_2G00720 AFUA_3G00680 AFUA_3G14590 AFUA_4G08600 AFUA_4G12870 AFUA_5G06680 AFUA_5G07360 AFUA_6G03510 AFUA_6G11020 AFUA_6G11430 AFUA_6G13490 AFUA_7G04180 AFUA_8G02310
2.05146e-05	15	33	4.38725	Respiratory electron transport chain	http://amigo.geneontology.org/amigo/term/GO:0022904	AFUA_1G02070 AFUA_1G06610 AFUA_1G12290 AFUA_1G15590 AFUA_2G09130 AFUA_2G10580 AFUA_2G13110 AFUA_2G13710 AFUA_3G07810 AFUA_3G10110 AFUA_4G11050 AFUA_5G04370 AFUA_5G09680 AFUA_5G10370 AFUA_5G10610
2.59996e-05	21	61	3.3228	Cellular respiration	http://amigo.geneontology.org/amigo/term/GO:0045333	AFUA_1G02070 AFUA_1G06610 AFUA_1G06810 AFUA_1G12290 AFUA_1G15590 AFUA_2G09130 AFUA_2G10580 AFUA_2G13110 AFUA_2G13710 AFUA_2G15312 AFUA_3G07810 AFUA_3G10110 AFUA_4G05860 AFUA_4G11050 AFUA_4G13510 AFUA_5G04370 AFUA_5G09680 AFUA_5G10370 AFUA_5G10610 AFUA_6G03590 AFUA_6G12930
2.59996e-05	12	22	5.2647	Alkaloid metabolic process	http://amigo.geneontology.org/amigo/term/GO:0009820	AFUA_2G17960 AFUA_2G17970 AFUA_2G17990 AFUA_2G18000 AFUA_2G18010 AFUA_2G18020 AFUA_2G18030 AFUA_2G18040 AFUA_2G18050 AFUA_2G18060 AFUA_3G12930 AFUA_6G12050
3.15359e-05	19	52	3.52668	Aerobic respiration	http://amigo.geneontology.org/amigo/term/GO:0009060	AFUA_1G02070 AFUA_1G06610 AFUA_1G06810 AFUA_1G12290 AFUA_1G15590 AFUA_2G10580 AFUA_2G13110 AFUA_2G13710 AFUA_2G15312 AFUA_3G07810 AFUA_4G05860 AFUA_4G11050 AFUA_4G13510 AFUA_5G04370 AFUA_5G09680 AFUA_5G10370 AFUA_5G10610 AFUA_6G03590 AFUA_6G12930
3.89294e-05	24	78	2.96983	Energy derivation by oxidation of organic compounds	http://amigo.geneontology.org/amigo/term/GO:0015980	AFUA_1G02070 AFUA_1G02140 AFUA_1G06610 AFUA_1G06810 AFUA_1G12290 AFUA_1G15590 AFUA_2G09130 AFUA_2G10580 AFUA_2G13110 AFUA_2G13710 AFUA_2G15312 AFUA_3G07810 AFUA_3G10110 AFUA_3G11070 AFUA_4G05860 AFUA_4G11050 AFUA_4G13510 AFUA_5G04370 AFUA_5G06240 AFUA_5G09680 AFUA_5G10370 AFUA_5G10610 AFUA_6G03590 AFUA_6G12930
4.9002e-05	24	79	2.93224	Amino acid transmembrane transporter activity	http://amigo.geneontology.org/amigo/term/GO:0015171	AFUA_2G08800 AFUA_2G10560 AFUA_2G15150 AFUA_2G17790 AFUA_3G07990 AFUA_3G11490 AFUA_4G00240 AFUA_4G03510 AFUA_4G08870 AFUA_4G10090 AFUA_5G06230 AFUA_5G09120 AFUA_6G07320 AFUA_6G09110 AFUA_7G00730 AFUA_7G04290 AFUA_8G00800 AFUA_8G00840 AFUA_8G01450 AFUA_8G02180 AFUA_8G02200 AFUA_8G05860 AFUA_8G06580 AFUA_8G07200
5.23273e-05	30	113	2.56247	Carboxylic acid catabolic process	http://amigo.geneontology.org/amigo/term/GO:0046395	AFUA_1G00510 AFUA_1G00530 AFUA_1G02780 AFUA_1G12650 AFUA_2G04200 AFUA_2G04220 AFUA_2G04230 AFUA_2G04240 AFUA_3G01450 AFUA_3G11480 AFUA_4G08170 AFUA_4G09140 AFUA_4G09830 AFUA_4G09840 AFUA_4G10620 AFUA_4G12050 AFUA_4G12870 AFUA_5G06680 AFUA_5G08940 AFUA_5G14410 AFUA_6G02860 AFUA_6G03590 AFUA_6G08730 AFUA_6G08830 AFUA_6G10230 AFUA_6G11020 AFUA_6G13490 AFUA_6G14200 AFUA_7G02010 AFUA_8G02150
5.26508e-05	27	96	2.71461	Carboxylic acid transmembrane transporter activity	http://amigo.geneontology.org/amigo/term/GO:0046943	AFUA_2G08800 AFUA_2G10560 AFUA_2G15150 AFUA_2G17660 AFUA_2G17790 AFUA_3G07990 AFUA_3G11490 AFUA_4G00240 AFUA_4G03510 AFUA_4G04540 AFUA_4G08870 AFUA_4G10090 AFUA_5G06230 AFUA_5G09120 AFUA_6G07320 AFUA_6G09110 AFUA_7G00730 AFUA_7G04290 AFUA_8G00770 AFUA_8G00800 AFUA_8G00840 AFUA_8G01450 AFUA_8G02180 AFUA_8G02200 AFUA_8G05860 AFUA_8G06580 AFUA_8G07200
6.4089e-05	27	97	2.68663	Organic acid transmembrane transporter activity	http://amigo.geneontology.org/amigo/term/GO:0005342	AFUA_2G08800 AFUA_2G10560 AFUA_2G15150 AFUA_2G17660 AFUA_2G17790 AFUA_3G07990 AFUA_3G11490 AFUA_4G00240 AFUA_4G03510 AFUA_4G04540 AFUA_4G08870 AFUA_4G10090 AFUA_5G06230 AFUA_5G09120 AFUA_6G07320 AFUA_6G09110 AFUA_7G00730 AFUA_7G04290 AFUA_8G00770 AFUA_8G00800 AFUA_8G00840 AFUA_8G01450 AFUA_8G02180 AFUA_8G02200 AFUA_8G05860 AFUA_8G06580 AFUA_8G07200
6.8582e-05	12	24	4.82598	ATP synthesis coupled electron transport	http://amigo.geneontology.org/amigo/term/GO:0042773	AFUA_1G02070 AFUA_1G06610 AFUA_1G12290 AFUA_1G15590 AFUA_2G10580 AFUA_2G13110 AFUA_2G13710 AFUA_3G07810 AFUA_4G11050 AFUA_5G04370 AFUA_5G09680 AFUA_5G10610
6.8582e-05	14	32	4.22273	4 iron, 4 sulfur cluster binding	http://amigo.geneontology.org/amigo/term/GO:0051539	AFUA_1G03550 AFUA_1G04680 AFUA_1G06610 AFUA_1G06810 AFUA_2G15590 AFUA_2G15960 AFUA_3G10110 AFUA_4G05860 AFUA_4G11050 AFUA_5G04370 AFUA_5G08890 AFUA_5G10370 AFUA_6G03670 AFUA_6G12930
8.92624e-05	15	37	3.91295	Tyrosine metabolism	http://www.genome.jp/kegg-bin/show_pathway?afm00350	AFUA_2G04200 AFUA_2G04220 AFUA_2G04230 AFUA_2G04240 AFUA_3G00680 AFUA_3G02240 AFUA_3G14590 AFUA_4G01520 AFUA_4G08170 AFUA_4G10620 AFUA_4G13780 AFUA_5G06240 AFUA_5G07360 AFUA_7G01010 AFUA_7G04180
0.000100338	79	455	1.67583	Biosynthesis of secondary metabolites	http://www.genome.jp/kegg-bin/show_pathway?afm01110	AFUA_1G00530 AFUA_1G02140 AFUA_1G02780 AFUA_1G03550 AFUA_1G04160 AFUA_1G05770 AFUA_1G06810 AFUA_1G07380 AFUA_1G11600 AFUA_1G15590 AFUA_2G00720 AFUA_2G03230 AFUA_2G15312 AFUA_2G17560 AFUA_2G17960 AFUA_2G17970 AFUA_2G17990 AFUA_2G18000 AFUA_2G18020 AFUA_2G18030 AFUA_2G18060 AFUA_3G00680 AFUA_3G01450 AFUA_3G02240 AFUA_3G02270 AFUA_3G07810 AFUA_3G11070 AFUA_3G12960 AFUA_3G14470 AFUA_3G14590 AFUA_4G07…
0.000110662	21	67	3.02524	Cellular amino acid catabolic process	http://amigo.geneontology.org/amigo/term/GO:0009063	AFUA_1G02780 AFUA_2G04200 AFUA_2G04220 AFUA_2G04230 AFUA_2G04240 AFUA_3G01450 AFUA_4G08170 AFUA_4G09140 AFUA_4G09830 AFUA_4G09840 AFUA_4G10620 AFUA_4G12870 AFUA_5G06680 AFUA_5G08940 AFUA_5G14410 AFUA_6G08830 AFUA_6G10230 AFUA_6G11020 AFUA_6G13490 AFUA_7G02010 AFUA_8G02150
0.000116807	18	52	3.34106	Electron transport chain	http://amigo.geneontology.org/amigo/term/GO:0022900	AFUA_1G02070 AFUA_1G06610 AFUA_1G12290 AFUA_1G15590 AFUA_2G07720 AFUA_2G09130 AFUA_2G10580 AFUA_2G13110 AFUA_2G13710 AFUA_3G07810 AFUA_3G10110 AFUA_4G11050 AFUA_4G11220 AFUA_5G04210 AFUA_5G04370 AFUA_5G09680 AFUA_5G10370 AFUA_5G10610
0.000178127	15	39	3.71229	Tryptophan metabolism	http://www.genome.jp/kegg-bin/show_pathway?afm00380	AFUA_2G00720 AFUA_2G17460 AFUA_2G18030 AFUA_3G02240 AFUA_3G02270 AFUA_4G08600 AFUA_4G09830 AFUA_4G09840 AFUA_6G03890 AFUA_6G11430 AFUA_6G13450 AFUA_6G14200 AFUA_7G02010 AFUA_8G01670 AFUA_8G02310
0.000219402	8	12	6.43464	Quinone binding	http://amigo.geneontology.org/amigo/term/GO:0048038	AFUA_1G15590 AFUA_2G13710 AFUA_3G00680 AFUA_3G10110 AFUA_3G14590 AFUA_4G05860 AFUA_5G07360 AFUA_7G04180
0.000222807	78	458	1.64378	Oxoacid metabolic process	http://amigo.geneontology.org/amigo/term/GO:0043436	AFUA_1G00510 AFUA_1G00530 AFUA_1G02780 AFUA_1G03550 AFUA_1G04160 AFUA_1G07380 AFUA_1G11580 AFUA_1G11590 AFUA_1G12650 AFUA_1G12850 AFUA_1G17020 AFUA_1G17470 AFUA_2G04200 AFUA_2G04210 AFUA_2G04220 AFUA_2G04230 AFUA_2G04240 AFUA_2G04262 AFUA_2G08890 AFUA_2G15390 AFUA_2G15590 AFUA_3G01450 AFUA_3G02240 AFUA_3G03330 AFUA_3G03570 AFUA_3G11480 AFUA_3G12120 AFUA_3G12920 AFUA_3G14470 AFUA_4G03700 AFUA_4G07…
0.000241928	45	220	1.97426	Extracellular region	http://amigo.geneontology.org/amigo/term/GO:0005576	AFUA_1G05770 AFUA_1G16600 AFUA_1G17250 AFUA_2G12630 AFUA_2G14150 AFUA_2G14661 AFUA_2G17540 AFUA_3G00380 AFUA_3G00650 AFUA_3G02270 AFUA_3G02970 AFUA_3G07160 AFUA_3G07520 AFUA_3G13880 AFUA_3G14620 AFUA_4G03200 AFUA_4G03490 AFUA_4G09480 AFUA_4G11800 AFUA_4G14000 AFUA_5G03280 AFUA_5G03530 AFUA_5G09580 AFUA_5G09920 AFUA_5G13300 AFUA_5G13830 AFUA_6G00500 AFUA_6G00770 AFUA_6G01800 AFUA_6G09600 AFUA_6G11…
0.00025449	30	123	2.35414	Iron ion binding	http://amigo.geneontology.org/amigo/term/GO:0005506	AFUA_1G04680 AFUA_1G07380 AFUA_1G08800 AFUA_1G10310 AFUA_2G17450 AFUA_2G18010 AFUA_3G01800 AFUA_3G03030 AFUA_3G03480 AFUA_3G12120 AFUA_3G12960 AFUA_3G14610 AFUA_4G09470 AFUA_4G11220 AFUA_4G14780 AFUA_4G14790 AFUA_4G14810 AFUA_4G14830 AFUA_5G01360 AFUA_5G01710 AFUA_5G02610 AFUA_5G02620 AFUA_5G14410 AFUA_6G00740 AFUA_6G02210 AFUA_6G02950 AFUA_6G08360 AFUA_6G13945 AFUA_7G00640 AFUA_8G02670
0.000267453	11	23	4.61615	Mitochondrial ATP synthesis coupled electron transport	http://amigo.geneontology.org/amigo/term/GO:0042775	AFUA_1G02070 AFUA_1G06610 AFUA_1G12290 AFUA_1G15590 AFUA_2G10580 AFUA_2G13110 AFUA_2G13710 AFUA_3G07810 AFUA_4G11050 AFUA_5G09680 AFUA_5G10610
0.000403805	12	28	4.13655	Oxidative phosphorylation	http://amigo.geneontology.org/amigo/term/GO:0006119	AFUA_1G02070 AFUA_1G06610 AFUA_1G12290 AFUA_1G15590 AFUA_2G10580 AFUA_2G13110 AFUA_2G13710 AFUA_3G07810 AFUA_4G11050 AFUA_5G04370 AFUA_5G09680 AFUA_5G10610
0.000423244	11	24	4.42381	Aerobic electron transport chain	http://amigo.geneontology.org/amigo/term/GO:0019646	AFUA_1G02070 AFUA_1G06610 AFUA_1G12290 AFUA_1G15590 AFUA_2G10580 AFUA_2G13110 AFUA_2G13710 AFUA_3G07810 AFUA_4G11050 AFUA_5G09680 AFUA_5G10610
0.000423244	32	139	2.22203	Generation of precursor metabolites and energy	http://amigo.geneontology.org/amigo/term/GO:0006091	AFUA_1G02070 AFUA_1G02140 AFUA_1G06610 AFUA_1G06810 AFUA_1G12290 AFUA_1G15590 AFUA_2G07720 AFUA_2G09130 AFUA_2G10580 AFUA_2G13110 AFUA_2G13710 AFUA_2G15312 AFUA_3G07810 AFUA_3G10110 AFUA_3G11070 AFUA_4G05860 AFUA_4G10190 AFUA_4G11050 AFUA_4G11220 AFUA_4G13510 AFUA_5G01030 AFUA_5G04210 AFUA_5G04370 AFUA_5G06240 AFUA_5G09680 AFUA_5G10290 AFUA_5G10370 AFUA_5G10610 AFUA_6G03590 AFUA_6G08730 AFUA_6G12…
0.000491657	126	853	1.42573	Small molecule metabolic process	http://amigo.geneontology.org/amigo/term/GO:0044281	AFUA_1G00510 AFUA_1G00530 AFUA_1G01020 AFUA_1G02070 AFUA_1G02780 AFUA_1G03550 AFUA_1G04160 AFUA_1G04560 AFUA_1G04870 AFUA_1G07220 AFUA_1G07380 AFUA_1G09930 AFUA_1G11580 AFUA_1G11590 AFUA_1G11600 AFUA_1G12650 AFUA_1G12850 AFUA_1G17020 AFUA_1G17470 AFUA_1G17490 AFUA_2G00810 AFUA_2G01220 AFUA_2G02250 AFUA_2G04200 AFUA_2G04210 AFUA_2G04220 AFUA_2G04230 AFUA_2G04240 AFUA_2G04262 AFUA_2G08890 AFUA_2G10…
0.000494849	5	5	9.65195	Indole alkaloid biosynthesis	http://www.genome.jp/kegg-bin/show_pathway?afm00901	AFUA_2G17970 AFUA_2G17990 AFUA_2G18000 AFUA_2G18020 AFUA_2G18060
0.000664607	157	1119	1.35421	Metal ion binding	http://amigo.geneontology.org/amigo/term/GO:0046872	AFUA_1G01850 AFUA_1G02070 AFUA_1G03550 AFUA_1G04140 AFUA_1G04560 AFUA_1G04680 AFUA_1G05040 AFUA_1G06810 AFUA_1G07200 AFUA_1G07380 AFUA_1G08800 AFUA_1G10310 AFUA_1G11600 AFUA_1G13250 AFUA_1G13400 AFUA_1G13510 AFUA_1G14200 AFUA_1G15910 AFUA_1G16590 AFUA_1G17070 AFUA_1G17430 AFUA_2G00750 AFUA_2G02250 AFUA_2G03180 AFUA_2G03230 AFUA_2G04200 AFUA_2G04220 AFUA_2G04230 AFUA_2G04262 AFUA_2G05310 AFUA_2G07…
0.000678517	13	34	3.69045	Oxidoreductase activity, acting on single donors with incorporation of molecular oxygen	http://amigo.geneontology.org/amigo/term/GO:0016701	AFUA_2G04200 AFUA_2G04220 AFUA_2G17450 AFUA_3G01800 AFUA_3G03030 AFUA_4G09830 AFUA_4G10620 AFUA_5G14410 AFUA_6G02950 AFUA_7G00340 AFUA_7G00640 AFUA_7G02010 AFUA_7G03850
0.000750794	74	445	1.60504	Carboxylic acid metabolic process	http://amigo.geneontology.org/amigo/term/GO:0019752	AFUA_1G00510 AFUA_1G00530 AFUA_1G02780 AFUA_1G03550 AFUA_1G04160 AFUA_1G07380 AFUA_1G11580 AFUA_1G11590 AFUA_1G12650 AFUA_1G17020 AFUA_2G04200 AFUA_2G04210 AFUA_2G04220 AFUA_2G04230 AFUA_2G04240 AFUA_2G04262 AFUA_2G08890 AFUA_2G15390 AFUA_2G15590 AFUA_3G01450 AFUA_3G02240 AFUA_3G03330 AFUA_3G03570 AFUA_3G11480 AFUA_3G12120 AFUA_3G12920 AFUA_3G14470 AFUA_4G03700 AFUA_4G07190 AFUA_4G08170 AFUA_4G09…
0.000750794	158	1131	1.34837	Cation binding	http://amigo.geneontology.org/amigo/term/GO:0043169	AFUA_1G01850 AFUA_1G02070 AFUA_1G03550 AFUA_1G04140 AFUA_1G04560 AFUA_1G04680 AFUA_1G05040 AFUA_1G06810 AFUA_1G07200 AFUA_1G07380 AFUA_1G08800 AFUA_1G10310 AFUA_1G11600 AFUA_1G13250 AFUA_1G13400 AFUA_1G13510 AFUA_1G14200 AFUA_1G15910 AFUA_1G16590 AFUA_1G17070 AFUA_1G17430 AFUA_2G00750 AFUA_2G02250 AFUA_2G03180 AFUA_2G03230 AFUA_2G04200 AFUA_2G04220 AFUA_2G04230 AFUA_2G04262 AFUA_2G05310 AFUA_2G07…
0.000802961	32	144	2.14488	Intrinsic component of plasma membrane	http://amigo.geneontology.org/amigo/term/GO:0031226	AFUA_1G06440 AFUA_1G10370 AFUA_1G10930 AFUA_2G02040 AFUA_2G05880 AFUA_2G08910 AFUA_2G11580 AFUA_2G12550 AFUA_2G15240 AFUA_3G01120 AFUA_3G01360 AFUA_3G03010 AFUA_3G07540 AFUA_3G12200 AFUA_4G00570 AFUA_4G01140 AFUA_4G03920 AFUA_5G00980 AFUA_5G01350 AFUA_5G01630 AFUA_5G02700 AFUA_5G06210 AFUA_5G11020 AFUA_5G13160 AFUA_5G13850 AFUA_6G03140 AFUA_6G03630 AFUA_6G10050 AFUA_6G13190 AFUA_6G14640 AFUA_8G01…
0.000947258	16	50	3.08863	Pyruvate metabolism	http://www.genome.jp/kegg-bin/show_pathway?afm00620	AFUA_1G00510 AFUA_1G17040 AFUA_2G00720 AFUA_3G10750 AFUA_4G07020 AFUA_4G08600 AFUA_5G06240 AFUA_5G12840 AFUA_5G14790 AFUA_5G14800 AFUA_6G07720 AFUA_6G11430 AFUA_6G14200 AFUA_7G01010 AFUA_8G02310 AFUA_8G05580
0.00106894	26	108	2.32362	Organic hydroxy compound biosynthetic process	http://amigo.geneontology.org/amigo/term/GO:1901617	AFUA_1G11600 AFUA_1G17430 AFUA_2G04200 AFUA_2G04210 AFUA_2G07720 AFUA_2G17530 AFUA_2G17540 AFUA_2G17550 AFUA_2G17560 AFUA_2G17580 AFUA_2G17600 AFUA_2G18030 AFUA_2G18050 AFUA_3G11070 AFUA_4G00210 AFUA_4G00220 AFUA_4G00225 AFUA_4G00230 AFUA_4G09910 AFUA_4G12040 AFUA_4G14770 AFUA_5G01430 AFUA_5G02470 AFUA_5G06240 AFUA_6G00740 AFUA_6G08360
0.00110338	31	140	2.13722	Integral component of plasma membrane	http://amigo.geneontology.org/amigo/term/GO:0005887	AFUA_1G06440 AFUA_1G10370 AFUA_1G10930 AFUA_2G02040 AFUA_2G05880 AFUA_2G08910 AFUA_2G11580 AFUA_2G12550 AFUA_2G15240 AFUA_3G01120 AFUA_3G01360 AFUA_3G03010 AFUA_3G07540 AFUA_3G12200 AFUA_4G00570 AFUA_4G01140 AFUA_4G03920 AFUA_5G00980 AFUA_5G01350 AFUA_5G01630 AFUA_5G02700 AFUA_5G06210 AFUA_5G11020 AFUA_5G13160 AFUA_5G13850 AFUA_6G03140 AFUA_6G10050 AFUA_6G13190 AFUA_6G14640 AFUA_8G01480 AFUA_8G04…
0.00123088	13	36	3.48543	Pigment metabolic process	http://amigo.geneontology.org/amigo/term/GO:0042440	AFUA_1G15440 AFUA_1G17430 AFUA_2G04200 AFUA_2G04210 AFUA_2G17530 AFUA_2G17540 AFUA_2G17550 AFUA_2G17560 AFUA_2G17580 AFUA_2G17600 AFUA_5G01210 AFUA_5G06270 AFUA_5G07750
0.0015433	23	92	2.41299	Organic acid transport	http://amigo.geneontology.org/amigo/term/GO:0015849	AFUA_2G08800 AFUA_2G15150 AFUA_2G16930 AFUA_2G17660 AFUA_2G17790 AFUA_3G07990 AFUA_3G11490 AFUA_4G00240 AFUA_4G03510 AFUA_4G04540 AFUA_5G09120 AFUA_6G03630 AFUA_6G07320 AFUA_6G09110 AFUA_7G00730 AFUA_7G04290 AFUA_8G00770 AFUA_8G00800 AFUA_8G00840 AFUA_8G02180 AFUA_8G02200 AFUA_8G05860 AFUA_8G07200
0.00157382	45	239	1.81731	Lyase activity	http://amigo.geneontology.org/amigo/term/GO:0016829	AFUA_1G01890 AFUA_1G03550 AFUA_1G06810 AFUA_1G10870 AFUA_1G16600 AFUA_1G17490 AFUA_2G00120 AFUA_2G14300 AFUA_2G15290 AFUA_2G17500 AFUA_2G17580 AFUA_2G17600 AFUA_3G00370 AFUA_3G02240 AFUA_3G03570 AFUA_3G11070 AFUA_3G11480 AFUA_3G14470 AFUA_4G02820 AFUA_4G11250 AFUA_4G13510 AFUA_5G01430 AFUA_5G01690 AFUA_5G07580 AFUA_5G07750 AFUA_5G08890 AFUA_5G09970 AFUA_5G10290 AFUA_5G12460 AFUA_5G13810 AFUA_5G14…
0.00214705	12	33	3.5098	Pigment biosynthetic process	http://amigo.geneontology.org/amigo/term/GO:0046148	AFUA_1G17430 AFUA_2G04200 AFUA_2G04210 AFUA_2G17530 AFUA_2G17540 AFUA_2G17550 AFUA_2G17560 AFUA_2G17580 AFUA_2G17600 AFUA_5G01210 AFUA_5G06270 AFUA_5G07750
0.00214705	5	6	8.0433	Structural constituent of cell wall	http://amigo.geneontology.org/amigo/term/GO:0005199	AFUA_1G17250 AFUA_2G14661 AFUA_5G03280 AFUA_5G09580 AFUA_8G05890
0.00214705	5	6	8.0433	Tyrosine catabolic process	http://amigo.geneontology.org/amigo/term/GO:0006572	AFUA_2G04200 AFUA_2G04210 AFUA_2G04220 AFUA_2G04230 AFUA_4G10620
0.00229327	18	65	2.67285	Carbon-carbon lyase activity	http://amigo.geneontology.org/amigo/term/GO:0016830	AFUA_2G00120 AFUA_2G17600 AFUA_3G00370 AFUA_3G02240 AFUA_3G11070 AFUA_4G02820 AFUA_4G13510 AFUA_5G07580 AFUA_5G10290 AFUA_5G12460 AFUA_5G14810 AFUA_6G00750 AFUA_6G02860 AFUA_6G07720 AFUA_6G09100 AFUA_6G13490 AFUA_7G01730 AFUA_7G05840
0.00245917	6	9	6.43464	Primary alcohol biosynthetic process	http://amigo.geneontology.org/amigo/term/GO:0034309	AFUA_2G18030 AFUA_2G18050 AFUA_3G11070 AFUA_5G02470 AFUA_5G06240 AFUA_6G08360
0.00245917	8	16	4.82598	Serine-type exopeptidase activity	http://amigo.geneontology.org/amigo/term/GO:0070008	AFUA_1G00420 AFUA_2G03510 AFUA_3G12210 AFUA_4G03490 AFUA_4G14000 AFUA_5G01200 AFUA_6G00310 AFUA_8G04120
0.00279353	34	168	1.95337	Organic hydroxy compound metabolic process	http://amigo.geneontology.org/amigo/term/GO:1901615	AFUA_1G00510 AFUA_1G11590 AFUA_1G11600 AFUA_1G15440 AFUA_1G17430 AFUA_2G04200 AFUA_2G04210 AFUA_2G04230 AFUA_2G07720 AFUA_2G17530 AFUA_2G17540 AFUA_2G17550 AFUA_2G17560 AFUA_2G17580 AFUA_2G17600 AFUA_2G18030 AFUA_2G18050 AFUA_3G03030 AFUA_3G11070 AFUA_4G00210 AFUA_4G00220 AFUA_4G00225 AFUA_4G00230 AFUA_4G09910 AFUA_4G12040 AFUA_4G14770 AFUA_5G01430 AFUA_5G02470 AFUA_5G06240 AFUA_5G07600 AFUA_6G00…
0.00279547	41	217	1.82364	Oxidoreductase activity, acting on CH-OH group of donors	http://amigo.geneontology.org/amigo/term/GO:0016614	AFUA_1G00510 AFUA_1G04150 AFUA_1G06450 AFUA_1G07200 AFUA_1G09930 AFUA_1G11590 AFUA_1G17020 AFUA_1G17040 AFUA_1G17380 AFUA_1G17690 AFUA_2G10220 AFUA_2G10960 AFUA_2G17560 AFUA_2G17850 AFUA_2G18000 AFUA_2G18050 AFUA_3G00180 AFUA_3G02250 AFUA_3G12950 AFUA_4G04530 AFUA_4G07020 AFUA_4G08230 AFUA_4G08240 AFUA_4G11220 AFUA_4G11730 AFUA_4G14630 AFUA_5G01580 AFUA_5G06240 AFUA_5G08900 AFUA_5G10280 AFUA_5G12…
0.00313631	10	25	3.86078	Oxidoreductase activity, acting on single donors with incorporation of molecular oxygen, incorporation of two atoms of oxygen	http://amigo.geneontology.org/amigo/term/GO:0016702	AFUA_2G04200 AFUA_2G04220 AFUA_2G17450 AFUA_3G01800 AFUA_3G03030 AFUA_4G09830 AFUA_4G10620 AFUA_5G14410 AFUA_7G00340 AFUA_7G02010
0.00339056	4	4	9.65195	Endocrocin metabolic process	http://amigo.geneontology.org/amigo/term/GO:1900600	AFUA_4G00210 AFUA_4G00220 AFUA_4G00225 AFUA_4G00230
0.00339056	4	4	9.65195	Endocrocin biosynthetic process	http://amigo.geneontology.org/amigo/term/GO:1900602	AFUA_4G00210 AFUA_4G00220 AFUA_4G00225 AFUA_4G00230
0.00345067	11	30	3.53905	Oxidoreductase activity, acting on peroxide as acceptor	http://amigo.geneontology.org/amigo/term/GO:0016684	AFUA_2G18030 AFUA_3G02270 AFUA_3G12120 AFUA_4G09110 AFUA_4G14530 AFUA_5G15070 AFUA_6G03890 AFUA_6G11590 AFUA_7G05500 AFUA_7G06890 AFUA_8G01670
0.00434843	25	112	2.15445	Carbon metabolism	http://www.genome.jp/kegg-bin/show_pathway?afm01200	AFUA_1G04160 AFUA_1G15590 AFUA_2G02020 AFUA_2G15312 AFUA_2G18030 AFUA_3G02270 AFUA_3G07810 AFUA_3G10750 AFUA_3G14470 AFUA_4G12050 AFUA_4G12870 AFUA_4G13510 AFUA_5G01030 AFUA_5G09680 AFUA_5G10290 AFUA_5G10370 AFUA_5G14790 AFUA_6G02860 AFUA_6G03590 AFUA_6G03890 AFUA_6G07720 AFUA_6G08730 AFUA_6G11020 AFUA_6G12930 AFUA_6G14200
0.00434843	10	26	3.71229	Aromatic amino acid family catabolic process	http://amigo.geneontology.org/amigo/term/GO:0009074	AFUA_2G04200 AFUA_2G04210 AFUA_2G04220 AFUA_2G04230 AFUA_2G04240 AFUA_2G04262 AFUA_4G09830 AFUA_4G09840 AFUA_4G10620 AFUA_7G02010
0.004582	18	69	2.5179	Amino acid transport	http://amigo.geneontology.org/amigo/term/GO:0006865	AFUA_2G08800 AFUA_2G15150 AFUA_2G17790 AFUA_3G07990 AFUA_3G11490 AFUA_4G00240 AFUA_4G03510 AFUA_5G09120 AFUA_6G07320 AFUA_6G09110 AFUA_7G00730 AFUA_7G04290 AFUA_8G00800 AFUA_8G00840 AFUA_8G02180 AFUA_8G02200 AFUA_8G05860 AFUA_8G07200
0.00512557	16	58	2.66261	Electron transfer activity	http://amigo.geneontology.org/amigo/term/GO:0009055	AFUA_1G02070 AFUA_1G06610 AFUA_2G07720 AFUA_2G09130 AFUA_2G13110 AFUA_2G13710 AFUA_3G07810 AFUA_3G10110 AFUA_4G05860 AFUA_4G11050 AFUA_4G11220 AFUA_5G04210 AFUA_5G04370 AFUA_5G09680 AFUA_5G10370 AFUA_5G10610
0.00586708	15	53	2.73169	Alpha-amino acid catabolic process	http://amigo.geneontology.org/amigo/term/GO:1901606	AFUA_1G02780 AFUA_2G04200 AFUA_2G04210 AFUA_2G04220 AFUA_2G04230 AFUA_2G04240 AFUA_4G09140 AFUA_4G09830 AFUA_4G09840 AFUA_4G10620 AFUA_5G14410 AFUA_6G10230 AFUA_6G13490 AFUA_7G02010 AFUA_8G02150
0.00807373	12	38	3.04799	Glyoxylate and dicarboxylate metabolism	http://www.genome.jp/kegg-bin/show_pathway?afm00630	AFUA_2G02020 AFUA_2G15312 AFUA_2G15390 AFUA_2G18030 AFUA_3G02270 AFUA_4G13120 AFUA_4G13510 AFUA_6G02860 AFUA_6G03590 AFUA_6G03890 AFUA_6G12930 AFUA_6G14200
0.00895645	6	11	5.2647	Nitrogen utilization	http://amigo.geneontology.org/amigo/term/GO:0019740	AFUA_1G07380 AFUA_1G10930 AFUA_2G04170 AFUA_2G05880 AFUA_5G11020 AFUA_6G01970
0.00895645	6	11	5.2647	Hydrogen peroxide catabolic process	http://amigo.geneontology.org/amigo/term/GO:0042744	AFUA_2G18030 AFUA_3G02270 AFUA_3G12120 AFUA_4G09110 AFUA_6G03890 AFUA_8G01670
0.00895645	6	11	5.2647	Serine-type carboxypeptidase activity	http://amigo.geneontology.org/amigo/term/GO:0004185	AFUA_1G00420 AFUA_2G03510 AFUA_3G12210 AFUA_5G01200 AFUA_6G00310 AFUA_8G04120
0.00895645	8	19	4.06398	Oligopeptide transmembrane transporter activity	http://amigo.geneontology.org/amigo/term/GO:0035673	AFUA_1G12240 AFUA_2G15240 AFUA_3G12200 AFUA_5G13850 AFUA_6G03140 AFUA_6G03720 AFUA_6G10050 AFUA_7G01490
0.00895645	17	67	2.449	Xenobiotic transmembrane transporter activity	http://amigo.geneontology.org/amigo/term/GO:0042910	AFUA_1G06440 AFUA_1G10370 AFUA_2G02040 AFUA_2G08910 AFUA_2G11580 AFUA_2G12550 AFUA_3G01120 AFUA_3G12220 AFUA_4G00570 AFUA_4G01140 AFUA_4G09150 AFUA_5G00980 AFUA_5G01350 AFUA_5G01630 AFUA_5G02700 AFUA_5G13160 AFUA_8G04702
0.00895645	8	19	4.06398	Nitrogen metabolism	http://www.genome.jp/kegg-bin/show_pathway?afm00910	AFUA_1G12850 AFUA_1G17470 AFUA_2G02020 AFUA_2G15390 AFUA_4G11250 AFUA_4G13120 AFUA_6G13450 AFUA_7G03850
0.00912704	21	92	2.20316	Symporter activity	http://amigo.geneontology.org/amigo/term/GO:0015293	AFUA_1G11580 AFUA_2G04550 AFUA_2G10910 AFUA_2G15410 AFUA_3G00200 AFUA_3G03010 AFUA_3G03700 AFUA_3G12170 AFUA_3G12720 AFUA_4G03110 AFUA_4G14670 AFUA_5G00280 AFUA_5G01160 AFUA_5G06210 AFUA_6G04270 AFUA_6G12040 AFUA_6G13190 AFUA_6G14442 AFUA_8G00770 AFUA_8G01340 AFUA_8G05710
0.00918843	7	15	4.50425	Primary alcohol metabolic process	http://amigo.geneontology.org/amigo/term/GO:0034308	AFUA_2G18030 AFUA_2G18050 AFUA_3G11070 AFUA_5G02470 AFUA_5G06240 AFUA_6G08360 AFUA_7G05410
0.00918843	7	15	4.50425	Respiratory chain complex	http://amigo.geneontology.org/amigo/term/GO:0098803	AFUA_1G02070 AFUA_1G12290 AFUA_1G15590 AFUA_2G10580 AFUA_3G07810 AFUA_5G09680 AFUA_5G10610
0.00918843	45	261	1.66413	Cellular amino acid metabolic process	http://amigo.geneontology.org/amigo/term/GO:0006520	AFUA_1G02780 AFUA_1G03550 AFUA_1G04160 AFUA_1G07380 AFUA_2G04200 AFUA_2G04210 AFUA_2G04220 AFUA_2G04230 AFUA_2G04240 AFUA_2G04262 AFUA_2G08890 AFUA_2G15390 AFUA_2G15590 AFUA_3G01450 AFUA_3G02240 AFUA_3G12920 AFUA_3G14470 AFUA_4G03700 AFUA_4G07190 AFUA_4G08170 AFUA_4G09140 AFUA_4G09830 AFUA_4G09840 AFUA_4G10620 AFUA_4G12870 AFUA_4G13120 AFUA_5G01690 AFUA_5G02990 AFUA_5G06680 AFUA_5G06780 AFUA_5G08…
0.00922896	12	39	2.96983	Carboxy-lyase activity	http://amigo.geneontology.org/amigo/term/GO:0016831	AFUA_2G17600 AFUA_3G02240 AFUA_3G11070 AFUA_5G07580 AFUA_5G12460 AFUA_5G14810 AFUA_6G00750 AFUA_6G07720 AFUA_6G09100 AFUA_6G13490 AFUA_7G01730 AFUA_7G05840
0.00922896	14	50	2.70255	Glycolysis / Gluconeogenesis	http://www.genome.jp/kegg-bin/show_pathway?afm00010	AFUA_2G00720 AFUA_3G11070 AFUA_4G08600 AFUA_5G01030 AFUA_5G06240 AFUA_5G10290 AFUA_5G14790 AFUA_5G14800 AFUA_5G14810 AFUA_6G00750 AFUA_6G07720 AFUA_6G11430 AFUA_7G01010 AFUA_8G02310
0.00925549	9	24	3.61948	Peptide transport	http://amigo.geneontology.org/amigo/term/GO:0015833	AFUA_1G12240 AFUA_2G15240 AFUA_3G12200 AFUA_5G12720 AFUA_5G13850 AFUA_6G03140 AFUA_6G03720 AFUA_6G10050 AFUA_7G01490
0.00925549	9	24	3.61948	Tricarboxylic acid cycle	http://amigo.geneontology.org/amigo/term/GO:0006099	AFUA_1G06810 AFUA_1G15590 AFUA_2G15312 AFUA_3G07810 AFUA_4G13510 AFUA_5G09680 AFUA_5G10370 AFUA_6G03590 AFUA_6G12930
0.00925549	31	160	1.87007	Alpha-amino acid metabolic process	http://amigo.geneontology.org/amigo/term/GO:1901605	AFUA_1G02780 AFUA_1G04160 AFUA_1G07380 AFUA_2G04200 AFUA_2G04210 AFUA_2G04220 AFUA_2G04230 AFUA_2G04240 AFUA_2G08890 AFUA_2G15390 AFUA_2G15590 AFUA_3G14470 AFUA_4G03700 AFUA_4G07190 AFUA_4G09140 AFUA_4G09830 AFUA_4G09840 AFUA_4G10620 AFUA_4G13120 AFUA_5G01690 AFUA_5G02990 AFUA_5G06780 AFUA_5G08890 AFUA_5G13180 AFUA_5G13810 AFUA_5G14410 AFUA_6G10230 AFUA_6G12930 AFUA_6G13490 AFUA_7G02010 AFUA_8G02…
0.00925549	9	24	3.61948	Peptide transmembrane transporter activity	http://amigo.geneontology.org/amigo/term/GO:1904680	AFUA_1G12240 AFUA_2G15240 AFUA_3G12200 AFUA_5G12720 AFUA_5G13850 AFUA_6G03140 AFUA_6G03720 AFUA_6G10050 AFUA_7G01490
0.00964015	10	29	3.32826	Peroxidase activity	http://amigo.geneontology.org/amigo/term/GO:0004601	AFUA_2G18030 AFUA_3G02270 AFUA_3G12120 AFUA_4G09110 AFUA_4G14530 AFUA_5G15070 AFUA_6G03890 AFUA_7G05500 AFUA_7G06890 AFUA_8G01670
0.0100856	20	87	2.21884	Carbohydrate transport	http://amigo.geneontology.org/amigo/term/GO:0008643	AFUA_1G11580 AFUA_2G03500 AFUA_2G04550 AFUA_2G10910 AFUA_2G15410 AFUA_3G00200 AFUA_3G03700 AFUA_3G12170 AFUA_3G12720 AFUA_4G03110 AFUA_4G14670 AFUA_5G00280 AFUA_5G01160 AFUA_5G06210 AFUA_6G04270 AFUA_6G12040 AFUA_6G14442 AFUA_8G00770 AFUA_8G01340 AFUA_8G05710
0.0102739	77	515	1.44311	Plasma membrane	http://amigo.geneontology.org/amigo/term/GO:0005886	AFUA_1G03570 AFUA_1G04870 AFUA_1G06440 AFUA_1G07440 AFUA_1G10370 AFUA_1G10930 AFUA_1G11580 AFUA_1G12850 AFUA_1G13210 AFUA_1G17370 AFUA_1G17470 AFUA_2G02040 AFUA_2G03860 AFUA_2G04550 AFUA_2G05880 AFUA_2G08910 AFUA_2G09070 AFUA_2G09860 AFUA_2G10670 AFUA_2G10910 AFUA_2G11580 AFUA_2G12550 AFUA_2G15240 AFUA_2G15410 AFUA_2G17540 AFUA_3G00200 AFUA_3G01120 AFUA_3G01360 AFUA_3G03010 AFUA_3G03700 AFUA_3G07…
0.0102739	88	605	1.40392	Cell periphery	http://amigo.geneontology.org/amigo/term/GO:0071944	AFUA_1G03570 AFUA_1G04870 AFUA_1G06440 AFUA_1G07440 AFUA_1G10370 AFUA_1G10930 AFUA_1G11580 AFUA_1G12850 AFUA_1G13210 AFUA_1G15440 AFUA_1G17250 AFUA_1G17370 AFUA_1G17470 AFUA_2G02040 AFUA_2G02480 AFUA_2G03860 AFUA_2G04550 AFUA_2G05880 AFUA_2G08910 AFUA_2G09070 AFUA_2G09860 AFUA_2G10670 AFUA_2G10910 AFUA_2G11270 AFUA_2G11580 AFUA_2G12550 AFUA_2G14661 AFUA_2G15240 AFUA_2G15410 AFUA_2G17540 AFUA_3G00…
0.0109024	8	20	3.86078	Oligopeptide transmembrane transport	http://amigo.geneontology.org/amigo/term/GO:0035672	AFUA_1G12240 AFUA_2G15240 AFUA_3G12200 AFUA_5G13850 AFUA_6G03140 AFUA_6G03720 AFUA_6G10050 AFUA_7G01490
0.0109024	17	69	2.37802	ATP metabolic process	http://amigo.geneontology.org/amigo/term/GO:0046034	AFUA_1G02070 AFUA_1G06610 AFUA_1G12290 AFUA_1G15590 AFUA_2G10580 AFUA_2G13110 AFUA_2G13710 AFUA_3G07640 AFUA_3G07810 AFUA_3G11070 AFUA_4G11050 AFUA_5G01030 AFUA_5G04370 AFUA_5G06240 AFUA_5G09680 AFUA_5G10290 AFUA_5G10610
0.0109024	4	5	7.72156	Succinate dehydrogenase activity	http://amigo.geneontology.org/amigo/term/GO:0000104	AFUA_3G07810 AFUA_5G09680 AFUA_5G10370 AFUA_7G05070
0.0109024	4	5	7.72156	Catalase activity	http://amigo.geneontology.org/amigo/term/GO:0004096	AFUA_2G18030 AFUA_3G02270 AFUA_6G03890 AFUA_8G01670
0.0109024	8	20	3.86078	Oligopeptide transport	http://amigo.geneontology.org/amigo/term/GO:0006857	AFUA_1G12240 AFUA_2G15240 AFUA_3G12200 AFUA_5G13850 AFUA_6G03140 AFUA_6G03720 AFUA_6G10050 AFUA_7G01490
0.0119302	9	25	3.4747	Propanoate metabolism	http://www.genome.jp/kegg-bin/show_pathway?afm00640	AFUA_2G07780 AFUA_3G01450 AFUA_3G10750 AFUA_4G12010 AFUA_4G12870 AFUA_5G06680 AFUA_5G14800 AFUA_6G08830 AFUA_6G11020
0.0126974	32	171	1.80621	Monocarboxylic acid metabolic process	http://amigo.geneontology.org/amigo/term/GO:0032787	AFUA_1G00510 AFUA_1G00530 AFUA_1G11580 AFUA_1G11590 AFUA_1G12650 AFUA_2G04230 AFUA_3G03330 AFUA_3G03570 AFUA_3G11480 AFUA_3G12120 AFUA_3G14470 AFUA_4G08170 AFUA_4G09840 AFUA_4G12050 AFUA_4G13510 AFUA_4G14540 AFUA_5G01030 AFUA_5G01430 AFUA_5G06680 AFUA_5G07410 AFUA_5G08470 AFUA_5G09970 AFUA_5G10290 AFUA_5G12730 AFUA_5G14790 AFUA_6G02860 AFUA_6G03590 AFUA_6G03630 AFUA_6G03670 AFUA_6G08730 AFUA_6G14…
0.012961	6	12	4.82598	Hydrogen peroxide metabolic process	http://amigo.geneontology.org/amigo/term/GO:0042743	AFUA_2G18030 AFUA_3G02270 AFUA_3G12120 AFUA_4G09110 AFUA_6G03890 AFUA_8G01670
0.012961	6	12	4.82598	Nitrogen cycle metabolic process	http://amigo.geneontology.org/amigo/term/GO:0071941	AFUA_1G04560 AFUA_1G04870 AFUA_1G12850 AFUA_1G17470 AFUA_5G02190 AFUA_6G01970
0.0130369	44	260	1.63341	Inorganic molecular entity transmembrane transporter activity	http://amigo.geneontology.org/amigo/term/GO:0015318	AFUA_1G02070 AFUA_1G10930 AFUA_1G11580 AFUA_1G12850 AFUA_1G17470 AFUA_2G03860 AFUA_2G04550 AFUA_2G05880 AFUA_2G09070 AFUA_2G10910 AFUA_2G12080 AFUA_2G15410 AFUA_2G17540 AFUA_3G00200 AFUA_3G03010 AFUA_3G03700 AFUA_3G07540 AFUA_3G07640 AFUA_3G09970 AFUA_3G10690 AFUA_3G12170 AFUA_3G12720 AFUA_4G03110 AFUA_4G03390 AFUA_4G03610 AFUA_4G12440 AFUA_4G12530 AFUA_4G14670 AFUA_5G00280 AFUA_5G00730 AFUA_5G01…
0.0141987	20	90	2.14488	Solute:cation symporter activity	http://amigo.geneontology.org/amigo/term/GO:0015294	AFUA_1G11580 AFUA_2G04550 AFUA_2G10910 AFUA_2G15410 AFUA_3G00200 AFUA_3G03010 AFUA_3G03700 AFUA_3G12170 AFUA_3G12720 AFUA_4G03110 AFUA_4G14670 AFUA_5G00280 AFUA_5G01160 AFUA_5G06210 AFUA_6G04270 AFUA_6G12040 AFUA_6G14442 AFUA_8G00770 AFUA_8G01340 AFUA_8G05710
0.0152986	10	31	3.11353	Amide transmembrane transporter activity	http://amigo.geneontology.org/amigo/term/GO:0042887	AFUA_1G04870 AFUA_1G12240 AFUA_2G15240 AFUA_3G12200 AFUA_5G12720 AFUA_5G13850 AFUA_6G03140 AFUA_6G03720 AFUA_6G10050 AFUA_7G01490
0.0172378	41	241	1.64203	Active transmembrane transporter activity	http://amigo.geneontology.org/amigo/term/GO:0022804	AFUA_1G02070 AFUA_1G06610 AFUA_1G11580 AFUA_1G16880 AFUA_2G04550 AFUA_2G09130 AFUA_2G10910 AFUA_2G12080 AFUA_2G13710 AFUA_2G15410 AFUA_3G00200 AFUA_3G03010 AFUA_3G03700 AFUA_3G07640 AFUA_3G10690 AFUA_3G12170 AFUA_3G12220 AFUA_3G12720 AFUA_4G03110 AFUA_4G03610 AFUA_4G05860 AFUA_4G09150 AFUA_4G11050 AFUA_4G12440 AFUA_4G14670 AFUA_5G00280 AFUA_5G00730 AFUA_5G01160 AFUA_5G04210 AFUA_5G04370 AFUA_5G06…
0.0190953	5	9	5.3622	Erythrose 4-phosphate/phosphoenolpyruvate family amino acid catabolic process	http://amigo.geneontology.org/amigo/term/GO:1902222	AFUA_2G04200 AFUA_2G04220 AFUA_2G04230 AFUA_2G04240 AFUA_4G10620
0.0190953	3	3	9.65195	Mitochondrial respiratory chain complex II, succinate dehydrogenase complex (ubiquinone)	http://amigo.geneontology.org/amigo/term/GO:0005749	AFUA_1G15590 AFUA_3G07810 AFUA_5G09680
0.0190953	3	3	9.65195	Succinate dehydrogenase complex (ubiquinone)	http://amigo.geneontology.org/amigo/term/GO:0045257	AFUA_1G15590 AFUA_3G07810 AFUA_5G09680
0.0190953	3	3	9.65195	Respiratory chain complex II	http://amigo.geneontology.org/amigo/term/GO:0045273	AFUA_1G15590 AFUA_3G07810 AFUA_5G09680
0.0190953	3	3	9.65195	Succinate dehydrogenase complex	http://amigo.geneontology.org/amigo/term/GO:0045281	AFUA_1G15590 AFUA_3G07810 AFUA_5G09680
0.0190953	3	3	9.65195	Fumarate reductase complex	http://amigo.geneontology.org/amigo/term/GO:0045283	AFUA_1G15590 AFUA_3G07810 AFUA_5G09680
0.0190953	3	3	9.65195	Glucan 1,4-alpha-glucosidase activity	http://amigo.geneontology.org/amigo/term/GO:0004339	AFUA_2G00690 AFUA_3G00610 AFUA_4G10140
0.0190953	3	3	9.65195	Succinate dehydrogenase (ubiquinone) activity	http://amigo.geneontology.org/amigo/term/GO:0008177	AFUA_3G07810 AFUA_5G09680 AFUA_5G10370
0.0190953	14	55	2.45686	Exopeptidase activity	http://amigo.geneontology.org/amigo/term/GO:0008238	AFUA_1G00420 AFUA_2G03510 AFUA_2G07500 AFUA_3G00650 AFUA_3G12210 AFUA_3G12930 AFUA_4G03490 AFUA_4G14000 AFUA_5G01200 AFUA_6G00310 AFUA_6G09190 AFUA_6G09650 AFUA_6G11660 AFUA_8G04120
0.0190953	5	9	5.3622	L-phenylalanine catabolic process	http://amigo.geneontology.org/amigo/term/GO:0006559	AFUA_2G04200 AFUA_2G04220 AFUA_2G04230 AFUA_2G04240 AFUA_4G10620
0.0190953	19	86	2.13241	Solute:proton symporter activity	http://amigo.geneontology.org/amigo/term/GO:0015295	AFUA_1G11580 AFUA_2G04550 AFUA_2G10910 AFUA_2G15410 AFUA_3G00200 AFUA_3G03700 AFUA_3G12170 AFUA_3G12720 AFUA_4G03110 AFUA_4G14670 AFUA_5G00280 AFUA_5G01160 AFUA_5G06210 AFUA_6G04270 AFUA_6G12040 AFUA_6G14442 AFUA_8G00770 AFUA_8G01340 AFUA_8G05710
0.0190953	5	9	5.3622	Tyrosine metabolic process	http://amigo.geneontology.org/amigo/term/GO:0006570	AFUA_2G04200 AFUA_2G04210 AFUA_2G04220 AFUA_2G04230 AFUA_4G10620
0.0190953	31	169	1.77048	Oxidoreductase activity, acting on the CH-OH group of donors, NAD or NADP as acceptor	http://amigo.geneontology.org/amigo/term/GO:0016616	AFUA_1G00510 AFUA_1G04150 AFUA_1G06450 AFUA_1G09930 AFUA_1G11590 AFUA_1G17020 AFUA_1G17040 AFUA_1G17380 AFUA_2G10220 AFUA_2G10960 AFUA_2G17560 AFUA_2G17850 AFUA_2G18000 AFUA_3G00180 AFUA_3G02250 AFUA_4G04530 AFUA_4G08230 AFUA_4G08240 AFUA_4G11730 AFUA_5G01580 AFUA_5G06240 AFUA_5G08900 AFUA_5G10280 AFUA_5G12480 AFUA_5G14800 AFUA_6G00510 AFUA_6G03520 AFUA_6G08730 AFUA_6G11020 AFUA_7G01010 AFUA_7G04…
0.0190953	24	120	1.93039	Vitamin binding	http://amigo.geneontology.org/amigo/term/GO:0019842	AFUA_1G04160 AFUA_2G07820 AFUA_2G17600 AFUA_3G02240 AFUA_3G11070 AFUA_3G12920 AFUA_3G14470 AFUA_4G09140 AFUA_4G09840 AFUA_4G14560 AFUA_5G02990 AFUA_5G06270 AFUA_5G06680 AFUA_5G10120 AFUA_5G12730 AFUA_5G13810 AFUA_5G14810 AFUA_6G00290 AFUA_6G00750 AFUA_6G12050 AFUA_6G13490 AFUA_7G05410 AFUA_7G06840 AFUA_8G02150
0.0190953	85	595	1.37885	Transition metal ion binding	http://amigo.geneontology.org/amigo/term/GO:0046914	AFUA_1G01850 AFUA_1G04140 AFUA_1G04560 AFUA_1G04680 AFUA_1G07380 AFUA_1G08800 AFUA_1G10310 AFUA_1G13400 AFUA_1G13510 AFUA_1G15910 AFUA_2G02250 AFUA_2G03180 AFUA_2G04262 AFUA_2G05310 AFUA_2G07500 AFUA_2G07820 AFUA_2G09330 AFUA_2G10960 AFUA_2G12900 AFUA_2G15340 AFUA_2G17450 AFUA_2G17530 AFUA_2G17540 AFUA_2G18010 AFUA_3G00620 AFUA_3G00680 AFUA_3G01800 AFUA_3G02920 AFUA_3G03030 AFUA_3G03315 AFUA_3G03…
0.0203298	11	38	2.79399	Cellular oxidant detoxification	http://amigo.geneontology.org/amigo/term/GO:0098869	AFUA_2G18030 AFUA_3G02270 AFUA_3G12120 AFUA_4G09110 AFUA_4G14530 AFUA_5G15070 AFUA_6G03890 AFUA_6G11590 AFUA_7G05500 AFUA_7G06890 AFUA_8G01670
0.0204253	19	87	2.1079	Dioxygenase activity	http://amigo.geneontology.org/amigo/term/GO:0051213	AFUA_2G04200 AFUA_2G04220 AFUA_2G17450 AFUA_3G01800 AFUA_3G03030 AFUA_3G12120 AFUA_4G00230 AFUA_4G01520 AFUA_4G09830 AFUA_4G10620 AFUA_5G01000 AFUA_5G14410 AFUA_6G02950 AFUA_7G00340 AFUA_7G00640 AFUA_7G02010 AFUA_7G03850 AFUA_8G02210 AFUA_8G07350
0.0219171	15	62	2.33515	Hydro-lyase activity	http://amigo.geneontology.org/amigo/term/GO:0016836	AFUA_1G01890 AFUA_1G03550 AFUA_1G06810 AFUA_2G17500 AFUA_2G17580 AFUA_3G03570 AFUA_3G11480 AFUA_4G11250 AFUA_5G01430 AFUA_5G01690 AFUA_5G08890 AFUA_5G09970 AFUA_6G04700 AFUA_6G07250 AFUA_6G12930
0.0236135	7	18	3.75354	Mitochondrial respirasome	http://amigo.geneontology.org/amigo/term/GO:0005746	AFUA_1G02070 AFUA_1G12290 AFUA_1G15590 AFUA_2G10580 AFUA_3G07810 AFUA_5G09680 AFUA_5G10610
0.0236173	4	6	6.43464	Mitochondrial electron transport, NADH to ubiquinone	http://amigo.geneontology.org/amigo/term/GO:0006120	AFUA_1G06610 AFUA_1G12290 AFUA_2G13710 AFUA_4G11050
0.0236173	4	6	6.43464	Methylisocitrate lyase activity	http://amigo.geneontology.org/amigo/term/GO:0046421	AFUA_2G00120 AFUA_4G02820 AFUA_4G13510 AFUA_6G02860
0.0241444	16	69	2.23813	Carbohydrate transmembrane transport	http://amigo.geneontology.org/amigo/term/GO:0034219	AFUA_1G11580 AFUA_2G04550 AFUA_2G10910 AFUA_2G15410 AFUA_3G00200 AFUA_3G12170 AFUA_3G12720 AFUA_4G03110 AFUA_4G14670 AFUA_5G00280 AFUA_5G01160 AFUA_5G06210 AFUA_6G12040 AFUA_6G14442 AFUA_8G01340 AFUA_8G05710
0.0268261	29	159	1.76042	Flavin adenine dinucleotide binding	http://amigo.geneontology.org/amigo/term/GO:0050660	AFUA_1G00510 AFUA_1G07380 AFUA_1G14850 AFUA_1G17690 AFUA_2G16630 AFUA_2G17490 AFUA_2G18050 AFUA_3G03570 AFUA_3G07810 AFUA_3G12950 AFUA_3G15050 AFUA_4G01530 AFUA_4G08490 AFUA_4G11220 AFUA_4G14630 AFUA_5G08930 AFUA_5G09970 AFUA_6G03490 AFUA_6G10230 AFUA_6G10880 AFUA_6G12060 AFUA_6G12070 AFUA_6G13970 AFUA_6G14280 AFUA_7G00350 AFUA_7G00940 AFUA_7G01050 AFUA_7G02070 AFUA_7G06580
0.0276351	10	34	2.83881	Amide transport	http://amigo.geneontology.org/amigo/term/GO:0042886	AFUA_1G04870 AFUA_1G12240 AFUA_2G15240 AFUA_3G12200 AFUA_5G12720 AFUA_5G13850 AFUA_6G03140 AFUA_6G03720 AFUA_6G10050 AFUA_7G01490
0.0276351	10	34	2.83881	Oxidoreductase complex	http://amigo.geneontology.org/amigo/term/GO:1990204	AFUA_1G02070 AFUA_1G12290 AFUA_1G15590 AFUA_2G10580 AFUA_2G17540 AFUA_3G01450 AFUA_3G07810 AFUA_5G09680 AFUA_5G10610 AFUA_6G08830
0.0285057	49	312	1.51585	Ion transmembrane transporter activity	http://amigo.geneontology.org/amigo/term/GO:0015075	AFUA_1G02070 AFUA_1G04870 AFUA_1G09980 AFUA_1G10930 AFUA_1G11580 AFUA_1G12850 AFUA_1G17470 AFUA_2G03860 AFUA_2G04550 AFUA_2G05880 AFUA_2G09070 AFUA_2G10910 AFUA_2G12080 AFUA_2G15410 AFUA_2G16770 AFUA_2G16930 AFUA_2G17540 AFUA_2G17660 AFUA_3G00200 AFUA_3G03010 AFUA_3G03700 AFUA_3G07540 AFUA_3G07640 AFUA_3G09970 AFUA_3G10690 AFUA_3G12170 AFUA_3G12720 AFUA_4G03110 AFUA_4G04540 AFUA_4G12440 AFUA_4G12…
0.0291701	5	10	4.82598	Erythrose 4-phosphate/phosphoenolpyruvate family amino acid metabolic process	http://amigo.geneontology.org/amigo/term/GO:1902221	AFUA_2G04200 AFUA_2G04220 AFUA_2G04230 AFUA_2G04240 AFUA_4G10620
0.0291701	5	10	4.82598	Lactate dehydrogenase activity	http://amigo.geneontology.org/amigo/term/GO:0004457	AFUA_1G00510 AFUA_1G07200 AFUA_1G17040 AFUA_4G07020 AFUA_5G14800
0.0291701	5	10	4.82598	L-phenylalanine metabolic process	http://amigo.geneontology.org/amigo/term/GO:0006558	AFUA_2G04200 AFUA_2G04220 AFUA_2G04230 AFUA_2G04240 AFUA_4G10620
0.0291701	11	40	2.65429	Antioxidant activity	http://amigo.geneontology.org/amigo/term/GO:0016209	AFUA_2G18030 AFUA_3G02270 AFUA_3G12120 AFUA_4G09110 AFUA_4G14530 AFUA_5G15070 AFUA_6G03890 AFUA_6G11590 AFUA_7G05500 AFUA_7G06890 AFUA_8G01670
0.0316053	8	24	3.21732	Butanoate metabolism	http://www.genome.jp/kegg-bin/show_pathway?afm00650	AFUA_3G00620 AFUA_4G08170 AFUA_5G00300 AFUA_5G06680 AFUA_6G12250 AFUA_6G13490 AFUA_6G14200 AFUA_8G04770
0.0323919	63	427	1.42406	Carbohydrate metabolic process	http://amigo.geneontology.org/amigo/term/GO:0005975	AFUA_1G00530 AFUA_1G02140 AFUA_1G05770 AFUA_1G07220 AFUA_1G09930 AFUA_1G11600 AFUA_1G15330 AFUA_1G15440 AFUA_1G17020 AFUA_1G17490 AFUA_2G00690 AFUA_2G03230 AFUA_2G10220 AFUA_2G11270 AFUA_2G14150 AFUA_2G14520 AFUA_2G14750 AFUA_2G15312 AFUA_3G00370 AFUA_3G00380 AFUA_3G00610 AFUA_3G02040 AFUA_3G07160 AFUA_3G14620 AFUA_4G04680 AFUA_4G08230 AFUA_4G09480 AFUA_4G09910 AFUA_4G09940 AFUA_4G10130 AFUA_4G10…
0.0332635	10	35	2.7577	Oxidoreductase activity, acting on the aldehyde or oxo group of donors, NAD or NADP as acceptor	http://amigo.geneontology.org/amigo/term/GO:0016620	AFUA_2G00720 AFUA_2G17460 AFUA_3G07150 AFUA_4G08170 AFUA_4G08600 AFUA_4G12870 AFUA_5G01030 AFUA_6G11430 AFUA_8G02160 AFUA_8G02310
0.0349227	11	41	2.58955	Cellular detoxification	http://amigo.geneontology.org/amigo/term/GO:1990748	AFUA_2G18030 AFUA_3G02270 AFUA_3G12120 AFUA_4G09110 AFUA_4G14530 AFUA_5G15070 AFUA_6G03890 AFUA_6G11590 AFUA_7G05500 AFUA_7G06890 AFUA_8G01670
0.0349227	11	41	2.58955	Fungal-type cell wall	http://amigo.geneontology.org/amigo/term/GO:0009277	AFUA_1G15440 AFUA_1G17250 AFUA_2G02480 AFUA_2G11270 AFUA_2G14661 AFUA_5G03280 AFUA_5G04170 AFUA_5G09580 AFUA_6G02800 AFUA_6G14090 AFUA_8G05890
0.0366943	9	30	2.89559	Terpenoid biosynthetic process	http://amigo.geneontology.org/amigo/term/GO:0016114	AFUA_4G12040 AFUA_4G14770 AFUA_6G13945 AFUA_6G13950 AFUA_6G13970 AFUA_6G13980 AFUA_6G13990 AFUA_6G14000 AFUA_8G00380
0.0366943	9	30	2.89559	Respirasome	http://amigo.geneontology.org/amigo/term/GO:0070469	AFUA_1G02070 AFUA_1G12290 AFUA_1G15590 AFUA_2G10580 AFUA_2G13110 AFUA_3G07810 AFUA_4G11050 AFUA_5G09680 AFUA_5G10610
0.0366943	9	30	2.89559	Phenylalanine metabolism	http://www.genome.jp/kegg-bin/show_pathway?afm00360	AFUA_2G04200 AFUA_3G00680 AFUA_3G02240 AFUA_3G14590 AFUA_4G10620 AFUA_5G01710 AFUA_5G07360 AFUA_7G04180 AFUA_8G01670
0.0391109	16	73	2.1155	Xenobiotic transport	http://amigo.geneontology.org/amigo/term/GO:0042908	AFUA_1G06440 AFUA_1G10370 AFUA_2G02040 AFUA_2G08910 AFUA_2G11580 AFUA_2G12550 AFUA_3G01120 AFUA_3G12220 AFUA_4G00570 AFUA_4G01140 AFUA_5G00980 AFUA_5G01350 AFUA_5G01630 AFUA_5G02700 AFUA_5G13160 AFUA_8G04702
0.0391109	16	73	2.1155	Carbohydrate:proton symporter activity	http://amigo.geneontology.org/amigo/term/GO:0005351	AFUA_1G11580 AFUA_2G04550 AFUA_2G10910 AFUA_2G15410 AFUA_3G00200 AFUA_3G12170 AFUA_3G12720 AFUA_4G03110 AFUA_4G14670 AFUA_5G00280 AFUA_5G01160 AFUA_5G06210 AFUA_6G12040 AFUA_6G14442 AFUA_8G01340 AFUA_8G05710
0.0391109	16	73	2.1155	Carbohydrate:cation symporter activity	http://amigo.geneontology.org/amigo/term/GO:0005402	AFUA_1G11580 AFUA_2G04550 AFUA_2G10910 AFUA_2G15410 AFUA_3G00200 AFUA_3G12170 AFUA_3G12720 AFUA_4G03110 AFUA_4G14670 AFUA_5G00280 AFUA_5G01160 AFUA_5G06210 AFUA_6G12040 AFUA_6G14442 AFUA_8G01340 AFUA_8G05710
0.0391109	16	73	2.1155	Carbohydrate transmembrane transporter activity	http://amigo.geneontology.org/amigo/term/GO:0015144	AFUA_1G11580 AFUA_2G04550 AFUA_2G10910 AFUA_2G15410 AFUA_3G00200 AFUA_3G12170 AFUA_3G12720 AFUA_4G03110 AFUA_4G14670 AFUA_5G00280 AFUA_5G01160 AFUA_5G06210 AFUA_6G12040 AFUA_6G14442 AFUA_8G01340 AFUA_8G05710
0.0391109	8	25	3.08863	Lysine degradation	http://www.genome.jp/kegg-bin/show_pathway?afm00310	AFUA_2G00720 AFUA_2G02030 AFUA_4G08170 AFUA_4G08600 AFUA_6G10040 AFUA_6G11430 AFUA_6G14200 AFUA_8G02310
0.0393359	13	54	2.32362	Cell wall	http://amigo.geneontology.org/amigo/term/GO:0005618	AFUA_1G15440 AFUA_1G17250 AFUA_2G02480 AFUA_2G11270 AFUA_2G14661 AFUA_3G00380 AFUA_5G03280 AFUA_5G04170 AFUA_5G09580 AFUA_6G02800 AFUA_6G12070 AFUA_6G14090 AFUA_8G05890
0.0393359	13	54	2.32362	External encapsulating structure	http://amigo.geneontology.org/amigo/term/GO:0030312	AFUA_1G15440 AFUA_1G17250 AFUA_2G02480 AFUA_2G11270 AFUA_2G14661 AFUA_3G00380 AFUA_5G03280 AFUA_5G04170 AFUA_5G09580 AFUA_6G02800 AFUA_6G12070 AFUA_6G14090 AFUA_8G05890
0.0393598	11	42	2.52789	Cellular response to toxic substance	http://amigo.geneontology.org/amigo/term/GO:0097237	AFUA_2G18030 AFUA_3G02270 AFUA_3G12120 AFUA_4G09110 AFUA_4G14530 AFUA_5G15070 AFUA_6G03890 AFUA_6G11590 AFUA_7G05500 AFUA_7G06890 AFUA_8G01670
0.0393598	11	42	2.52789	Oxidoreductase activity, acting on the aldehyde or oxo group of donors	http://amigo.geneontology.org/amigo/term/GO:0016903	AFUA_2G00720 AFUA_2G17460 AFUA_3G07150 AFUA_4G08170 AFUA_4G08600 AFUA_4G12870 AFUA_5G01030 AFUA_6G08830 AFUA_6G11430 AFUA_8G02160 AFUA_8G02310
0.0393598	7	20	3.37818	2 iron, 2 sulfur cluster binding	http://amigo.geneontology.org/amigo/term/GO:0051537	AFUA_2G09130 AFUA_4G10690 AFUA_4G11220 AFUA_5G10370 AFUA_5G10610 AFUA_6G03670 AFUA_7G02070
0.0393598	12	48	2.41299	Glutamine family amino acid metabolic process	http://amigo.geneontology.org/amigo/term/GO:0009064	AFUA_1G02780 AFUA_1G07380 AFUA_2G15390 AFUA_4G03700 AFUA_4G07190 AFUA_4G09140 AFUA_4G13120 AFUA_5G01690 AFUA_5G06780 AFUA_5G13180 AFUA_6G13490 AFUA_8G02150
0.0413681	4	7	5.5154	Mitochondrial electron transport, ubiquinol to cytochrome c	http://amigo.geneontology.org/amigo/term/GO:0006122	AFUA_1G02070 AFUA_2G10580 AFUA_2G13110 AFUA_5G10610
0.0413681	4	7	5.5154	Primary amine oxidase activity	http://amigo.geneontology.org/amigo/term/GO:0008131	AFUA_3G00680 AFUA_3G14590 AFUA_5G07360 AFUA_7G04180
0.0413681	37	226	1.58019	Inorganic cation transmembrane transporter activity	http://amigo.geneontology.org/amigo/term/GO:0022890	AFUA_1G02070 AFUA_1G10930 AFUA_1G11580 AFUA_2G03860 AFUA_2G04550 AFUA_2G05880 AFUA_2G09070 AFUA_2G10910 AFUA_2G12080 AFUA_2G15410 AFUA_2G17540 AFUA_3G00200 AFUA_3G03010 AFUA_3G03700 AFUA_3G07540 AFUA_3G07640 AFUA_3G09970 AFUA_3G10690 AFUA_3G12170 AFUA_3G12720 AFUA_4G03110 AFUA_4G12530 AFUA_4G14670 AFUA_5G00280 AFUA_5G00730 AFUA_5G01160 AFUA_5G04210 AFUA_5G06210 AFUA_5G10610 AFUA_5G11020 AFUA_6G04…
0.0422475	5	11	4.38725	Ascorbate and aldarate metabolism	http://www.genome.jp/kegg-bin/show_pathway?afm00053	AFUA_1G17020 AFUA_2G00720 AFUA_4G08600 AFUA_6G11430 AFUA_8G02310
0.0425887	9	31	2.80218	Terpenoid metabolic process	http://amigo.geneontology.org/amigo/term/GO:0006721	AFUA_4G12040 AFUA_4G14770 AFUA_6G13945 AFUA_6G13950 AFUA_6G13970 AFUA_6G13980 AFUA_6G13990 AFUA_6G14000 AFUA_8G00380
0.0440954	15	68	2.12911	Monosaccharide transmembrane transport	http://amigo.geneontology.org/amigo/term/GO:0015749	AFUA_1G11580 AFUA_2G04550 AFUA_2G10910 AFUA_2G15410 AFUA_3G00200 AFUA_3G12170 AFUA_3G12720 AFUA_4G03110 AFUA_4G14670 AFUA_5G00280 AFUA_5G01160 AFUA_6G12040 AFUA_6G14442 AFUA_8G01340 AFUA_8G05710
0.0440954	15	68	2.12911	Glucose import	http://amigo.geneontology.org/amigo/term/GO:0046323	AFUA_1G11580 AFUA_2G04550 AFUA_2G10910 AFUA_2G15410 AFUA_3G00200 AFUA_3G12170 AFUA_3G12720 AFUA_4G03110 AFUA_4G14670 AFUA_5G00280 AFUA_5G01160 AFUA_6G12040 AFUA_6G14442 AFUA_8G01340 AFUA_8G05710
0.0440954	15	68	2.12911	Glucose transmembrane transport	http://amigo.geneontology.org/amigo/term/GO:1904659	AFUA_1G11580 AFUA_2G04550 AFUA_2G10910 AFUA_2G15410 AFUA_3G00200 AFUA_3G12170 AFUA_3G12720 AFUA_4G03110 AFUA_4G14670 AFUA_5G00280 AFUA_5G01160 AFUA_6G12040 AFUA_6G14442 AFUA_8G01340 AFUA_8G05710
0.0440954	18	88	1.97426	FAD binding	http://amigo.geneontology.org/amigo/term/GO:0071949	AFUA_1G00510 AFUA_1G17690 AFUA_2G18050 AFUA_3G03570 AFUA_3G12950 AFUA_4G01530 AFUA_4G11220 AFUA_4G14630 AFUA_5G09970 AFUA_6G03490 AFUA_6G10230 AFUA_6G12060 AFUA_6G12070 AFUA_6G13970 AFUA_7G00350 AFUA_7G00940 AFUA_7G01050 AFUA_7G06580
0.0440954	15	68	2.12911	Xenobiotic transmembrane transport	http://amigo.geneontology.org/amigo/term/GO:0006855	AFUA_1G06440 AFUA_1G10370 AFUA_2G02040 AFUA_2G08910 AFUA_2G11580 AFUA_2G12550 AFUA_3G01120 AFUA_4G00570 AFUA_4G01140 AFUA_5G00980 AFUA_5G01350 AFUA_5G01630 AFUA_5G02700 AFUA_5G13160 AFUA_8G04702
0.0440954	15	68	2.12911	Hexose transmembrane transport	http://amigo.geneontology.org/amigo/term/GO:0008645	AFUA_1G11580 AFUA_2G04550 AFUA_2G10910 AFUA_2G15410 AFUA_3G00200 AFUA_3G12170 AFUA_3G12720 AFUA_4G03110 AFUA_4G14670 AFUA_5G00280 AFUA_5G01160 AFUA_6G12040 AFUA_6G14442 AFUA_8G01340 AFUA_8G05710
0.0447183	11	43	2.4691	Detoxification	http://amigo.geneontology.org/amigo/term/GO:0098754	AFUA_2G18030 AFUA_3G02270 AFUA_3G12120 AFUA_4G09110 AFUA_4G14530 AFUA_5G15070 AFUA_6G03890 AFUA_6G11590 AFUA_7G05500 AFUA_7G06890 AFUA_8G01670
0.0465472	25	138	1.74854	Secondary active transmembrane transporter activity	http://amigo.geneontology.org/amigo/term/GO:0015291	AFUA_1G11580 AFUA_2G04550 AFUA_2G10910 AFUA_2G12080 AFUA_2G15410 AFUA_3G00200 AFUA_3G03010 AFUA_3G03700 AFUA_3G12170 AFUA_3G12720 AFUA_4G03110 AFUA_4G03610 AFUA_4G12440 AFUA_4G14670 AFUA_5G00280 AFUA_5G01160 AFUA_5G06210 AFUA_5G15010 AFUA_6G04270 AFUA_6G12040 AFUA_6G13190 AFUA_6G14442 AFUA_8G00770 AFUA_8G01340 AFUA_8G05710
0.048468	3	4	7.23897	D-gluconate metabolic process	http://amigo.geneontology.org/amigo/term/GO:0019521	AFUA_1G00530 AFUA_4G12050 AFUA_6G08730
0.048468	3	4	7.23897	Propionate metabolic process	http://amigo.geneontology.org/amigo/term/GO:0019541	AFUA_6G02860 AFUA_6G03590 AFUA_8G05580
0.048468	3	4	7.23897	D-gluconate catabolic process	http://amigo.geneontology.org/amigo/term/GO:0046177	AFUA_1G00530 AFUA_4G12050 AFUA_6G08730
0.048468	3	4	7.23897	Short-chain fatty acid metabolic process	http://amigo.geneontology.org/amigo/term/GO:0046459	AFUA_6G02860 AFUA_6G03590 AFUA_8G05580
0.048468	3	4	7.23897	Mitochondrial electron transport, succinate to ubiquinone	http://amigo.geneontology.org/amigo/term/GO:0006121	AFUA_1G15590 AFUA_3G07810 AFUA_5G09680
0.048468	15	69	2.09825	Organic acid transmembrane transport	http://amigo.geneontology.org/amigo/term/GO:1903825	AFUA_2G08800 AFUA_2G17660 AFUA_2G17790 AFUA_4G00240 AFUA_4G04540 AFUA_5G09120 AFUA_6G07320 AFUA_6G09110 AFUA_7G00730 AFUA_7G04290 AFUA_8G00770 AFUA_8G00800 AFUA_8G02200 AFUA_8G05860 AFUA_8G07200
0.048468	15	69	2.09825	Carboxylic acid transmembrane transport	http://amigo.geneontology.org/amigo/term/GO:1905039	AFUA_2G08800 AFUA_2G17660 AFUA_2G17790 AFUA_4G00240 AFUA_4G04540 AFUA_5G09120 AFUA_6G07320 AFUA_6G09110 AFUA_7G00730 AFUA_7G04290 AFUA_8G00770 AFUA_8G00800 AFUA_8G02200 AFUA_8G05860 AFUA_8G07200
0.048468	9	32	2.71461	Oxidoreduction-driven active transmembrane transporter activity	http://amigo.geneontology.org/amigo/term/GO:0015453	AFUA_1G02070 AFUA_1G06610 AFUA_2G09130 AFUA_2G13710 AFUA_4G05860 AFUA_4G11050 AFUA_5G04210 AFUA_5G04370 AFUA_5G10610
0.048468	3	4	7.23897	Oxidoreductase activity, acting on the CH-CH group of donors, quinone or related compound as acceptor	http://amigo.geneontology.org/amigo/term/GO:0016635	AFUA_3G07810 AFUA_5G09680 AFUA_5G10370
0.048468	3	4	7.23897	Glyceraldehyde-3-phosphate dehydrogenase (NAD+) (non-phosphorylating) activity	http://amigo.geneontology.org/amigo/term/GO:0043878	AFUA_2G00720 AFUA_4G08600 AFUA_6G11430
0.048468	3	4	7.23897	Starch binding	http://amigo.geneontology.org/amigo/term/GO:2001070	AFUA_2G00690 AFUA_3G00610 AFUA_4G10140
A.fumigatus Af273	DFP + H2O2	vs.	untreated	upregulated	on glucose-peptone
Enrichment FDR	nGenes	Pathway Genes	Fold Enrichment	Pathway	URL	Genes
6.78234e-15	240	954	1.66325	Oxidoreductase activity	http://amigo.geneontology.org/amigo/term/GO:0016491	AFUA_1G00990 AFUA_1G01000 AFUA_1G01010 AFUA_1G01180 AFUA_1G01500 AFUA_1G01630 AFUA_1G01690 AFUA_1G02090 AFUA_1G03150 AFUA_1G03250 AFUA_1G04540 AFUA_1G05460 AFUA_1G05720 AFUA_1G06100 AFUA_1G06640 AFUA_1G09750 AFUA_1G10270 AFUA_1G11140 AFUA_1G11360 AFUA_1G11570 AFUA_1G11650 AFUA_1G12410 AFUA_1G13320 AFUA_1G13950 AFUA_1G14540 AFUA_1G14550 AFUA_1G15610 AFUA_1G16630 AFUA_1G16635 AFUA_1G17110 AFUA_1G17…
3.57506e-07	379	1936	1.29428	Integral component of membrane	http://amigo.geneontology.org/amigo/term/GO:0016021	AFUA_1G00970 AFUA_1G01190 AFUA_1G01260 AFUA_1G01380 AFUA_1G01480 AFUA_1G01500 AFUA_1G01550 AFUA_1G01610 AFUA_1G01690 AFUA_1G01820 AFUA_1G01930 AFUA_1G02570 AFUA_1G02720 AFUA_1G03150 AFUA_1G03160 AFUA_1G03200 AFUA_1G03230 AFUA_1G03260 AFUA_1G04420 AFUA_1G04430 AFUA_1G04540 AFUA_1G04890 AFUA_1G05010 AFUA_1G05020 AFUA_1G05720 AFUA_1G06040 AFUA_1G06500 AFUA_1G06840 AFUA_1G07100 AFUA_1G07450 AFUA_1G07…
3.57506e-07	386	1974	1.29281	Intrinsic component of membrane	http://amigo.geneontology.org/amigo/term/GO:0031224	AFUA_1G00970 AFUA_1G01190 AFUA_1G01260 AFUA_1G01380 AFUA_1G01480 AFUA_1G01500 AFUA_1G01550 AFUA_1G01610 AFUA_1G01690 AFUA_1G01820 AFUA_1G01930 AFUA_1G02570 AFUA_1G02720 AFUA_1G03150 AFUA_1G03160 AFUA_1G03200 AFUA_1G03230 AFUA_1G03260 AFUA_1G04420 AFUA_1G04430 AFUA_1G04540 AFUA_1G04890 AFUA_1G05010 AFUA_1G05020 AFUA_1G05720 AFUA_1G06040 AFUA_1G06500 AFUA_1G06840 AFUA_1G07100 AFUA_1G07450 AFUA_1G07…
0.00142422	22	52	2.79713	Iron ion homeostasis	http://amigo.geneontology.org/amigo/term/GO:0055072	AFUA_1G17190 AFUA_1G17270 AFUA_2G07680 AFUA_2G14960 AFUA_3G03410 AFUA_3G03420 AFUA_3G03440 AFUA_3G03640 AFUA_3G03660 AFUA_4G06770 AFUA_5G03790 AFUA_5G03800 AFUA_5G03920 AFUA_5G14940 AFUA_6G10580 AFUA_6G13750 AFUA_7G04730 AFUA_7G04970 AFUA_7G06060 AFUA_8G01310 AFUA_8G02670 AFUA_8G02760
0.00911939	20	50	2.64456	Cellular iron ion homeostasis	http://amigo.geneontology.org/amigo/term/GO:0006879	AFUA_1G17190 AFUA_1G17270 AFUA_2G07680 AFUA_2G14960 AFUA_3G03410 AFUA_3G03420 AFUA_3G03440 AFUA_3G03660 AFUA_4G06770 AFUA_5G03790 AFUA_5G03800 AFUA_5G03920 AFUA_5G14940 AFUA_6G10580 AFUA_6G13750 AFUA_7G04970 AFUA_7G06060 AFUA_8G01310 AFUA_8G02670 AFUA_8G02760
0.00922557	43	153	1.85811	Storage vacuole	http://amigo.geneontology.org/amigo/term/GO:0000322	AFUA_1G00970 AFUA_1G01480 AFUA_1G01930 AFUA_1G09540 AFUA_1G13800 AFUA_2G00420 AFUA_2G01240 AFUA_2G12500 AFUA_2G12710 AFUA_2G16860 AFUA_2G17360 AFUA_2G17810 AFUA_2G17890 AFUA_3G00480 AFUA_3G00920 AFUA_3G01030 AFUA_3G01540 AFUA_3G01630 AFUA_3G01890 AFUA_3G03240 AFUA_3G03310 AFUA_3G10770 AFUA_3G14560 AFUA_4G01080 AFUA_4G11780 AFUA_4G12260 AFUA_5G00420 AFUA_5G01230 AFUA_5G01310 AFUA_5G03800 AFUA_5G09…
0.00922557	43	153	1.85811	Fungal-type vacuole	http://amigo.geneontology.org/amigo/term/GO:0000324	AFUA_1G00970 AFUA_1G01480 AFUA_1G01930 AFUA_1G09540 AFUA_1G13800 AFUA_2G00420 AFUA_2G01240 AFUA_2G12500 AFUA_2G12710 AFUA_2G16860 AFUA_2G17360 AFUA_2G17810 AFUA_2G17890 AFUA_3G00480 AFUA_3G00920 AFUA_3G01030 AFUA_3G01540 AFUA_3G01630 AFUA_3G01890 AFUA_3G03240 AFUA_3G03310 AFUA_3G10770 AFUA_3G14560 AFUA_4G01080 AFUA_4G11780 AFUA_4G12260 AFUA_5G00420 AFUA_5G01230 AFUA_5G01310 AFUA_5G03800 AFUA_5G09…
0.00962815	25	72	2.29562	Transition metal ion homeostasis	http://amigo.geneontology.org/amigo/term/GO:0055076	AFUA_1G08880 AFUA_1G17190 AFUA_1G17270 AFUA_2G07680 AFUA_2G14960 AFUA_3G03410 AFUA_3G03420 AFUA_3G03440 AFUA_3G03640 AFUA_3G03660 AFUA_4G06770 AFUA_4G09560 AFUA_5G03790 AFUA_5G03800 AFUA_5G03920 AFUA_5G14940 AFUA_6G10580 AFUA_6G13750 AFUA_7G04730 AFUA_7G04970 AFUA_7G06060 AFUA_7G06570 AFUA_8G01310 AFUA_8G02670 AFUA_8G02760
0.0128855	10	17	3.88906	Cellular response to iron ion starvation	http://amigo.geneontology.org/amigo/term/GO:0010106	AFUA_1G17190 AFUA_1G17270 AFUA_2G07680 AFUA_3G03410 AFUA_3G03420 AFUA_3G03440 AFUA_5G03790 AFUA_5G03800 AFUA_5G03920 AFUA_8G02760
0.0128944	145	712	1.34642	Transmembrane transport	http://amigo.geneontology.org/amigo/term/GO:0055085	AFUA_1G00970 AFUA_1G01260 AFUA_1G01480 AFUA_1G01550 AFUA_1G01930 AFUA_1G03200 AFUA_1G03260 AFUA_1G04890 AFUA_1G05010 AFUA_1G05020 AFUA_1G07450 AFUA_1G07710 AFUA_1G10770 AFUA_1G11350 AFUA_1G12620 AFUA_1G12690 AFUA_1G13350 AFUA_1G13800 AFUA_1G15400 AFUA_1G17160 AFUA_1G17680 AFUA_2G00180 AFUA_2G00810 AFUA_2G01370 AFUA_2G02275 AFUA_2G02700 AFUA_2G04070 AFUA_2G05510 AFUA_2G08120 AFUA_2G08230 AFUA_2G11…
0.0260955	141	700	1.33172	Transmembrane transporter activity	http://amigo.geneontology.org/amigo/term/GO:0022857	AFUA_1G00970 AFUA_1G01260 AFUA_1G01480 AFUA_1G01550 AFUA_1G01930 AFUA_1G03200 AFUA_1G03260 AFUA_1G05010 AFUA_1G05020 AFUA_1G07450 AFUA_1G07710 AFUA_1G10770 AFUA_1G11350 AFUA_1G12620 AFUA_1G12690 AFUA_1G13350 AFUA_1G13800 AFUA_1G17160 AFUA_1G17680 AFUA_2G00180 AFUA_2G01370 AFUA_2G02275 AFUA_2G04070 AFUA_2G05510 AFUA_2G08120 AFUA_2G08230 AFUA_2G11220 AFUA_2G12500 AFUA_2G12710 AFUA_2G13010 AFUA_2G15…
0.0303049	54	220	1.6228	Extracellular region	http://amigo.geneontology.org/amigo/term/GO:0005576	AFUA_1G01120 AFUA_1G02040 AFUA_1G04730 AFUA_1G06910 AFUA_1G07730 AFUA_1G12350 AFUA_1G17220 AFUA_2G00330 AFUA_2G00430 AFUA_2G00760 AFUA_2G09350 AFUA_2G09520 AFUA_2G09700 AFUA_2G14420 AFUA_2G15950 AFUA_2G18070 AFUA_3G00320 AFUA_3G01910 AFUA_3G02540 AFUA_3G02940 AFUA_3G07400 AFUA_3G14890 AFUA_3G14940 AFUA_4G00100 AFUA_4G00870 AFUA_4G02700 AFUA_4G03240 AFUA_4G03560 AFUA_4G03585 AFUA_4G07850 AFUA_4G09…
0.0303049	108	515	1.38647	Plasma membrane	http://amigo.geneontology.org/amigo/term/GO:0005886	AFUA_1G00970 AFUA_1G01480 AFUA_1G01550 AFUA_1G01930 AFUA_1G02570 AFUA_1G05010 AFUA_1G05020 AFUA_1G11350 AFUA_1G12620 AFUA_1G12690 AFUA_1G13800 AFUA_1G17270 AFUA_1G17680 AFUA_2G00420 AFUA_2G01590 AFUA_2G08120 AFUA_2G08180 AFUA_2G08230 AFUA_2G12500 AFUA_2G12850 AFUA_2G15130 AFUA_2G15320 AFUA_2G16860 AFUA_2G17810 AFUA_2G17890 AFUA_3G00430 AFUA_3G00480 AFUA_3G00920 AFUA_3G01030 AFUA_3G01400 AFUA_3G01…
0.0447608	20	60	2.2038	Sterol metabolic process	http://amigo.geneontology.org/amigo/term/GO:0016125	AFUA_1G03150 AFUA_1G04540 AFUA_1G05720 AFUA_1G06040 AFUA_1G11140 AFUA_1G17190 AFUA_2G00320 AFUA_2G07680 AFUA_2G11480 AFUA_2G17400 AFUA_3G00810 AFUA_3G03400 AFUA_3G03410 AFUA_3G03420 AFUA_4G04820 AFUA_4G06240 AFUA_5G10350 AFUA_5G14260 AFUA_6G05140 AFUA_8G02440
0.0447608	22	69	2.10798	Cellular transition metal ion homeostasis	http://amigo.geneontology.org/amigo/term/GO:0046916	AFUA_1G08880 AFUA_1G17190 AFUA_1G17270 AFUA_2G07680 AFUA_2G14960 AFUA_3G03410 AFUA_3G03420 AFUA_3G03440 AFUA_3G03660 AFUA_4G06770 AFUA_5G03790 AFUA_5G03800 AFUA_5G03920 AFUA_5G14940 AFUA_6G10580 AFUA_6G13750 AFUA_7G04970 AFUA_7G06060 AFUA_7G06570 AFUA_8G01310 AFUA_8G02670 AFUA_8G02760
0.0447608	43	168	1.6922	Lytic vacuole	http://amigo.geneontology.org/amigo/term/GO:0000323	AFUA_1G00970 AFUA_1G01480 AFUA_1G01930 AFUA_1G09540 AFUA_1G13800 AFUA_2G00420 AFUA_2G01240 AFUA_2G12500 AFUA_2G12710 AFUA_2G16860 AFUA_2G17360 AFUA_2G17810 AFUA_2G17890 AFUA_3G00480 AFUA_3G00920 AFUA_3G01030 AFUA_3G01540 AFUA_3G01630 AFUA_3G01890 AFUA_3G03240 AFUA_3G03310 AFUA_3G10770 AFUA_3G14560 AFUA_4G01080 AFUA_4G11780 AFUA_4G12260 AFUA_5G00420 AFUA_5G01230 AFUA_5G01310 AFUA_5G03800 AFUA_5G09…
0.0447608	37	140	1.7473	Integral component of plasma membrane	http://amigo.geneontology.org/amigo/term/GO:0005887	AFUA_1G01550 AFUA_1G01930 AFUA_1G05010 AFUA_1G05020 AFUA_1G12620 AFUA_1G13800 AFUA_1G17680 AFUA_2G08230 AFUA_2G12500 AFUA_2G15320 AFUA_2G16860 AFUA_3G01890 AFUA_3G02520 AFUA_3G02610 AFUA_3G02720 AFUA_3G02780 AFUA_3G03190 AFUA_3G03440 AFUA_3G03640 AFUA_3G15250 AFUA_4G01080 AFUA_4G03435 AFUA_4G11780 AFUA_4G13830 AFUA_5G00420 AFUA_5G01520 AFUA_5G01540 AFUA_5G09780 AFUA_5G10340 AFUA_6G02400 AFUA_6G03…
0.0447608	142	721	1.30211	Transporter activity	http://amigo.geneontology.org/amigo/term/GO:0005215	AFUA_1G00970 AFUA_1G01260 AFUA_1G01480 AFUA_1G01550 AFUA_1G01930 AFUA_1G03200 AFUA_1G03260 AFUA_1G05010 AFUA_1G05020 AFUA_1G07450 AFUA_1G07710 AFUA_1G10770 AFUA_1G11350 AFUA_1G12620 AFUA_1G12690 AFUA_1G13350 AFUA_1G13800 AFUA_1G17160 AFUA_1G17680 AFUA_2G00180 AFUA_2G01370 AFUA_2G02275 AFUA_2G04070 AFUA_2G05510 AFUA_2G08120 AFUA_2G08230 AFUA_2G11220 AFUA_2G12500 AFUA_2G12710 AFUA_2G13010 AFUA_2G15…
0.0447608	8	14	3.77794	Cellulase activity	http://amigo.geneontology.org/amigo/term/GO:0008810	AFUA_1G04730 AFUA_2G09520 AFUA_3G01160 AFUA_6G09540 AFUA_6G11600 AFUA_7G01540 AFUA_7G06740 AFUA_8G06830
0.0447608	42	164	1.69316	Oxidoreductase activity, acting on paired donors, with incorporation or reduction of molecular oxygen	http://amigo.geneontology.org/amigo/term/GO:0016705	AFUA_1G01690 AFUA_1G11140 AFUA_1G11650 AFUA_1G12410 AFUA_1G17170 AFUA_2G00320 AFUA_2G01890 AFUA_2G04330 AFUA_2G05260 AFUA_2G05490 AFUA_2G07680 AFUA_2G13025 AFUA_2G14430 AFUA_2G14440 AFUA_3G01002 AFUA_3G01070 AFUA_3G01160 AFUA_3G03450 AFUA_3G11980 AFUA_3G15040 AFUA_4G00110 AFUA_4G00180 AFUA_4G03800 AFUA_4G04820 AFUA_4G10100 AFUA_5G07420 AFUA_5G14250 AFUA_6G03090 AFUA_6G03930 AFUA_6G05140 AFUA_6G08…
0.0447608	22	68	2.13898	Steroid metabolic process	http://amigo.geneontology.org/amigo/term/GO:0008202	AFUA_1G03150 AFUA_1G04540 AFUA_1G05720 AFUA_1G06040 AFUA_1G11140 AFUA_1G17190 AFUA_2G00320 AFUA_2G07680 AFUA_2G11480 AFUA_2G17400 AFUA_3G00810 AFUA_3G03400 AFUA_3G03410 AFUA_3G03420 AFUA_4G04820 AFUA_4G06240 AFUA_5G10350 AFUA_5G14260 AFUA_6G05140 AFUA_6G14300 AFUA_7G00260 AFUA_8G02440
0.049046	5	6	5.5095	N ,N ,N -triacetylfusarinine C metabolic process	http://amigo.geneontology.org/amigo/term/GO:1900549	AFUA_1G17190 AFUA_3G03400 AFUA_3G03410 AFUA_3G03420 AFUA_5G03920
0.049046	5	6	5.5095	N ,N ,N -triacetylfusarinine C biosynthetic process	http://amigo.geneontology.org/amigo/term/GO:1900551	AFUA_1G17190 AFUA_3G03400 AFUA_3G03410 AFUA_3G03420 AFUA_5G03920
A.fumigatus Af273	DFP + H2O2	vs.	untreated	downregulated	on glucose-peptone
Enrichment FDR	nGenes	Pathway Genes	Fold Enrichment	Pathway	URL	Genes
3.26732e-08	59	165	2.38883	Secondary metabolic process	http://amigo.geneontology.org/amigo/term/GO:0019748	AFUA_1G00420 AFUA_1G14660 AFUA_2G04200 AFUA_2G04210 AFUA_2G17530 AFUA_2G17540 AFUA_2G17550 AFUA_2G17560 AFUA_2G17580 AFUA_2G17600 AFUA_2G17960 AFUA_2G17970 AFUA_2G17980 AFUA_2G17990 AFUA_2G18000 AFUA_2G18010 AFUA_2G18020 AFUA_2G18030 AFUA_2G18040 AFUA_2G18050 AFUA_2G18060 AFUA_3G02570 AFUA_3G12910 AFUA_3G12920 AFUA_3G12930 AFUA_3G12950 AFUA_4G00210 AFUA_4G00220 AFUA_4G00225 AFUA_4G00230 AFUA_4G14…
3.26732e-08	245	1119	1.46269	Metal ion binding	http://amigo.geneontology.org/amigo/term/GO:0046872	AFUA_1G00150 AFUA_1G01240 AFUA_1G01340 AFUA_1G01590 AFUA_1G01670 AFUA_1G01780 AFUA_1G01850 AFUA_1G02070 AFUA_1G02540 AFUA_1G02640 AFUA_1G03550 AFUA_1G03860 AFUA_1G04110 AFUA_1G04140 AFUA_1G04560 AFUA_1G04950 AFUA_1G05230 AFUA_1G05240 AFUA_1G06210 AFUA_1G06810 AFUA_1G06900 AFUA_1G07380 AFUA_1G08800 AFUA_1G09270 AFUA_1G09280 AFUA_1G10310 AFUA_1G11090 AFUA_1G11600 AFUA_1G11620 AFUA_1G12332 AFUA_1G12…
4.05064e-08	245	1131	1.44717	Cation binding	http://amigo.geneontology.org/amigo/term/GO:0043169	AFUA_1G00150 AFUA_1G01240 AFUA_1G01340 AFUA_1G01590 AFUA_1G01670 AFUA_1G01780 AFUA_1G01850 AFUA_1G02070 AFUA_1G02540 AFUA_1G02640 AFUA_1G03550 AFUA_1G03860 AFUA_1G04110 AFUA_1G04140 AFUA_1G04560 AFUA_1G04950 AFUA_1G05230 AFUA_1G05240 AFUA_1G06210 AFUA_1G06810 AFUA_1G06900 AFUA_1G07380 AFUA_1G08800 AFUA_1G09270 AFUA_1G09280 AFUA_1G10310 AFUA_1G11090 AFUA_1G11600 AFUA_1G11620 AFUA_1G12332 AFUA_1G12…
5.67538e-08	12	12	6.68063	Ergot alkaloid metabolic process	http://amigo.geneontology.org/amigo/term/GO:0035836	AFUA_2G17960 AFUA_2G17970 AFUA_2G17980 AFUA_2G17990 AFUA_2G18000 AFUA_2G18010 AFUA_2G18020 AFUA_2G18030 AFUA_2G18040 AFUA_2G18050 AFUA_2G18060 AFUA_6G12050
5.67538e-08	12	12	6.68063	Ergot alkaloid biosynthetic process	http://amigo.geneontology.org/amigo/term/GO:0035837	AFUA_2G17960 AFUA_2G17970 AFUA_2G17980 AFUA_2G17990 AFUA_2G18000 AFUA_2G18010 AFUA_2G18020 AFUA_2G18030 AFUA_2G18040 AFUA_2G18050 AFUA_2G18060 AFUA_6G12050
5.67538e-08	12	12	6.68063	Terpenoid indole alkaloid metabolic process	http://amigo.geneontology.org/amigo/term/GO:0046447	AFUA_2G17960 AFUA_2G17970 AFUA_2G17980 AFUA_2G17990 AFUA_2G18000 AFUA_2G18010 AFUA_2G18020 AFUA_2G18030 AFUA_2G18040 AFUA_2G18050 AFUA_2G18060 AFUA_6G12050
5.67538e-08	12	12	6.68063	Terpenoid indole alkaloid biosynthetic process	http://amigo.geneontology.org/amigo/term/GO:0009709	AFUA_2G17960 AFUA_2G17970 AFUA_2G17980 AFUA_2G17990 AFUA_2G18000 AFUA_2G18010 AFUA_2G18020 AFUA_2G18030 AFUA_2G18040 AFUA_2G18050 AFUA_2G18060 AFUA_6G12050
8.40469e-08	117	449	1.74083	Regulation of transcription by RNA polymerase II	http://amigo.geneontology.org/amigo/term/GO:0006357	AFUA_1G00580 AFUA_1G01240 AFUA_1G01340 AFUA_1G01590 AFUA_1G01850 AFUA_1G02410 AFUA_1G03860 AFUA_1G04110 AFUA_1G04140 AFUA_1G04590 AFUA_1G04950 AFUA_1G05370 AFUA_1G06400 AFUA_1G06900 AFUA_1G07020 AFUA_1G10040 AFUA_1G10080 AFUA_1G10580 AFUA_1G11620 AFUA_1G13510 AFUA_1G14360 AFUA_1G16590 AFUA_1G17240 AFUA_2G00880 AFUA_2G03390 AFUA_2G04170 AFUA_2G04262 AFUA_2G04600 AFUA_2G05310 AFUA_2G05380 AFUA_2G08…
1.35801e-07	95	343	1.85032	DNA-binding transcription factor activity	http://amigo.geneontology.org/amigo/term/GO:0003700	AFUA_1G00580 AFUA_1G01240 AFUA_1G01340 AFUA_1G01590 AFUA_1G01850 AFUA_1G03860 AFUA_1G04110 AFUA_1G04140 AFUA_1G06900 AFUA_1G10080 AFUA_1G10580 AFUA_1G11620 AFUA_1G13510 AFUA_1G14360 AFUA_1G16590 AFUA_1G17240 AFUA_1G17360 AFUA_2G00880 AFUA_2G04262 AFUA_2G04600 AFUA_2G05310 AFUA_2G05380 AFUA_2G08040 AFUA_2G08240 AFUA_2G09330 AFUA_2G15340 AFUA_2G16230 AFUA_2G16310 AFUA_2G17860 AFUA_2G17895 AFUA_3G01…
1.45323e-07	144	595	1.61682	Transition metal ion binding	http://amigo.geneontology.org/amigo/term/GO:0046914	AFUA_1G01240 AFUA_1G01340 AFUA_1G01590 AFUA_1G01670 AFUA_1G01780 AFUA_1G01850 AFUA_1G03860 AFUA_1G04110 AFUA_1G04140 AFUA_1G04560 AFUA_1G05240 AFUA_1G07380 AFUA_1G08800 AFUA_1G10310 AFUA_1G11090 AFUA_1G11620 AFUA_1G13060 AFUA_1G13510 AFUA_1G13900 AFUA_1G14360 AFUA_1G15410 AFUA_1G17240 AFUA_2G00880 AFUA_2G02250 AFUA_2G04262 AFUA_2G04600 AFUA_2G05310 AFUA_2G05380 AFUA_2G07500 AFUA_2G08040 AFUA_2G08…
1.66841e-07	105	395	1.77586	Transcription regulator activity	http://amigo.geneontology.org/amigo/term/GO:0140110	AFUA_1G00580 AFUA_1G01240 AFUA_1G01340 AFUA_1G01590 AFUA_1G01850 AFUA_1G03860 AFUA_1G04110 AFUA_1G04140 AFUA_1G04590 AFUA_1G06900 AFUA_1G10080 AFUA_1G10580 AFUA_1G11620 AFUA_1G13510 AFUA_1G14360 AFUA_1G16590 AFUA_1G17240 AFUA_1G17360 AFUA_2G00880 AFUA_2G04262 AFUA_2G04600 AFUA_2G05310 AFUA_2G05380 AFUA_2G08040 AFUA_2G08240 AFUA_2G09330 AFUA_2G15340 AFUA_2G16230 AFUA_2G16310 AFUA_2G17860 AFUA_2G17…
2.30088e-07	15	19	5.27418	Alkaloid biosynthetic process	http://amigo.geneontology.org/amigo/term/GO:0009821	AFUA_2G17960 AFUA_2G17970 AFUA_2G17980 AFUA_2G17990 AFUA_2G18000 AFUA_2G18010 AFUA_2G18020 AFUA_2G18030 AFUA_2G18040 AFUA_2G18050 AFUA_2G18060 AFUA_3G12930 AFUA_6G12050 AFUA_6G12080 AFUA_8G00250
4.47762e-07	16	22	4.85864	Alkaloid metabolic process	http://amigo.geneontology.org/amigo/term/GO:0009820	AFUA_2G17960 AFUA_2G17970 AFUA_2G17980 AFUA_2G17990 AFUA_2G18000 AFUA_2G18010 AFUA_2G18020 AFUA_2G18030 AFUA_2G18040 AFUA_2G18050 AFUA_2G18060 AFUA_3G12930 AFUA_6G12050 AFUA_6G12080 AFUA_8G00210 AFUA_8G00250
4.58119e-07	84	299	1.87683	DNA-binding transcription factor activity, RNA polymerase II-specific	http://amigo.geneontology.org/amigo/term/GO:0000981	AFUA_1G01240 AFUA_1G01340 AFUA_1G01590 AFUA_1G01850 AFUA_1G03860 AFUA_1G04140 AFUA_1G06900 AFUA_1G10080 AFUA_1G10580 AFUA_1G11620 AFUA_1G13510 AFUA_1G14360 AFUA_1G16590 AFUA_1G17240 AFUA_2G00880 AFUA_2G04262 AFUA_2G04600 AFUA_2G05310 AFUA_2G05380 AFUA_2G08040 AFUA_2G08240 AFUA_2G09330 AFUA_2G15340 AFUA_2G16230 AFUA_2G16310 AFUA_2G17860 AFUA_2G17895 AFUA_3G01510 AFUA_3G02070 AFUA_3G02210 AFUA_3G02…
4.63104e-07	236	1123	1.40394	Regulation of cellular process	http://amigo.geneontology.org/amigo/term/GO:0050794	AFUA_1G00150 AFUA_1G00580 AFUA_1G00610 AFUA_1G01240 AFUA_1G01340 AFUA_1G01590 AFUA_1G01850 AFUA_1G02410 AFUA_1G03840 AFUA_1G03860 AFUA_1G04110 AFUA_1G04140 AFUA_1G04190 AFUA_1G04590 AFUA_1G04950 AFUA_1G05230 AFUA_1G05240 AFUA_1G05370 AFUA_1G05970 AFUA_1G06400 AFUA_1G06900 AFUA_1G06920 AFUA_1G07020 AFUA_1G07400 AFUA_1G09560 AFUA_1G10040 AFUA_1G10080 AFUA_1G10310 AFUA_1G10580 AFUA_1G10940 AFUA_1G11…
5.10131e-07	120	482	1.66323	Transcription by RNA polymerase II	http://amigo.geneontology.org/amigo/term/GO:0006366	AFUA_1G00580 AFUA_1G01240 AFUA_1G01340 AFUA_1G01590 AFUA_1G01850 AFUA_1G02410 AFUA_1G03860 AFUA_1G04110 AFUA_1G04140 AFUA_1G04520 AFUA_1G04590 AFUA_1G04950 AFUA_1G05370 AFUA_1G06400 AFUA_1G06900 AFUA_1G07020 AFUA_1G10040 AFUA_1G10080 AFUA_1G10580 AFUA_1G11620 AFUA_1G13510 AFUA_1G14360 AFUA_1G16590 AFUA_1G17240 AFUA_2G00880 AFUA_2G03390 AFUA_2G04170 AFUA_2G04262 AFUA_2G04600 AFUA_2G05310 AFUA_2G05…
8.19541e-07	14	18	5.19604	Indole alkaloid metabolic process	http://amigo.geneontology.org/amigo/term/GO:0035834	AFUA_2G17960 AFUA_2G17970 AFUA_2G17980 AFUA_2G17990 AFUA_2G18000 AFUA_2G18010 AFUA_2G18020 AFUA_2G18030 AFUA_2G18040 AFUA_2G18050 AFUA_2G18060 AFUA_6G12050 AFUA_6G12080 AFUA_8G00250
8.19541e-07	14	18	5.19604	Indole alkaloid biosynthetic process	http://amigo.geneontology.org/amigo/term/GO:0035835	AFUA_2G17960 AFUA_2G17970 AFUA_2G17980 AFUA_2G17990 AFUA_2G18000 AFUA_2G18010 AFUA_2G18020 AFUA_2G18030 AFUA_2G18040 AFUA_2G18050 AFUA_2G18060 AFUA_6G12050 AFUA_6G12080 AFUA_8G00250
8.24237e-07	137	577	1.58622	Regulation of transcription, DNA-templated	http://amigo.geneontology.org/amigo/term/GO:0006355	AFUA_1G00580 AFUA_1G01240 AFUA_1G01340 AFUA_1G01590 AFUA_1G01850 AFUA_1G02410 AFUA_1G03840 AFUA_1G03860 AFUA_1G04110 AFUA_1G04140 AFUA_1G04590 AFUA_1G04950 AFUA_1G05240 AFUA_1G05370 AFUA_1G06400 AFUA_1G06900 AFUA_1G07020 AFUA_1G10040 AFUA_1G10080 AFUA_1G10580 AFUA_1G11620 AFUA_1G13510 AFUA_1G14360 AFUA_1G14660 AFUA_1G16590 AFUA_1G16610 AFUA_1G17240 AFUA_1G17360 AFUA_2G00880 AFUA_2G03390 AFUA_2G04…
1.06516e-06	137	580	1.57801	Regulation of nucleic acid-templated transcription	http://amigo.geneontology.org/amigo/term/GO:1903506	AFUA_1G00580 AFUA_1G01240 AFUA_1G01340 AFUA_1G01590 AFUA_1G01850 AFUA_1G02410 AFUA_1G03840 AFUA_1G03860 AFUA_1G04110 AFUA_1G04140 AFUA_1G04590 AFUA_1G04950 AFUA_1G05240 AFUA_1G05370 AFUA_1G06400 AFUA_1G06900 AFUA_1G07020 AFUA_1G10040 AFUA_1G10080 AFUA_1G10580 AFUA_1G11620 AFUA_1G13510 AFUA_1G14360 AFUA_1G14660 AFUA_1G16590 AFUA_1G16610 AFUA_1G17240 AFUA_1G17360 AFUA_2G00880 AFUA_2G03390 AFUA_2G04…
1.06516e-06	137	580	1.57801	Regulation of RNA biosynthetic process	http://amigo.geneontology.org/amigo/term/GO:2001141	AFUA_1G00580 AFUA_1G01240 AFUA_1G01340 AFUA_1G01590 AFUA_1G01850 AFUA_1G02410 AFUA_1G03840 AFUA_1G03860 AFUA_1G04110 AFUA_1G04140 AFUA_1G04590 AFUA_1G04950 AFUA_1G05240 AFUA_1G05370 AFUA_1G06400 AFUA_1G06900 AFUA_1G07020 AFUA_1G10040 AFUA_1G10080 AFUA_1G10580 AFUA_1G11620 AFUA_1G13510 AFUA_1G14360 AFUA_1G14660 AFUA_1G16590 AFUA_1G16610 AFUA_1G17240 AFUA_1G17360 AFUA_2G00880 AFUA_2G03390 AFUA_2G04…
2.26707e-06	245	1199	1.3651	Regulation of biological process	http://amigo.geneontology.org/amigo/term/GO:0050789	AFUA_1G00150 AFUA_1G00580 AFUA_1G00610 AFUA_1G01240 AFUA_1G01340 AFUA_1G01590 AFUA_1G01850 AFUA_1G02410 AFUA_1G03840 AFUA_1G03860 AFUA_1G04110 AFUA_1G04140 AFUA_1G04190 AFUA_1G04520 AFUA_1G04590 AFUA_1G04950 AFUA_1G05230 AFUA_1G05240 AFUA_1G05370 AFUA_1G05970 AFUA_1G06400 AFUA_1G06900 AFUA_1G06920 AFUA_1G07020 AFUA_1G07400 AFUA_1G09560 AFUA_1G10040 AFUA_1G10080 AFUA_1G10310 AFUA_1G10580 AFUA_1G10…
4.05846e-06	71	253	1.8748	Host cellular component	http://amigo.geneontology.org/amigo/term/GO:0018995	AFUA_1G01240 AFUA_1G01340 AFUA_1G01590 AFUA_1G01850 AFUA_1G03860 AFUA_1G04140 AFUA_1G07020 AFUA_1G11620 AFUA_1G13510 AFUA_1G13900 AFUA_1G14360 AFUA_2G00880 AFUA_2G04262 AFUA_2G04600 AFUA_2G05310 AFUA_2G05380 AFUA_2G08040 AFUA_2G08240 AFUA_2G09330 AFUA_2G15340 AFUA_2G16150 AFUA_2G16310 AFUA_2G17860 AFUA_3G01510 AFUA_3G02210 AFUA_3G02750 AFUA_3G02920 AFUA_3G06740 AFUA_3G08050 AFUA_3G10070 AFUA_3G14…
4.05846e-06	71	253	1.8748	Host cell part	http://amigo.geneontology.org/amigo/term/GO:0033643	AFUA_1G01240 AFUA_1G01340 AFUA_1G01590 AFUA_1G01850 AFUA_1G03860 AFUA_1G04140 AFUA_1G07020 AFUA_1G11620 AFUA_1G13510 AFUA_1G13900 AFUA_1G14360 AFUA_2G00880 AFUA_2G04262 AFUA_2G04600 AFUA_2G05310 AFUA_2G05380 AFUA_2G08040 AFUA_2G08240 AFUA_2G09330 AFUA_2G15340 AFUA_2G16150 AFUA_2G16310 AFUA_2G17860 AFUA_3G01510 AFUA_3G02210 AFUA_3G02750 AFUA_3G02920 AFUA_3G06740 AFUA_3G08050 AFUA_3G10070 AFUA_3G14…
4.05846e-06	71	253	1.8748	Host intracellular part	http://amigo.geneontology.org/amigo/term/GO:0033646	AFUA_1G01240 AFUA_1G01340 AFUA_1G01590 AFUA_1G01850 AFUA_1G03860 AFUA_1G04140 AFUA_1G07020 AFUA_1G11620 AFUA_1G13510 AFUA_1G13900 AFUA_1G14360 AFUA_2G00880 AFUA_2G04262 AFUA_2G04600 AFUA_2G05310 AFUA_2G05380 AFUA_2G08040 AFUA_2G08240 AFUA_2G09330 AFUA_2G15340 AFUA_2G16150 AFUA_2G16310 AFUA_2G17860 AFUA_3G01510 AFUA_3G02210 AFUA_3G02750 AFUA_3G02920 AFUA_3G06740 AFUA_3G08050 AFUA_3G10070 AFUA_3G14…
4.05846e-06	71	253	1.8748	Host intracellular organelle	http://amigo.geneontology.org/amigo/term/GO:0033647	AFUA_1G01240 AFUA_1G01340 AFUA_1G01590 AFUA_1G01850 AFUA_1G03860 AFUA_1G04140 AFUA_1G07020 AFUA_1G11620 AFUA_1G13510 AFUA_1G13900 AFUA_1G14360 AFUA_2G00880 AFUA_2G04262 AFUA_2G04600 AFUA_2G05310 AFUA_2G05380 AFUA_2G08040 AFUA_2G08240 AFUA_2G09330 AFUA_2G15340 AFUA_2G16150 AFUA_2G16310 AFUA_2G17860 AFUA_3G01510 AFUA_3G02210 AFUA_3G02750 AFUA_3G02920 AFUA_3G06740 AFUA_3G08050 AFUA_3G10070 AFUA_3G14…
4.05846e-06	71	253	1.8748	Host intracellular membrane-bounded organelle	http://amigo.geneontology.org/amigo/term/GO:0033648	AFUA_1G01240 AFUA_1G01340 AFUA_1G01590 AFUA_1G01850 AFUA_1G03860 AFUA_1G04140 AFUA_1G07020 AFUA_1G11620 AFUA_1G13510 AFUA_1G13900 AFUA_1G14360 AFUA_2G00880 AFUA_2G04262 AFUA_2G04600 AFUA_2G05310 AFUA_2G05380 AFUA_2G08040 AFUA_2G08240 AFUA_2G09330 AFUA_2G15340 AFUA_2G16150 AFUA_2G16310 AFUA_2G17860 AFUA_3G01510 AFUA_3G02210 AFUA_3G02750 AFUA_3G02920 AFUA_3G06740 AFUA_3G08050 AFUA_3G10070 AFUA_3G14…
4.05846e-06	71	253	1.8748	Host cell nucleus	http://amigo.geneontology.org/amigo/term/GO:0042025	AFUA_1G01240 AFUA_1G01340 AFUA_1G01590 AFUA_1G01850 AFUA_1G03860 AFUA_1G04140 AFUA_1G07020 AFUA_1G11620 AFUA_1G13510 AFUA_1G13900 AFUA_1G14360 AFUA_2G00880 AFUA_2G04262 AFUA_2G04600 AFUA_2G05310 AFUA_2G05380 AFUA_2G08040 AFUA_2G08240 AFUA_2G09330 AFUA_2G15340 AFUA_2G16150 AFUA_2G16310 AFUA_2G17860 AFUA_3G01510 AFUA_3G02210 AFUA_3G02750 AFUA_3G02920 AFUA_3G06740 AFUA_3G08050 AFUA_3G10070 AFUA_3G14…
4.05846e-06	71	253	1.8748	Host intracellular region	http://amigo.geneontology.org/amigo/term/GO:0043656	AFUA_1G01240 AFUA_1G01340 AFUA_1G01590 AFUA_1G01850 AFUA_1G03860 AFUA_1G04140 AFUA_1G07020 AFUA_1G11620 AFUA_1G13510 AFUA_1G13900 AFUA_1G14360 AFUA_2G00880 AFUA_2G04262 AFUA_2G04600 AFUA_2G05310 AFUA_2G05380 AFUA_2G08040 AFUA_2G08240 AFUA_2G09330 AFUA_2G15340 AFUA_2G16150 AFUA_2G16310 AFUA_2G17860 AFUA_3G01510 AFUA_3G02210 AFUA_3G02750 AFUA_3G02920 AFUA_3G06740 AFUA_3G08050 AFUA_3G10070 AFUA_3G14…
4.05846e-06	71	253	1.8748	Host cell	http://amigo.geneontology.org/amigo/term/GO:0043657	AFUA_1G01240 AFUA_1G01340 AFUA_1G01590 AFUA_1G01850 AFUA_1G03860 AFUA_1G04140 AFUA_1G07020 AFUA_1G11620 AFUA_1G13510 AFUA_1G13900 AFUA_1G14360 AFUA_2G00880 AFUA_2G04262 AFUA_2G04600 AFUA_2G05310 AFUA_2G05380 AFUA_2G08040 AFUA_2G08240 AFUA_2G09330 AFUA_2G15340 AFUA_2G16150 AFUA_2G16310 AFUA_2G17860 AFUA_3G01510 AFUA_3G02210 AFUA_3G02750 AFUA_3G02920 AFUA_3G06740 AFUA_3G08050 AFUA_3G10070 AFUA_3G14…
4.05846e-06	106	429	1.65069	Zinc ion binding	http://amigo.geneontology.org/amigo/term/GO:0008270	AFUA_1G01240 AFUA_1G01340 AFUA_1G01590 AFUA_1G01670 AFUA_1G01780 AFUA_1G01850 AFUA_1G03860 AFUA_1G04110 AFUA_1G04140 AFUA_1G05240 AFUA_1G11090 AFUA_1G11620 AFUA_1G13060 AFUA_1G13510 AFUA_1G13900 AFUA_1G14360 AFUA_1G15410 AFUA_1G17240 AFUA_2G00880 AFUA_2G02250 AFUA_2G04262 AFUA_2G04600 AFUA_2G05310 AFUA_2G05380 AFUA_2G08040 AFUA_2G08240 AFUA_2G09330 AFUA_2G15340 AFUA_2G16230 AFUA_2G16310 AFUA_2G17…
4.59516e-06	82	308	1.77861	Cell communication	http://amigo.geneontology.org/amigo/term/GO:0007154	AFUA_1G04140 AFUA_1G04950 AFUA_1G05230 AFUA_1G05240 AFUA_1G05370 AFUA_1G06920 AFUA_1G09560 AFUA_1G10940 AFUA_1G11600 AFUA_1G11930 AFUA_1G12680 AFUA_1G12930 AFUA_1G13140 AFUA_1G13250 AFUA_1G14810 AFUA_1G15050 AFUA_1G17240 AFUA_2G01910 AFUA_2G02880 AFUA_2G03080 AFUA_2G03560 AFUA_2G03640 AFUA_2G04140 AFUA_2G04170 AFUA_2G04620 AFUA_2G05080 AFUA_2G05390 AFUA_2G07770 AFUA_2G08780 AFUA_2G10270 AFUA_2G10…
6.13508e-06	20	38	3.51612	Valine, leucine and isoleucine degradation	http://www.genome.jp/kegg-bin/show_pathway?afm00280	AFUA_1G11880 AFUA_2G02100 AFUA_2G12450 AFUA_3G01450 AFUA_3G09470 AFUA_4G08600 AFUA_4G12010 AFUA_4G12870 AFUA_5G06680 AFUA_5G08910 AFUA_5G08930 AFUA_5G08940 AFUA_5G10280 AFUA_6G08830 AFUA_6G11020 AFUA_6G11430 AFUA_6G12250 AFUA_6G14200 AFUA_8G02310 AFUA_8G04770
6.31407e-06	141	622	1.51442	Regulation of RNA metabolic process	http://amigo.geneontology.org/amigo/term/GO:0051252	AFUA_1G00580 AFUA_1G01240 AFUA_1G01340 AFUA_1G01590 AFUA_1G01850 AFUA_1G02410 AFUA_1G03840 AFUA_1G03860 AFUA_1G04110 AFUA_1G04140 AFUA_1G04590 AFUA_1G04950 AFUA_1G05240 AFUA_1G05370 AFUA_1G06400 AFUA_1G06900 AFUA_1G07020 AFUA_1G10040 AFUA_1G10080 AFUA_1G10580 AFUA_1G11620 AFUA_1G13510 AFUA_1G14360 AFUA_1G14660 AFUA_1G16590 AFUA_1G16610 AFUA_1G17240 AFUA_1G17360 AFUA_2G00880 AFUA_2G02780 AFUA_2G03…
9.69299e-06	276	1409	1.30863	Biological regulation	http://amigo.geneontology.org/amigo/term/GO:0065007	AFUA_1G00150 AFUA_1G00580 AFUA_1G00610 AFUA_1G01240 AFUA_1G01340 AFUA_1G01590 AFUA_1G01850 AFUA_1G02410 AFUA_1G03840 AFUA_1G03860 AFUA_1G04110 AFUA_1G04140 AFUA_1G04190 AFUA_1G04270 AFUA_1G04520 AFUA_1G04590 AFUA_1G04950 AFUA_1G05230 AFUA_1G05240 AFUA_1G05370 AFUA_1G05970 AFUA_1G06400 AFUA_1G06900 AFUA_1G06920 AFUA_1G07020 AFUA_1G07400 AFUA_1G09560 AFUA_1G10040 AFUA_1G10080 AFUA_1G10310 AFUA_1G10…
1.29338e-05	142	635	1.49394	Regulation of nucleobase-containing compound metabolic process	http://amigo.geneontology.org/amigo/term/GO:0019219	AFUA_1G00580 AFUA_1G01240 AFUA_1G01340 AFUA_1G01590 AFUA_1G01850 AFUA_1G02410 AFUA_1G03840 AFUA_1G03860 AFUA_1G04110 AFUA_1G04140 AFUA_1G04590 AFUA_1G04950 AFUA_1G05240 AFUA_1G05370 AFUA_1G06400 AFUA_1G06900 AFUA_1G07020 AFUA_1G10040 AFUA_1G10080 AFUA_1G10580 AFUA_1G11620 AFUA_1G13510 AFUA_1G14360 AFUA_1G14660 AFUA_1G16590 AFUA_1G16610 AFUA_1G17240 AFUA_1G17360 AFUA_2G00880 AFUA_2G02780 AFUA_2G03…
1.66472e-05	146	660	1.47784	Regulation of cellular macromolecule biosynthetic process	http://amigo.geneontology.org/amigo/term/GO:2000112	AFUA_1G00580 AFUA_1G01240 AFUA_1G01340 AFUA_1G01590 AFUA_1G01850 AFUA_1G02410 AFUA_1G03840 AFUA_1G03860 AFUA_1G04110 AFUA_1G04140 AFUA_1G04190 AFUA_1G04590 AFUA_1G04950 AFUA_1G05240 AFUA_1G05370 AFUA_1G06400 AFUA_1G06900 AFUA_1G07020 AFUA_1G10040 AFUA_1G10080 AFUA_1G10310 AFUA_1G10580 AFUA_1G11620 AFUA_1G13510 AFUA_1G14360 AFUA_1G14660 AFUA_1G16590 AFUA_1G16610 AFUA_1G17240 AFUA_1G17360 AFUA_2G00…
1.71622e-05	212	1038	1.36444	Organic cyclic compound biosynthetic process	http://amigo.geneontology.org/amigo/term/GO:1901362	AFUA_1G00580 AFUA_1G01240 AFUA_1G01340 AFUA_1G01590 AFUA_1G01850 AFUA_1G02070 AFUA_1G02110 AFUA_1G02410 AFUA_1G03840 AFUA_1G03860 AFUA_1G04110 AFUA_1G04140 AFUA_1G04520 AFUA_1G04590 AFUA_1G04950 AFUA_1G05240 AFUA_1G05260 AFUA_1G05370 AFUA_1G06210 AFUA_1G06400 AFUA_1G06450 AFUA_1G06900 AFUA_1G06940 AFUA_1G07020 AFUA_1G10040 AFUA_1G10080 AFUA_1G10580 AFUA_1G11620 AFUA_1G13510 AFUA_1G13900 AFUA_1G14…
1.74545e-05	39	114	2.28548	Secondary metabolite biosynthetic process	http://amigo.geneontology.org/amigo/term/GO:0044550	AFUA_1G00420 AFUA_1G14660 AFUA_2G04200 AFUA_2G04210 AFUA_2G17530 AFUA_2G17540 AFUA_2G17550 AFUA_2G17560 AFUA_2G17580 AFUA_2G17600 AFUA_2G17960 AFUA_2G17970 AFUA_2G17980 AFUA_2G17990 AFUA_2G18000 AFUA_2G18010 AFUA_2G18020 AFUA_2G18030 AFUA_2G18040 AFUA_2G18050 AFUA_2G18060 AFUA_3G12910 AFUA_3G12920 AFUA_3G12930 AFUA_3G12950 AFUA_4G00210 AFUA_4G00220 AFUA_4G00225 AFUA_4G00230 AFUA_4G14540 AFUA_4G14…
2.2741e-05	146	664	1.46893	Regulation of macromolecule biosynthetic process	http://amigo.geneontology.org/amigo/term/GO:0010556	AFUA_1G00580 AFUA_1G01240 AFUA_1G01340 AFUA_1G01590 AFUA_1G01850 AFUA_1G02410 AFUA_1G03840 AFUA_1G03860 AFUA_1G04110 AFUA_1G04140 AFUA_1G04190 AFUA_1G04590 AFUA_1G04950 AFUA_1G05240 AFUA_1G05370 AFUA_1G06400 AFUA_1G06900 AFUA_1G07020 AFUA_1G10040 AFUA_1G10080 AFUA_1G10310 AFUA_1G10580 AFUA_1G11620 AFUA_1G13510 AFUA_1G14360 AFUA_1G14660 AFUA_1G16590 AFUA_1G16610 AFUA_1G17240 AFUA_1G17360 AFUA_2G00…
2.87505e-05	12	17	4.71574	Phenol-containing compound biosynthetic process	http://amigo.geneontology.org/amigo/term/GO:0046189	AFUA_2G04200 AFUA_2G04210 AFUA_2G17530 AFUA_2G17540 AFUA_2G17550 AFUA_2G17560 AFUA_2G17580 AFUA_2G17600 AFUA_4G00210 AFUA_4G00220 AFUA_4G00225 AFUA_4G00230
2.99992e-05	147	673	1.45922	Transcription, DNA-templated	http://amigo.geneontology.org/amigo/term/GO:0006351	AFUA_1G00580 AFUA_1G01240 AFUA_1G01340 AFUA_1G01590 AFUA_1G01850 AFUA_1G02410 AFUA_1G03840 AFUA_1G03860 AFUA_1G04110 AFUA_1G04140 AFUA_1G04520 AFUA_1G04590 AFUA_1G04950 AFUA_1G05240 AFUA_1G05370 AFUA_1G06400 AFUA_1G06900 AFUA_1G07020 AFUA_1G10040 AFUA_1G10080 AFUA_1G10580 AFUA_1G11620 AFUA_1G13510 AFUA_1G13900 AFUA_1G14360 AFUA_1G14660 AFUA_1G16590 AFUA_1G16610 AFUA_1G17240 AFUA_1G17360 AFUA_2G00…
3.36507e-05	69	258	1.78668	Signaling	http://amigo.geneontology.org/amigo/term/GO:0023052	AFUA_1G04950 AFUA_1G05230 AFUA_1G05240 AFUA_1G06920 AFUA_1G09560 AFUA_1G10940 AFUA_1G11600 AFUA_1G11930 AFUA_1G12680 AFUA_1G12930 AFUA_1G13140 AFUA_1G13250 AFUA_1G14810 AFUA_1G15050 AFUA_2G01910 AFUA_2G02880 AFUA_2G03080 AFUA_2G03560 AFUA_2G03640 AFUA_2G04140 AFUA_2G04170 AFUA_2G04620 AFUA_2G05080 AFUA_2G05390 AFUA_2G07770 AFUA_2G08780 AFUA_2G10270 AFUA_2G10460 AFUA_2G11180 AFUA_2G12200 AFUA_2G13…
3.36507e-05	69	258	1.78668	Signal transduction	http://amigo.geneontology.org/amigo/term/GO:0007165	AFUA_1G04950 AFUA_1G05230 AFUA_1G05240 AFUA_1G06920 AFUA_1G09560 AFUA_1G10940 AFUA_1G11600 AFUA_1G11930 AFUA_1G12680 AFUA_1G12930 AFUA_1G13140 AFUA_1G13250 AFUA_1G14810 AFUA_1G15050 AFUA_2G01910 AFUA_2G02880 AFUA_2G03080 AFUA_2G03560 AFUA_2G03640 AFUA_2G04140 AFUA_2G04170 AFUA_2G04620 AFUA_2G05080 AFUA_2G05390 AFUA_2G07770 AFUA_2G08780 AFUA_2G10270 AFUA_2G10460 AFUA_2G11180 AFUA_2G12200 AFUA_2G13…
3.55473e-05	147	676	1.45274	Regulation of cellular biosynthetic process	http://amigo.geneontology.org/amigo/term/GO:0031326	AFUA_1G00580 AFUA_1G01240 AFUA_1G01340 AFUA_1G01590 AFUA_1G01850 AFUA_1G02410 AFUA_1G03840 AFUA_1G03860 AFUA_1G04110 AFUA_1G04140 AFUA_1G04190 AFUA_1G04590 AFUA_1G04950 AFUA_1G05240 AFUA_1G05370 AFUA_1G06400 AFUA_1G06900 AFUA_1G07020 AFUA_1G10040 AFUA_1G10080 AFUA_1G10310 AFUA_1G10580 AFUA_1G11620 AFUA_1G13510 AFUA_1G14360 AFUA_1G14660 AFUA_1G16590 AFUA_1G16610 AFUA_1G17240 AFUA_1G17360 AFUA_2G00…
3.55473e-05	147	676	1.45274	Nucleic acid-templated transcription	http://amigo.geneontology.org/amigo/term/GO:0097659	AFUA_1G00580 AFUA_1G01240 AFUA_1G01340 AFUA_1G01590 AFUA_1G01850 AFUA_1G02410 AFUA_1G03840 AFUA_1G03860 AFUA_1G04110 AFUA_1G04140 AFUA_1G04520 AFUA_1G04590 AFUA_1G04950 AFUA_1G05240 AFUA_1G05370 AFUA_1G06400 AFUA_1G06900 AFUA_1G07020 AFUA_1G10040 AFUA_1G10080 AFUA_1G10580 AFUA_1G11620 AFUA_1G13510 AFUA_1G13900 AFUA_1G14360 AFUA_1G14660 AFUA_1G16590 AFUA_1G16610 AFUA_1G17240 AFUA_1G17360 AFUA_2G00…
3.55473e-05	147	676	1.45274	Regulation of biosynthetic process	http://amigo.geneontology.org/amigo/term/GO:0009889	AFUA_1G00580 AFUA_1G01240 AFUA_1G01340 AFUA_1G01590 AFUA_1G01850 AFUA_1G02410 AFUA_1G03840 AFUA_1G03860 AFUA_1G04110 AFUA_1G04140 AFUA_1G04190 AFUA_1G04590 AFUA_1G04950 AFUA_1G05240 AFUA_1G05370 AFUA_1G06400 AFUA_1G06900 AFUA_1G07020 AFUA_1G10040 AFUA_1G10080 AFUA_1G10310 AFUA_1G10580 AFUA_1G11620 AFUA_1G13510 AFUA_1G14360 AFUA_1G14660 AFUA_1G16590 AFUA_1G16610 AFUA_1G17240 AFUA_1G17360 AFUA_2G00…
6.6246e-05	147	683	1.43785	RNA biosynthetic process	http://amigo.geneontology.org/amigo/term/GO:0032774	AFUA_1G00580 AFUA_1G01240 AFUA_1G01340 AFUA_1G01590 AFUA_1G01850 AFUA_1G02410 AFUA_1G03840 AFUA_1G03860 AFUA_1G04110 AFUA_1G04140 AFUA_1G04520 AFUA_1G04590 AFUA_1G04950 AFUA_1G05240 AFUA_1G05370 AFUA_1G06400 AFUA_1G06900 AFUA_1G07020 AFUA_1G10040 AFUA_1G10080 AFUA_1G10580 AFUA_1G11620 AFUA_1G13510 AFUA_1G13900 AFUA_1G14360 AFUA_1G14660 AFUA_1G16590 AFUA_1G16610 AFUA_1G17240 AFUA_1G17360 AFUA_2G00…
7.02084e-05	16	30	3.563	Terpenoid biosynthetic process	http://amigo.geneontology.org/amigo/term/GO:0016114	AFUA_4G14770 AFUA_5G04080 AFUA_5G15060 AFUA_6G13930 AFUA_6G13940 AFUA_6G13945 AFUA_6G13950 AFUA_6G13970 AFUA_6G13980 AFUA_6G13990 AFUA_6G14000 AFUA_8G00370 AFUA_8G00380 AFUA_8G00390 AFUA_8G00400 AFUA_8G00490
7.77478e-05	14	24	3.89703	Phenol-containing compound metabolic process	http://amigo.geneontology.org/amigo/term/GO:0018958	AFUA_2G04200 AFUA_2G04210 AFUA_2G04230 AFUA_2G17530 AFUA_2G17540 AFUA_2G17550 AFUA_2G17560 AFUA_2G17580 AFUA_2G17600 AFUA_3G03030 AFUA_4G00210 AFUA_4G00220 AFUA_4G00225 AFUA_4G00230
8.2568e-05	164	783	1.39926	Regulation of cellular metabolic process	http://amigo.geneontology.org/amigo/term/GO:0031323	AFUA_1G00150 AFUA_1G00580 AFUA_1G00610 AFUA_1G01240 AFUA_1G01340 AFUA_1G01590 AFUA_1G01850 AFUA_1G02410 AFUA_1G03840 AFUA_1G03860 AFUA_1G04110 AFUA_1G04140 AFUA_1G04190 AFUA_1G04590 AFUA_1G04950 AFUA_1G05240 AFUA_1G05370 AFUA_1G06400 AFUA_1G06900 AFUA_1G07020 AFUA_1G10040 AFUA_1G10080 AFUA_1G10310 AFUA_1G10580 AFUA_1G11620 AFUA_1G13510 AFUA_1G14360 AFUA_1G14660 AFUA_1G16590 AFUA_1G16610 AFUA_1G17…
9.55702e-05	188	924	1.35926	Aromatic compound biosynthetic process	http://amigo.geneontology.org/amigo/term/GO:0019438	AFUA_1G00580 AFUA_1G01240 AFUA_1G01340 AFUA_1G01590 AFUA_1G01850 AFUA_1G02070 AFUA_1G02110 AFUA_1G02410 AFUA_1G03840 AFUA_1G03860 AFUA_1G04110 AFUA_1G04140 AFUA_1G04520 AFUA_1G04590 AFUA_1G04950 AFUA_1G05240 AFUA_1G05260 AFUA_1G05370 AFUA_1G06210 AFUA_1G06400 AFUA_1G06900 AFUA_1G06940 AFUA_1G07020 AFUA_1G10040 AFUA_1G10080 AFUA_1G10580 AFUA_1G11620 AFUA_1G13510 AFUA_1G13900 AFUA_1G14360 AFUA_1G14…
0.000115605	16	31	3.44807	Terpenoid metabolic process	http://amigo.geneontology.org/amigo/term/GO:0006721	AFUA_4G14770 AFUA_5G04080 AFUA_5G15060 AFUA_6G13930 AFUA_6G13940 AFUA_6G13945 AFUA_6G13950 AFUA_6G13970 AFUA_6G13980 AFUA_6G13990 AFUA_6G14000 AFUA_8G00370 AFUA_8G00380 AFUA_8G00390 AFUA_8G00400 AFUA_8G00490
0.000121895	20	45	2.96917	Isoprenoid biosynthetic process	http://amigo.geneontology.org/amigo/term/GO:0008299	AFUA_4G07130 AFUA_4G07780 AFUA_4G14770 AFUA_5G01590 AFUA_5G04080 AFUA_5G15060 AFUA_6G11160 AFUA_6G13930 AFUA_6G13940 AFUA_6G13945 AFUA_6G13950 AFUA_6G13970 AFUA_6G13980 AFUA_6G13990 AFUA_6G14000 AFUA_8G00370 AFUA_8G00380 AFUA_8G00390 AFUA_8G00400 AFUA_8G00490
0.000121895	155	737	1.40502	Regulation of gene expression	http://amigo.geneontology.org/amigo/term/GO:0010468	AFUA_1G00580 AFUA_1G01240 AFUA_1G01340 AFUA_1G01590 AFUA_1G01850 AFUA_1G02410 AFUA_1G03840 AFUA_1G03860 AFUA_1G04110 AFUA_1G04140 AFUA_1G04190 AFUA_1G04520 AFUA_1G04590 AFUA_1G04950 AFUA_1G05240 AFUA_1G05370 AFUA_1G06400 AFUA_1G06900 AFUA_1G07020 AFUA_1G10040 AFUA_1G10080 AFUA_1G10310 AFUA_1G10580 AFUA_1G11420 AFUA_1G11620 AFUA_1G13060 AFUA_1G13510 AFUA_1G14360 AFUA_1G14660 AFUA_1G16590 AFUA_1G16…
0.000136099	14	25	3.74115	Beta-Alanine metabolism	http://www.genome.jp/kegg-bin/show_pathway?afm00410	AFUA_3G00680 AFUA_3G14590 AFUA_4G08600 AFUA_4G12870 AFUA_5G01470 AFUA_5G06680 AFUA_5G07360 AFUA_5G09720 AFUA_6G03510 AFUA_6G11020 AFUA_6G11430 AFUA_6G13490 AFUA_7G06100 AFUA_8G02310
0.000283218	28	79	2.36782	Amino acid transmembrane transporter activity	http://amigo.geneontology.org/amigo/term/GO:0015171	AFUA_1G02850 AFUA_1G11900 AFUA_2G08800 AFUA_2G10560 AFUA_2G15150 AFUA_2G15470 AFUA_2G17790 AFUA_3G07990 AFUA_3G11490 AFUA_4G00240 AFUA_4G01230 AFUA_4G03510 AFUA_4G08870 AFUA_4G10090 AFUA_5G01510 AFUA_5G06230 AFUA_6G04990 AFUA_6G07320 AFUA_7G00730 AFUA_7G01090 AFUA_7G04290 AFUA_8G00800 AFUA_8G01450 AFUA_8G02180 AFUA_8G02200 AFUA_8G05860 AFUA_8G06580 AFUA_8G07200
0.000311177	25	67	2.49277	Cellular amino acid catabolic process	http://amigo.geneontology.org/amigo/term/GO:0009063	AFUA_1G02780 AFUA_1G10130 AFUA_2G02100 AFUA_2G04200 AFUA_2G04220 AFUA_2G04230 AFUA_2G04240 AFUA_2G12450 AFUA_3G01450 AFUA_3G09320 AFUA_3G09470 AFUA_4G08170 AFUA_4G09140 AFUA_4G09830 AFUA_4G09840 AFUA_4G10620 AFUA_4G12870 AFUA_5G06680 AFUA_5G08940 AFUA_5G14410 AFUA_6G08830 AFUA_6G10230 AFUA_6G11020 AFUA_6G13490 AFUA_7G02010
0.000321164	158	767	1.37619	Regulation of primary metabolic process	http://amigo.geneontology.org/amigo/term/GO:0080090	AFUA_1G00150 AFUA_1G00580 AFUA_1G01240 AFUA_1G01340 AFUA_1G01590 AFUA_1G01850 AFUA_1G02410 AFUA_1G03840 AFUA_1G03860 AFUA_1G04110 AFUA_1G04140 AFUA_1G04190 AFUA_1G04590 AFUA_1G04950 AFUA_1G05240 AFUA_1G05370 AFUA_1G06400 AFUA_1G06900 AFUA_1G07020 AFUA_1G10040 AFUA_1G10080 AFUA_1G10310 AFUA_1G10580 AFUA_1G11620 AFUA_1G13510 AFUA_1G14360 AFUA_1G14660 AFUA_1G16590 AFUA_1G16610 AFUA_1G17240 AFUA_1G17…
0.000340646	174	861	1.35009	Regulation of metabolic process	http://amigo.geneontology.org/amigo/term/GO:0019222	AFUA_1G00150 AFUA_1G00580 AFUA_1G00610 AFUA_1G01240 AFUA_1G01340 AFUA_1G01590 AFUA_1G01850 AFUA_1G02410 AFUA_1G03840 AFUA_1G03860 AFUA_1G04110 AFUA_1G04140 AFUA_1G04190 AFUA_1G04520 AFUA_1G04590 AFUA_1G04950 AFUA_1G05240 AFUA_1G05370 AFUA_1G06400 AFUA_1G06900 AFUA_1G07020 AFUA_1G10040 AFUA_1G10080 AFUA_1G10310 AFUA_1G10580 AFUA_1G11420 AFUA_1G11620 AFUA_1G13060 AFUA_1G13510 AFUA_1G14360 AFUA_1G14…
0.000379799	156	758	1.37491	Regulation of nitrogen compound metabolic process	http://amigo.geneontology.org/amigo/term/GO:0051171	AFUA_1G00150 AFUA_1G00580 AFUA_1G01240 AFUA_1G01340 AFUA_1G01590 AFUA_1G01850 AFUA_1G02410 AFUA_1G03840 AFUA_1G03860 AFUA_1G04110 AFUA_1G04140 AFUA_1G04190 AFUA_1G04590 AFUA_1G04950 AFUA_1G05240 AFUA_1G05370 AFUA_1G06400 AFUA_1G06900 AFUA_1G07020 AFUA_1G10040 AFUA_1G10080 AFUA_1G10310 AFUA_1G10580 AFUA_1G11620 AFUA_1G13510 AFUA_1G14360 AFUA_1G14660 AFUA_1G16590 AFUA_1G16610 AFUA_1G17240 AFUA_1G17…
0.000694784	187	948	1.3178	Heterocycle biosynthetic process	http://amigo.geneontology.org/amigo/term/GO:0018130	AFUA_1G00580 AFUA_1G01240 AFUA_1G01340 AFUA_1G01590 AFUA_1G01850 AFUA_1G02070 AFUA_1G02410 AFUA_1G03840 AFUA_1G03860 AFUA_1G04110 AFUA_1G04140 AFUA_1G04520 AFUA_1G04590 AFUA_1G04950 AFUA_1G05240 AFUA_1G05260 AFUA_1G05370 AFUA_1G06210 AFUA_1G06400 AFUA_1G06900 AFUA_1G07020 AFUA_1G10040 AFUA_1G10080 AFUA_1G10580 AFUA_1G11620 AFUA_1G13510 AFUA_1G13900 AFUA_1G14360 AFUA_1G14660 AFUA_1G15830 AFUA_1G16…
0.000725627	35	114	2.05107	Heme binding	http://amigo.geneontology.org/amigo/term/GO:0020037	AFUA_1G02070 AFUA_1G08800 AFUA_1G15590 AFUA_2G07720 AFUA_2G13110 AFUA_2G17980 AFUA_2G18010 AFUA_2G18030 AFUA_3G02270 AFUA_3G03930 AFUA_3G09220 AFUA_3G12120 AFUA_3G12960 AFUA_3G14610 AFUA_4G07020 AFUA_4G09110 AFUA_4G09470 AFUA_4G09830 AFUA_4G14780 AFUA_4G14810 AFUA_4G14830 AFUA_5G01360 AFUA_5G01710 AFUA_5G02610 AFUA_5G15050 AFUA_6G02210 AFUA_6G06690 AFUA_6G10880 AFUA_6G13940 AFUA_6G13945 AFUA_6G14…
0.000840572	17	39	2.91207	Tryptophan metabolism	http://www.genome.jp/kegg-bin/show_pathway?afm00380	AFUA_2G02100 AFUA_2G13630 AFUA_2G17460 AFUA_2G18030 AFUA_3G02240 AFUA_3G02270 AFUA_3G09220 AFUA_4G08600 AFUA_4G09830 AFUA_4G09840 AFUA_5G01240 AFUA_5G10490 AFUA_6G11430 AFUA_6G14200 AFUA_6G14410 AFUA_7G02010 AFUA_8G02310
0.000868724	167	834	1.33773	Regulation of macromolecule metabolic process	http://amigo.geneontology.org/amigo/term/GO:0060255	AFUA_1G00150 AFUA_1G00580 AFUA_1G01240 AFUA_1G01340 AFUA_1G01590 AFUA_1G01850 AFUA_1G02410 AFUA_1G03840 AFUA_1G03860 AFUA_1G04110 AFUA_1G04140 AFUA_1G04190 AFUA_1G04520 AFUA_1G04590 AFUA_1G04950 AFUA_1G05240 AFUA_1G05370 AFUA_1G06400 AFUA_1G06900 AFUA_1G07020 AFUA_1G10040 AFUA_1G10080 AFUA_1G10310 AFUA_1G10580 AFUA_1G11420 AFUA_1G11620 AFUA_1G13060 AFUA_1G13510 AFUA_1G14360 AFUA_1G14660 AFUA_1G16…
0.000868724	49	182	1.79863	Protein phosphorylation	http://amigo.geneontology.org/amigo/term/GO:0006468	AFUA_1G06400 AFUA_1G06920 AFUA_1G07020 AFUA_1G10940 AFUA_1G11930 AFUA_1G14810 AFUA_2G01910 AFUA_2G03560 AFUA_2G04770 AFUA_2G07550 AFUA_2G07690 AFUA_2G10270 AFUA_2G11730 AFUA_2G11900 AFUA_2G12200 AFUA_2G13140 AFUA_2G13640 AFUA_2G14100 AFUA_2G15010 AFUA_2G16150 AFUA_3G10070 AFUA_3G10080 AFUA_3G10530 AFUA_3G11080 AFUA_3G11590 AFUA_3G12550 AFUA_3G12670 AFUA_3G13210 AFUA_4G06150 AFUA_4G09970 AFUA_5G01…
0.00099167	20	51	2.61985	Isoprenoid metabolic process	http://amigo.geneontology.org/amigo/term/GO:0006720	AFUA_4G07130 AFUA_4G07780 AFUA_4G14770 AFUA_5G01590 AFUA_5G04080 AFUA_5G15060 AFUA_6G11160 AFUA_6G13930 AFUA_6G13940 AFUA_6G13945 AFUA_6G13950 AFUA_6G13970 AFUA_6G13980 AFUA_6G13990 AFUA_6G14000 AFUA_8G00370 AFUA_8G00380 AFUA_8G00390 AFUA_8G00400 AFUA_8G00490
0.00102123	35	116	2.01571	Tetrapyrrole binding	http://amigo.geneontology.org/amigo/term/GO:0046906	AFUA_1G02070 AFUA_1G08800 AFUA_1G15590 AFUA_2G07720 AFUA_2G13110 AFUA_2G17980 AFUA_2G18010 AFUA_2G18030 AFUA_3G02270 AFUA_3G03930 AFUA_3G09220 AFUA_3G12120 AFUA_3G12960 AFUA_3G14610 AFUA_4G07020 AFUA_4G09110 AFUA_4G09470 AFUA_4G09830 AFUA_4G14780 AFUA_4G14810 AFUA_4G14830 AFUA_5G01360 AFUA_5G01710 AFUA_5G02610 AFUA_5G15050 AFUA_6G02210 AFUA_6G06690 AFUA_6G10880 AFUA_6G13940 AFUA_6G13945 AFUA_6G14…
0.00105969	104	476	1.45963	Organic acid metabolic process	http://amigo.geneontology.org/amigo/term/GO:0006082	AFUA_1G02110 AFUA_1G02780 AFUA_1G03550 AFUA_1G04160 AFUA_1G06940 AFUA_1G07380 AFUA_1G10130 AFUA_1G11580 AFUA_1G11590 AFUA_1G11630 AFUA_1G12850 AFUA_2G02100 AFUA_2G02590 AFUA_2G04200 AFUA_2G04210 AFUA_2G04220 AFUA_2G04230 AFUA_2G04240 AFUA_2G04262 AFUA_2G04490 AFUA_2G05650 AFUA_2G05910 AFUA_2G07620 AFUA_2G08280 AFUA_2G08890 AFUA_2G10520 AFUA_2G11260 AFUA_2G11360 AFUA_2G12450 AFUA_2G13250 AFUA_2G13…
0.0012548	8	11	4.85864	Melanin biosynthetic process	http://amigo.geneontology.org/amigo/term/GO:0042438	AFUA_2G04200 AFUA_2G04210 AFUA_2G17530 AFUA_2G17540 AFUA_2G17550 AFUA_2G17560 AFUA_2G17580 AFUA_2G17600
0.00146417	35	118	1.98154	Organic acid catabolic process	http://amigo.geneontology.org/amigo/term/GO:0016054	AFUA_1G02780 AFUA_1G10130 AFUA_2G02100 AFUA_2G04200 AFUA_2G04210 AFUA_2G04220 AFUA_2G04230 AFUA_2G04240 AFUA_2G04262 AFUA_2G12450 AFUA_2G13630 AFUA_3G01450 AFUA_3G09320 AFUA_3G09470 AFUA_3G09500 AFUA_4G08170 AFUA_4G09140 AFUA_4G09830 AFUA_4G09840 AFUA_4G10620 AFUA_4G12870 AFUA_5G06680 AFUA_5G08940 AFUA_5G13310 AFUA_5G14410 AFUA_6G02860 AFUA_6G03590 AFUA_6G03730 AFUA_6G08830 AFUA_6G10230 AFUA_6G11…
0.00196046	52	203	1.71129	Intracellular signal transduction	http://amigo.geneontology.org/amigo/term/GO:0035556	AFUA_1G04950 AFUA_1G05230 AFUA_1G05240 AFUA_1G06920 AFUA_1G09560 AFUA_1G10940 AFUA_1G11930 AFUA_1G13250 AFUA_1G14810 AFUA_1G15050 AFUA_2G01910 AFUA_2G02880 AFUA_2G03080 AFUA_2G03560 AFUA_2G04140 AFUA_2G05080 AFUA_2G05390 AFUA_2G07770 AFUA_2G08780 AFUA_2G10270 AFUA_2G10460 AFUA_2G11180 AFUA_2G12200 AFUA_2G13140 AFUA_2G15010 AFUA_2G16240 AFUA_2G16520 AFUA_3G05630 AFUA_3G06690 AFUA_3G07940 AFUA_3G10…
0.00198599	48	183	1.7523	Small molecule catabolic process	http://amigo.geneontology.org/amigo/term/GO:0044282	AFUA_1G02780 AFUA_1G04560 AFUA_1G04870 AFUA_1G09930 AFUA_1G10130 AFUA_1G11600 AFUA_2G02100 AFUA_2G04200 AFUA_2G04210 AFUA_2G04220 AFUA_2G04230 AFUA_2G04240 AFUA_2G04262 AFUA_2G10220 AFUA_2G10520 AFUA_2G10660 AFUA_2G12450 AFUA_2G13630 AFUA_3G01450 AFUA_3G09320 AFUA_3G09470 AFUA_3G09500 AFUA_3G15090 AFUA_4G00960 AFUA_4G08170 AFUA_4G09140 AFUA_4G09830 AFUA_4G09840 AFUA_4G10620 AFUA_4G11730 AFUA_4G12…
0.00225735	207	1089	1.26987	Metabolic pathways	http://www.genome.jp/kegg-bin/show_pathway?afm01100	AFUA_1G02070 AFUA_1G02110 AFUA_1G02780 AFUA_1G03550 AFUA_1G04160 AFUA_1G05230 AFUA_1G05770 AFUA_1G06210 AFUA_1G06610 AFUA_1G06810 AFUA_1G06940 AFUA_1G07220 AFUA_1G07380 AFUA_1G10130 AFUA_1G11090 AFUA_1G11590 AFUA_1G11600 AFUA_1G11880 AFUA_1G12920 AFUA_1G13250 AFUA_1G13500 AFUA_1G14870 AFUA_1G15590 AFUA_1G16250 AFUA_1G17490 AFUA_2G02020 AFUA_2G02030 AFUA_2G02100 AFUA_2G02120 AFUA_2G02250 AFUA_2G03…
0.00278015	131	642	1.36318	DNA binding	http://amigo.geneontology.org/amigo/term/GO:0003677	AFUA_1G00580 AFUA_1G00630 AFUA_1G00890 AFUA_1G01240 AFUA_1G01340 AFUA_1G01590 AFUA_1G01850 AFUA_1G03500 AFUA_1G03840 AFUA_1G03860 AFUA_1G03992 AFUA_1G04110 AFUA_1G04140 AFUA_1G04520 AFUA_1G04570 AFUA_1G05240 AFUA_1G05370 AFUA_1G05550 AFUA_1G06900 AFUA_1G10040 AFUA_1G10080 AFUA_1G10580 AFUA_1G11620 AFUA_1G13060 AFUA_1G13510 AFUA_1G13900 AFUA_1G14360 AFUA_1G16590 AFUA_1G17240 AFUA_1G17360 AFUA_2G00…
0.00290866	166	848	1.30776	Nucleobase-containing compound biosynthetic process	http://amigo.geneontology.org/amigo/term/GO:0034654	AFUA_1G00580 AFUA_1G01240 AFUA_1G01340 AFUA_1G01590 AFUA_1G01850 AFUA_1G02070 AFUA_1G02410 AFUA_1G03840 AFUA_1G03860 AFUA_1G04110 AFUA_1G04140 AFUA_1G04520 AFUA_1G04590 AFUA_1G04950 AFUA_1G05240 AFUA_1G05260 AFUA_1G05370 AFUA_1G06210 AFUA_1G06400 AFUA_1G06900 AFUA_1G07020 AFUA_1G10040 AFUA_1G10080 AFUA_1G10580 AFUA_1G11620 AFUA_1G13510 AFUA_1G13900 AFUA_1G14360 AFUA_1G14660 AFUA_1G15830 AFUA_1G16…
0.00297204	8	12	4.45375	Melanin metabolic process	http://amigo.geneontology.org/amigo/term/GO:0006582	AFUA_2G04200 AFUA_2G04210 AFUA_2G17530 AFUA_2G17540 AFUA_2G17550 AFUA_2G17560 AFUA_2G17580 AFUA_2G17600
0.00315386	5	5	6.68063	Indole alkaloid biosynthesis	http://www.genome.jp/kegg-bin/show_pathway?afm00901	AFUA_2G17970 AFUA_2G17990 AFUA_2G18000 AFUA_2G18020 AFUA_2G18060
0.00390505	62	261	1.58697	Cellular amino acid metabolic process	http://amigo.geneontology.org/amigo/term/GO:0006520	AFUA_1G02110 AFUA_1G02780 AFUA_1G03550 AFUA_1G04160 AFUA_1G06940 AFUA_1G07380 AFUA_1G10130 AFUA_2G02100 AFUA_2G02590 AFUA_2G04200 AFUA_2G04210 AFUA_2G04220 AFUA_2G04230 AFUA_2G04240 AFUA_2G04262 AFUA_2G04490 AFUA_2G05650 AFUA_2G07620 AFUA_2G08890 AFUA_2G11260 AFUA_2G12450 AFUA_2G13250 AFUA_2G13630 AFUA_2G14210 AFUA_2G15390 AFUA_3G01110 AFUA_3G01450 AFUA_3G02240 AFUA_3G07140 AFUA_3G09320 AFUA_3G09…
0.00423708	29	96	2.01811	Carboxylic acid transmembrane transporter activity	http://amigo.geneontology.org/amigo/term/GO:0046943	AFUA_1G02850 AFUA_1G11900 AFUA_2G08800 AFUA_2G10560 AFUA_2G15150 AFUA_2G15470 AFUA_2G17790 AFUA_3G07990 AFUA_3G11490 AFUA_4G00240 AFUA_4G01230 AFUA_4G03510 AFUA_4G04540 AFUA_4G08870 AFUA_4G10090 AFUA_5G01510 AFUA_5G06230 AFUA_6G04990 AFUA_6G07320 AFUA_7G00730 AFUA_7G01090 AFUA_7G04290 AFUA_8G00800 AFUA_8G01450 AFUA_8G02180 AFUA_8G02200 AFUA_8G05860 AFUA_8G06580 AFUA_8G07200
0.00425327	17	44	2.58115	Aromatic amino acid family metabolic process	http://amigo.geneontology.org/amigo/term/GO:0009072	AFUA_1G02110 AFUA_1G06940 AFUA_2G04200 AFUA_2G04210 AFUA_2G04220 AFUA_2G04230 AFUA_2G04240 AFUA_2G04262 AFUA_2G13250 AFUA_2G13630 AFUA_4G08760 AFUA_4G09830 AFUA_4G09840 AFUA_4G10620 AFUA_5G13310 AFUA_7G02010 AFUA_7G04070
0.00507015	29	97	1.9973	Organic acid transmembrane transporter activity	http://amigo.geneontology.org/amigo/term/GO:0005342	AFUA_1G02850 AFUA_1G11900 AFUA_2G08800 AFUA_2G10560 AFUA_2G15150 AFUA_2G15470 AFUA_2G17790 AFUA_3G07990 AFUA_3G11490 AFUA_4G00240 AFUA_4G01230 AFUA_4G03510 AFUA_4G04540 AFUA_4G08870 AFUA_4G10090 AFUA_5G01510 AFUA_5G06230 AFUA_6G04990 AFUA_6G07320 AFUA_7G00730 AFUA_7G01090 AFUA_7G04290 AFUA_8G00800 AFUA_8G01450 AFUA_8G02180 AFUA_8G02200 AFUA_8G05860 AFUA_8G06580 AFUA_8G07200
0.00588748	12	26	3.08337	Aromatic amino acid family catabolic process	http://amigo.geneontology.org/amigo/term/GO:0009074	AFUA_2G04200 AFUA_2G04210 AFUA_2G04220 AFUA_2G04230 AFUA_2G04240 AFUA_2G04262 AFUA_2G13630 AFUA_4G09830 AFUA_4G09840 AFUA_4G10620 AFUA_5G13310 AFUA_7G02010
0.00588748	24	75	2.1378	Response to external stimulus	http://amigo.geneontology.org/amigo/term/GO:0009605	AFUA_1G03030 AFUA_1G04140 AFUA_1G05370 AFUA_1G14660 AFUA_1G16590 AFUA_1G17240 AFUA_2G02880 AFUA_2G05390 AFUA_2G12200 AFUA_2G17540 AFUA_2G17600 AFUA_2G17895 AFUA_3G01450 AFUA_3G02270 AFUA_3G06740 AFUA_3G08050 AFUA_3G11200 AFUA_4G02900 AFUA_4G11800 AFUA_4G12470 AFUA_4G12850 AFUA_4G12910 AFUA_5G08890 AFUA_5G11260
0.00716223	96	455	1.40954	Biosynthesis of secondary metabolites	http://www.genome.jp/kegg-bin/show_pathway?afm01110	AFUA_1G02110 AFUA_1G02780 AFUA_1G03550 AFUA_1G04160 AFUA_1G05770 AFUA_1G06810 AFUA_1G06940 AFUA_1G07380 AFUA_1G11600 AFUA_1G12920 AFUA_1G13500 AFUA_1G15590 AFUA_1G16250 AFUA_2G02100 AFUA_2G02120 AFUA_2G03230 AFUA_2G04020 AFUA_2G04490 AFUA_2G05910 AFUA_2G07620 AFUA_2G11260 AFUA_2G12450 AFUA_2G13250 AFUA_2G13630 AFUA_2G14210 AFUA_2G15030 AFUA_2G16520 AFUA_2G17560 AFUA_2G17960 AFUA_2G17970 AFUA_2G17…
0.00883918	10	20	3.34031	Positive regulation of phosphate metabolic process	http://amigo.geneontology.org/amigo/term/GO:0045937	AFUA_1G04950 AFUA_1G07020 AFUA_2G01910 AFUA_2G04770 AFUA_2G08080 AFUA_2G14100 AFUA_3G10070 AFUA_3G11590 AFUA_6G09180 AFUA_6G12890
0.00883918	38	144	1.76294	Protein kinase activity	http://amigo.geneontology.org/amigo/term/GO:0004672	AFUA_1G06400 AFUA_1G06920 AFUA_1G10940 AFUA_1G11930 AFUA_1G14810 AFUA_2G03560 AFUA_2G07550 AFUA_2G07690 AFUA_2G10270 AFUA_2G11730 AFUA_2G11900 AFUA_2G12200 AFUA_2G13140 AFUA_2G13640 AFUA_2G15010 AFUA_3G10080 AFUA_3G10530 AFUA_3G11080 AFUA_3G12550 AFUA_3G12670 AFUA_3G13210 AFUA_4G02900 AFUA_4G06150 AFUA_4G09970 AFUA_5G02570 AFUA_5G03240 AFUA_5G05900 AFUA_5G05980 AFUA_5G08570 AFUA_5G11520 AFUA_6G02…
0.00883918	30	105	1.90875	Protein serine/threonine kinase activity	http://amigo.geneontology.org/amigo/term/GO:0004674	AFUA_1G06400 AFUA_1G06920 AFUA_1G10940 AFUA_1G11930 AFUA_1G14810 AFUA_2G07550 AFUA_2G07690 AFUA_2G10270 AFUA_2G11900 AFUA_2G12200 AFUA_2G13140 AFUA_2G13640 AFUA_2G15010 AFUA_3G10080 AFUA_3G10530 AFUA_3G12670 AFUA_4G09970 AFUA_5G02570 AFUA_5G03240 AFUA_5G05900 AFUA_5G05980 AFUA_5G08570 AFUA_5G11520 AFUA_6G02670 AFUA_6G06720 AFUA_6G06870 AFUA_6G09240 AFUA_6G12820 AFUA_7G04330 AFUA_8G04810
0.00883918	10	20	3.34031	Positive regulation of phosphorus metabolic process	http://amigo.geneontology.org/amigo/term/GO:0010562	AFUA_1G04950 AFUA_1G07020 AFUA_2G01910 AFUA_2G04770 AFUA_2G08080 AFUA_2G14100 AFUA_3G10070 AFUA_3G11590 AFUA_6G09180 AFUA_6G12890
0.0143619	5	6	5.56719	Tyrosine catabolic process	http://amigo.geneontology.org/amigo/term/GO:0006572	AFUA_2G04200 AFUA_2G04210 AFUA_2G04220 AFUA_2G04230 AFUA_4G10620
0.01504	31	113	1.83274	Carboxylic acid catabolic process	http://amigo.geneontology.org/amigo/term/GO:0046395	AFUA_1G02780 AFUA_1G10130 AFUA_2G02100 AFUA_2G04200 AFUA_2G04220 AFUA_2G04230 AFUA_2G04240 AFUA_2G12450 AFUA_3G01450 AFUA_3G09320 AFUA_3G09470 AFUA_3G09500 AFUA_4G08170 AFUA_4G09140 AFUA_4G09830 AFUA_4G09840 AFUA_4G10620 AFUA_4G12870 AFUA_5G06680 AFUA_5G08940 AFUA_5G14410 AFUA_6G02860 AFUA_6G03590 AFUA_6G03730 AFUA_6G08830 AFUA_6G10230 AFUA_6G11020 AFUA_6G13490 AFUA_6G14200 AFUA_7G02010 AFUA_7G06…
0.0169841	11	25	2.93948	Propanoate metabolism	http://www.genome.jp/kegg-bin/show_pathway?afm00640	AFUA_2G02100 AFUA_2G07780 AFUA_3G01450 AFUA_4G12010 AFUA_4G12870 AFUA_5G06680 AFUA_6G03730 AFUA_6G08830 AFUA_6G11020 AFUA_7G06100 AFUA_8G00500
0.0169932	4	4	6.68063	Propionate metabolic process	http://amigo.geneontology.org/amigo/term/GO:0019541	AFUA_6G02860 AFUA_6G03590 AFUA_6G03730 AFUA_8G05580
0.0169932	4	4	6.68063	Short-chain fatty acid metabolic process	http://amigo.geneontology.org/amigo/term/GO:0046459	AFUA_6G02860 AFUA_6G03590 AFUA_6G03730 AFUA_8G05580
0.0169932	4	4	6.68063	Endocrocin metabolic process	http://amigo.geneontology.org/amigo/term/GO:1900600	AFUA_4G00210 AFUA_4G00220 AFUA_4G00225 AFUA_4G00230
0.0169932	4	4	6.68063	Endocrocin biosynthetic process	http://amigo.geneontology.org/amigo/term/GO:1900602	AFUA_4G00210 AFUA_4G00220 AFUA_4G00225 AFUA_4G00230
0.0169932	9	18	3.34031	Carboxypeptidase activity	http://amigo.geneontology.org/amigo/term/GO:0004180	AFUA_1G00420 AFUA_2G03510 AFUA_3G05450 AFUA_3G07040 AFUA_3G10650 AFUA_3G12210 AFUA_5G01200 AFUA_6G00310 AFUA_8G04120
0.0174759	92	445	1.38116	Carboxylic acid metabolic process	http://amigo.geneontology.org/amigo/term/GO:0019752	AFUA_1G02110 AFUA_1G02780 AFUA_1G03550 AFUA_1G04160 AFUA_1G06940 AFUA_1G07380 AFUA_1G10130 AFUA_1G11580 AFUA_1G11590 AFUA_1G11630 AFUA_2G02100 AFUA_2G02590 AFUA_2G04200 AFUA_2G04210 AFUA_2G04220 AFUA_2G04230 AFUA_2G04240 AFUA_2G04262 AFUA_2G04490 AFUA_2G05650 AFUA_2G05910 AFUA_2G07620 AFUA_2G08280 AFUA_2G08890 AFUA_2G11260 AFUA_2G11360 AFUA_2G12450 AFUA_2G13250 AFUA_2G13630 AFUA_2G14210 AFUA_2G15…
0.0180944	14	37	2.52781	Tyrosine metabolism	http://www.genome.jp/kegg-bin/show_pathway?afm00350	AFUA_2G04200 AFUA_2G04220 AFUA_2G04230 AFUA_2G04240 AFUA_2G13630 AFUA_3G00680 AFUA_3G02240 AFUA_3G14590 AFUA_4G08170 AFUA_4G10620 AFUA_5G01470 AFUA_5G06240 AFUA_5G07360 AFUA_7G01010
0.0192779	94	458	1.37113	Oxoacid metabolic process	http://amigo.geneontology.org/amigo/term/GO:0043436	AFUA_1G02110 AFUA_1G02780 AFUA_1G03550 AFUA_1G04160 AFUA_1G06940 AFUA_1G07380 AFUA_1G10130 AFUA_1G11580 AFUA_1G11590 AFUA_1G11630 AFUA_1G12850 AFUA_2G02100 AFUA_2G02590 AFUA_2G04200 AFUA_2G04210 AFUA_2G04220 AFUA_2G04230 AFUA_2G04240 AFUA_2G04262 AFUA_2G04490 AFUA_2G05650 AFUA_2G05910 AFUA_2G07620 AFUA_2G08280 AFUA_2G08890 AFUA_2G11260 AFUA_2G11360 AFUA_2G12450 AFUA_2G13250 AFUA_2G13630 AFUA_2G14…
0.0197032	6	9	4.45375	Primary alcohol biosynthetic process	http://amigo.geneontology.org/amigo/term/GO:0034309	AFUA_2G18030 AFUA_2G18050 AFUA_3G11070 AFUA_5G02470 AFUA_5G06240 AFUA_6G08360
0.0197032	72	334	1.44014	Positive regulation of biological process	http://amigo.geneontology.org/amigo/term/GO:0048518	AFUA_1G00150 AFUA_1G00580 AFUA_1G00610 AFUA_1G04140 AFUA_1G04590 AFUA_1G04950 AFUA_1G05370 AFUA_1G06400 AFUA_1G06900 AFUA_1G07020 AFUA_1G09560 AFUA_1G10080 AFUA_1G10310 AFUA_1G11620 AFUA_1G14660 AFUA_1G17240 AFUA_2G01910 AFUA_2G02780 AFUA_2G02880 AFUA_2G03080 AFUA_2G03390 AFUA_2G04262 AFUA_2G04650 AFUA_2G04770 AFUA_2G05470 AFUA_2G08080 AFUA_2G08240 AFUA_2G10460 AFUA_2G11190 AFUA_2G12200 AFUA_2G14…
0.0197032	6	9	4.45375	CoA-transferase activity	http://amigo.geneontology.org/amigo/term/GO:0008410	AFUA_1G05360 AFUA_3G09240 AFUA_5G03740 AFUA_6G12250 AFUA_7G06520 AFUA_8G05580
0.0197032	6	9	4.45375	Tyrosine metabolic process	http://amigo.geneontology.org/amigo/term/GO:0006570	AFUA_2G04200 AFUA_2G04210 AFUA_2G04220 AFUA_2G04230 AFUA_2G13630 AFUA_4G10620
0.0197032	10	22	3.03665	Response to nutrient	http://amigo.geneontology.org/amigo/term/GO:0007584	AFUA_1G04140 AFUA_1G05370 AFUA_1G17240 AFUA_2G12200 AFUA_2G17895 AFUA_3G01450 AFUA_3G06740 AFUA_3G08050 AFUA_4G12470 AFUA_4G12910
0.0200181	7	12	3.89703	Side of membrane	http://amigo.geneontology.org/amigo/term/GO:0098552	AFUA_1G09560 AFUA_1G12930 AFUA_1G13140 AFUA_2G11360 AFUA_3G10250 AFUA_6G02150 AFUA_6G03630
0.0200181	7	12	3.89703	Cytoplasmic side of membrane	http://amigo.geneontology.org/amigo/term/GO:0098562	AFUA_1G09560 AFUA_1G12930 AFUA_1G13140 AFUA_2G11360 AFUA_3G10250 AFUA_6G02150 AFUA_6G03630
0.0200181	7	12	3.89703	Quinone binding	http://amigo.geneontology.org/amigo/term/GO:0048038	AFUA_1G15590 AFUA_2G13710 AFUA_3G00680 AFUA_3G10110 AFUA_3G14590 AFUA_5G01470 AFUA_5G07360
0.0208415	324	1871	1.15688	Organic substance biosynthetic process	http://amigo.geneontology.org/amigo/term/GO:1901576	AFUA_1G00420 AFUA_1G00580 AFUA_1G01240 AFUA_1G01340 AFUA_1G01590 AFUA_1G01850 AFUA_1G02070 AFUA_1G02110 AFUA_1G02410 AFUA_1G03500 AFUA_1G03550 AFUA_1G03840 AFUA_1G03860 AFUA_1G04110 AFUA_1G04140 AFUA_1G04160 AFUA_1G04190 AFUA_1G04520 AFUA_1G04590 AFUA_1G04950 AFUA_1G05200 AFUA_1G05240 AFUA_1G05260 AFUA_1G05370 AFUA_1G06210 AFUA_1G06400 AFUA_1G06450 AFUA_1G06810 AFUA_1G06900 AFUA_1G06940 AFUA_1G07…
0.0217385	18	55	2.18639	Exopeptidase activity	http://amigo.geneontology.org/amigo/term/GO:0008238	AFUA_1G00420 AFUA_2G03510 AFUA_2G07500 AFUA_3G00650 AFUA_3G05450 AFUA_3G07040 AFUA_3G10650 AFUA_3G12210 AFUA_3G12930 AFUA_4G03490 AFUA_4G03790 AFUA_4G14000 AFUA_5G01200 AFUA_5G04330 AFUA_6G00310 AFUA_6G09190 AFUA_8G00460 AFUA_8G04120
0.0220814	14	38	2.46128	Ligase activity, forming carbon-sulfur bonds	http://amigo.geneontology.org/amigo/term/GO:0016877	AFUA_1G11880 AFUA_2G11360 AFUA_2G13730 AFUA_2G15760 AFUA_4G06850 AFUA_5G08470 AFUA_5G12510 AFUA_5G12730 AFUA_6G03630 AFUA_6G10510 AFUA_6G10600 AFUA_7G01530 AFUA_8G00500 AFUA_8G04770
0.0221145	70	325	1.4389	Positive regulation of cellular process	http://amigo.geneontology.org/amigo/term/GO:0048522	AFUA_1G00150 AFUA_1G00580 AFUA_1G00610 AFUA_1G04140 AFUA_1G04590 AFUA_1G04950 AFUA_1G05370 AFUA_1G06400 AFUA_1G06900 AFUA_1G07020 AFUA_1G09560 AFUA_1G10080 AFUA_1G10310 AFUA_1G11620 AFUA_1G14660 AFUA_1G17240 AFUA_2G01910 AFUA_2G02880 AFUA_2G03080 AFUA_2G03390 AFUA_2G04262 AFUA_2G04650 AFUA_2G04770 AFUA_2G05470 AFUA_2G08080 AFUA_2G08240 AFUA_2G10460 AFUA_2G11190 AFUA_2G12200 AFUA_2G14100 AFUA_2G15…
0.0221145	12	30	2.67225	Phenylalanine metabolism	http://www.genome.jp/kegg-bin/show_pathway?afm00360	AFUA_2G04200 AFUA_2G13630 AFUA_3G00680 AFUA_3G02240 AFUA_3G14590 AFUA_4G10620 AFUA_5G01240 AFUA_5G01470 AFUA_5G01710 AFUA_5G07360 AFUA_5G10490 AFUA_6G14410
0.0233071	21	69	2.03323	Amino acid transport	http://amigo.geneontology.org/amigo/term/GO:0006865	AFUA_1G02850 AFUA_1G11900 AFUA_2G08800 AFUA_2G15150 AFUA_2G15470 AFUA_2G17790 AFUA_3G07990 AFUA_3G11490 AFUA_4G00240 AFUA_4G03510 AFUA_5G01510 AFUA_6G04990 AFUA_6G07320 AFUA_7G00730 AFUA_7G01090 AFUA_7G04290 AFUA_8G00800 AFUA_8G02180 AFUA_8G02200 AFUA_8G05860 AFUA_8G07200
0.029017	17	52	2.18405	Iron-sulfur cluster binding	http://amigo.geneontology.org/amigo/term/GO:0051536	AFUA_1G03550 AFUA_1G06610 AFUA_1G06810 AFUA_1G07380 AFUA_2G09130 AFUA_2G11260 AFUA_2G14210 AFUA_3G10110 AFUA_4G11050 AFUA_4G11220 AFUA_5G04370 AFUA_5G08890 AFUA_5G10370 AFUA_6G03670 AFUA_6G03730 AFUA_7G02070 AFUA_7G06700
0.029017	17	52	2.18405	Metal cluster binding	http://amigo.geneontology.org/amigo/term/GO:0051540	AFUA_1G03550 AFUA_1G06610 AFUA_1G06810 AFUA_1G07380 AFUA_2G09130 AFUA_2G11260 AFUA_2G14210 AFUA_3G10110 AFUA_4G11050 AFUA_4G11220 AFUA_5G04370 AFUA_5G08890 AFUA_5G10370 AFUA_6G03670 AFUA_6G03730 AFUA_7G02070 AFUA_7G06700
0.029017	8	16	3.34031	Serine-type exopeptidase activity	http://amigo.geneontology.org/amigo/term/GO:0070008	AFUA_1G00420 AFUA_2G03510 AFUA_3G12210 AFUA_4G03490 AFUA_4G14000 AFUA_5G01200 AFUA_6G00310 AFUA_8G04120
0.0325624	58	263	1.47329	Positive regulation of cellular metabolic process	http://amigo.geneontology.org/amigo/term/GO:0031325	AFUA_1G00150 AFUA_1G00580 AFUA_1G00610 AFUA_1G04140 AFUA_1G04590 AFUA_1G04950 AFUA_1G05370 AFUA_1G06400 AFUA_1G06900 AFUA_1G07020 AFUA_1G10080 AFUA_1G10310 AFUA_1G11620 AFUA_1G14660 AFUA_1G17240 AFUA_2G01910 AFUA_2G03390 AFUA_2G04262 AFUA_2G04650 AFUA_2G04770 AFUA_2G08080 AFUA_2G08240 AFUA_2G11190 AFUA_2G14100 AFUA_2G15340 AFUA_2G16230 AFUA_2G16810 AFUA_2G17895 AFUA_3G02070 AFUA_3G06740 AFUA_3G07…
0.0360723	17	53	2.14284	Alpha-amino acid catabolic process	http://amigo.geneontology.org/amigo/term/GO:1901606	AFUA_1G02780 AFUA_1G10130 AFUA_2G02100 AFUA_2G04200 AFUA_2G04210 AFUA_2G04220 AFUA_2G04230 AFUA_2G04240 AFUA_3G09320 AFUA_4G09140 AFUA_4G09830 AFUA_4G09840 AFUA_4G10620 AFUA_5G14410 AFUA_6G10230 AFUA_6G13490 AFUA_7G02010
0.0368103	59	270	1.45984	Positive regulation of metabolic process	http://amigo.geneontology.org/amigo/term/GO:0009893	AFUA_1G00150 AFUA_1G00580 AFUA_1G00610 AFUA_1G04140 AFUA_1G04590 AFUA_1G04950 AFUA_1G05370 AFUA_1G06400 AFUA_1G06900 AFUA_1G07020 AFUA_1G10080 AFUA_1G10310 AFUA_1G11620 AFUA_1G14660 AFUA_1G17240 AFUA_2G01910 AFUA_2G02780 AFUA_2G03390 AFUA_2G04262 AFUA_2G04650 AFUA_2G04770 AFUA_2G08080 AFUA_2G08240 AFUA_2G11190 AFUA_2G14100 AFUA_2G15340 AFUA_2G16230 AFUA_2G16810 AFUA_2G17895 AFUA_3G02070 AFUA_3G06…
0.0369404	20	67	1.99422	Response to nutrient levels	http://amigo.geneontology.org/amigo/term/GO:0031667	AFUA_1G03030 AFUA_1G04140 AFUA_1G05370 AFUA_1G16590 AFUA_1G17240 AFUA_2G02880 AFUA_2G05390 AFUA_2G12200 AFUA_2G17540 AFUA_2G17895 AFUA_3G01450 AFUA_3G02270 AFUA_3G06740 AFUA_3G08050 AFUA_3G11200 AFUA_4G12470 AFUA_4G12850 AFUA_4G12910 AFUA_5G08890 AFUA_5G11260
0.0369404	39	162	1.6083	Positive regulation of transcription, DNA-templated	http://amigo.geneontology.org/amigo/term/GO:0045893	AFUA_1G00580 AFUA_1G04140 AFUA_1G05370 AFUA_1G06400 AFUA_1G06900 AFUA_1G07020 AFUA_1G10080 AFUA_1G11620 AFUA_1G17240 AFUA_2G03390 AFUA_2G04262 AFUA_2G08240 AFUA_2G11190 AFUA_2G15340 AFUA_2G16230 AFUA_2G16810 AFUA_2G17895 AFUA_3G02070 AFUA_3G06740 AFUA_3G07670 AFUA_3G08050 AFUA_3G10070 AFUA_3G14840 AFUA_4G09160 AFUA_4G10120 AFUA_4G12470 AFUA_4G14540 AFUA_5G07530 AFUA_5G09170 AFUA_5G11170 AFUA_5G11…
0.0369404	6	10	4.00838	Spore germination	http://amigo.geneontology.org/amigo/term/GO:0009847	AFUA_1G06900 AFUA_2G12200 AFUA_2G13110 AFUA_4G10860 AFUA_5G08570 AFUA_5G12730
0.0369404	20	67	1.99422	Response to extracellular stimulus	http://amigo.geneontology.org/amigo/term/GO:0009991	AFUA_1G03030 AFUA_1G04140 AFUA_1G05370 AFUA_1G16590 AFUA_1G17240 AFUA_2G02880 AFUA_2G05390 AFUA_2G12200 AFUA_2G17540 AFUA_2G17895 AFUA_3G01450 AFUA_3G02270 AFUA_3G06740 AFUA_3G08050 AFUA_3G11200 AFUA_4G12470 AFUA_4G12850 AFUA_4G12910 AFUA_5G08890 AFUA_5G11260
0.0373511	13	36	2.41245	Asexual reproduction	http://amigo.geneontology.org/amigo/term/GO:0019954	AFUA_1G04950 AFUA_1G06900 AFUA_1G16590 AFUA_2G03390 AFUA_2G12200 AFUA_2G17580 AFUA_2G17600 AFUA_3G11250 AFUA_5G08550 AFUA_5G09210 AFUA_5G09580 AFUA_5G10760 AFUA_5G12520
0.0385182	12	32	2.50524	Asexual sporulation	http://amigo.geneontology.org/amigo/term/GO:0030436	AFUA_1G06900 AFUA_1G16590 AFUA_2G03390 AFUA_2G12200 AFUA_2G17580 AFUA_2G17600 AFUA_3G11250 AFUA_5G08550 AFUA_5G09210 AFUA_5G09580 AFUA_5G10760 AFUA_5G12520
0.0388746	46	200	1.53654	Positive regulation of cellular biosynthetic process	http://amigo.geneontology.org/amigo/term/GO:0031328	AFUA_1G00580 AFUA_1G04140 AFUA_1G04590 AFUA_1G05370 AFUA_1G06400 AFUA_1G06900 AFUA_1G07020 AFUA_1G10080 AFUA_1G10310 AFUA_1G11620 AFUA_1G14660 AFUA_1G17240 AFUA_2G03390 AFUA_2G04262 AFUA_2G08080 AFUA_2G08240 AFUA_2G11190 AFUA_2G15340 AFUA_2G16230 AFUA_2G16810 AFUA_2G17895 AFUA_3G02070 AFUA_3G06740 AFUA_3G07670 AFUA_3G08050 AFUA_3G10070 AFUA_3G14840 AFUA_4G09160 AFUA_4G10120 AFUA_4G12470 AFUA_4G14…
0.0402181	45	195	1.54168	Response to chemical	http://amigo.geneontology.org/amigo/term/GO:0042221	AFUA_1G04140 AFUA_1G04950 AFUA_1G05370 AFUA_1G05850 AFUA_1G05970 AFUA_1G06400 AFUA_1G06900 AFUA_1G09280 AFUA_1G15050 AFUA_1G16590 AFUA_1G17240 AFUA_1G17490 AFUA_2G03560 AFUA_2G03860 AFUA_2G04620 AFUA_2G05060 AFUA_2G12200 AFUA_2G17895 AFUA_2G18030 AFUA_3G01450 AFUA_3G02270 AFUA_3G06740 AFUA_3G08050 AFUA_3G09320 AFUA_3G12120 AFUA_4G04070 AFUA_4G09110 AFUA_4G10860 AFUA_4G11250 AFUA_4G12470 AFUA_4G12…
0.0405163	314	1829	1.14692	Cellular biosynthetic process	http://amigo.geneontology.org/amigo/term/GO:0044249	AFUA_1G00420 AFUA_1G00580 AFUA_1G01240 AFUA_1G01340 AFUA_1G01590 AFUA_1G01850 AFUA_1G02070 AFUA_1G02110 AFUA_1G02410 AFUA_1G03500 AFUA_1G03550 AFUA_1G03840 AFUA_1G03860 AFUA_1G04110 AFUA_1G04140 AFUA_1G04160 AFUA_1G04190 AFUA_1G04520 AFUA_1G04590 AFUA_1G04950 AFUA_1G05200 AFUA_1G05240 AFUA_1G05260 AFUA_1G05370 AFUA_1G06210 AFUA_1G06400 AFUA_1G06810 AFUA_1G06900 AFUA_1G06940 AFUA_1G07020 AFUA_1G07…
0.0419473	8	17	3.14383	Positive regulation of phosphorylation	http://amigo.geneontology.org/amigo/term/GO:0042327	AFUA_1G07020 AFUA_2G01910 AFUA_2G04770 AFUA_2G14100 AFUA_3G10070 AFUA_3G11590 AFUA_6G09180 AFUA_6G12890
0.0419473	40	169	1.58121	Positive regulation of RNA biosynthetic process	http://amigo.geneontology.org/amigo/term/GO:1902680	AFUA_1G00580 AFUA_1G04140 AFUA_1G04590 AFUA_1G05370 AFUA_1G06400 AFUA_1G06900 AFUA_1G07020 AFUA_1G10080 AFUA_1G11620 AFUA_1G17240 AFUA_2G03390 AFUA_2G04262 AFUA_2G08240 AFUA_2G11190 AFUA_2G15340 AFUA_2G16230 AFUA_2G16810 AFUA_2G17895 AFUA_3G02070 AFUA_3G06740 AFUA_3G07670 AFUA_3G08050 AFUA_3G10070 AFUA_3G14840 AFUA_4G09160 AFUA_4G10120 AFUA_4G12470 AFUA_4G14540 AFUA_5G07530 AFUA_5G09170 AFUA_5G11…
0.0419473	40	169	1.58121	Positive regulation of nucleic acid-templated transcription	http://amigo.geneontology.org/amigo/term/GO:1903508	AFUA_1G00580 AFUA_1G04140 AFUA_1G04590 AFUA_1G05370 AFUA_1G06400 AFUA_1G06900 AFUA_1G07020 AFUA_1G10080 AFUA_1G11620 AFUA_1G17240 AFUA_2G03390 AFUA_2G04262 AFUA_2G08240 AFUA_2G11190 AFUA_2G15340 AFUA_2G16230 AFUA_2G16810 AFUA_2G17895 AFUA_3G02070 AFUA_3G06740 AFUA_3G07670 AFUA_3G08050 AFUA_3G10070 AFUA_3G14840 AFUA_4G09160 AFUA_4G10120 AFUA_4G12470 AFUA_4G14540 AFUA_5G07530 AFUA_5G09170 AFUA_5G11…
0.0419473	46	201	1.5289	Positive regulation of biosynthetic process	http://amigo.geneontology.org/amigo/term/GO:0009891	AFUA_1G00580 AFUA_1G04140 AFUA_1G04590 AFUA_1G05370 AFUA_1G06400 AFUA_1G06900 AFUA_1G07020 AFUA_1G10080 AFUA_1G10310 AFUA_1G11620 AFUA_1G14660 AFUA_1G17240 AFUA_2G03390 AFUA_2G04262 AFUA_2G08080 AFUA_2G08240 AFUA_2G11190 AFUA_2G15340 AFUA_2G16230 AFUA_2G16810 AFUA_2G17895 AFUA_3G02070 AFUA_3G06740 AFUA_3G07670 AFUA_3G08050 AFUA_3G10070 AFUA_3G14840 AFUA_4G09160 AFUA_4G10120 AFUA_4G12470 AFUA_4G14…
0.0424468	66	312	1.41321	Phosphorylation	http://amigo.geneontology.org/amigo/term/GO:0016310	AFUA_1G06400 AFUA_1G06920 AFUA_1G07020 AFUA_1G07220 AFUA_1G10940 AFUA_1G11930 AFUA_1G14810 AFUA_1G17490 AFUA_2G01910 AFUA_2G03560 AFUA_2G04770 AFUA_2G05910 AFUA_2G07550 AFUA_2G07690 AFUA_2G10270 AFUA_2G10460 AFUA_2G11730 AFUA_2G11900 AFUA_2G12200 AFUA_2G13140 AFUA_2G13640 AFUA_2G14100 AFUA_2G15010 AFUA_2G16150 AFUA_3G10070 AFUA_3G10080 AFUA_3G10530 AFUA_3G11080 AFUA_3G11590 AFUA_3G12550 AFUA_3G12…
0.0460737	330	1936	1.13874	Biosynthetic process	http://amigo.geneontology.org/amigo/term/GO:0009058	AFUA_1G00420 AFUA_1G00580 AFUA_1G01240 AFUA_1G01340 AFUA_1G01590 AFUA_1G01850 AFUA_1G02070 AFUA_1G02110 AFUA_1G02410 AFUA_1G03500 AFUA_1G03550 AFUA_1G03840 AFUA_1G03860 AFUA_1G04110 AFUA_1G04140 AFUA_1G04160 AFUA_1G04190 AFUA_1G04520 AFUA_1G04590 AFUA_1G04950 AFUA_1G05200 AFUA_1G05240 AFUA_1G05260 AFUA_1G05370 AFUA_1G06210 AFUA_1G06400 AFUA_1G06450 AFUA_1G06810 AFUA_1G06900 AFUA_1G06940 AFUA_1G07…
0.0474494	9	21	2.86313	Cellular response to nutrient	http://amigo.geneontology.org/amigo/term/GO:0031670	AFUA_1G04140 AFUA_1G05370 AFUA_1G17240 AFUA_2G12200 AFUA_2G17895 AFUA_3G06740 AFUA_3G08050 AFUA_4G12470 AFUA_4G12910
0.0482025	12	33	2.42932	Respiratory electron transport chain	http://amigo.geneontology.org/amigo/term/GO:0022904	AFUA_1G02070 AFUA_1G06610 AFUA_1G15590 AFUA_2G09130 AFUA_2G13110 AFUA_2G13710 AFUA_3G07810 AFUA_3G10110 AFUA_4G11050 AFUA_5G04370 AFUA_5G09680 AFUA_5G10370
0.0490905	10	25	2.67225	CoA-ligase activity	http://amigo.geneontology.org/amigo/term/GO:0016405	AFUA_1G11880 AFUA_2G11360 AFUA_4G06850 AFUA_5G08470 AFUA_5G12510 AFUA_5G12730 AFUA_6G03630 AFUA_7G01530 AFUA_8G00500 AFUA_8G04770
0.0490905	10	25	2.67225	Lysine degradation	http://www.genome.jp/kegg-bin/show_pathway?afm00310	AFUA_1G11090 AFUA_2G02030 AFUA_2G02100 AFUA_3G06480 AFUA_4G08170 AFUA_4G08600 AFUA_6G10040 AFUA_6G11430 AFUA_6G14200 AFUA_8G02310
A.fumigatus Af273	DFP + H2O2	vs.	DFP	upregulated	on glucose-peptone
Enrichment FDR	nGenes	Pathway Genes	Fold Enrichment	Pathway	URL	Genes
2.96443e-09	193	954	1.59491	Oxidoreductase activity	http://amigo.geneontology.org/amigo/term/GO:0016491	AFUA_1G00470 AFUA_1G00500 AFUA_1G00510 AFUA_1G01000 AFUA_1G02090 AFUA_1G02970 AFUA_1G03250 AFUA_1G06100 AFUA_1G06640 AFUA_1G07520 AFUA_1G10100 AFUA_1G10270 AFUA_1G11140 AFUA_1G11360 AFUA_1G12460 AFUA_1G13480 AFUA_1G14380 AFUA_1G14540 AFUA_1G14550 AFUA_1G15610 AFUA_1G17020 AFUA_1G17430 AFUA_1G17690 AFUA_2G00170 AFUA_2G00750 AFUA_2G01270 AFUA_2G01360 AFUA_2G01400 AFUA_2G01950 AFUA_2G03620 AFUA_2G04…
0.0470981	124	700	1.39653	Transmembrane transporter activity	http://amigo.geneontology.org/amigo/term/GO:0022857	AFUA_1G01260 AFUA_1G01480 AFUA_1G01812 AFUA_1G05010 AFUA_1G07710 AFUA_1G09980 AFUA_1G11350 AFUA_1G13350 AFUA_1G13480 AFUA_1G13800 AFUA_1G17160 AFUA_1G17680 AFUA_2G00180 AFUA_2G01370 AFUA_2G03500 AFUA_2G04070 AFUA_2G04550 AFUA_2G08120 AFUA_2G08230 AFUA_2G09460 AFUA_2G10910 AFUA_2G11220 AFUA_2G12080 AFUA_2G12500 AFUA_2G12710 AFUA_2G13010 AFUA_2G13390 AFUA_2G15140 AFUA_2G15150 AFUA_2G15410 AFUA_2G15…
A.fumigatus Af273	DFP + H2O2	vs.	DFP	downregulated	on glucose-peptone
Enrichment FDR	nGenes	Pathway Genes	Fold Enrichment	Pathway	URL	Genes
2.7144e-23	231	1123	1.92522	Regulation of cellular process	http://amigo.geneontology.org/amigo/term/GO:0050794	AFUA_1G00150 AFUA_1G00580 AFUA_1G01240 AFUA_1G01340 AFUA_1G01590 AFUA_1G03070 AFUA_1G03840 AFUA_1G03860 AFUA_1G04110 AFUA_1G04190 AFUA_1G04340 AFUA_1G04590 AFUA_1G04750 AFUA_1G04950 AFUA_1G05230 AFUA_1G05240 AFUA_1G05370 AFUA_1G05970 AFUA_1G06790 AFUA_1G06900 AFUA_1G06920 AFUA_1G07020 AFUA_1G10580 AFUA_1G10720 AFUA_1G10940 AFUA_1G11620 AFUA_1G12680 AFUA_1G13140 AFUA_1G14360 AFUA_1G14660 AFUA_1G14…
1.63649e-22	239	1199	1.86564	Regulation of biological process	http://amigo.geneontology.org/amigo/term/GO:0050789	AFUA_1G00150 AFUA_1G00580 AFUA_1G01240 AFUA_1G01340 AFUA_1G01590 AFUA_1G03070 AFUA_1G03840 AFUA_1G03860 AFUA_1G04110 AFUA_1G04190 AFUA_1G04340 AFUA_1G04520 AFUA_1G04590 AFUA_1G04750 AFUA_1G04950 AFUA_1G05230 AFUA_1G05240 AFUA_1G05370 AFUA_1G05970 AFUA_1G06790 AFUA_1G06900 AFUA_1G06920 AFUA_1G07020 AFUA_1G10580 AFUA_1G10720 AFUA_1G10940 AFUA_1G11420 AFUA_1G11620 AFUA_1G12680 AFUA_1G13060 AFUA_1G13…
5.78e-21	263	1409	1.747	Biological regulation	http://amigo.geneontology.org/amigo/term/GO:0065007	AFUA_1G00150 AFUA_1G00580 AFUA_1G01240 AFUA_1G01340 AFUA_1G01590 AFUA_1G03070 AFUA_1G03840 AFUA_1G03860 AFUA_1G04110 AFUA_1G04190 AFUA_1G04270 AFUA_1G04340 AFUA_1G04520 AFUA_1G04590 AFUA_1G04750 AFUA_1G04950 AFUA_1G05230 AFUA_1G05240 AFUA_1G05370 AFUA_1G05970 AFUA_1G06790 AFUA_1G06900 AFUA_1G06920 AFUA_1G07020 AFUA_1G10580 AFUA_1G10720 AFUA_1G10940 AFUA_1G11420 AFUA_1G11620 AFUA_1G12680 AFUA_1G12…
3.5242e-19	139	577	2.25469	Regulation of transcription, DNA-templated	http://amigo.geneontology.org/amigo/term/GO:0006355	AFUA_1G00580 AFUA_1G01240 AFUA_1G01340 AFUA_1G01590 AFUA_1G03070 AFUA_1G03840 AFUA_1G03860 AFUA_1G04110 AFUA_1G04590 AFUA_1G04950 AFUA_1G05240 AFUA_1G05370 AFUA_1G06900 AFUA_1G07020 AFUA_1G10580 AFUA_1G11620 AFUA_1G14360 AFUA_1G14660 AFUA_1G15550 AFUA_1G16610 AFUA_1G16780 AFUA_1G17150 AFUA_1G17240 AFUA_1G17460 AFUA_2G02070 AFUA_2G02690 AFUA_2G03390 AFUA_2G03460 AFUA_2G04150 AFUA_2G04790 AFUA_2G05…
3.97019e-19	139	580	2.24303	Regulation of nucleic acid-templated transcription	http://amigo.geneontology.org/amigo/term/GO:1903506	AFUA_1G00580 AFUA_1G01240 AFUA_1G01340 AFUA_1G01590 AFUA_1G03070 AFUA_1G03840 AFUA_1G03860 AFUA_1G04110 AFUA_1G04590 AFUA_1G04950 AFUA_1G05240 AFUA_1G05370 AFUA_1G06900 AFUA_1G07020 AFUA_1G10580 AFUA_1G11620 AFUA_1G14360 AFUA_1G14660 AFUA_1G15550 AFUA_1G16610 AFUA_1G16780 AFUA_1G17150 AFUA_1G17240 AFUA_1G17460 AFUA_2G02070 AFUA_2G02690 AFUA_2G03390 AFUA_2G03460 AFUA_2G04150 AFUA_2G04790 AFUA_2G05…
3.97019e-19	139	580	2.24303	Regulation of RNA biosynthetic process	http://amigo.geneontology.org/amigo/term/GO:2001141	AFUA_1G00580 AFUA_1G01240 AFUA_1G01340 AFUA_1G01590 AFUA_1G03070 AFUA_1G03840 AFUA_1G03860 AFUA_1G04110 AFUA_1G04590 AFUA_1G04950 AFUA_1G05240 AFUA_1G05370 AFUA_1G06900 AFUA_1G07020 AFUA_1G10580 AFUA_1G11620 AFUA_1G14360 AFUA_1G14660 AFUA_1G15550 AFUA_1G16610 AFUA_1G16780 AFUA_1G17150 AFUA_1G17240 AFUA_1G17460 AFUA_2G02070 AFUA_2G02690 AFUA_2G03390 AFUA_2G03460 AFUA_2G04150 AFUA_2G04790 AFUA_2G05…
5.26083e-19	108	395	2.55903	Transcription regulator activity	http://amigo.geneontology.org/amigo/term/GO:0140110	AFUA_1G00580 AFUA_1G01240 AFUA_1G01340 AFUA_1G01590 AFUA_1G03070 AFUA_1G03860 AFUA_1G04110 AFUA_1G04590 AFUA_1G06900 AFUA_1G10580 AFUA_1G11620 AFUA_1G14360 AFUA_1G15550 AFUA_1G17150 AFUA_1G17240 AFUA_1G17460 AFUA_2G02690 AFUA_2G03460 AFUA_2G04150 AFUA_2G04790 AFUA_2G05180 AFUA_2G08040 AFUA_2G08240 AFUA_2G15110 AFUA_2G16230 AFUA_2G16310 AFUA_2G17860 AFUA_2G17895 AFUA_3G01510 AFUA_3G02070 AFUA_3G02…
2.45025e-18	153	683	2.09662	RNA biosynthetic process	http://amigo.geneontology.org/amigo/term/GO:0032774	AFUA_1G00580 AFUA_1G01240 AFUA_1G01340 AFUA_1G01590 AFUA_1G03070 AFUA_1G03840 AFUA_1G03860 AFUA_1G04110 AFUA_1G04520 AFUA_1G04590 AFUA_1G04950 AFUA_1G05240 AFUA_1G05370 AFUA_1G06900 AFUA_1G07020 AFUA_1G10580 AFUA_1G11620 AFUA_1G13900 AFUA_1G14360 AFUA_1G14660 AFUA_1G15550 AFUA_1G16610 AFUA_1G16780 AFUA_1G17150 AFUA_1G17240 AFUA_1G17460 AFUA_2G02070 AFUA_2G02690 AFUA_2G03390 AFUA_2G03460 AFUA_2G04…
3.5366e-18	151	673	2.09996	Transcription, DNA-templated	http://amigo.geneontology.org/amigo/term/GO:0006351	AFUA_1G00580 AFUA_1G01240 AFUA_1G01340 AFUA_1G01590 AFUA_1G03070 AFUA_1G03840 AFUA_1G03860 AFUA_1G04110 AFUA_1G04520 AFUA_1G04590 AFUA_1G04950 AFUA_1G05240 AFUA_1G05370 AFUA_1G06900 AFUA_1G07020 AFUA_1G10580 AFUA_1G11620 AFUA_1G13900 AFUA_1G14360 AFUA_1G14660 AFUA_1G15550 AFUA_1G16610 AFUA_1G16780 AFUA_1G17150 AFUA_1G17240 AFUA_1G17460 AFUA_2G02070 AFUA_2G02690 AFUA_2G03390 AFUA_2G03460 AFUA_2G04…
5.05175e-18	151	676	2.09064	Nucleic acid-templated transcription	http://amigo.geneontology.org/amigo/term/GO:0097659	AFUA_1G00580 AFUA_1G01240 AFUA_1G01340 AFUA_1G01590 AFUA_1G03070 AFUA_1G03840 AFUA_1G03860 AFUA_1G04110 AFUA_1G04520 AFUA_1G04590 AFUA_1G04950 AFUA_1G05240 AFUA_1G05370 AFUA_1G06900 AFUA_1G07020 AFUA_1G10580 AFUA_1G11620 AFUA_1G13900 AFUA_1G14360 AFUA_1G14660 AFUA_1G15550 AFUA_1G16610 AFUA_1G16780 AFUA_1G17150 AFUA_1G17240 AFUA_1G17460 AFUA_2G02070 AFUA_2G02690 AFUA_2G03390 AFUA_2G03460 AFUA_2G04…
9.67829e-18	142	622	2.13671	Regulation of RNA metabolic process	http://amigo.geneontology.org/amigo/term/GO:0051252	AFUA_1G00580 AFUA_1G01240 AFUA_1G01340 AFUA_1G01590 AFUA_1G03070 AFUA_1G03840 AFUA_1G03860 AFUA_1G04110 AFUA_1G04590 AFUA_1G04950 AFUA_1G05240 AFUA_1G05370 AFUA_1G06900 AFUA_1G07020 AFUA_1G10580 AFUA_1G11620 AFUA_1G14360 AFUA_1G14660 AFUA_1G15550 AFUA_1G16610 AFUA_1G16780 AFUA_1G17150 AFUA_1G17240 AFUA_1G17460 AFUA_2G02070 AFUA_2G02690 AFUA_2G02780 AFUA_2G03390 AFUA_2G03460 AFUA_2G04150 AFUA_2G04…
1.01444e-17	150	676	2.07679	Regulation of cellular biosynthetic process	http://amigo.geneontology.org/amigo/term/GO:0031326	AFUA_1G00580 AFUA_1G01240 AFUA_1G01340 AFUA_1G01590 AFUA_1G03070 AFUA_1G03840 AFUA_1G03860 AFUA_1G04110 AFUA_1G04190 AFUA_1G04590 AFUA_1G04950 AFUA_1G05240 AFUA_1G05370 AFUA_1G06900 AFUA_1G07020 AFUA_1G10580 AFUA_1G11620 AFUA_1G14360 AFUA_1G14660 AFUA_1G15550 AFUA_1G16610 AFUA_1G16780 AFUA_1G17150 AFUA_1G17240 AFUA_1G17460 AFUA_2G02070 AFUA_2G02690 AFUA_2G03390 AFUA_2G03460 AFUA_2G04150 AFUA_2G04…
1.01444e-17	96	343	2.61954	DNA-binding transcription factor activity	http://amigo.geneontology.org/amigo/term/GO:0003700	AFUA_1G00580 AFUA_1G01240 AFUA_1G01340 AFUA_1G01590 AFUA_1G03860 AFUA_1G04110 AFUA_1G06900 AFUA_1G10580 AFUA_1G11620 AFUA_1G14360 AFUA_1G15550 AFUA_1G17150 AFUA_1G17240 AFUA_1G17460 AFUA_2G02690 AFUA_2G03460 AFUA_2G04150 AFUA_2G05180 AFUA_2G08040 AFUA_2G08240 AFUA_2G15110 AFUA_2G16230 AFUA_2G16310 AFUA_2G17860 AFUA_2G17895 AFUA_3G01510 AFUA_3G02070 AFUA_3G02210 AFUA_3G02680 AFUA_3G02750 AFUA_3G02…
1.01444e-17	150	676	2.07679	Regulation of biosynthetic process	http://amigo.geneontology.org/amigo/term/GO:0009889	AFUA_1G00580 AFUA_1G01240 AFUA_1G01340 AFUA_1G01590 AFUA_1G03070 AFUA_1G03840 AFUA_1G03860 AFUA_1G04110 AFUA_1G04190 AFUA_1G04590 AFUA_1G04950 AFUA_1G05240 AFUA_1G05370 AFUA_1G06900 AFUA_1G07020 AFUA_1G10580 AFUA_1G11620 AFUA_1G14360 AFUA_1G14660 AFUA_1G15550 AFUA_1G16610 AFUA_1G16780 AFUA_1G17150 AFUA_1G17240 AFUA_1G17460 AFUA_2G02070 AFUA_2G02690 AFUA_2G03390 AFUA_2G03460 AFUA_2G04150 AFUA_2G04…
1.62976e-17	147	660	2.0846	Regulation of cellular macromolecule biosynthetic process	http://amigo.geneontology.org/amigo/term/GO:2000112	AFUA_1G00580 AFUA_1G01240 AFUA_1G01340 AFUA_1G01590 AFUA_1G03070 AFUA_1G03840 AFUA_1G03860 AFUA_1G04110 AFUA_1G04190 AFUA_1G04590 AFUA_1G04950 AFUA_1G05240 AFUA_1G05370 AFUA_1G06900 AFUA_1G07020 AFUA_1G10580 AFUA_1G11620 AFUA_1G14360 AFUA_1G14660 AFUA_1G15550 AFUA_1G16610 AFUA_1G16780 AFUA_1G17150 AFUA_1G17240 AFUA_1G17460 AFUA_2G02070 AFUA_2G02690 AFUA_2G03390 AFUA_2G03460 AFUA_2G04150 AFUA_2G04…
1.84529e-17	143	635	2.10771	Regulation of nucleobase-containing compound metabolic process	http://amigo.geneontology.org/amigo/term/GO:0019219	AFUA_1G00580 AFUA_1G01240 AFUA_1G01340 AFUA_1G01590 AFUA_1G03070 AFUA_1G03840 AFUA_1G03860 AFUA_1G04110 AFUA_1G04590 AFUA_1G04950 AFUA_1G05240 AFUA_1G05370 AFUA_1G06900 AFUA_1G07020 AFUA_1G10580 AFUA_1G11620 AFUA_1G14360 AFUA_1G14660 AFUA_1G15550 AFUA_1G16610 AFUA_1G16780 AFUA_1G17150 AFUA_1G17240 AFUA_1G17460 AFUA_2G02070 AFUA_2G02690 AFUA_2G02780 AFUA_2G03390 AFUA_2G03460 AFUA_2G04150 AFUA_2G04…
1.99284e-17	165	783	1.97229	Regulation of cellular metabolic process	http://amigo.geneontology.org/amigo/term/GO:0031323	AFUA_1G00150 AFUA_1G00580 AFUA_1G01240 AFUA_1G01340 AFUA_1G01590 AFUA_1G03070 AFUA_1G03840 AFUA_1G03860 AFUA_1G04110 AFUA_1G04190 AFUA_1G04590 AFUA_1G04750 AFUA_1G04950 AFUA_1G05240 AFUA_1G05370 AFUA_1G06790 AFUA_1G06900 AFUA_1G07020 AFUA_1G10580 AFUA_1G11620 AFUA_1G14360 AFUA_1G14660 AFUA_1G15550 AFUA_1G16610 AFUA_1G16780 AFUA_1G17150 AFUA_1G17240 AFUA_1G17460 AFUA_2G01910 AFUA_2G02070 AFUA_2G02…
2.48699e-17	147	664	2.07204	Regulation of macromolecule biosynthetic process	http://amigo.geneontology.org/amigo/term/GO:0010556	AFUA_1G00580 AFUA_1G01240 AFUA_1G01340 AFUA_1G01590 AFUA_1G03070 AFUA_1G03840 AFUA_1G03860 AFUA_1G04110 AFUA_1G04190 AFUA_1G04590 AFUA_1G04950 AFUA_1G05240 AFUA_1G05370 AFUA_1G06900 AFUA_1G07020 AFUA_1G10580 AFUA_1G11620 AFUA_1G14360 AFUA_1G14660 AFUA_1G15550 AFUA_1G16610 AFUA_1G16780 AFUA_1G17150 AFUA_1G17240 AFUA_1G17460 AFUA_2G02070 AFUA_2G02690 AFUA_2G03390 AFUA_2G03460 AFUA_2G04150 AFUA_2G04…
2.70425e-17	113	449	2.35549	Regulation of transcription by RNA polymerase II	http://amigo.geneontology.org/amigo/term/GO:0006357	AFUA_1G00580 AFUA_1G01240 AFUA_1G01340 AFUA_1G01590 AFUA_1G03860 AFUA_1G04110 AFUA_1G04590 AFUA_1G04950 AFUA_1G05370 AFUA_1G06900 AFUA_1G07020 AFUA_1G10580 AFUA_1G11620 AFUA_1G14360 AFUA_1G15550 AFUA_1G17150 AFUA_1G17240 AFUA_1G17460 AFUA_2G02690 AFUA_2G03390 AFUA_2G03460 AFUA_2G04150 AFUA_2G04790 AFUA_2G08040 AFUA_2G08240 AFUA_2G11190 AFUA_2G16230 AFUA_2G16310 AFUA_2G16810 AFUA_2G17860 AFUA_2G17…
1.19944e-16	117	482	2.27189	Transcription by RNA polymerase II	http://amigo.geneontology.org/amigo/term/GO:0006366	AFUA_1G00580 AFUA_1G01240 AFUA_1G01340 AFUA_1G01590 AFUA_1G03070 AFUA_1G03860 AFUA_1G04110 AFUA_1G04520 AFUA_1G04590 AFUA_1G04950 AFUA_1G05370 AFUA_1G06900 AFUA_1G07020 AFUA_1G10580 AFUA_1G11620 AFUA_1G14360 AFUA_1G15550 AFUA_1G17150 AFUA_1G17240 AFUA_1G17460 AFUA_2G02690 AFUA_2G03390 AFUA_2G03460 AFUA_2G04150 AFUA_2G04790 AFUA_2G08040 AFUA_2G08240 AFUA_2G11000 AFUA_2G11190 AFUA_2G16230 AFUA_2G16…
1.27064e-16	174	861	1.89145	Regulation of metabolic process	http://amigo.geneontology.org/amigo/term/GO:0019222	AFUA_1G00150 AFUA_1G00580 AFUA_1G01240 AFUA_1G01340 AFUA_1G01590 AFUA_1G03070 AFUA_1G03840 AFUA_1G03860 AFUA_1G04110 AFUA_1G04190 AFUA_1G04520 AFUA_1G04590 AFUA_1G04750 AFUA_1G04950 AFUA_1G05240 AFUA_1G05370 AFUA_1G06790 AFUA_1G06900 AFUA_1G07020 AFUA_1G10580 AFUA_1G11420 AFUA_1G11620 AFUA_1G13060 AFUA_1G14360 AFUA_1G14660 AFUA_1G15550 AFUA_1G16610 AFUA_1G16780 AFUA_1G17150 AFUA_1G17240 AFUA_1G17…
1.27064e-16	156	737	1.9811	Regulation of gene expression	http://amigo.geneontology.org/amigo/term/GO:0010468	AFUA_1G00580 AFUA_1G01240 AFUA_1G01340 AFUA_1G01590 AFUA_1G03070 AFUA_1G03840 AFUA_1G03860 AFUA_1G04110 AFUA_1G04190 AFUA_1G04520 AFUA_1G04590 AFUA_1G04950 AFUA_1G05240 AFUA_1G05370 AFUA_1G06900 AFUA_1G07020 AFUA_1G10580 AFUA_1G11420 AFUA_1G11620 AFUA_1G13060 AFUA_1G14360 AFUA_1G14660 AFUA_1G15550 AFUA_1G16610 AFUA_1G16780 AFUA_1G17150 AFUA_1G17240 AFUA_1G17460 AFUA_2G02070 AFUA_2G02690 AFUA_2G02…
1.31329e-16	159	758	1.96325	Regulation of nitrogen compound metabolic process	http://amigo.geneontology.org/amigo/term/GO:0051171	AFUA_1G00150 AFUA_1G00580 AFUA_1G01240 AFUA_1G01340 AFUA_1G01590 AFUA_1G03070 AFUA_1G03840 AFUA_1G03860 AFUA_1G04110 AFUA_1G04190 AFUA_1G04590 AFUA_1G04750 AFUA_1G04950 AFUA_1G05240 AFUA_1G05370 AFUA_1G06790 AFUA_1G06900 AFUA_1G07020 AFUA_1G10580 AFUA_1G11620 AFUA_1G14360 AFUA_1G14660 AFUA_1G15550 AFUA_1G16610 AFUA_1G16780 AFUA_1G17150 AFUA_1G17240 AFUA_1G17460 AFUA_2G01910 AFUA_2G02070 AFUA_2G02…
3.12468e-16	169	834	1.89657	Regulation of macromolecule metabolic process	http://amigo.geneontology.org/amigo/term/GO:0060255	AFUA_1G00150 AFUA_1G00580 AFUA_1G01240 AFUA_1G01340 AFUA_1G01590 AFUA_1G03070 AFUA_1G03840 AFUA_1G03860 AFUA_1G04110 AFUA_1G04190 AFUA_1G04520 AFUA_1G04590 AFUA_1G04750 AFUA_1G04950 AFUA_1G05240 AFUA_1G05370 AFUA_1G06790 AFUA_1G06900 AFUA_1G07020 AFUA_1G10580 AFUA_1G11420 AFUA_1G11620 AFUA_1G13060 AFUA_1G14360 AFUA_1G14660 AFUA_1G15550 AFUA_1G16610 AFUA_1G16780 AFUA_1G17150 AFUA_1G17240 AFUA_1G17…
4.05e-16	159	767	1.94022	Regulation of primary metabolic process	http://amigo.geneontology.org/amigo/term/GO:0080090	AFUA_1G00150 AFUA_1G00580 AFUA_1G01240 AFUA_1G01340 AFUA_1G01590 AFUA_1G03070 AFUA_1G03840 AFUA_1G03860 AFUA_1G04110 AFUA_1G04190 AFUA_1G04590 AFUA_1G04750 AFUA_1G04950 AFUA_1G05240 AFUA_1G05370 AFUA_1G06790 AFUA_1G06900 AFUA_1G07020 AFUA_1G10580 AFUA_1G11620 AFUA_1G14360 AFUA_1G14660 AFUA_1G15550 AFUA_1G16610 AFUA_1G16780 AFUA_1G17150 AFUA_1G17240 AFUA_1G17460 AFUA_2G01910 AFUA_2G02070 AFUA_2G02…
4.01611e-15	83	299	2.5981	DNA-binding transcription factor activity, RNA polymerase II-specific	http://amigo.geneontology.org/amigo/term/GO:0000981	AFUA_1G01240 AFUA_1G01340 AFUA_1G01590 AFUA_1G03860 AFUA_1G06900 AFUA_1G10580 AFUA_1G11620 AFUA_1G14360 AFUA_1G15550 AFUA_1G17150 AFUA_1G17240 AFUA_1G17460 AFUA_2G02690 AFUA_2G03460 AFUA_2G04150 AFUA_2G08040 AFUA_2G08240 AFUA_2G16230 AFUA_2G16310 AFUA_2G17860 AFUA_2G17895 AFUA_3G01510 AFUA_3G02070 AFUA_3G02210 AFUA_3G02680 AFUA_3G02750 AFUA_3G02920 AFUA_3G06740 AFUA_3G08010 AFUA_3G08050 AFUA_3G11…
4.79785e-14	165	848	1.82111	Nucleobase-containing compound biosynthetic process	http://amigo.geneontology.org/amigo/term/GO:0034654	AFUA_1G00580 AFUA_1G01240 AFUA_1G01340 AFUA_1G01590 AFUA_1G02070 AFUA_1G03070 AFUA_1G03840 AFUA_1G03860 AFUA_1G04110 AFUA_1G04520 AFUA_1G04590 AFUA_1G04950 AFUA_1G05240 AFUA_1G05260 AFUA_1G05370 AFUA_1G06210 AFUA_1G06900 AFUA_1G07020 AFUA_1G10580 AFUA_1G11620 AFUA_1G13900 AFUA_1G14360 AFUA_1G14660 AFUA_1G15550 AFUA_1G15830 AFUA_1G16610 AFUA_1G16780 AFUA_1G17150 AFUA_1G17240 AFUA_1G17460 AFUA_2G02…
2.41479e-13	189	1038	1.70417	Organic cyclic compound biosynthetic process	http://amigo.geneontology.org/amigo/term/GO:1901362	AFUA_1G00580 AFUA_1G01240 AFUA_1G01340 AFUA_1G01590 AFUA_1G02070 AFUA_1G03070 AFUA_1G03840 AFUA_1G03860 AFUA_1G04110 AFUA_1G04520 AFUA_1G04590 AFUA_1G04720 AFUA_1G04950 AFUA_1G05240 AFUA_1G05260 AFUA_1G05370 AFUA_1G06210 AFUA_1G06900 AFUA_1G06940 AFUA_1G07020 AFUA_1G10580 AFUA_1G11230 AFUA_1G11620 AFUA_1G13900 AFUA_1G14360 AFUA_1G14660 AFUA_1G15550 AFUA_1G15830 AFUA_1G16610 AFUA_1G16780 AFUA_1G17…
3.47905e-13	173	924	1.75236	Aromatic compound biosynthetic process	http://amigo.geneontology.org/amigo/term/GO:0019438	AFUA_1G00580 AFUA_1G01240 AFUA_1G01340 AFUA_1G01590 AFUA_1G02070 AFUA_1G03070 AFUA_1G03840 AFUA_1G03860 AFUA_1G04110 AFUA_1G04520 AFUA_1G04590 AFUA_1G04950 AFUA_1G05240 AFUA_1G05260 AFUA_1G05370 AFUA_1G06210 AFUA_1G06900 AFUA_1G06940 AFUA_1G07020 AFUA_1G10580 AFUA_1G11620 AFUA_1G13900 AFUA_1G14360 AFUA_1G14660 AFUA_1G15550 AFUA_1G15830 AFUA_1G16610 AFUA_1G16780 AFUA_1G17150 AFUA_1G17240 AFUA_1G17…
3.65356e-13	133	642	1.93894	DNA binding	http://amigo.geneontology.org/amigo/term/GO:0003677	AFUA_1G00580 AFUA_1G01240 AFUA_1G01340 AFUA_1G01590 AFUA_1G03840 AFUA_1G03860 AFUA_1G04110 AFUA_1G04520 AFUA_1G05240 AFUA_1G05370 AFUA_1G05550 AFUA_1G06900 AFUA_1G07560 AFUA_1G07590 AFUA_1G10230 AFUA_1G10580 AFUA_1G10720 AFUA_1G11620 AFUA_1G13060 AFUA_1G13900 AFUA_1G14360 AFUA_1G15120 AFUA_1G15550 AFUA_1G17150 AFUA_1G17240 AFUA_1G17460 AFUA_2G02660 AFUA_2G02690 AFUA_2G03460 AFUA_2G04150 AFUA_2G05…
4.0588e-13	176	948	1.73761	Heterocycle biosynthetic process	http://amigo.geneontology.org/amigo/term/GO:0018130	AFUA_1G00580 AFUA_1G01240 AFUA_1G01340 AFUA_1G01590 AFUA_1G02070 AFUA_1G03070 AFUA_1G03840 AFUA_1G03860 AFUA_1G04110 AFUA_1G04520 AFUA_1G04590 AFUA_1G04950 AFUA_1G05240 AFUA_1G05260 AFUA_1G05370 AFUA_1G06210 AFUA_1G06900 AFUA_1G07020 AFUA_1G10580 AFUA_1G11620 AFUA_1G13900 AFUA_1G14360 AFUA_1G14660 AFUA_1G15550 AFUA_1G15830 AFUA_1G16610 AFUA_1G16780 AFUA_1G17150 AFUA_1G17240 AFUA_1G17460 AFUA_2G02…
5.04203e-12	277	1765	1.46887	Nucleus	http://amigo.geneontology.org/amigo/term/GO:0005634	AFUA_1G00580 AFUA_1G01240 AFUA_1G01340 AFUA_1G01590 AFUA_1G02160 AFUA_1G03070 AFUA_1G03840 AFUA_1G03860 AFUA_1G04110 AFUA_1G04190 AFUA_1G04520 AFUA_1G04590 AFUA_1G04750 AFUA_1G04950 AFUA_1G05240 AFUA_1G05370 AFUA_1G05430 AFUA_1G05550 AFUA_1G06790 AFUA_1G06900 AFUA_1G06920 AFUA_1G07020 AFUA_1G07160 AFUA_1G07590 AFUA_1G10230 AFUA_1G10580 AFUA_1G10720 AFUA_1G11620 AFUA_1G12332 AFUA_1G12670 AFUA_1G13…
1.26806e-11	68	253	2.51557	Host cellular component	http://amigo.geneontology.org/amigo/term/GO:0018995	AFUA_1G01240 AFUA_1G01340 AFUA_1G01590 AFUA_1G03860 AFUA_1G07020 AFUA_1G11620 AFUA_1G13900 AFUA_1G14360 AFUA_1G17150 AFUA_1G17460 AFUA_2G02070 AFUA_2G02690 AFUA_2G03460 AFUA_2G04150 AFUA_2G08040 AFUA_2G08240 AFUA_2G16150 AFUA_2G16310 AFUA_2G17860 AFUA_3G01510 AFUA_3G02210 AFUA_3G02680 AFUA_3G02750 AFUA_3G02920 AFUA_3G06740 AFUA_3G08050 AFUA_3G10070 AFUA_3G14840 AFUA_4G01392 AFUA_4G03310 AFUA_4G03…
1.26806e-11	68	253	2.51557	Host cell part	http://amigo.geneontology.org/amigo/term/GO:0033643	AFUA_1G01240 AFUA_1G01340 AFUA_1G01590 AFUA_1G03860 AFUA_1G07020 AFUA_1G11620 AFUA_1G13900 AFUA_1G14360 AFUA_1G17150 AFUA_1G17460 AFUA_2G02070 AFUA_2G02690 AFUA_2G03460 AFUA_2G04150 AFUA_2G08040 AFUA_2G08240 AFUA_2G16150 AFUA_2G16310 AFUA_2G17860 AFUA_3G01510 AFUA_3G02210 AFUA_3G02680 AFUA_3G02750 AFUA_3G02920 AFUA_3G06740 AFUA_3G08050 AFUA_3G10070 AFUA_3G14840 AFUA_4G01392 AFUA_4G03310 AFUA_4G03…
1.26806e-11	68	253	2.51557	Host intracellular part	http://amigo.geneontology.org/amigo/term/GO:0033646	AFUA_1G01240 AFUA_1G01340 AFUA_1G01590 AFUA_1G03860 AFUA_1G07020 AFUA_1G11620 AFUA_1G13900 AFUA_1G14360 AFUA_1G17150 AFUA_1G17460 AFUA_2G02070 AFUA_2G02690 AFUA_2G03460 AFUA_2G04150 AFUA_2G08040 AFUA_2G08240 AFUA_2G16150 AFUA_2G16310 AFUA_2G17860 AFUA_3G01510 AFUA_3G02210 AFUA_3G02680 AFUA_3G02750 AFUA_3G02920 AFUA_3G06740 AFUA_3G08050 AFUA_3G10070 AFUA_3G14840 AFUA_4G01392 AFUA_4G03310 AFUA_4G03…
1.26806e-11	68	253	2.51557	Host intracellular organelle	http://amigo.geneontology.org/amigo/term/GO:0033647	AFUA_1G01240 AFUA_1G01340 AFUA_1G01590 AFUA_1G03860 AFUA_1G07020 AFUA_1G11620 AFUA_1G13900 AFUA_1G14360 AFUA_1G17150 AFUA_1G17460 AFUA_2G02070 AFUA_2G02690 AFUA_2G03460 AFUA_2G04150 AFUA_2G08040 AFUA_2G08240 AFUA_2G16150 AFUA_2G16310 AFUA_2G17860 AFUA_3G01510 AFUA_3G02210 AFUA_3G02680 AFUA_3G02750 AFUA_3G02920 AFUA_3G06740 AFUA_3G08050 AFUA_3G10070 AFUA_3G14840 AFUA_4G01392 AFUA_4G03310 AFUA_4G03…
1.26806e-11	68	253	2.51557	Host intracellular membrane-bounded organelle	http://amigo.geneontology.org/amigo/term/GO:0033648	AFUA_1G01240 AFUA_1G01340 AFUA_1G01590 AFUA_1G03860 AFUA_1G07020 AFUA_1G11620 AFUA_1G13900 AFUA_1G14360 AFUA_1G17150 AFUA_1G17460 AFUA_2G02070 AFUA_2G02690 AFUA_2G03460 AFUA_2G04150 AFUA_2G08040 AFUA_2G08240 AFUA_2G16150 AFUA_2G16310 AFUA_2G17860 AFUA_3G01510 AFUA_3G02210 AFUA_3G02680 AFUA_3G02750 AFUA_3G02920 AFUA_3G06740 AFUA_3G08050 AFUA_3G10070 AFUA_3G14840 AFUA_4G01392 AFUA_4G03310 AFUA_4G03…
1.26806e-11	68	253	2.51557	Host cell nucleus	http://amigo.geneontology.org/amigo/term/GO:0042025	AFUA_1G01240 AFUA_1G01340 AFUA_1G01590 AFUA_1G03860 AFUA_1G07020 AFUA_1G11620 AFUA_1G13900 AFUA_1G14360 AFUA_1G17150 AFUA_1G17460 AFUA_2G02070 AFUA_2G02690 AFUA_2G03460 AFUA_2G04150 AFUA_2G08040 AFUA_2G08240 AFUA_2G16150 AFUA_2G16310 AFUA_2G17860 AFUA_3G01510 AFUA_3G02210 AFUA_3G02680 AFUA_3G02750 AFUA_3G02920 AFUA_3G06740 AFUA_3G08050 AFUA_3G10070 AFUA_3G14840 AFUA_4G01392 AFUA_4G03310 AFUA_4G03…
1.26806e-11	68	253	2.51557	Host intracellular region	http://amigo.geneontology.org/amigo/term/GO:0043656	AFUA_1G01240 AFUA_1G01340 AFUA_1G01590 AFUA_1G03860 AFUA_1G07020 AFUA_1G11620 AFUA_1G13900 AFUA_1G14360 AFUA_1G17150 AFUA_1G17460 AFUA_2G02070 AFUA_2G02690 AFUA_2G03460 AFUA_2G04150 AFUA_2G08040 AFUA_2G08240 AFUA_2G16150 AFUA_2G16310 AFUA_2G17860 AFUA_3G01510 AFUA_3G02210 AFUA_3G02680 AFUA_3G02750 AFUA_3G02920 AFUA_3G06740 AFUA_3G08050 AFUA_3G10070 AFUA_3G14840 AFUA_4G01392 AFUA_4G03310 AFUA_4G03…
1.26806e-11	68	253	2.51557	Host cell	http://amigo.geneontology.org/amigo/term/GO:0043657	AFUA_1G01240 AFUA_1G01340 AFUA_1G01590 AFUA_1G03860 AFUA_1G07020 AFUA_1G11620 AFUA_1G13900 AFUA_1G14360 AFUA_1G17150 AFUA_1G17460 AFUA_2G02070 AFUA_2G02690 AFUA_2G03460 AFUA_2G04150 AFUA_2G08040 AFUA_2G08240 AFUA_2G16150 AFUA_2G16310 AFUA_2G17860 AFUA_3G01510 AFUA_3G02210 AFUA_3G02680 AFUA_3G02750 AFUA_3G02920 AFUA_3G06740 AFUA_3G08050 AFUA_3G10070 AFUA_3G14840 AFUA_4G01392 AFUA_4G03310 AFUA_4G03…
5.449e-11	76	308	2.30947	Cell communication	http://amigo.geneontology.org/amigo/term/GO:0007154	AFUA_1G04340 AFUA_1G04950 AFUA_1G05230 AFUA_1G05240 AFUA_1G05370 AFUA_1G06920 AFUA_1G10720 AFUA_1G10940 AFUA_1G12680 AFUA_1G13140 AFUA_1G14810 AFUA_1G15050 AFUA_1G16780 AFUA_1G17240 AFUA_1G17270 AFUA_2G01000 AFUA_2G01910 AFUA_2G03560 AFUA_2G03640 AFUA_2G03710 AFUA_2G04140 AFUA_2G05080 AFUA_2G07770 AFUA_2G08780 AFUA_2G09000 AFUA_2G10270 AFUA_2G10460 AFUA_2G12200 AFUA_2G13140 AFUA_2G15010 AFUA_2G15…
6.73699e-11	95	429	2.0726	Zinc ion binding	http://amigo.geneontology.org/amigo/term/GO:0008270	AFUA_1G01240 AFUA_1G01340 AFUA_1G01590 AFUA_1G01780 AFUA_1G03860 AFUA_1G04110 AFUA_1G05240 AFUA_1G11620 AFUA_1G13060 AFUA_1G13900 AFUA_1G14360 AFUA_1G17150 AFUA_1G17240 AFUA_1G17460 AFUA_2G02690 AFUA_2G03460 AFUA_2G04150 AFUA_2G05180 AFUA_2G05360 AFUA_2G08040 AFUA_2G08240 AFUA_2G16230 AFUA_2G16310 AFUA_2G17860 AFUA_2G17895 AFUA_3G01510 AFUA_3G02070 AFUA_3G02210 AFUA_3G02680 AFUA_3G02750 AFUA_3G02…
2.08219e-09	196	1197	1.53254	Cellular macromolecule biosynthetic process	http://amigo.geneontology.org/amigo/term/GO:0034645	AFUA_1G00580 AFUA_1G01240 AFUA_1G01340 AFUA_1G01590 AFUA_1G03070 AFUA_1G03840 AFUA_1G03860 AFUA_1G04110 AFUA_1G04190 AFUA_1G04520 AFUA_1G04590 AFUA_1G04950 AFUA_1G05200 AFUA_1G05240 AFUA_1G05260 AFUA_1G05370 AFUA_1G06900 AFUA_1G07020 AFUA_1G10580 AFUA_1G10720 AFUA_1G11620 AFUA_1G12130 AFUA_1G13870 AFUA_1G13900 AFUA_1G14360 AFUA_1G14660 AFUA_1G15550 AFUA_1G16610 AFUA_1G16780 AFUA_1G17150 AFUA_1G17…
2.25045e-09	198	1214	1.52649	Macromolecule biosynthetic process	http://amigo.geneontology.org/amigo/term/GO:0009059	AFUA_1G00580 AFUA_1G01240 AFUA_1G01340 AFUA_1G01590 AFUA_1G03070 AFUA_1G03840 AFUA_1G03860 AFUA_1G04110 AFUA_1G04190 AFUA_1G04520 AFUA_1G04590 AFUA_1G04950 AFUA_1G05200 AFUA_1G05240 AFUA_1G05260 AFUA_1G05370 AFUA_1G06210 AFUA_1G06900 AFUA_1G07020 AFUA_1G10580 AFUA_1G10720 AFUA_1G11620 AFUA_1G12130 AFUA_1G13870 AFUA_1G13900 AFUA_1G14360 AFUA_1G14660 AFUA_1G15550 AFUA_1G16610 AFUA_1G16780 AFUA_1G17…
2.76161e-09	64	258	2.32171	Signaling	http://amigo.geneontology.org/amigo/term/GO:0023052	AFUA_1G04340 AFUA_1G04950 AFUA_1G05230 AFUA_1G05240 AFUA_1G06920 AFUA_1G10720 AFUA_1G10940 AFUA_1G12680 AFUA_1G13140 AFUA_1G14810 AFUA_1G15050 AFUA_2G01000 AFUA_2G01910 AFUA_2G03560 AFUA_2G03640 AFUA_2G03710 AFUA_2G04140 AFUA_2G05080 AFUA_2G07770 AFUA_2G08780 AFUA_2G09000 AFUA_2G10270 AFUA_2G10460 AFUA_2G12200 AFUA_2G13140 AFUA_2G15010 AFUA_2G15050 AFUA_2G16240 AFUA_2G16520 AFUA_3G05630 AFUA_3G06…
2.76161e-09	64	258	2.32171	Signal transduction	http://amigo.geneontology.org/amigo/term/GO:0007165	AFUA_1G04340 AFUA_1G04950 AFUA_1G05230 AFUA_1G05240 AFUA_1G06920 AFUA_1G10720 AFUA_1G10940 AFUA_1G12680 AFUA_1G13140 AFUA_1G14810 AFUA_1G15050 AFUA_2G01000 AFUA_2G01910 AFUA_2G03560 AFUA_2G03640 AFUA_2G03710 AFUA_2G04140 AFUA_2G05080 AFUA_2G07770 AFUA_2G08780 AFUA_2G09000 AFUA_2G10270 AFUA_2G10460 AFUA_2G12200 AFUA_2G13140 AFUA_2G15010 AFUA_2G15050 AFUA_2G16240 AFUA_2G16520 AFUA_3G05630 AFUA_3G06…
2.81754e-08	49	182	2.51984	Protein phosphorylation	http://amigo.geneontology.org/amigo/term/GO:0006468	AFUA_1G04750 AFUA_1G06920 AFUA_1G07020 AFUA_1G10940 AFUA_1G14810 AFUA_1G16780 AFUA_2G01520 AFUA_2G01910 AFUA_2G03560 AFUA_2G04770 AFUA_2G07690 AFUA_2G10270 AFUA_2G11730 AFUA_2G11900 AFUA_2G12200 AFUA_2G13140 AFUA_2G13640 AFUA_2G14100 AFUA_2G14650 AFUA_2G15010 AFUA_2G16150 AFUA_3G10070 AFUA_3G10530 AFUA_3G11080 AFUA_3G12550 AFUA_3G12670 AFUA_3G13210 AFUA_4G06150 AFUA_4G11890 AFUA_4G13720 AFUA_5G02…
4.10865e-08	268	1829	1.37142	Cellular biosynthetic process	http://amigo.geneontology.org/amigo/term/GO:0044249	AFUA_1G00580 AFUA_1G01240 AFUA_1G01340 AFUA_1G01590 AFUA_1G02070 AFUA_1G03070 AFUA_1G03840 AFUA_1G03860 AFUA_1G04110 AFUA_1G04190 AFUA_1G04520 AFUA_1G04590 AFUA_1G04720 AFUA_1G04950 AFUA_1G05200 AFUA_1G05240 AFUA_1G05260 AFUA_1G05370 AFUA_1G06210 AFUA_1G06900 AFUA_1G06940 AFUA_1G07020 AFUA_1G07380 AFUA_1G09470 AFUA_1G10380 AFUA_1G10580 AFUA_1G10720 AFUA_1G11230 AFUA_1G11620 AFUA_1G11630 AFUA_1G12…
8.4959e-08	185	1161	1.49138	RNA metabolic process	http://amigo.geneontology.org/amigo/term/GO:0016070	AFUA_1G00580 AFUA_1G01240 AFUA_1G01340 AFUA_1G01590 AFUA_1G02160 AFUA_1G03070 AFUA_1G03840 AFUA_1G03860 AFUA_1G04110 AFUA_1G04190 AFUA_1G04520 AFUA_1G04590 AFUA_1G04950 AFUA_1G05240 AFUA_1G05260 AFUA_1G05370 AFUA_1G05430 AFUA_1G06900 AFUA_1G07020 AFUA_1G10580 AFUA_1G11420 AFUA_1G11620 AFUA_1G13060 AFUA_1G13880 AFUA_1G13900 AFUA_1G14360 AFUA_1G14660 AFUA_1G15550 AFUA_1G16610 AFUA_1G16780 AFUA_1G17…
1.06201e-07	271	1871	1.35564	Organic substance biosynthetic process	http://amigo.geneontology.org/amigo/term/GO:1901576	AFUA_1G00580 AFUA_1G01240 AFUA_1G01340 AFUA_1G01590 AFUA_1G02070 AFUA_1G03070 AFUA_1G03840 AFUA_1G03860 AFUA_1G04110 AFUA_1G04190 AFUA_1G04520 AFUA_1G04590 AFUA_1G04720 AFUA_1G04950 AFUA_1G05200 AFUA_1G05240 AFUA_1G05260 AFUA_1G05370 AFUA_1G06210 AFUA_1G06900 AFUA_1G06940 AFUA_1G07020 AFUA_1G07380 AFUA_1G09470 AFUA_1G10380 AFUA_1G10580 AFUA_1G10720 AFUA_1G11230 AFUA_1G11620 AFUA_1G11630 AFUA_1G12…
4.69317e-07	50	203	2.30527	Intracellular signal transduction	http://amigo.geneontology.org/amigo/term/GO:0035556	AFUA_1G04340 AFUA_1G04950 AFUA_1G05230 AFUA_1G05240 AFUA_1G06920 AFUA_1G10720 AFUA_1G10940 AFUA_1G14810 AFUA_1G15050 AFUA_2G01000 AFUA_2G01910 AFUA_2G03560 AFUA_2G03710 AFUA_2G04140 AFUA_2G05080 AFUA_2G07770 AFUA_2G08780 AFUA_2G09000 AFUA_2G10270 AFUA_2G10460 AFUA_2G12200 AFUA_2G13140 AFUA_2G15010 AFUA_2G16240 AFUA_2G16520 AFUA_3G05630 AFUA_3G06300 AFUA_3G06690 AFUA_3G07940 AFUA_3G10530 AFUA_3G12…
9.24143e-07	107	595	1.68312	Transition metal ion binding	http://amigo.geneontology.org/amigo/term/GO:0046914	AFUA_1G01240 AFUA_1G01340 AFUA_1G01590 AFUA_1G01780 AFUA_1G03860 AFUA_1G04110 AFUA_1G05240 AFUA_1G07380 AFUA_1G11620 AFUA_1G13060 AFUA_1G13220 AFUA_1G13900 AFUA_1G14360 AFUA_1G15670 AFUA_1G17150 AFUA_1G17240 AFUA_1G17460 AFUA_2G02690 AFUA_2G03460 AFUA_2G04150 AFUA_2G05180 AFUA_2G05360 AFUA_2G08040 AFUA_2G08240 AFUA_2G10230 AFUA_2G16230 AFUA_2G16310 AFUA_2G17530 AFUA_2G17540 AFUA_2G17860 AFUA_2G17…
9.24143e-07	274	1936	1.32463	Biosynthetic process	http://amigo.geneontology.org/amigo/term/GO:0009058	AFUA_1G00580 AFUA_1G01240 AFUA_1G01340 AFUA_1G01590 AFUA_1G02070 AFUA_1G03070 AFUA_1G03840 AFUA_1G03860 AFUA_1G04110 AFUA_1G04190 AFUA_1G04520 AFUA_1G04590 AFUA_1G04720 AFUA_1G04950 AFUA_1G05200 AFUA_1G05240 AFUA_1G05260 AFUA_1G05370 AFUA_1G06210 AFUA_1G06900 AFUA_1G06940 AFUA_1G07020 AFUA_1G07380 AFUA_1G09470 AFUA_1G10380 AFUA_1G10580 AFUA_1G10720 AFUA_1G11230 AFUA_1G11620 AFUA_1G11630 AFUA_1G12…
1.0338e-06	43	166	2.42443	Cytoskeleton	http://amigo.geneontology.org/amigo/term/GO:0005856	AFUA_1G02540 AFUA_1G04950 AFUA_1G08850 AFUA_1G11450 AFUA_1G11920 AFUA_1G12670 AFUA_1G12820 AFUA_2G01520 AFUA_2G03640 AFUA_2G03710 AFUA_2G05080 AFUA_2G08690 AFUA_2G13450 AFUA_2G13640 AFUA_2G14280 AFUA_2G15060 AFUA_3G05720 AFUA_3G06300 AFUA_3G06690 AFUA_3G07015 AFUA_3G09370 AFUA_3G10250 AFUA_3G12250 AFUA_4G07700 AFUA_4G11602 AFUA_4G13720 AFUA_5G08540 AFUA_5G09360 AFUA_5G09710 AFUA_5G11810 AFUA_5G13…
1.2566e-06	39	144	2.53484	Protein kinase activity	http://amigo.geneontology.org/amigo/term/GO:0004672	AFUA_1G06920 AFUA_1G10940 AFUA_1G14810 AFUA_1G16780 AFUA_2G01520 AFUA_2G03560 AFUA_2G07690 AFUA_2G10270 AFUA_2G11730 AFUA_2G11900 AFUA_2G12200 AFUA_2G13140 AFUA_2G13640 AFUA_2G14650 AFUA_2G15010 AFUA_3G10530 AFUA_3G11080 AFUA_3G12550 AFUA_3G12670 AFUA_3G13210 AFUA_4G06150 AFUA_4G11890 AFUA_4G13720 AFUA_5G02570 AFUA_5G03160 AFUA_5G05900 AFUA_5G05980 AFUA_5G06420 AFUA_5G06750 AFUA_5G11520 AFUA_6G02…
1.52499e-06	195	1286	1.4192	Cellular nitrogen compound biosynthetic process	http://amigo.geneontology.org/amigo/term/GO:0044271	AFUA_1G00580 AFUA_1G01240 AFUA_1G01340 AFUA_1G01590 AFUA_1G02070 AFUA_1G03070 AFUA_1G03840 AFUA_1G03860 AFUA_1G04110 AFUA_1G04190 AFUA_1G04520 AFUA_1G04590 AFUA_1G04950 AFUA_1G05200 AFUA_1G05240 AFUA_1G05260 AFUA_1G05370 AFUA_1G06210 AFUA_1G06900 AFUA_1G07020 AFUA_1G10580 AFUA_1G11620 AFUA_1G12130 AFUA_1G13900 AFUA_1G14360 AFUA_1G14660 AFUA_1G15550 AFUA_1G15830 AFUA_1G16610 AFUA_1G16780 AFUA_1G17…
2.41268e-06	179	1164	1.43929	Nucleic acid binding	http://amigo.geneontology.org/amigo/term/GO:0003676	AFUA_1G00580 AFUA_1G01240 AFUA_1G01340 AFUA_1G01590 AFUA_1G03070 AFUA_1G03840 AFUA_1G03860 AFUA_1G04110 AFUA_1G04190 AFUA_1G04520 AFUA_1G05200 AFUA_1G05240 AFUA_1G05260 AFUA_1G05370 AFUA_1G05550 AFUA_1G06900 AFUA_1G07560 AFUA_1G07590 AFUA_1G10230 AFUA_1G10580 AFUA_1G10720 AFUA_1G11420 AFUA_1G11620 AFUA_1G12130 AFUA_1G13060 AFUA_1G13880 AFUA_1G13900 AFUA_1G14360 AFUA_1G15120 AFUA_1G15550 AFUA_1G17…
3.93314e-06	31	105	2.76326	Protein serine/threonine kinase activity	http://amigo.geneontology.org/amigo/term/GO:0004674	AFUA_1G06920 AFUA_1G10940 AFUA_1G14810 AFUA_1G16780 AFUA_2G01520 AFUA_2G07690 AFUA_2G10270 AFUA_2G11900 AFUA_2G12200 AFUA_2G13140 AFUA_2G13640 AFUA_2G15010 AFUA_3G10530 AFUA_3G12670 AFUA_4G11890 AFUA_4G13720 AFUA_5G02570 AFUA_5G03160 AFUA_5G05900 AFUA_5G05980 AFUA_5G06750 AFUA_5G11520 AFUA_6G02670 AFUA_6G06720 AFUA_6G06870 AFUA_6G09240 AFUA_6G12820 AFUA_7G00530 AFUA_7G04330 AFUA_8G04670 AFUA_8G04…
6.74744e-06	60	285	1.9704	Cell cycle	http://amigo.geneontology.org/amigo/term/GO:0007049	AFUA_1G00580 AFUA_1G04750 AFUA_1G04950 AFUA_1G05970 AFUA_1G06790 AFUA_1G07020 AFUA_1G07590 AFUA_1G08850 AFUA_1G10720 AFUA_1G12670 AFUA_1G12820 AFUA_1G15120 AFUA_1G16570 AFUA_2G01910 AFUA_2G03640 AFUA_2G04140 AFUA_2G05080 AFUA_2G05210 AFUA_2G07690 AFUA_2G08690 AFUA_2G11320 AFUA_2G12200 AFUA_2G13450 AFUA_2G14280 AFUA_2G15060 AFUA_2G15905 AFUA_2G16150 AFUA_2G16850 AFUA_3G05500 AFUA_3G05530 AFUA_3G05…
7.02607e-06	203	1378	1.37878	Nucleic acid metabolic process	http://amigo.geneontology.org/amigo/term/GO:0090304	AFUA_1G00580 AFUA_1G01240 AFUA_1G01340 AFUA_1G01590 AFUA_1G02160 AFUA_1G03070 AFUA_1G03840 AFUA_1G03860 AFUA_1G04110 AFUA_1G04190 AFUA_1G04520 AFUA_1G04590 AFUA_1G04950 AFUA_1G05240 AFUA_1G05260 AFUA_1G05370 AFUA_1G05430 AFUA_1G06900 AFUA_1G07020 AFUA_1G10580 AFUA_1G10720 AFUA_1G11420 AFUA_1G11620 AFUA_1G13060 AFUA_1G13880 AFUA_1G13900 AFUA_1G14360 AFUA_1G14660 AFUA_1G15120 AFUA_1G15550 AFUA_1G16…
1.41413e-05	49	219	2.09412	Phosphotransferase activity, alcohol group as acceptor	http://amigo.geneontology.org/amigo/term/GO:0016773	AFUA_1G00230 AFUA_1G06920 AFUA_1G10940 AFUA_1G14810 AFUA_1G16780 AFUA_2G01520 AFUA_2G03560 AFUA_2G05910 AFUA_2G07690 AFUA_2G10270 AFUA_2G11730 AFUA_2G11900 AFUA_2G12200 AFUA_2G13140 AFUA_2G13640 AFUA_2G14650 AFUA_2G15010 AFUA_2G15700 AFUA_3G06080 AFUA_3G07180 AFUA_3G10530 AFUA_3G11080 AFUA_3G12550 AFUA_3G12670 AFUA_3G13210 AFUA_3G13270 AFUA_4G06150 AFUA_4G07780 AFUA_4G11890 AFUA_4G13720 AFUA_5G02…
2.42614e-05	17	42	3.78833	Microtubule organizing center	http://amigo.geneontology.org/amigo/term/GO:0005815	AFUA_1G04950 AFUA_1G12670 AFUA_1G12820 AFUA_2G05080 AFUA_2G13450 AFUA_2G13640 AFUA_2G14280 AFUA_3G05720 AFUA_3G09370 AFUA_3G12250 AFUA_4G11602 AFUA_4G13720 AFUA_5G09710 AFUA_5G13560 AFUA_6G02670 AFUA_6G12980 AFUA_8G04660
3.38591e-05	25	82	2.85348	Cell cortex	http://amigo.geneontology.org/amigo/term/GO:0005938	AFUA_1G02540 AFUA_1G08850 AFUA_1G09580 AFUA_1G14810 AFUA_2G03640 AFUA_2G03710 AFUA_2G03790 AFUA_2G05080 AFUA_3G06300 AFUA_3G06690 AFUA_3G07015 AFUA_3G09900 AFUA_3G10250 AFUA_4G07700 AFUA_4G11890 AFUA_5G08040 AFUA_5G08540 AFUA_5G09360 AFUA_6G06720 AFUA_6G07470 AFUA_6G09080 AFUA_6G11010 AFUA_6G12570 AFUA_7G03870 AFUA_8G05660
5.14971e-05	17	44	3.61614	Cell division site	http://amigo.geneontology.org/amigo/term/GO:0032153	AFUA_1G04950 AFUA_1G08850 AFUA_1G12820 AFUA_2G03640 AFUA_2G03710 AFUA_3G06690 AFUA_3G07015 AFUA_3G07530 AFUA_3G10250 AFUA_4G10970 AFUA_4G11890 AFUA_4G13720 AFUA_5G08540 AFUA_5G09360 AFUA_5G13560 AFUA_6G04940 AFUA_7G04300
6.17993e-05	28	101	2.59469	Microtubule cytoskeleton	http://amigo.geneontology.org/amigo/term/GO:0015630	AFUA_1G04950 AFUA_1G08850 AFUA_1G11920 AFUA_1G12670 AFUA_1G12820 AFUA_2G05080 AFUA_2G08690 AFUA_2G13450 AFUA_2G13640 AFUA_2G14280 AFUA_2G15060 AFUA_3G05720 AFUA_3G07015 AFUA_3G09370 AFUA_3G12250 AFUA_4G11602 AFUA_4G13720 AFUA_5G08540 AFUA_5G09710 AFUA_5G11810 AFUA_5G13050 AFUA_5G13190 AFUA_5G13560 AFUA_6G02670 AFUA_6G12460 AFUA_6G12980 AFUA_6G14220 AFUA_8G04660
6.33839e-05	63	325	1.81429	Positive regulation of cellular process	http://amigo.geneontology.org/amigo/term/GO:0048522	AFUA_1G00150 AFUA_1G00580 AFUA_1G03070 AFUA_1G04590 AFUA_1G04950 AFUA_1G05370 AFUA_1G06900 AFUA_1G07020 AFUA_1G11620 AFUA_1G14660 AFUA_1G16780 AFUA_1G17240 AFUA_2G01910 AFUA_2G02070 AFUA_2G03390 AFUA_2G03710 AFUA_2G04650 AFUA_2G04770 AFUA_2G08080 AFUA_2G08240 AFUA_2G10460 AFUA_2G11190 AFUA_2G12200 AFUA_2G14100 AFUA_2G16230 AFUA_2G16810 AFUA_2G17895 AFUA_3G02070 AFUA_3G06690 AFUA_3G06740 AFUA_3G07…
7.62129e-05	102	612	1.5599	Adenyl nucleotide binding	http://amigo.geneontology.org/amigo/term/GO:0030554	AFUA_1G00230 AFUA_1G05260 AFUA_1G06920 AFUA_1G10720 AFUA_1G10940 AFUA_1G12300 AFUA_1G12690 AFUA_1G13060 AFUA_1G14330 AFUA_1G14810 AFUA_1G15050 AFUA_1G15120 AFUA_1G16440 AFUA_1G16780 AFUA_2G01320 AFUA_2G01520 AFUA_2G05650 AFUA_2G05910 AFUA_2G07690 AFUA_2G08670 AFUA_2G08850 AFUA_2G10270 AFUA_2G11730 AFUA_2G11900 AFUA_2G12200 AFUA_2G13040 AFUA_2G13140 AFUA_2G13360 AFUA_2G13640 AFUA_2G14080 AFUA_2G14…
7.66929e-05	64	334	1.79342	Positive regulation of biological process	http://amigo.geneontology.org/amigo/term/GO:0048518	AFUA_1G00150 AFUA_1G00580 AFUA_1G03070 AFUA_1G04590 AFUA_1G04950 AFUA_1G05370 AFUA_1G06900 AFUA_1G07020 AFUA_1G11620 AFUA_1G14660 AFUA_1G16780 AFUA_1G17240 AFUA_2G01910 AFUA_2G02070 AFUA_2G02780 AFUA_2G03390 AFUA_2G03710 AFUA_2G04650 AFUA_2G04770 AFUA_2G08080 AFUA_2G08240 AFUA_2G10460 AFUA_2G11190 AFUA_2G12200 AFUA_2G14100 AFUA_2G16230 AFUA_2G16810 AFUA_2G17895 AFUA_3G02070 AFUA_3G06690 AFUA_3G06…
8.76366e-05	100	599	1.56251	ATP binding	http://amigo.geneontology.org/amigo/term/GO:0005524	AFUA_1G00230 AFUA_1G05260 AFUA_1G06920 AFUA_1G10720 AFUA_1G10940 AFUA_1G12690 AFUA_1G13060 AFUA_1G14330 AFUA_1G14810 AFUA_1G15050 AFUA_1G15120 AFUA_1G16440 AFUA_1G16780 AFUA_2G01320 AFUA_2G01520 AFUA_2G05650 AFUA_2G05910 AFUA_2G07690 AFUA_2G08670 AFUA_2G08850 AFUA_2G10270 AFUA_2G11730 AFUA_2G11900 AFUA_2G12200 AFUA_2G13140 AFUA_2G13360 AFUA_2G13640 AFUA_2G14080 AFUA_2G14280 AFUA_2G14650 AFUA_2G15…
9.27782e-05	225	1614	1.30475	Nucleobase-containing compound metabolic process	http://amigo.geneontology.org/amigo/term/GO:0006139	AFUA_1G00580 AFUA_1G01240 AFUA_1G01340 AFUA_1G01590 AFUA_1G02070 AFUA_1G02160 AFUA_1G03070 AFUA_1G03840 AFUA_1G03860 AFUA_1G04110 AFUA_1G04190 AFUA_1G04520 AFUA_1G04590 AFUA_1G04950 AFUA_1G05240 AFUA_1G05260 AFUA_1G05370 AFUA_1G05430 AFUA_1G06210 AFUA_1G06900 AFUA_1G07020 AFUA_1G10130 AFUA_1G10580 AFUA_1G10720 AFUA_1G11230 AFUA_1G11420 AFUA_1G11620 AFUA_1G13060 AFUA_1G13880 AFUA_1G13900 AFUA_1G14…
9.65686e-05	167	1131	1.38198	Cation binding	http://amigo.geneontology.org/amigo/term/GO:0043169	AFUA_1G00150 AFUA_1G01240 AFUA_1G01340 AFUA_1G01590 AFUA_1G01780 AFUA_1G02070 AFUA_1G02540 AFUA_1G02640 AFUA_1G03860 AFUA_1G04110 AFUA_1G04950 AFUA_1G05230 AFUA_1G05240 AFUA_1G06210 AFUA_1G06900 AFUA_1G07380 AFUA_1G09280 AFUA_1G11620 AFUA_1G12332 AFUA_1G12680 AFUA_1G13060 AFUA_1G13220 AFUA_1G13500 AFUA_1G13900 AFUA_1G14360 AFUA_1G15670 AFUA_1G16745 AFUA_1G17150 AFUA_1G17240 AFUA_1G17270 AFUA_1G17…
0.000109088	101	610	1.54967	Adenyl ribonucleotide binding	http://amigo.geneontology.org/amigo/term/GO:0032559	AFUA_1G00230 AFUA_1G05260 AFUA_1G06920 AFUA_1G10720 AFUA_1G10940 AFUA_1G12300 AFUA_1G12690 AFUA_1G13060 AFUA_1G14330 AFUA_1G14810 AFUA_1G15050 AFUA_1G15120 AFUA_1G16440 AFUA_1G16780 AFUA_2G01320 AFUA_2G01520 AFUA_2G05650 AFUA_2G05910 AFUA_2G07690 AFUA_2G08670 AFUA_2G08850 AFUA_2G10270 AFUA_2G11730 AFUA_2G11900 AFUA_2G12200 AFUA_2G13140 AFUA_2G13360 AFUA_2G13640 AFUA_2G14080 AFUA_2G14280 AFUA_2G14…
0.000109704	24	82	2.73934	Cell division	http://amigo.geneontology.org/amigo/term/GO:0051301	AFUA_1G04950 AFUA_1G08850 AFUA_1G12670 AFUA_1G16570 AFUA_1G16780 AFUA_2G03640 AFUA_2G05210 AFUA_2G14080 AFUA_2G16240 AFUA_2G16850 AFUA_3G05530 AFUA_3G06690 AFUA_3G07015 AFUA_3G08260 AFUA_3G10250 AFUA_3G12250 AFUA_4G10970 AFUA_4G11890 AFUA_5G04140 AFUA_5G08540 AFUA_5G13560 AFUA_6G04940 AFUA_6G12460 AFUA_6G13030
0.000112413	147	972	1.41547	Protein binding	http://amigo.geneontology.org/amigo/term/GO:0005515	AFUA_1G00150 AFUA_1G02540 AFUA_1G03030 AFUA_1G03070 AFUA_1G03840 AFUA_1G04340 AFUA_1G05240 AFUA_1G05900 AFUA_1G05970 AFUA_1G06930 AFUA_1G07540 AFUA_1G09670 AFUA_1G09820 AFUA_1G09870 AFUA_1G11230 AFUA_1G11920 AFUA_1G12230 AFUA_1G12550 AFUA_1G12820 AFUA_1G13140 AFUA_1G13610 AFUA_1G13690 AFUA_1G14050 AFUA_1G14510 AFUA_1G16680 AFUA_2G01670 AFUA_2G01820 AFUA_2G02860 AFUA_2G03360 AFUA_2G03440 AFUA_2G03…
0.000116879	165	1119	1.38007	Metal ion binding	http://amigo.geneontology.org/amigo/term/GO:0046872	AFUA_1G00150 AFUA_1G01240 AFUA_1G01340 AFUA_1G01590 AFUA_1G01780 AFUA_1G02070 AFUA_1G02540 AFUA_1G02640 AFUA_1G03860 AFUA_1G04110 AFUA_1G04950 AFUA_1G05230 AFUA_1G05240 AFUA_1G06210 AFUA_1G06900 AFUA_1G07380 AFUA_1G09280 AFUA_1G11620 AFUA_1G12332 AFUA_1G12680 AFUA_1G13060 AFUA_1G13220 AFUA_1G13500 AFUA_1G13900 AFUA_1G14360 AFUA_1G15670 AFUA_1G16745 AFUA_1G17150 AFUA_1G17240 AFUA_1G17270 AFUA_1G17…
0.000116988	237	1723	1.28739	Heterocycle metabolic process	http://amigo.geneontology.org/amigo/term/GO:0046483	AFUA_1G00580 AFUA_1G01240 AFUA_1G01340 AFUA_1G01590 AFUA_1G02070 AFUA_1G02160 AFUA_1G03070 AFUA_1G03840 AFUA_1G03860 AFUA_1G04110 AFUA_1G04190 AFUA_1G04520 AFUA_1G04590 AFUA_1G04950 AFUA_1G05240 AFUA_1G05260 AFUA_1G05370 AFUA_1G05430 AFUA_1G06210 AFUA_1G06900 AFUA_1G07020 AFUA_1G10130 AFUA_1G10580 AFUA_1G10720 AFUA_1G11230 AFUA_1G11420 AFUA_1G11620 AFUA_1G13060 AFUA_1G13880 AFUA_1G13900 AFUA_1G14…
0.000124248	48	230	1.95327	Cell cycle process	http://amigo.geneontology.org/amigo/term/GO:0022402	AFUA_1G04950 AFUA_1G05970 AFUA_1G06790 AFUA_1G07590 AFUA_1G08850 AFUA_1G10720 AFUA_1G12670 AFUA_1G12820 AFUA_1G15120 AFUA_1G16570 AFUA_2G01910 AFUA_2G03640 AFUA_2G04140 AFUA_2G05080 AFUA_2G08690 AFUA_2G11320 AFUA_2G13450 AFUA_2G14280 AFUA_2G15060 AFUA_2G15905 AFUA_2G16150 AFUA_2G16850 AFUA_3G05500 AFUA_3G05530 AFUA_3G05720 AFUA_3G07015 AFUA_3G08260 AFUA_3G10250 AFUA_3G10530 AFUA_3G12250 AFUA_4G10…
0.000129412	203	1437	1.32217	Gene expression	http://amigo.geneontology.org/amigo/term/GO:0010467	AFUA_1G00580 AFUA_1G01240 AFUA_1G01340 AFUA_1G01590 AFUA_1G02160 AFUA_1G03070 AFUA_1G03840 AFUA_1G03860 AFUA_1G04110 AFUA_1G04190 AFUA_1G04520 AFUA_1G04590 AFUA_1G04950 AFUA_1G05200 AFUA_1G05240 AFUA_1G05370 AFUA_1G05430 AFUA_1G06790 AFUA_1G06900 AFUA_1G07020 AFUA_1G10580 AFUA_1G11420 AFUA_1G11620 AFUA_1G12130 AFUA_1G13060 AFUA_1G13900 AFUA_1G14360 AFUA_1G14660 AFUA_1G15550 AFUA_1G16610 AFUA_1G16…
0.000133995	38	166	2.14252	Sequence-specific DNA binding	http://amigo.geneontology.org/amigo/term/GO:0043565	AFUA_1G03840 AFUA_1G04110 AFUA_1G05370 AFUA_1G06900 AFUA_1G07590 AFUA_1G10230 AFUA_1G10580 AFUA_1G10720 AFUA_1G15550 AFUA_1G17240 AFUA_2G03460 AFUA_2G08240 AFUA_2G10880 AFUA_2G16230 AFUA_2G17895 AFUA_3G02070 AFUA_3G05780 AFUA_3G06740 AFUA_3G07670 AFUA_3G08010 AFUA_3G10280 AFUA_3G11250 AFUA_3G11970 AFUA_3G12160 AFUA_4G07090 AFUA_4G10120 AFUA_4G10220 AFUA_4G12470 AFUA_4G12680 AFUA_5G01900 AFUA_5G05…
0.000258006	59	312	1.76989	Phosphorylation	http://amigo.geneontology.org/amigo/term/GO:0016310	AFUA_1G04750 AFUA_1G06920 AFUA_1G07020 AFUA_1G09170 AFUA_1G10940 AFUA_1G14810 AFUA_1G16780 AFUA_2G01520 AFUA_2G01910 AFUA_2G03560 AFUA_2G04770 AFUA_2G05910 AFUA_2G07690 AFUA_2G10270 AFUA_2G10460 AFUA_2G11730 AFUA_2G11900 AFUA_2G12200 AFUA_2G13140 AFUA_2G13640 AFUA_2G14100 AFUA_2G14650 AFUA_2G15010 AFUA_2G15700 AFUA_2G16150 AFUA_3G06080 AFUA_3G07180 AFUA_3G10070 AFUA_3G10530 AFUA_3G11080 AFUA_3G12…
0.000269361	247	1829	1.26396	Organic cyclic compound metabolic process	http://amigo.geneontology.org/amigo/term/GO:1901360	AFUA_1G00580 AFUA_1G01240 AFUA_1G01340 AFUA_1G01590 AFUA_1G02070 AFUA_1G02160 AFUA_1G03070 AFUA_1G03840 AFUA_1G03860 AFUA_1G04110 AFUA_1G04190 AFUA_1G04520 AFUA_1G04590 AFUA_1G04720 AFUA_1G04950 AFUA_1G05240 AFUA_1G05260 AFUA_1G05370 AFUA_1G05430 AFUA_1G06210 AFUA_1G06900 AFUA_1G06940 AFUA_1G07020 AFUA_1G10130 AFUA_1G10580 AFUA_1G10720 AFUA_1G11230 AFUA_1G11420 AFUA_1G11620 AFUA_1G13060 AFUA_1G13…
0.000392659	113	723	1.46281	Purine nucleotide binding	http://amigo.geneontology.org/amigo/term/GO:0017076	AFUA_1G00230 AFUA_1G05260 AFUA_1G06920 AFUA_1G08850 AFUA_1G10720 AFUA_1G10940 AFUA_1G12300 AFUA_1G12690 AFUA_1G13060 AFUA_1G13140 AFUA_1G14330 AFUA_1G14810 AFUA_1G15050 AFUA_1G15120 AFUA_1G16440 AFUA_1G16780 AFUA_2G01320 AFUA_2G01520 AFUA_2G05650 AFUA_2G05910 AFUA_2G07690 AFUA_2G07770 AFUA_2G08470 AFUA_2G08670 AFUA_2G08850 AFUA_2G10270 AFUA_2G11510 AFUA_2G11730 AFUA_2G11900 AFUA_2G12200 AFUA_2G13…
0.000392659	234	1726	1.26889	Cellular aromatic compound metabolic process	http://amigo.geneontology.org/amigo/term/GO:0006725	AFUA_1G00580 AFUA_1G01240 AFUA_1G01340 AFUA_1G01590 AFUA_1G02070 AFUA_1G02160 AFUA_1G03070 AFUA_1G03840 AFUA_1G03860 AFUA_1G04110 AFUA_1G04190 AFUA_1G04520 AFUA_1G04590 AFUA_1G04950 AFUA_1G05240 AFUA_1G05260 AFUA_1G05370 AFUA_1G05430 AFUA_1G06210 AFUA_1G06900 AFUA_1G06940 AFUA_1G07020 AFUA_1G10130 AFUA_1G10580 AFUA_1G10720 AFUA_1G11230 AFUA_1G11420 AFUA_1G11620 AFUA_1G13060 AFUA_1G13880 AFUA_1G13…
0.000429255	111	709	1.4653	Purine ribonucleoside triphosphate binding	http://amigo.geneontology.org/amigo/term/GO:0035639	AFUA_1G00230 AFUA_1G05260 AFUA_1G06920 AFUA_1G08850 AFUA_1G10720 AFUA_1G10940 AFUA_1G12690 AFUA_1G13060 AFUA_1G13140 AFUA_1G14330 AFUA_1G14810 AFUA_1G15050 AFUA_1G15120 AFUA_1G16440 AFUA_1G16780 AFUA_2G01320 AFUA_2G01520 AFUA_2G05650 AFUA_2G05910 AFUA_2G07690 AFUA_2G07770 AFUA_2G08470 AFUA_2G08670 AFUA_2G08850 AFUA_2G10270 AFUA_2G11510 AFUA_2G11730 AFUA_2G11900 AFUA_2G12200 AFUA_2G13140 AFUA_2G13…
0.000500901	51	263	1.81494	Positive regulation of cellular metabolic process	http://amigo.geneontology.org/amigo/term/GO:0031325	AFUA_1G00150 AFUA_1G00580 AFUA_1G03070 AFUA_1G04590 AFUA_1G04950 AFUA_1G05370 AFUA_1G06900 AFUA_1G07020 AFUA_1G11620 AFUA_1G14660 AFUA_1G16780 AFUA_1G17240 AFUA_2G01910 AFUA_2G02070 AFUA_2G03390 AFUA_2G04650 AFUA_2G04770 AFUA_2G08080 AFUA_2G08240 AFUA_2G11190 AFUA_2G14100 AFUA_2G16230 AFUA_2G16810 AFUA_2G17895 AFUA_3G02070 AFUA_3G06740 AFUA_3G07670 AFUA_3G08050 AFUA_3G10070 AFUA_3G10240 AFUA_3G11…
0.000500901	52	270	1.80255	Positive regulation of metabolic process	http://amigo.geneontology.org/amigo/term/GO:0009893	AFUA_1G00150 AFUA_1G00580 AFUA_1G03070 AFUA_1G04590 AFUA_1G04950 AFUA_1G05370 AFUA_1G06900 AFUA_1G07020 AFUA_1G11620 AFUA_1G14660 AFUA_1G16780 AFUA_1G17240 AFUA_2G01910 AFUA_2G02070 AFUA_2G02780 AFUA_2G03390 AFUA_2G04650 AFUA_2G04770 AFUA_2G08080 AFUA_2G08240 AFUA_2G11190 AFUA_2G14100 AFUA_2G16230 AFUA_2G16810 AFUA_2G17895 AFUA_3G02070 AFUA_3G06740 AFUA_3G07670 AFUA_3G08050 AFUA_3G10070 AFUA_3G10…
0.000507718	112	720	1.45591	Purine ribonucleotide binding	http://amigo.geneontology.org/amigo/term/GO:0032555	AFUA_1G00230 AFUA_1G05260 AFUA_1G06920 AFUA_1G08850 AFUA_1G10720 AFUA_1G10940 AFUA_1G12300 AFUA_1G12690 AFUA_1G13060 AFUA_1G13140 AFUA_1G14330 AFUA_1G14810 AFUA_1G15050 AFUA_1G15120 AFUA_1G16440 AFUA_1G16780 AFUA_2G01320 AFUA_2G01520 AFUA_2G05650 AFUA_2G05910 AFUA_2G07690 AFUA_2G07770 AFUA_2G08470 AFUA_2G08670 AFUA_2G08850 AFUA_2G10270 AFUA_2G11510 AFUA_2G11730 AFUA_2G11900 AFUA_2G12200 AFUA_2G13…
0.000616428	80	476	1.57301	Cellular localization	http://amigo.geneontology.org/amigo/term/GO:0051641	AFUA_1G02070 AFUA_1G02540 AFUA_1G04520 AFUA_1G04950 AFUA_1G05100 AFUA_1G06790 AFUA_1G06880 AFUA_1G07590 AFUA_1G08850 AFUA_1G09820 AFUA_1G09870 AFUA_1G10970 AFUA_1G11920 AFUA_1G14120 AFUA_1G14420 AFUA_1G15030 AFUA_1G15720 AFUA_1G15860 AFUA_1G16570 AFUA_2G04140 AFUA_2G04390 AFUA_2G04740 AFUA_2G04770 AFUA_2G05080 AFUA_2G08080 AFUA_2G08560 AFUA_2G08690 AFUA_2G08850 AFUA_2G10010 AFUA_2G10930 AFUA_2G12…
0.000642531	9	17	4.95498	Cortical cytoskeleton organization	http://amigo.geneontology.org/amigo/term/GO:0030865	AFUA_1G04950 AFUA_2G03640 AFUA_3G06300 AFUA_3G06690 AFUA_3G10250 AFUA_4G10970 AFUA_4G11890 AFUA_6G04940 AFUA_7G03870
0.000657941	51	266	1.79447	Kinase activity	http://amigo.geneontology.org/amigo/term/GO:0016301	AFUA_1G06920 AFUA_1G09170 AFUA_1G10940 AFUA_1G14810 AFUA_1G16780 AFUA_2G01520 AFUA_2G03560 AFUA_2G05910 AFUA_2G07690 AFUA_2G10270 AFUA_2G11730 AFUA_2G11900 AFUA_2G12200 AFUA_2G13140 AFUA_2G13640 AFUA_2G14650 AFUA_2G15010 AFUA_2G15700 AFUA_3G06080 AFUA_3G07180 AFUA_3G10530 AFUA_3G11080 AFUA_3G12550 AFUA_3G12670 AFUA_3G13210 AFUA_3G13270 AFUA_4G06150 AFUA_4G07780 AFUA_4G11890 AFUA_4G12680 AFUA_4G13…
0.000864745	115	753	1.42939	Ribonucleotide binding	http://amigo.geneontology.org/amigo/term/GO:0032553	AFUA_1G00230 AFUA_1G05260 AFUA_1G06920 AFUA_1G06940 AFUA_1G07380 AFUA_1G08850 AFUA_1G10720 AFUA_1G10940 AFUA_1G12300 AFUA_1G12690 AFUA_1G13060 AFUA_1G13140 AFUA_1G14330 AFUA_1G14810 AFUA_1G15050 AFUA_1G15120 AFUA_1G16440 AFUA_1G16780 AFUA_2G01320 AFUA_2G01520 AFUA_2G05650 AFUA_2G05910 AFUA_2G07690 AFUA_2G07770 AFUA_2G08470 AFUA_2G08670 AFUA_2G08850 AFUA_2G10270 AFUA_2G11510 AFUA_2G11730 AFUA_2G11…
0.000880753	49	255	1.79848	Positive regulation of nitrogen compound metabolic process	http://amigo.geneontology.org/amigo/term/GO:0051173	AFUA_1G00150 AFUA_1G00580 AFUA_1G03070 AFUA_1G04590 AFUA_1G04950 AFUA_1G05370 AFUA_1G06900 AFUA_1G07020 AFUA_1G11620 AFUA_1G14660 AFUA_1G16780 AFUA_1G17240 AFUA_2G01910 AFUA_2G02070 AFUA_2G03390 AFUA_2G04650 AFUA_2G04770 AFUA_2G08240 AFUA_2G11190 AFUA_2G14100 AFUA_2G16230 AFUA_2G16810 AFUA_2G17895 AFUA_3G02070 AFUA_3G06740 AFUA_3G07670 AFUA_3G08050 AFUA_3G10070 AFUA_3G10240 AFUA_3G11970 AFUA_3G14…
0.000916033	12	30	3.74377	Site of polarized growth	http://amigo.geneontology.org/amigo/term/GO:0030427	AFUA_1G04950 AFUA_2G03710 AFUA_2G05080 AFUA_3G06690 AFUA_3G07530 AFUA_4G04070 AFUA_4G10970 AFUA_4G11210 AFUA_4G11890 AFUA_6G04940 AFUA_6G08260 AFUA_6G11010
0.00110708	7	11	5.95599	Cortical actin cytoskeleton organization	http://amigo.geneontology.org/amigo/term/GO:0030866	AFUA_1G04950 AFUA_2G03640 AFUA_3G10250 AFUA_4G10970 AFUA_4G11890 AFUA_6G04940 AFUA_7G03870
0.00129373	106	689	1.43991	Protein modification process	http://amigo.geneontology.org/amigo/term/GO:0036211	AFUA_1G00150 AFUA_1G02640 AFUA_1G03070 AFUA_1G04590 AFUA_1G04750 AFUA_1G04790 AFUA_1G04950 AFUA_1G05240 AFUA_1G05970 AFUA_1G06790 AFUA_1G06920 AFUA_1G07020 AFUA_1G07160 AFUA_1G09280 AFUA_1G10940 AFUA_1G10950 AFUA_1G12332 AFUA_1G13870 AFUA_1G14810 AFUA_1G16780 AFUA_2G01520 AFUA_2G01910 AFUA_2G02470 AFUA_2G03390 AFUA_2G03560 AFUA_2G04770 AFUA_2G07690 AFUA_2G08440 AFUA_2G10270 AFUA_2G11000 AFUA_2G11…
0.00129373	106	689	1.43991	Cellular protein modification process	http://amigo.geneontology.org/amigo/term/GO:0006464	AFUA_1G00150 AFUA_1G02640 AFUA_1G03070 AFUA_1G04590 AFUA_1G04750 AFUA_1G04790 AFUA_1G04950 AFUA_1G05240 AFUA_1G05970 AFUA_1G06790 AFUA_1G06920 AFUA_1G07020 AFUA_1G07160 AFUA_1G09280 AFUA_1G10940 AFUA_1G10950 AFUA_1G12332 AFUA_1G13870 AFUA_1G14810 AFUA_1G16780 AFUA_2G01520 AFUA_2G01910 AFUA_2G02470 AFUA_2G03390 AFUA_2G03560 AFUA_2G04770 AFUA_2G07690 AFUA_2G08440 AFUA_2G10270 AFUA_2G11000 AFUA_2G11…
0.00146428	19	67	2.65416	Negative regulation of RNA metabolic process	http://amigo.geneontology.org/amigo/term/GO:0051253	AFUA_1G16780 AFUA_2G02780 AFUA_2G12200 AFUA_2G16230 AFUA_3G02070 AFUA_3G07670 AFUA_3G10530 AFUA_3G12160 AFUA_4G10220 AFUA_4G12910 AFUA_4G13020 AFUA_5G07530 AFUA_5G09170 AFUA_5G09420 AFUA_6G03010 AFUA_6G12600 AFUA_6G13030 AFUA_8G04410 AFUA_8G05570
0.00167962	31	140	2.07244	Mitotic cell cycle process	http://amigo.geneontology.org/amigo/term/GO:1903047	AFUA_1G04950 AFUA_1G05970 AFUA_1G06790 AFUA_1G07590 AFUA_1G10720 AFUA_1G16570 AFUA_2G01910 AFUA_2G03640 AFUA_2G04140 AFUA_2G05080 AFUA_2G08690 AFUA_2G11320 AFUA_2G13450 AFUA_2G14280 AFUA_2G15060 AFUA_2G15905 AFUA_2G16150 AFUA_2G16850 AFUA_3G05530 AFUA_3G05720 AFUA_3G08260 AFUA_3G10250 AFUA_3G12250 AFUA_4G10970 AFUA_5G13560 AFUA_6G02900 AFUA_6G04650 AFUA_6G04940 AFUA_6G12980 AFUA_7G00530 AFUA_8G04…
0.00177554	40	200	1.87188	Positive regulation of cellular biosynthetic process	http://amigo.geneontology.org/amigo/term/GO:0031328	AFUA_1G00580 AFUA_1G03070 AFUA_1G04590 AFUA_1G05370 AFUA_1G06900 AFUA_1G07020 AFUA_1G11620 AFUA_1G14660 AFUA_1G17240 AFUA_2G03390 AFUA_2G08080 AFUA_2G08240 AFUA_2G11190 AFUA_2G16230 AFUA_2G16810 AFUA_2G17895 AFUA_3G02070 AFUA_3G06740 AFUA_3G07670 AFUA_3G08050 AFUA_3G10070 AFUA_3G11970 AFUA_3G14840 AFUA_4G10120 AFUA_4G12470 AFUA_5G03160 AFUA_5G07530 AFUA_5G09170 AFUA_5G13970 AFUA_6G00120 AFUA_6G02…
0.00197526	40	201	1.86257	Positive regulation of biosynthetic process	http://amigo.geneontology.org/amigo/term/GO:0009891	AFUA_1G00580 AFUA_1G03070 AFUA_1G04590 AFUA_1G05370 AFUA_1G06900 AFUA_1G07020 AFUA_1G11620 AFUA_1G14660 AFUA_1G17240 AFUA_2G03390 AFUA_2G08080 AFUA_2G08240 AFUA_2G11190 AFUA_2G16230 AFUA_2G16810 AFUA_2G17895 AFUA_3G02070 AFUA_3G06740 AFUA_3G07670 AFUA_3G08050 AFUA_3G10070 AFUA_3G11970 AFUA_3G14840 AFUA_4G10120 AFUA_4G12470 AFUA_5G03160 AFUA_5G07530 AFUA_5G09170 AFUA_5G13970 AFUA_6G00120 AFUA_6G02…
0.00197804	11	28	3.67691	Conjugation	http://amigo.geneontology.org/amigo/term/GO:0000746	AFUA_1G05970 AFUA_2G08850 AFUA_2G12200 AFUA_2G13450 AFUA_3G10530 AFUA_4G11210 AFUA_5G07880 AFUA_6G12820 AFUA_7G08350 AFUA_8G04660 AFUA_8G06360
0.00197804	11	28	3.67691	Conjugation with cellular fusion	http://amigo.geneontology.org/amigo/term/GO:0000747	AFUA_1G05970 AFUA_2G08850 AFUA_2G12200 AFUA_2G13450 AFUA_3G10530 AFUA_4G11210 AFUA_5G07880 AFUA_6G12820 AFUA_7G08350 AFUA_8G04660 AFUA_8G06360
0.00197804	5	6	7.79951	Assembly of actomyosin apparatus involved in cytokinesis	http://amigo.geneontology.org/amigo/term/GO:0000912	AFUA_1G04950 AFUA_2G03640 AFUA_3G10250 AFUA_4G10970 AFUA_6G04940
0.00197804	5	6	7.79951	Actomyosin contractile ring assembly	http://amigo.geneontology.org/amigo/term/GO:0000915	AFUA_1G04950 AFUA_2G03640 AFUA_3G10250 AFUA_4G10970 AFUA_6G04940
0.00197804	5	6	7.79951	Actomyosin structure organization	http://amigo.geneontology.org/amigo/term/GO:0031032	AFUA_1G04950 AFUA_2G03640 AFUA_3G10250 AFUA_4G10970 AFUA_6G04940
0.00197804	11	28	3.67691	Multi-organism cellular process	http://amigo.geneontology.org/amigo/term/GO:0044764	AFUA_1G05970 AFUA_2G08850 AFUA_2G12200 AFUA_2G13450 AFUA_3G10530 AFUA_4G11210 AFUA_5G07880 AFUA_6G12820 AFUA_7G08350 AFUA_8G04660 AFUA_8G06360
0.00197804	5	6	7.79951	Actomyosin contractile ring organization	http://amigo.geneontology.org/amigo/term/GO:0044837	AFUA_1G04950 AFUA_2G03640 AFUA_3G10250 AFUA_4G10970 AFUA_6G04940
0.00197804	22	86	2.39427	Fungal-type cell wall organization or biogenesis	http://amigo.geneontology.org/amigo/term/GO:0071852	AFUA_1G06210 AFUA_1G09280 AFUA_1G09580 AFUA_2G06100 AFUA_2G11270 AFUA_2G12200 AFUA_3G00340 AFUA_3G06450 AFUA_3G11250 AFUA_4G04070 AFUA_4G11890 AFUA_4G13720 AFUA_5G05770 AFUA_5G09360 AFUA_5G10760 AFUA_6G07470 AFUA_6G10290 AFUA_6G11390 AFUA_7G08350 AFUA_8G02130 AFUA_8G04500 AFUA_8G06360
0.00197804	11	28	3.67691	Cell-cell fusion	http://amigo.geneontology.org/amigo/term/GO:0140253	AFUA_1G05970 AFUA_2G08850 AFUA_2G12200 AFUA_2G13450 AFUA_3G10530 AFUA_4G11210 AFUA_5G07880 AFUA_6G12820 AFUA_7G08350 AFUA_8G04660 AFUA_8G06360
0.00197804	5	6	7.79951	Assembly of actomyosin apparatus involved in mitotic cytokinesis	http://amigo.geneontology.org/amigo/term/GO:1902407	AFUA_1G04950 AFUA_2G03640 AFUA_3G10250 AFUA_4G10970 AFUA_6G04940
0.00197804	5	6	7.79951	Mitotic cytokinetic process	http://amigo.geneontology.org/amigo/term/GO:1902410	AFUA_1G04950 AFUA_2G03640 AFUA_3G10250 AFUA_4G10970 AFUA_6G04940
0.00197804	5	6	7.79951	Mitotic actomyosin contractile ring assembly	http://amigo.geneontology.org/amigo/term/GO:1903475	AFUA_1G04950 AFUA_2G03640 AFUA_3G10250 AFUA_4G10970 AFUA_6G04940
0.00197804	17	58	2.74328	MAPK signaling pathway	http://www.genome.jp/kegg-bin/show_pathway?afm04011	AFUA_1G10940 AFUA_1G12680 AFUA_2G07690 AFUA_2G11000 AFUA_3G06080 AFUA_3G11080 AFUA_3G12670 AFUA_4G13720 AFUA_5G05900 AFUA_5G06420 AFUA_5G07880 AFUA_5G08550 AFUA_6G02110 AFUA_6G04940 AFUA_6G06750 AFUA_6G06870 AFUA_6G12820
0.00197804	29	129	2.10405	Cytoskeleton organization	http://amigo.geneontology.org/amigo/term/GO:0007010	AFUA_1G04950 AFUA_1G11920 AFUA_1G12820 AFUA_1G15030 AFUA_1G16680 AFUA_2G03360 AFUA_2G03640 AFUA_2G05080 AFUA_2G08690 AFUA_2G10460 AFUA_2G13450 AFUA_2G14280 AFUA_2G15050 AFUA_3G05500 AFUA_3G06300 AFUA_3G06690 AFUA_3G09900 AFUA_3G10250 AFUA_3G12250 AFUA_4G10970 AFUA_4G11890 AFUA_6G04940 AFUA_6G09080 AFUA_6G12460 AFUA_6G12570 AFUA_6G12980 AFUA_7G03870 AFUA_7G04300 AFUA_8G04660
0.00217147	18	64	2.63233	Negative regulation of RNA biosynthetic process	http://amigo.geneontology.org/amigo/term/GO:1902679	AFUA_1G16780 AFUA_2G12200 AFUA_2G16230 AFUA_3G02070 AFUA_3G07670 AFUA_3G10530 AFUA_3G12160 AFUA_4G10220 AFUA_4G12910 AFUA_4G13020 AFUA_5G07530 AFUA_5G09170 AFUA_5G09420 AFUA_6G03010 AFUA_6G12600 AFUA_6G13030 AFUA_8G04410 AFUA_8G05570
0.00217147	18	64	2.63233	Negative regulation of nucleic acid-templated transcription	http://amigo.geneontology.org/amigo/term/GO:1903507	AFUA_1G16780 AFUA_2G12200 AFUA_2G16230 AFUA_3G02070 AFUA_3G07670 AFUA_3G10530 AFUA_3G12160 AFUA_4G10220 AFUA_4G12910 AFUA_4G13020 AFUA_5G07530 AFUA_5G09170 AFUA_5G09420 AFUA_6G03010 AFUA_6G12600 AFUA_6G13030 AFUA_8G04410 AFUA_8G05570
0.00220516	12	33	3.40342	Spindle pole body	http://amigo.geneontology.org/amigo/term/GO:0005816	AFUA_1G04950 AFUA_1G12670 AFUA_2G05080 AFUA_2G13450 AFUA_2G13640 AFUA_3G12250 AFUA_4G13720 AFUA_5G09710 AFUA_5G13560 AFUA_6G02670 AFUA_6G12980 AFUA_8G04660
0.0022693	100	654	1.4311	Cellular response to stimulus	http://amigo.geneontology.org/amigo/term/GO:0051716	AFUA_1G04340 AFUA_1G04950 AFUA_1G05230 AFUA_1G05240 AFUA_1G05370 AFUA_1G05970 AFUA_1G06900 AFUA_1G06920 AFUA_1G09280 AFUA_1G10720 AFUA_1G10940 AFUA_1G12680 AFUA_1G13140 AFUA_1G14810 AFUA_1G15050 AFUA_1G15120 AFUA_1G16780 AFUA_1G17240 AFUA_1G17270 AFUA_2G01000 AFUA_2G01910 AFUA_2G03560 AFUA_2G03640 AFUA_2G03710 AFUA_2G04140 AFUA_2G05080 AFUA_2G07770 AFUA_2G08780 AFUA_2G08850 AFUA_2G09000 AFUA_2G10…
0.0023207	54	303	1.66801	Cellular macromolecule localization	http://amigo.geneontology.org/amigo/term/GO:0070727	AFUA_1G04520 AFUA_1G04950 AFUA_1G06790 AFUA_1G06880 AFUA_1G08850 AFUA_1G09820 AFUA_1G10970 AFUA_1G11920 AFUA_1G14120 AFUA_1G14420 AFUA_1G15720 AFUA_1G16570 AFUA_2G04140 AFUA_2G04390 AFUA_2G04740 AFUA_2G04770 AFUA_2G08080 AFUA_2G08560 AFUA_2G08850 AFUA_2G10010 AFUA_2G10930 AFUA_2G12200 AFUA_2G13040 AFUA_2G13750 AFUA_2G15870 AFUA_3G05500 AFUA_3G07015 AFUA_3G08780 AFUA_3G08840 AFUA_3G10250 AFUA_3G11…
0.00234989	47	253	1.73871	Positive regulation of macromolecule metabolic process	http://amigo.geneontology.org/amigo/term/GO:0010604	AFUA_1G00150 AFUA_1G00580 AFUA_1G03070 AFUA_1G04590 AFUA_1G04950 AFUA_1G05370 AFUA_1G06900 AFUA_1G07020 AFUA_1G11620 AFUA_1G16780 AFUA_1G17240 AFUA_2G01910 AFUA_2G02070 AFUA_2G02780 AFUA_2G03390 AFUA_2G04650 AFUA_2G04770 AFUA_2G08240 AFUA_2G11190 AFUA_2G14100 AFUA_2G16230 AFUA_2G16810 AFUA_2G17895 AFUA_3G02070 AFUA_3G06740 AFUA_3G07670 AFUA_3G08050 AFUA_3G10070 AFUA_3G10240 AFUA_3G11970 AFUA_3G14…
0.00247132	115	776	1.38703	Carbohydrate derivative binding	http://amigo.geneontology.org/amigo/term/GO:0097367	AFUA_1G00230 AFUA_1G05260 AFUA_1G06920 AFUA_1G06940 AFUA_1G07380 AFUA_1G08850 AFUA_1G10720 AFUA_1G10940 AFUA_1G12300 AFUA_1G12690 AFUA_1G13060 AFUA_1G13140 AFUA_1G14330 AFUA_1G14810 AFUA_1G15050 AFUA_1G15120 AFUA_1G16440 AFUA_1G16780 AFUA_2G01320 AFUA_2G01520 AFUA_2G05650 AFUA_2G05910 AFUA_2G07690 AFUA_2G07770 AFUA_2G08470 AFUA_2G08670 AFUA_2G08850 AFUA_2G10270 AFUA_2G11510 AFUA_2G11730 AFUA_2G11…
0.00261096	74	454	1.52554	Macromolecule localization	http://amigo.geneontology.org/amigo/term/GO:0033036	AFUA_1G04190 AFUA_1G04520 AFUA_1G04950 AFUA_1G06790 AFUA_1G06880 AFUA_1G08850 AFUA_1G09820 AFUA_1G10970 AFUA_1G11920 AFUA_1G14120 AFUA_1G14420 AFUA_1G15030 AFUA_1G15720 AFUA_1G15860 AFUA_1G16570 AFUA_2G02220 AFUA_2G03790 AFUA_2G04140 AFUA_2G04390 AFUA_2G04740 AFUA_2G04770 AFUA_2G08080 AFUA_2G08560 AFUA_2G08850 AFUA_2G10010 AFUA_2G10930 AFUA_2G11360 AFUA_2G11760 AFUA_2G12200 AFUA_2G13040 AFUA_2G13…
0.00274071	19	71	2.50463	Negative regulation of nucleobase-containing compound metabolic process	http://amigo.geneontology.org/amigo/term/GO:0045934	AFUA_1G16780 AFUA_2G02780 AFUA_2G12200 AFUA_2G16230 AFUA_3G02070 AFUA_3G07670 AFUA_3G10530 AFUA_3G12160 AFUA_4G10220 AFUA_4G12910 AFUA_4G13020 AFUA_5G07530 AFUA_5G09170 AFUA_5G09420 AFUA_6G03010 AFUA_6G12600 AFUA_6G13030 AFUA_8G04410 AFUA_8G05570
0.00286172	30	139	2.02002	Reproduction	http://amigo.geneontology.org/amigo/term/GO:0000003	AFUA_1G00580 AFUA_1G04950 AFUA_1G05970 AFUA_1G06900 AFUA_1G07590 AFUA_1G12820 AFUA_1G15120 AFUA_2G03390 AFUA_2G07690 AFUA_2G08850 AFUA_2G12200 AFUA_2G13450 AFUA_3G05530 AFUA_3G10530 AFUA_3G11250 AFUA_4G10860 AFUA_4G11210 AFUA_4G11890 AFUA_4G12680 AFUA_4G13230 AFUA_5G07880 AFUA_5G08550 AFUA_5G09710 AFUA_5G10760 AFUA_6G02900 AFUA_6G10965 AFUA_6G12820 AFUA_7G08350 AFUA_8G04660 AFUA_8G06360
0.00309318	18	66	2.55257	Actin filament-based process	http://amigo.geneontology.org/amigo/term/GO:0030029	AFUA_1G04950 AFUA_1G11920 AFUA_1G15030 AFUA_1G16680 AFUA_2G03360 AFUA_2G03640 AFUA_2G10460 AFUA_2G15050 AFUA_3G06300 AFUA_3G06690 AFUA_3G09900 AFUA_3G10250 AFUA_4G10970 AFUA_4G11890 AFUA_6G04940 AFUA_6G09080 AFUA_6G12570 AFUA_7G03870
0.00309318	18	66	2.55257	Actin cytoskeleton organization	http://amigo.geneontology.org/amigo/term/GO:0030036	AFUA_1G04950 AFUA_1G11920 AFUA_1G15030 AFUA_1G16680 AFUA_2G03360 AFUA_2G03640 AFUA_2G10460 AFUA_2G15050 AFUA_3G06300 AFUA_3G06690 AFUA_3G09900 AFUA_3G10250 AFUA_4G10970 AFUA_4G11890 AFUA_6G04940 AFUA_6G09080 AFUA_6G12570 AFUA_7G03870
0.0031936	107	717	1.39673	Response to stimulus	http://amigo.geneontology.org/amigo/term/GO:0050896	AFUA_1G03030 AFUA_1G04340 AFUA_1G04950 AFUA_1G05230 AFUA_1G05240 AFUA_1G05370 AFUA_1G05970 AFUA_1G06900 AFUA_1G06920 AFUA_1G09280 AFUA_1G10720 AFUA_1G10940 AFUA_1G12680 AFUA_1G13140 AFUA_1G14330 AFUA_1G14660 AFUA_1G14810 AFUA_1G15050 AFUA_1G15120 AFUA_1G16780 AFUA_1G17240 AFUA_1G17270 AFUA_2G01000 AFUA_2G01910 AFUA_2G03560 AFUA_2G03640 AFUA_2G03710 AFUA_2G04140 AFUA_2G05080 AFUA_2G07770 AFUA_2G08…
0.00349283	26	115	2.11604	Reproductive process	http://amigo.geneontology.org/amigo/term/GO:0022414	AFUA_1G00580 AFUA_1G04950 AFUA_1G05970 AFUA_1G07590 AFUA_1G12820 AFUA_1G15120 AFUA_2G07690 AFUA_2G08850 AFUA_2G12200 AFUA_2G13450 AFUA_3G05530 AFUA_3G10530 AFUA_3G11250 AFUA_4G10860 AFUA_4G11210 AFUA_4G11890 AFUA_4G12680 AFUA_4G13230 AFUA_5G07880 AFUA_5G09710 AFUA_6G02900 AFUA_6G10965 AFUA_6G12820 AFUA_7G08350 AFUA_8G04660 AFUA_8G06360
0.00349283	26	115	2.11604	Supramolecular complex	http://amigo.geneontology.org/amigo/term/GO:0099080	AFUA_1G04190 AFUA_1G07590 AFUA_1G11420 AFUA_1G12670 AFUA_1G12820 AFUA_1G16570 AFUA_2G02070 AFUA_2G04140 AFUA_2G04650 AFUA_2G05670 AFUA_2G08690 AFUA_2G13450 AFUA_2G14280 AFUA_3G05430 AFUA_3G08160 AFUA_3G10240 AFUA_4G11890 AFUA_5G04140 AFUA_5G11810 AFUA_5G13050 AFUA_5G13190 AFUA_6G02610 AFUA_6G12460 AFUA_6G12980 AFUA_6G14220 AFUA_8G04660
0.00357897	9	21	4.01118	Cellular response to nutrient	http://amigo.geneontology.org/amigo/term/GO:0031670	AFUA_1G05370 AFUA_1G16780 AFUA_1G17240 AFUA_2G12200 AFUA_2G17895 AFUA_3G06740 AFUA_3G08050 AFUA_4G12470 AFUA_4G12910
0.00377573	8	17	4.40443	Cytoskeleton-dependent cytokinesis	http://amigo.geneontology.org/amigo/term/GO:0061640	AFUA_1G04950 AFUA_1G08850 AFUA_2G03640 AFUA_3G07015 AFUA_3G10250 AFUA_4G10970 AFUA_5G08540 AFUA_6G04940
0.00400736	38	196	1.81458	Positive regulation of RNA metabolic process	http://amigo.geneontology.org/amigo/term/GO:0051254	AFUA_1G00580 AFUA_1G03070 AFUA_1G04590 AFUA_1G05370 AFUA_1G06900 AFUA_1G07020 AFUA_1G11620 AFUA_1G16780 AFUA_1G17240 AFUA_2G02070 AFUA_2G03390 AFUA_2G04650 AFUA_2G08240 AFUA_2G11190 AFUA_2G16230 AFUA_2G16810 AFUA_2G17895 AFUA_3G02070 AFUA_3G06740 AFUA_3G07670 AFUA_3G08050 AFUA_3G10070 AFUA_3G10240 AFUA_3G11970 AFUA_3G14840 AFUA_4G10120 AFUA_4G12470 AFUA_5G03160 AFUA_5G07530 AFUA_5G09170 AFUA_5G13…
0.00411519	34	169	1.88296	Positive regulation of RNA biosynthetic process	http://amigo.geneontology.org/amigo/term/GO:1902680	AFUA_1G00580 AFUA_1G03070 AFUA_1G04590 AFUA_1G05370 AFUA_1G06900 AFUA_1G07020 AFUA_1G11620 AFUA_1G17240 AFUA_2G03390 AFUA_2G08240 AFUA_2G11190 AFUA_2G16230 AFUA_2G16810 AFUA_2G17895 AFUA_3G02070 AFUA_3G06740 AFUA_3G07670 AFUA_3G08050 AFUA_3G10070 AFUA_3G11970 AFUA_3G14840 AFUA_4G10120 AFUA_4G12470 AFUA_5G03160 AFUA_5G07530 AFUA_5G09170 AFUA_5G13970 AFUA_6G00120 AFUA_6G02110 AFUA_6G03010 AFUA_6G14…
0.00411519	34	169	1.88296	Positive regulation of nucleic acid-templated transcription	http://amigo.geneontology.org/amigo/term/GO:1903508	AFUA_1G00580 AFUA_1G03070 AFUA_1G04590 AFUA_1G05370 AFUA_1G06900 AFUA_1G07020 AFUA_1G11620 AFUA_1G17240 AFUA_2G03390 AFUA_2G08240 AFUA_2G11190 AFUA_2G16230 AFUA_2G16810 AFUA_2G17895 AFUA_3G02070 AFUA_3G06740 AFUA_3G07670 AFUA_3G08050 AFUA_3G10070 AFUA_3G11970 AFUA_3G14840 AFUA_4G10120 AFUA_4G12470 AFUA_5G03160 AFUA_5G07530 AFUA_5G09170 AFUA_5G13970 AFUA_6G00120 AFUA_6G02110 AFUA_6G03010 AFUA_6G14…
0.00440698	23	98	2.1966	Chromosome segregation	http://amigo.geneontology.org/amigo/term/GO:0007059	AFUA_1G04950 AFUA_1G07590 AFUA_1G12670 AFUA_1G16570 AFUA_2G04140 AFUA_2G08690 AFUA_2G13640 AFUA_2G15060 AFUA_2G15905 AFUA_2G16850 AFUA_3G05530 AFUA_3G05720 AFUA_3G08260 AFUA_3G12810 AFUA_4G06540 AFUA_5G04140 AFUA_5G09710 AFUA_5G13560 AFUA_6G02610 AFUA_6G02670 AFUA_6G02900 AFUA_6G04650 AFUA_6G10965
0.00466043	16	57	2.6272	GTPase activator activity	http://amigo.geneontology.org/amigo/term/GO:0005096	AFUA_1G04340 AFUA_1G09870 AFUA_2G03640 AFUA_2G16240 AFUA_3G09900 AFUA_3G12470 AFUA_4G06570 AFUA_4G10600 AFUA_5G07130 AFUA_5G07430 AFUA_5G08550 AFUA_5G11890 AFUA_6G06400 AFUA_6G11220 AFUA_6G12340 AFUA_7G04300
0.00474657	13	41	2.96762	Cell tip	http://amigo.geneontology.org/amigo/term/GO:0051286	AFUA_1G09580 AFUA_1G11920 AFUA_2G03710 AFUA_2G05080 AFUA_2G13450 AFUA_3G06690 AFUA_3G07530 AFUA_4G10970 AFUA_4G11210 AFUA_4G11890 AFUA_6G04940 AFUA_6G07470 AFUA_8G04660
0.00474657	13	41	2.96762	Cell pole	http://amigo.geneontology.org/amigo/term/GO:0060187	AFUA_1G09580 AFUA_1G11920 AFUA_2G03710 AFUA_2G05080 AFUA_2G13450 AFUA_3G06690 AFUA_3G07530 AFUA_4G10970 AFUA_4G11210 AFUA_4G11890 AFUA_6G04940 AFUA_6G07470 AFUA_8G04660
0.0051032	15	52	2.69983	Small GTPase mediated signal transduction	http://amigo.geneontology.org/amigo/term/GO:0007264	AFUA_1G04340 AFUA_2G01000 AFUA_2G07770 AFUA_2G08780 AFUA_2G16240 AFUA_3G06300 AFUA_3G06690 AFUA_4G06570 AFUA_5G07130 AFUA_5G07430 AFUA_5G08550 AFUA_5G11890 AFUA_5G11900 AFUA_5G13560 AFUA_7G04300
0.0051032	9	22	3.82885	Response to nutrient	http://amigo.geneontology.org/amigo/term/GO:0007584	AFUA_1G05370 AFUA_1G16780 AFUA_1G17240 AFUA_2G12200 AFUA_2G17895 AFUA_3G06740 AFUA_3G08050 AFUA_4G12470 AFUA_4G12910
0.00595349	10	27	3.46645	Cytokinesis	http://amigo.geneontology.org/amigo/term/GO:0000910	AFUA_1G04950 AFUA_1G08850 AFUA_2G03640 AFUA_3G07015 AFUA_3G10250 AFUA_3G12250 AFUA_4G10970 AFUA_5G08540 AFUA_5G13560 AFUA_6G04940
0.00595349	13	42	2.89696	Sexual reproduction	http://amigo.geneontology.org/amigo/term/GO:0019953	AFUA_1G04950 AFUA_1G05970 AFUA_2G08850 AFUA_2G12200 AFUA_2G13450 AFUA_3G10530 AFUA_4G10860 AFUA_4G11210 AFUA_5G07880 AFUA_6G12820 AFUA_7G08350 AFUA_8G04660 AFUA_8G06360
0.00595349	13	42	2.89696	Multi-organism reproductive process	http://amigo.geneontology.org/amigo/term/GO:0044703	AFUA_1G04950 AFUA_1G05970 AFUA_2G08850 AFUA_2G12200 AFUA_2G13450 AFUA_3G10530 AFUA_4G10860 AFUA_4G11210 AFUA_5G07880 AFUA_6G12820 AFUA_7G08350 AFUA_8G04660 AFUA_8G06360
0.00595349	13	42	2.89696	Multi-organism process	http://amigo.geneontology.org/amigo/term/GO:0051704	AFUA_1G04950 AFUA_1G05970 AFUA_2G08850 AFUA_2G12200 AFUA_2G13450 AFUA_3G10530 AFUA_4G10860 AFUA_4G11210 AFUA_5G07880 AFUA_6G12820 AFUA_7G08350 AFUA_8G04660 AFUA_8G06360
0.00622377	38	201	1.76944	Positive regulation of nucleobase-containing compound metabolic process	http://amigo.geneontology.org/amigo/term/GO:0045935	AFUA_1G00580 AFUA_1G03070 AFUA_1G04590 AFUA_1G05370 AFUA_1G06900 AFUA_1G07020 AFUA_1G11620 AFUA_1G16780 AFUA_1G17240 AFUA_2G02070 AFUA_2G03390 AFUA_2G04650 AFUA_2G08240 AFUA_2G11190 AFUA_2G16230 AFUA_2G16810 AFUA_2G17895 AFUA_3G02070 AFUA_3G06740 AFUA_3G07670 AFUA_3G08050 AFUA_3G10070 AFUA_3G10240 AFUA_3G11970 AFUA_3G14840 AFUA_4G10120 AFUA_4G12470 AFUA_5G03160 AFUA_5G07530 AFUA_5G09170 AFUA_5G13…
0.00638475	51	295	1.61807	Cellular protein localization	http://amigo.geneontology.org/amigo/term/GO:0034613	AFUA_1G04950 AFUA_1G06790 AFUA_1G06880 AFUA_1G08850 AFUA_1G09820 AFUA_1G10970 AFUA_1G11920 AFUA_1G14420 AFUA_1G15720 AFUA_1G16570 AFUA_2G04140 AFUA_2G04390 AFUA_2G04740 AFUA_2G04770 AFUA_2G08080 AFUA_2G08560 AFUA_2G08850 AFUA_2G10010 AFUA_2G10930 AFUA_2G12200 AFUA_2G13040 AFUA_2G13750 AFUA_2G15870 AFUA_3G05500 AFUA_3G07015 AFUA_3G08780 AFUA_3G08840 AFUA_3G10250 AFUA_3G11200 AFUA_3G12470 AFUA_3G14…
0.00643011	32	160	1.87188	Mitotic cell cycle	http://amigo.geneontology.org/amigo/term/GO:0000278	AFUA_1G04950 AFUA_1G05970 AFUA_1G06790 AFUA_1G07590 AFUA_1G10720 AFUA_1G12820 AFUA_1G16570 AFUA_2G01910 AFUA_2G03640 AFUA_2G04140 AFUA_2G05080 AFUA_2G08690 AFUA_2G11320 AFUA_2G13450 AFUA_2G14280 AFUA_2G15060 AFUA_2G15905 AFUA_2G16150 AFUA_2G16850 AFUA_3G05530 AFUA_3G05720 AFUA_3G08260 AFUA_3G10250 AFUA_3G12250 AFUA_4G10970 AFUA_5G13560 AFUA_6G02900 AFUA_6G04650 AFUA_6G04940 AFUA_6G12980 AFUA_7G00…
0.00660587	62	378	1.53514	Transferase activity, transferring phosphorus-containing groups	http://amigo.geneontology.org/amigo/term/GO:0016772	AFUA_1G00230 AFUA_1G05260 AFUA_1G06920 AFUA_1G09170 AFUA_1G10940 AFUA_1G13900 AFUA_1G14100 AFUA_1G14810 AFUA_1G16780 AFUA_2G01520 AFUA_2G03560 AFUA_2G05910 AFUA_2G07690 AFUA_2G10270 AFUA_2G11730 AFUA_2G11900 AFUA_2G12200 AFUA_2G13140 AFUA_2G13640 AFUA_2G14650 AFUA_2G15010 AFUA_2G15700 AFUA_3G06080 AFUA_3G07180 AFUA_3G10530 AFUA_3G11080 AFUA_3G12550 AFUA_3G12670 AFUA_3G13210 AFUA_3G13270 AFUA_3G15…
0.00675209	63	386	1.52757	Establishment of localization in cell	http://amigo.geneontology.org/amigo/term/GO:0051649	AFUA_1G02070 AFUA_1G02540 AFUA_1G04520 AFUA_1G05100 AFUA_1G06790 AFUA_1G06880 AFUA_1G07590 AFUA_1G09820 AFUA_1G09870 AFUA_1G10970 AFUA_1G14420 AFUA_1G15030 AFUA_1G15720 AFUA_1G15860 AFUA_2G04140 AFUA_2G04740 AFUA_2G05080 AFUA_2G08560 AFUA_2G08690 AFUA_2G08850 AFUA_2G10010 AFUA_2G12200 AFUA_2G13040 AFUA_2G13450 AFUA_2G13750 AFUA_2G15870 AFUA_2G17540 AFUA_3G05500 AFUA_3G08780 AFUA_3G08840 AFUA_3G11…
0.00754022	62	380	1.52706	Protein localization	http://amigo.geneontology.org/amigo/term/GO:0008104	AFUA_1G04950 AFUA_1G06790 AFUA_1G06880 AFUA_1G08850 AFUA_1G09820 AFUA_1G10970 AFUA_1G11920 AFUA_1G14420 AFUA_1G15030 AFUA_1G15720 AFUA_1G15860 AFUA_1G16570 AFUA_2G02220 AFUA_2G04140 AFUA_2G04390 AFUA_2G04740 AFUA_2G04770 AFUA_2G08080 AFUA_2G08560 AFUA_2G08850 AFUA_2G10010 AFUA_2G10930 AFUA_2G11760 AFUA_2G12200 AFUA_2G13040 AFUA_2G13750 AFUA_2G15870 AFUA_3G05500 AFUA_3G07015 AFUA_3G08780 AFUA_3G08…
0.00789635	32	162	1.84877	Positive regulation of transcription, DNA-templated	http://amigo.geneontology.org/amigo/term/GO:0045893	AFUA_1G00580 AFUA_1G05370 AFUA_1G06900 AFUA_1G07020 AFUA_1G11620 AFUA_1G17240 AFUA_2G03390 AFUA_2G08240 AFUA_2G11190 AFUA_2G16230 AFUA_2G16810 AFUA_2G17895 AFUA_3G02070 AFUA_3G06740 AFUA_3G07670 AFUA_3G08050 AFUA_3G10070 AFUA_3G11970 AFUA_3G14840 AFUA_4G10120 AFUA_4G12470 AFUA_5G03160 AFUA_5G07530 AFUA_5G09170 AFUA_5G13970 AFUA_6G00120 AFUA_6G02110 AFUA_6G03010 AFUA_6G14150 AFUA_7G01960 AFUA_7G02…
0.0079259	16	60	2.49584	Negative regulation of transcription, DNA-templated	http://amigo.geneontology.org/amigo/term/GO:0045892	AFUA_1G16780 AFUA_2G12200 AFUA_2G16230 AFUA_3G02070 AFUA_3G07670 AFUA_3G10530 AFUA_3G12160 AFUA_4G10220 AFUA_4G12910 AFUA_4G13020 AFUA_5G07530 AFUA_5G09170 AFUA_6G03010 AFUA_6G13030 AFUA_8G04410 AFUA_8G05570
0.00800994	11	33	3.1198	Establishment or maintenance of cell polarity	http://amigo.geneontology.org/amigo/term/GO:0007163	AFUA_1G11920 AFUA_2G03790 AFUA_2G08690 AFUA_2G10460 AFUA_2G13450 AFUA_3G06300 AFUA_3G06690 AFUA_4G04070 AFUA_4G11890 AFUA_6G12980 AFUA_8G04660
0.00889663	36	191	1.76408	Positive regulation of macromolecule biosynthetic process	http://amigo.geneontology.org/amigo/term/GO:0010557	AFUA_1G00580 AFUA_1G03070 AFUA_1G04590 AFUA_1G05370 AFUA_1G06900 AFUA_1G07020 AFUA_1G11620 AFUA_1G17240 AFUA_2G03390 AFUA_2G08240 AFUA_2G11190 AFUA_2G16230 AFUA_2G16810 AFUA_2G17895 AFUA_3G02070 AFUA_3G06740 AFUA_3G07670 AFUA_3G08050 AFUA_3G10070 AFUA_3G11970 AFUA_3G14840 AFUA_4G10120 AFUA_4G12470 AFUA_5G03160 AFUA_5G07530 AFUA_5G09170 AFUA_5G13970 AFUA_6G00120 AFUA_6G02110 AFUA_6G03010 AFUA_6G09…
0.00902933	29	143	1.89806	Double-stranded DNA binding	http://amigo.geneontology.org/amigo/term/GO:0003690	AFUA_1G04110 AFUA_1G04520 AFUA_1G06900 AFUA_1G07590 AFUA_1G10230 AFUA_1G10720 AFUA_1G15550 AFUA_1G17240 AFUA_2G03460 AFUA_2G10880 AFUA_2G17895 AFUA_3G06740 AFUA_3G07670 AFUA_3G10280 AFUA_3G11250 AFUA_3G12160 AFUA_4G07090 AFUA_4G10120 AFUA_4G10220 AFUA_4G12470 AFUA_4G12680 AFUA_5G01900 AFUA_5G06120 AFUA_5G11700 AFUA_6G02110 AFUA_6G04650 AFUA_6G14290 AFUA_7G03910 AFUA_8G04570
0.00976091	18	73	2.3078	Mitotic nuclear division	http://amigo.geneontology.org/amigo/term/GO:0140014	AFUA_1G04950 AFUA_1G06790 AFUA_1G07590 AFUA_1G16570 AFUA_2G04140 AFUA_2G05080 AFUA_2G11320 AFUA_2G14280 AFUA_2G15060 AFUA_2G15905 AFUA_2G16850 AFUA_3G05530 AFUA_3G05720 AFUA_3G08260 AFUA_3G12250 AFUA_5G13560 AFUA_6G02900 AFUA_6G04650
0.0105046	10	29	3.22738	Microtubule associated complex	http://amigo.geneontology.org/amigo/term/GO:0005875	AFUA_2G08690 AFUA_2G13450 AFUA_2G14280 AFUA_2G15060 AFUA_5G11810 AFUA_5G13050 AFUA_5G13190 AFUA_6G12460 AFUA_6G14220 AFUA_8G04660
0.0110745	5	8	5.84963	Establishment or maintenance of cytoskeleton polarity	http://amigo.geneontology.org/amigo/term/GO:0030952	AFUA_1G11920 AFUA_2G10460 AFUA_3G06690 AFUA_4G11890 AFUA_6G12980
0.0110755	16	62	2.41533	Regulation of cell communication	http://amigo.geneontology.org/amigo/term/GO:0010646	AFUA_1G15050 AFUA_2G01000 AFUA_2G03710 AFUA_2G08780 AFUA_2G09000 AFUA_2G10460 AFUA_3G10530 AFUA_4G12470 AFUA_4G13720 AFUA_5G07130 AFUA_5G07430 AFUA_5G08550 AFUA_5G11890 AFUA_5G11900 AFUA_5G13560 AFUA_8G04500
0.0110755	16	62	2.41533	Condensed chromosome	http://amigo.geneontology.org/amigo/term/GO:0000793	AFUA_1G07590 AFUA_1G12670 AFUA_1G16570 AFUA_2G04140 AFUA_2G08690 AFUA_2G13450 AFUA_3G02390 AFUA_3G05530 AFUA_3G08260 AFUA_4G12680 AFUA_5G04140 AFUA_5G11700 AFUA_6G02610 AFUA_6G02900 AFUA_6G12980 AFUA_8G04660
0.0110755	16	62	2.41533	RNA polymerase II transcription regulatory region sequence-specific DNA binding	http://amigo.geneontology.org/amigo/term/GO:0000977	AFUA_1G04110 AFUA_1G06900 AFUA_1G10230 AFUA_1G15550 AFUA_1G17240 AFUA_2G17895 AFUA_3G06740 AFUA_3G07670 AFUA_3G11250 AFUA_3G12160 AFUA_4G07090 AFUA_4G10220 AFUA_4G12470 AFUA_5G01900 AFUA_5G06120 AFUA_7G03910
0.0110755	16	62	2.41533	Meiosis	http://www.genome.jp/kegg-bin/show_pathway?afm04113	AFUA_1G04950 AFUA_1G10720 AFUA_1G13140 AFUA_2G05210 AFUA_2G07690 AFUA_2G07770 AFUA_2G10270 AFUA_2G12200 AFUA_2G13140 AFUA_2G14080 AFUA_2G15010 AFUA_3G08260 AFUA_3G12250 AFUA_5G09710 AFUA_6G02900 AFUA_6G09180
0.0116636	8	20	3.74377	Positive regulation of phosphate metabolic process	http://amigo.geneontology.org/amigo/term/GO:0045937	AFUA_1G04950 AFUA_1G07020 AFUA_2G01910 AFUA_2G04770 AFUA_2G08080 AFUA_2G14100 AFUA_3G10070 AFUA_6G09180
0.0116636	8	20	3.74377	Positive regulation of phosphorus metabolic process	http://amigo.geneontology.org/amigo/term/GO:0010562	AFUA_1G04950 AFUA_1G07020 AFUA_2G01910 AFUA_2G04770 AFUA_2G08080 AFUA_2G14100 AFUA_3G10070 AFUA_6G09180
0.0120942	14	51	2.56925	Cell wall biogenesis	http://amigo.geneontology.org/amigo/term/GO:0042546	AFUA_1G06210 AFUA_2G06100 AFUA_2G11270 AFUA_3G00340 AFUA_3G11250 AFUA_4G11510 AFUA_4G11890 AFUA_4G13230 AFUA_5G02740 AFUA_5G05770 AFUA_5G10760 AFUA_6G04450 AFUA_6G11390 AFUA_8G02130
0.012926	16	63	2.37699	GTPase regulator activity	http://amigo.geneontology.org/amigo/term/GO:0030695	AFUA_1G04340 AFUA_1G09870 AFUA_2G03640 AFUA_2G16240 AFUA_3G09900 AFUA_3G12470 AFUA_4G06570 AFUA_4G10600 AFUA_5G07130 AFUA_5G07430 AFUA_5G08550 AFUA_5G11890 AFUA_6G06400 AFUA_6G11220 AFUA_6G12340 AFUA_7G04300
0.012926	16	63	2.37699	Nucleoside-triphosphatase regulator activity	http://amigo.geneontology.org/amigo/term/GO:0060589	AFUA_1G04340 AFUA_1G09870 AFUA_2G03640 AFUA_2G16240 AFUA_3G09900 AFUA_3G12470 AFUA_4G06570 AFUA_4G10600 AFUA_5G07130 AFUA_5G07430 AFUA_5G08550 AFUA_5G11890 AFUA_6G06400 AFUA_6G11220 AFUA_6G12340 AFUA_7G04300
0.012926	18	75	2.24626	Response to external stimulus	http://amigo.geneontology.org/amigo/term/GO:0009605	AFUA_1G03030 AFUA_1G05370 AFUA_1G14660 AFUA_1G16780 AFUA_1G17240 AFUA_1G17270 AFUA_2G12200 AFUA_2G17540 AFUA_2G17895 AFUA_3G06740 AFUA_3G08050 AFUA_3G11200 AFUA_4G02930 AFUA_4G12470 AFUA_4G12850 AFUA_4G12910 AFUA_5G03920 AFUA_5G06750
0.0131834	7	16	4.09474	Carbon catabolite regulation of transcription	http://amigo.geneontology.org/amigo/term/GO:0045990	AFUA_1G05370 AFUA_1G16780 AFUA_1G17240 AFUA_2G12200 AFUA_2G17895 AFUA_3G06740 AFUA_4G12910
0.0133988	6	12	4.67971	Cytokinetic process	http://amigo.geneontology.org/amigo/term/GO:0032506	AFUA_1G04950 AFUA_2G03640 AFUA_3G10250 AFUA_4G10970 AFUA_5G13560 AFUA_6G04940
0.0133988	6	12	4.67971	Positive regulation of protein kinase activity	http://amigo.geneontology.org/amigo/term/GO:0045860	AFUA_1G07020 AFUA_2G01910 AFUA_2G04770 AFUA_2G14100 AFUA_3G10070 AFUA_6G09180
0.0147374	18	76	2.2167	Regulation of response to stimulus	http://amigo.geneontology.org/amigo/term/GO:0048583	AFUA_1G15050 AFUA_2G01000 AFUA_2G03710 AFUA_2G08780 AFUA_2G09000 AFUA_2G10460 AFUA_3G10530 AFUA_4G02930 AFUA_4G11180 AFUA_4G12470 AFUA_4G13720 AFUA_5G07130 AFUA_5G07430 AFUA_5G08550 AFUA_5G11890 AFUA_5G11900 AFUA_5G13560 AFUA_8G04500
0.0147374	18	76	2.2167	Cell cycle	http://www.genome.jp/kegg-bin/show_pathway?afm04111	AFUA_1G04750 AFUA_1G05970 AFUA_1G10720 AFUA_2G01520 AFUA_2G01910 AFUA_2G05210 AFUA_2G07690 AFUA_2G14080 AFUA_3G05530 AFUA_3G08260 AFUA_3G11250 AFUA_3G12250 AFUA_5G06120 AFUA_5G09710 AFUA_6G02110 AFUA_6G09180 AFUA_6G12820 AFUA_6G13030
0.0162648	109	771	1.32319	Macromolecule modification	http://amigo.geneontology.org/amigo/term/GO:0043412	AFUA_1G00150 AFUA_1G02640 AFUA_1G03070 AFUA_1G04590 AFUA_1G04750 AFUA_1G04790 AFUA_1G04950 AFUA_1G05240 AFUA_1G05970 AFUA_1G06790 AFUA_1G06920 AFUA_1G07020 AFUA_1G07160 AFUA_1G09280 AFUA_1G10940 AFUA_1G10950 AFUA_1G12332 AFUA_1G13870 AFUA_1G13880 AFUA_1G14810 AFUA_1G16780 AFUA_2G01520 AFUA_2G01910 AFUA_2G02470 AFUA_2G03390 AFUA_2G03560 AFUA_2G04770 AFUA_2G07690 AFUA_2G08440 AFUA_2G10270 AFUA_2G11…
0.0171149	10	31	3.01917	Cortical actin cytoskeleton	http://amigo.geneontology.org/amigo/term/GO:0030864	AFUA_1G02540 AFUA_2G03640 AFUA_2G03710 AFUA_3G10250 AFUA_4G07700 AFUA_5G09360 AFUA_6G09080 AFUA_6G12570 AFUA_7G03870 AFUA_8G05660
0.0172175	14	53	2.4723	Chromosome, centromeric region	http://amigo.geneontology.org/amigo/term/GO:0000775	AFUA_1G07590 AFUA_1G12670 AFUA_1G16570 AFUA_2G04140 AFUA_2G08690 AFUA_2G13450 AFUA_2G15060 AFUA_2G15905 AFUA_3G05530 AFUA_3G13465 AFUA_5G04140 AFUA_6G02610 AFUA_6G12980 AFUA_8G04660
0.0190934	58	365	1.48725	Intracellular transport	http://amigo.geneontology.org/amigo/term/GO:0046907	AFUA_1G02070 AFUA_1G02540 AFUA_1G04520 AFUA_1G05100 AFUA_1G06790 AFUA_1G06880 AFUA_1G09820 AFUA_1G09870 AFUA_1G10970 AFUA_1G14420 AFUA_1G15030 AFUA_1G15720 AFUA_1G15860 AFUA_2G04740 AFUA_2G05080 AFUA_2G08560 AFUA_2G08690 AFUA_2G08850 AFUA_2G10010 AFUA_2G12200 AFUA_2G13040 AFUA_2G13450 AFUA_2G13750 AFUA_2G15870 AFUA_3G05500 AFUA_3G08780 AFUA_3G08840 AFUA_3G11200 AFUA_3G12470 AFUA_4G03040 AFUA_4G07…
0.0193917	21	97	2.02626	Negative regulation of macromolecule biosynthetic process	http://amigo.geneontology.org/amigo/term/GO:0010558	AFUA_1G16780 AFUA_2G02070 AFUA_2G04650 AFUA_2G12200 AFUA_2G16230 AFUA_3G02070 AFUA_3G07670 AFUA_3G10240 AFUA_3G10530 AFUA_3G12160 AFUA_4G10220 AFUA_4G12910 AFUA_4G13020 AFUA_5G07530 AFUA_5G09170 AFUA_5G09420 AFUA_6G03010 AFUA_6G12600 AFUA_6G13030 AFUA_8G04410 AFUA_8G05570
0.0199991	3	3	9.35941	Septum digestion after cytokinesis	http://amigo.geneontology.org/amigo/term/GO:0000920	AFUA_1G16780 AFUA_3G06690 AFUA_4G11890
0.0199991	3	3	9.35941	Transcription export complex 2	http://amigo.geneontology.org/amigo/term/GO:0070390	AFUA_1G04520 AFUA_5G08000 AFUA_6G14290
0.0199991	3	3	9.35941	Mitotic actomyosin contractile ring	http://amigo.geneontology.org/amigo/term/GO:0110085	AFUA_2G03640 AFUA_3G10250 AFUA_5G09360
0.0199991	5	9	5.19967	Alpha-1,2-mannosyltransferase activity	http://amigo.geneontology.org/amigo/term/GO:0000026	AFUA_1G13870 AFUA_5G02740 AFUA_5G06050 AFUA_5G10760 AFUA_6G04450
0.0200329	20	91	2.05701	Transcription cis-regulatory region binding	http://amigo.geneontology.org/amigo/term/GO:0000976	AFUA_1G04110 AFUA_1G06900 AFUA_1G10230 AFUA_1G15550 AFUA_1G17240 AFUA_2G03460 AFUA_2G10880 AFUA_2G17895 AFUA_3G06740 AFUA_3G07670 AFUA_3G11250 AFUA_3G12160 AFUA_4G07090 AFUA_4G10120 AFUA_4G10220 AFUA_4G12470 AFUA_5G01900 AFUA_5G06120 AFUA_6G02110 AFUA_7G03910
0.0200329	20	91	2.05701	Transcription regulatory region nucleic acid binding	http://amigo.geneontology.org/amigo/term/GO:0001067	AFUA_1G04110 AFUA_1G06900 AFUA_1G10230 AFUA_1G15550 AFUA_1G17240 AFUA_2G03460 AFUA_2G10880 AFUA_2G17895 AFUA_3G06740 AFUA_3G07670 AFUA_3G11250 AFUA_3G12160 AFUA_4G07090 AFUA_4G10120 AFUA_4G10220 AFUA_4G12470 AFUA_5G01900 AFUA_5G06120 AFUA_6G02110 AFUA_7G03910
0.0201912	15	60	2.33985	Regulation of signaling	http://amigo.geneontology.org/amigo/term/GO:0023051	AFUA_1G15050 AFUA_2G01000 AFUA_2G03710 AFUA_2G08780 AFUA_2G09000 AFUA_2G10460 AFUA_3G10530 AFUA_4G13720 AFUA_5G07130 AFUA_5G07430 AFUA_5G08550 AFUA_5G11890 AFUA_5G11900 AFUA_5G13560 AFUA_8G04500
0.0201912	15	60	2.33985	Regulation of signal transduction	http://amigo.geneontology.org/amigo/term/GO:0009966	AFUA_1G15050 AFUA_2G01000 AFUA_2G03710 AFUA_2G08780 AFUA_2G09000 AFUA_2G10460 AFUA_3G10530 AFUA_4G13720 AFUA_5G07130 AFUA_5G07430 AFUA_5G08550 AFUA_5G11890 AFUA_5G11900 AFUA_5G13560 AFUA_8G04500
0.0206737	23	111	1.93934	Sequence-specific double-stranded DNA binding	http://amigo.geneontology.org/amigo/term/GO:1990837	AFUA_1G04110 AFUA_1G06900 AFUA_1G07590 AFUA_1G10230 AFUA_1G10720 AFUA_1G15550 AFUA_1G17240 AFUA_2G03460 AFUA_2G10880 AFUA_2G17895 AFUA_3G06740 AFUA_3G07670 AFUA_3G10280 AFUA_3G11250 AFUA_3G12160 AFUA_4G07090 AFUA_4G10120 AFUA_4G10220 AFUA_4G12470 AFUA_5G01900 AFUA_5G06120 AFUA_6G02110 AFUA_7G03910
0.0226405	37	210	1.64904	Negative regulation of cellular process	http://amigo.geneontology.org/amigo/term/GO:0048523	AFUA_1G04950 AFUA_1G05970 AFUA_1G10720 AFUA_1G15050 AFUA_1G16780 AFUA_2G01910 AFUA_2G02070 AFUA_2G02780 AFUA_2G04140 AFUA_2G04650 AFUA_2G05080 AFUA_2G10270 AFUA_2G12200 AFUA_2G16230 AFUA_3G02070 AFUA_3G07670 AFUA_3G10240 AFUA_3G10530 AFUA_3G12160 AFUA_4G10220 AFUA_4G10860 AFUA_4G10970 AFUA_4G12910 AFUA_4G13020 AFUA_5G06750 AFUA_5G07530 AFUA_5G09170 AFUA_5G09360 AFUA_5G09420 AFUA_5G13560 AFUA_6G03…
0.0226857	27	139	1.81802	Positive regulation of transcription by RNA polymerase II	http://amigo.geneontology.org/amigo/term/GO:0045944	AFUA_1G00580 AFUA_1G05370 AFUA_1G06900 AFUA_1G11620 AFUA_1G17240 AFUA_2G03390 AFUA_2G08240 AFUA_2G11190 AFUA_2G16230 AFUA_2G16810 AFUA_2G17895 AFUA_3G02070 AFUA_3G06740 AFUA_3G07670 AFUA_3G11970 AFUA_3G14840 AFUA_5G03160 AFUA_5G07530 AFUA_5G09170 AFUA_5G13970 AFUA_6G00120 AFUA_6G02110 AFUA_6G03010 AFUA_6G14150 AFUA_7G01960 AFUA_7G02260 AFUA_7G04740
0.0231928	16	67	2.23508	Response to nutrient levels	http://amigo.geneontology.org/amigo/term/GO:0031667	AFUA_1G03030 AFUA_1G05370 AFUA_1G16780 AFUA_1G17240 AFUA_1G17270 AFUA_2G12200 AFUA_2G17540 AFUA_2G17895 AFUA_3G06740 AFUA_3G08050 AFUA_3G11200 AFUA_4G12470 AFUA_4G12850 AFUA_4G12910 AFUA_5G03920 AFUA_5G06750
0.0231928	16	67	2.23508	Response to extracellular stimulus	http://amigo.geneontology.org/amigo/term/GO:0009991	AFUA_1G03030 AFUA_1G05370 AFUA_1G16780 AFUA_1G17240 AFUA_1G17270 AFUA_2G12200 AFUA_2G17540 AFUA_2G17895 AFUA_3G06740 AFUA_3G08050 AFUA_3G11200 AFUA_4G12470 AFUA_4G12850 AFUA_4G12910 AFUA_5G03920 AFUA_5G06750
0.0233461	14	55	2.3824	Cis-regulatory region sequence-specific DNA binding	http://amigo.geneontology.org/amigo/term/GO:0000987	AFUA_1G04110 AFUA_1G06900 AFUA_1G10230 AFUA_1G15550 AFUA_1G17240 AFUA_2G17895 AFUA_3G06740 AFUA_3G11250 AFUA_4G07090 AFUA_4G12470 AFUA_5G01900 AFUA_5G06120 AFUA_6G02110 AFUA_7G03910
0.0241016	4	6	6.23961	Positive regulation of conjugation	http://amigo.geneontology.org/amigo/term/GO:0031136	AFUA_2G12200 AFUA_3G10530 AFUA_5G07880 AFUA_6G12820
0.0241016	4	6	6.23961	Regulation of conjugation with cellular fusion	http://amigo.geneontology.org/amigo/term/GO:0031137	AFUA_2G12200 AFUA_3G10530 AFUA_5G07880 AFUA_6G12820
0.0241016	4	6	6.23961	Positive regulation of conjugation with cellular fusion	http://amigo.geneontology.org/amigo/term/GO:0031139	AFUA_2G12200 AFUA_3G10530 AFUA_5G07880 AFUA_6G12820
0.0241016	18	80	2.10587	Positive regulation of molecular function	http://amigo.geneontology.org/amigo/term/GO:0044093	AFUA_1G07020 AFUA_1G12980 AFUA_2G01910 AFUA_2G03640 AFUA_2G04770 AFUA_2G10460 AFUA_2G14100 AFUA_3G09900 AFUA_3G10070 AFUA_3G12470 AFUA_4G10600 AFUA_4G11180 AFUA_5G07130 AFUA_5G13970 AFUA_6G09180 AFUA_6G11220 AFUA_6G12340 AFUA_7G04300
0.0241016	4	6	6.23961	Regulation of conjugation	http://amigo.geneontology.org/amigo/term/GO:0046999	AFUA_2G12200 AFUA_3G10530 AFUA_5G07880 AFUA_6G12820
0.0241016	4	6	6.23961	Establishment of spindle localization	http://amigo.geneontology.org/amigo/term/GO:0051293	AFUA_2G05080 AFUA_2G08690 AFUA_2G13450 AFUA_8G04660
0.0241016	4	6	6.23961	Spindle localization	http://amigo.geneontology.org/amigo/term/GO:0051653	AFUA_2G05080 AFUA_2G08690 AFUA_2G13450 AFUA_8G04660
0.0241016	4	6	6.23961	Regulation of cell wall organization or biogenesis	http://amigo.geneontology.org/amigo/term/GO:1903338	AFUA_3G11250 AFUA_4G11890 AFUA_4G13720 AFUA_5G05770
0.0241016	4	6	6.23961	Protein export from nucleus	http://amigo.geneontology.org/amigo/term/GO:0006611	AFUA_2G08560 AFUA_2G12200 AFUA_3G08780 AFUA_6G04010
0.0241016	22	106	1.94252	Nuclear division	http://amigo.geneontology.org/amigo/term/GO:0000280	AFUA_1G04950 AFUA_1G06790 AFUA_1G07590 AFUA_1G15120 AFUA_1G16570 AFUA_2G04140 AFUA_2G04700 AFUA_2G05080 AFUA_2G11320 AFUA_2G14280 AFUA_2G15060 AFUA_2G15905 AFUA_2G16850 AFUA_3G05530 AFUA_3G05720 AFUA_3G08260 AFUA_3G12250 AFUA_5G09710 AFUA_5G13560 AFUA_6G02900 AFUA_6G04650 AFUA_6G10965
0.0242209	93	651	1.33706	Catalytic activity, acting on a protein	http://amigo.geneontology.org/amigo/term/GO:0140096	AFUA_1G00150 AFUA_1G02640 AFUA_1G04590 AFUA_1G04790 AFUA_1G04950 AFUA_1G05240 AFUA_1G06920 AFUA_1G07160 AFUA_1G07540 AFUA_1G09280 AFUA_1G10940 AFUA_1G10950 AFUA_1G12332 AFUA_1G14810 AFUA_1G16780 AFUA_2G00350 AFUA_2G01520 AFUA_2G02470 AFUA_2G03390 AFUA_2G03560 AFUA_2G07690 AFUA_2G08440 AFUA_2G10270 AFUA_2G11730 AFUA_2G11900 AFUA_2G12200 AFUA_2G13140 AFUA_2G13640 AFUA_2G14130 AFUA_2G14650 AFUA_2G15…
0.0251417	10	33	2.83619	Cortical cytoskeleton	http://amigo.geneontology.org/amigo/term/GO:0030863	AFUA_1G02540 AFUA_2G03640 AFUA_2G03710 AFUA_3G10250 AFUA_4G07700 AFUA_5G09360 AFUA_6G09080 AFUA_6G12570 AFUA_7G03870 AFUA_8G05660
0.025148	21	100	1.96548	Negative regulation of cellular biosynthetic process	http://amigo.geneontology.org/amigo/term/GO:0031327	AFUA_1G16780 AFUA_2G02070 AFUA_2G04650 AFUA_2G12200 AFUA_2G16230 AFUA_3G02070 AFUA_3G07670 AFUA_3G10240 AFUA_3G10530 AFUA_3G12160 AFUA_4G10220 AFUA_4G12910 AFUA_4G13020 AFUA_5G07530 AFUA_5G09170 AFUA_5G09420 AFUA_6G03010 AFUA_6G12600 AFUA_6G13030 AFUA_8G04410 AFUA_8G05570
0.025148	21	100	1.96548	Negative regulation of biosynthetic process	http://amigo.geneontology.org/amigo/term/GO:0009890	AFUA_1G16780 AFUA_2G02070 AFUA_2G04650 AFUA_2G12200 AFUA_2G16230 AFUA_3G02070 AFUA_3G07670 AFUA_3G10240 AFUA_3G10530 AFUA_3G12160 AFUA_4G10220 AFUA_4G12910 AFUA_4G13020 AFUA_5G07530 AFUA_5G09170 AFUA_5G09420 AFUA_6G03010 AFUA_6G12600 AFUA_6G13030 AFUA_8G04410 AFUA_8G05570
0.0264037	9	28	3.00838	Movement of cell or subcellular component	http://amigo.geneontology.org/amigo/term/GO:0006928	AFUA_2G05080 AFUA_2G08690 AFUA_2G13450 AFUA_2G14280 AFUA_5G11810 AFUA_5G13050 AFUA_5G13190 AFUA_6G14220 AFUA_8G04660
0.0264037	9	28	3.00838	Microtubule-based movement	http://amigo.geneontology.org/amigo/term/GO:0007018	AFUA_2G05080 AFUA_2G08690 AFUA_2G13450 AFUA_2G14280 AFUA_5G11810 AFUA_5G13050 AFUA_5G13190 AFUA_6G14220 AFUA_8G04660
0.0264956	8	23	3.25545	Regulation of Ras protein signal transduction	http://amigo.geneontology.org/amigo/term/GO:0046578	AFUA_2G01000 AFUA_2G08780 AFUA_5G07130 AFUA_5G07430 AFUA_5G08550 AFUA_5G11890 AFUA_5G11900 AFUA_5G13560
0.0264956	8	23	3.25545	Cell projection	http://amigo.geneontology.org/amigo/term/GO:0042995	AFUA_1G04950 AFUA_2G05080 AFUA_3G06300 AFUA_3G06690 AFUA_4G10970 AFUA_4G11210 AFUA_4G11890 AFUA_6G04940
0.0289093	6	14	4.01118	Cytoskeleton-dependent intracellular transport	http://amigo.geneontology.org/amigo/term/GO:0030705	AFUA_2G05080 AFUA_2G08690 AFUA_2G13450 AFUA_5G13050 AFUA_6G14220 AFUA_8G04660
0.0289093	15	63	2.22843	Cellular response to extracellular stimulus	http://amigo.geneontology.org/amigo/term/GO:0031668	AFUA_1G05370 AFUA_1G16780 AFUA_1G17240 AFUA_1G17270 AFUA_2G12200 AFUA_2G17540 AFUA_2G17895 AFUA_3G06740 AFUA_3G08050 AFUA_3G11200 AFUA_4G12470 AFUA_4G12850 AFUA_4G12910 AFUA_5G03920 AFUA_5G06750
0.0289093	15	63	2.22843	Cellular response to nutrient levels	http://amigo.geneontology.org/amigo/term/GO:0031669	AFUA_1G05370 AFUA_1G16780 AFUA_1G17240 AFUA_1G17270 AFUA_2G12200 AFUA_2G17540 AFUA_2G17895 AFUA_3G06740 AFUA_3G08050 AFUA_3G11200 AFUA_4G12470 AFUA_4G12850 AFUA_4G12910 AFUA_5G03920 AFUA_5G06750
0.0289093	6	14	4.01118	Positive regulation of kinase activity	http://amigo.geneontology.org/amigo/term/GO:0033674	AFUA_1G07020 AFUA_2G01910 AFUA_2G04770 AFUA_2G14100 AFUA_3G10070 AFUA_6G09180
0.0289093	15	63	2.22843	Cellular response to external stimulus	http://amigo.geneontology.org/amigo/term/GO:0071496	AFUA_1G05370 AFUA_1G16780 AFUA_1G17240 AFUA_1G17270 AFUA_2G12200 AFUA_2G17540 AFUA_2G17895 AFUA_3G06740 AFUA_3G08050 AFUA_3G11200 AFUA_4G12470 AFUA_4G12850 AFUA_4G12910 AFUA_5G03920 AFUA_5G06750
0.0289093	31	171	1.69674	Cell wall organization or biogenesis	http://amigo.geneontology.org/amigo/term/GO:0071554	AFUA_1G06210 AFUA_1G09280 AFUA_1G09580 AFUA_1G16190 AFUA_1G16250 AFUA_2G06100 AFUA_2G11270 AFUA_2G12200 AFUA_3G00340 AFUA_3G06450 AFUA_3G07650 AFUA_3G11250 AFUA_4G04070 AFUA_4G11510 AFUA_4G11890 AFUA_4G13230 AFUA_4G13720 AFUA_5G02740 AFUA_5G05770 AFUA_5G09360 AFUA_5G10380 AFUA_5G10530 AFUA_5G10760 AFUA_6G04450 AFUA_6G07470 AFUA_6G10290 AFUA_6G11390 AFUA_7G08350 AFUA_8G02130 AFUA_8G04500 AFUA_8G06…
0.0289093	133	991	1.25611	Nucleotide binding	http://amigo.geneontology.org/amigo/term/GO:0000166	AFUA_1G00230 AFUA_1G04150 AFUA_1G05260 AFUA_1G06920 AFUA_1G06940 AFUA_1G07380 AFUA_1G08850 AFUA_1G10130 AFUA_1G10720 AFUA_1G10940 AFUA_1G11230 AFUA_1G12300 AFUA_1G12690 AFUA_1G13060 AFUA_1G13140 AFUA_1G14330 AFUA_1G14810 AFUA_1G15050 AFUA_1G15120 AFUA_1G16440 AFUA_1G16780 AFUA_2G01320 AFUA_2G01520 AFUA_2G02100 AFUA_2G05650 AFUA_2G05910 AFUA_2G07690 AFUA_2G07770 AFUA_2G08470 AFUA_2G08670 AFUA_2G08…
0.0289093	12	45	2.49584	Microtubule binding	http://amigo.geneontology.org/amigo/term/GO:0008017	AFUA_1G12820 AFUA_2G08690 AFUA_2G13450 AFUA_2G14280 AFUA_4G08770 AFUA_5G03920 AFUA_5G13050 AFUA_5G13190 AFUA_6G03990 AFUA_6G12980 AFUA_6G14220 AFUA_8G04660
0.0289093	133	991	1.25611	Nucleoside phosphate binding	http://amigo.geneontology.org/amigo/term/GO:1901265	AFUA_1G00230 AFUA_1G04150 AFUA_1G05260 AFUA_1G06920 AFUA_1G06940 AFUA_1G07380 AFUA_1G08850 AFUA_1G10130 AFUA_1G10720 AFUA_1G10940 AFUA_1G11230 AFUA_1G12300 AFUA_1G12690 AFUA_1G13060 AFUA_1G13140 AFUA_1G14330 AFUA_1G14810 AFUA_1G15050 AFUA_1G15120 AFUA_1G16440 AFUA_1G16780 AFUA_2G01320 AFUA_2G01520 AFUA_2G02100 AFUA_2G05650 AFUA_2G05910 AFUA_2G07690 AFUA_2G07770 AFUA_2G08470 AFUA_2G08670 AFUA_2G08…
0.0289093	12	45	2.49584	Isoprenoid biosynthetic process	http://amigo.geneontology.org/amigo/term/GO:0008299	AFUA_1G11230 AFUA_4G07130 AFUA_4G07780 AFUA_5G01590 AFUA_5G15060 AFUA_6G07240 AFUA_6G13940 AFUA_6G13950 AFUA_6G13990 AFUA_8G00370 AFUA_8G00400 AFUA_8G00490
0.0292055	13	51	2.38573	RNA polymerase II cis-regulatory region sequence-specific DNA binding	http://amigo.geneontology.org/amigo/term/GO:0000978	AFUA_1G04110 AFUA_1G06900 AFUA_1G10230 AFUA_1G15550 AFUA_1G17240 AFUA_2G17895 AFUA_3G06740 AFUA_3G11250 AFUA_4G07090 AFUA_4G12470 AFUA_5G01900 AFUA_5G06120 AFUA_7G03910
0.0293875	5	10	4.67971	Kinesin complex	http://amigo.geneontology.org/amigo/term/GO:0005871	AFUA_2G08690 AFUA_2G14280 AFUA_5G13050 AFUA_5G13190 AFUA_6G14220
0.0293875	5	10	4.67971	Mitotic cytokinesis	http://amigo.geneontology.org/amigo/term/GO:0000281	AFUA_1G04950 AFUA_2G03640 AFUA_3G10250 AFUA_4G10970 AFUA_6G04940
0.0294351	45	275	1.53154	Negative regulation of biological process	http://amigo.geneontology.org/amigo/term/GO:0048519	AFUA_1G04520 AFUA_1G04950 AFUA_1G05970 AFUA_1G10720 AFUA_1G11420 AFUA_1G13060 AFUA_1G15050 AFUA_1G16780 AFUA_2G01910 AFUA_2G02070 AFUA_2G02780 AFUA_2G04140 AFUA_2G04650 AFUA_2G05080 AFUA_2G05180 AFUA_2G10270 AFUA_2G12200 AFUA_2G16230 AFUA_3G02070 AFUA_3G07670 AFUA_3G10240 AFUA_3G10530 AFUA_3G12160 AFUA_4G10220 AFUA_4G10860 AFUA_4G10970 AFUA_4G12910 AFUA_4G13020 AFUA_5G06400 AFUA_5G06750 AFUA_5G07…
0.029791	21	102	1.92694	Cytoskeletal protein binding	http://amigo.geneontology.org/amigo/term/GO:0008092	AFUA_1G02540 AFUA_1G12820 AFUA_1G16680 AFUA_2G03640 AFUA_2G08690 AFUA_2G13450 AFUA_2G14280 AFUA_3G10250 AFUA_4G08770 AFUA_4G10970 AFUA_5G03920 AFUA_5G13050 AFUA_5G13190 AFUA_6G03990 AFUA_6G04940 AFUA_6G12980 AFUA_6G14220 AFUA_7G03870 AFUA_7G04300 AFUA_8G04660 AFUA_8G05660
0.030136	17	76	2.09355	Nuclear transport	http://amigo.geneontology.org/amigo/term/GO:0051169	AFUA_1G04520 AFUA_1G06790 AFUA_1G15030 AFUA_1G15720 AFUA_2G08560 AFUA_2G10010 AFUA_2G12200 AFUA_2G15870 AFUA_3G05500 AFUA_3G08780 AFUA_5G01180 AFUA_5G08000 AFUA_5G09850 AFUA_5G12670 AFUA_6G04010 AFUA_6G13120 AFUA_6G14290
0.030136	17	76	2.09355	Nucleocytoplasmic transport	http://amigo.geneontology.org/amigo/term/GO:0006913	AFUA_1G04520 AFUA_1G06790 AFUA_1G15030 AFUA_1G15720 AFUA_2G08560 AFUA_2G10010 AFUA_2G12200 AFUA_2G15870 AFUA_3G05500 AFUA_3G08780 AFUA_5G01180 AFUA_5G08000 AFUA_5G09850 AFUA_5G12670 AFUA_6G04010 AFUA_6G13120 AFUA_6G14290
0.0315337	9	29	2.90465	Import into nucleus	http://amigo.geneontology.org/amigo/term/GO:0051170	AFUA_1G06790 AFUA_1G15720 AFUA_2G08560 AFUA_2G10010 AFUA_2G15870 AFUA_3G05500 AFUA_5G01180 AFUA_6G04010 AFUA_6G13120
0.0315337	9	29	2.90465	Protein import into nucleus	http://amigo.geneontology.org/amigo/term/GO:0006606	AFUA_1G06790 AFUA_1G15720 AFUA_2G08560 AFUA_2G10010 AFUA_2G15870 AFUA_3G05500 AFUA_5G01180 AFUA_6G04010 AFUA_6G13120
0.0316761	11	40	2.57384	Regulation of GTPase activity	http://amigo.geneontology.org/amigo/term/GO:0043087	AFUA_1G12680 AFUA_2G03640 AFUA_3G09900 AFUA_3G12470 AFUA_4G10600 AFUA_5G07130 AFUA_6G06400 AFUA_6G11220 AFUA_6G12340 AFUA_7G04300 AFUA_7G04450
0.0327978	8	24	3.1198	Regulation of small GTPase mediated signal transduction	http://amigo.geneontology.org/amigo/term/GO:0051056	AFUA_2G01000 AFUA_2G08780 AFUA_5G07130 AFUA_5G07430 AFUA_5G08550 AFUA_5G11890 AFUA_5G11900 AFUA_5G13560
0.0330262	12	46	2.44159	Microtubule	http://amigo.geneontology.org/amigo/term/GO:0005874	AFUA_1G12670 AFUA_1G12820 AFUA_2G08690 AFUA_2G13450 AFUA_2G14280 AFUA_5G11810 AFUA_5G13050 AFUA_5G13190 AFUA_6G12460 AFUA_6G12980 AFUA_6G14220 AFUA_8G04660
0.0334051	13	52	2.33985	Regulation of intracellular signal transduction	http://amigo.geneontology.org/amigo/term/GO:1902531	AFUA_1G15050 AFUA_2G01000 AFUA_2G03710 AFUA_2G08780 AFUA_2G09000 AFUA_2G10460 AFUA_4G13720 AFUA_5G07130 AFUA_5G07430 AFUA_5G08550 AFUA_5G11890 AFUA_5G11900 AFUA_5G13560
0.0344553	42	255	1.54155	Chromosome	http://amigo.geneontology.org/amigo/term/GO:0005694	AFUA_1G00580 AFUA_1G07590 AFUA_1G10580 AFUA_1G10720 AFUA_1G12670 AFUA_1G16570 AFUA_2G04140 AFUA_2G08690 AFUA_2G09000 AFUA_2G11000 AFUA_2G12250 AFUA_2G13450 AFUA_2G14080 AFUA_2G15060 AFUA_2G15905 AFUA_2G16810 AFUA_2G16850 AFUA_3G02390 AFUA_3G05530 AFUA_3G06480 AFUA_3G08260 AFUA_3G10280 AFUA_3G13465 AFUA_4G01160 AFUA_4G08830 AFUA_4G09820 AFUA_4G12680 AFUA_5G03160 AFUA_5G04140 AFUA_5G11700 AFUA_5G12…
0.038632	14	59	2.22088	Fungal-type cell wall organization	http://amigo.geneontology.org/amigo/term/GO:0031505	AFUA_1G09280 AFUA_1G09580 AFUA_3G06450 AFUA_3G11250 AFUA_4G04070 AFUA_4G11890 AFUA_5G10760 AFUA_6G07470 AFUA_6G10290 AFUA_6G11390 AFUA_7G08350 AFUA_8G02130 AFUA_8G04500 AFUA_8G06360
0.038632	17	78	2.03987	Positive regulation of catalytic activity	http://amigo.geneontology.org/amigo/term/GO:0043085	AFUA_1G07020 AFUA_1G12980 AFUA_2G01910 AFUA_2G03640 AFUA_2G04770 AFUA_2G10460 AFUA_2G14100 AFUA_3G09900 AFUA_3G10070 AFUA_3G12470 AFUA_4G10600 AFUA_4G11180 AFUA_5G07130 AFUA_6G09180 AFUA_6G11220 AFUA_6G12340 AFUA_7G04300
0.038632	17	78	2.03987	Chromosomal region	http://amigo.geneontology.org/amigo/term/GO:0098687	AFUA_1G07590 AFUA_1G12670 AFUA_1G16570 AFUA_2G04140 AFUA_2G08690 AFUA_2G13450 AFUA_2G15060 AFUA_2G15905 AFUA_3G05530 AFUA_3G13465 AFUA_4G08830 AFUA_5G04140 AFUA_5G12900 AFUA_6G02610 AFUA_6G12980 AFUA_8G04660 AFUA_8G05060
0.0386909	6	15	3.74377	Positive regulation of protein phosphorylation	http://amigo.geneontology.org/amigo/term/GO:0001934	AFUA_1G07020 AFUA_2G01910 AFUA_2G04770 AFUA_2G14100 AFUA_3G10070 AFUA_6G09180
0.0386909	9	30	2.80782	Protein localization to nucleus	http://amigo.geneontology.org/amigo/term/GO:0034504	AFUA_1G06790 AFUA_1G15720 AFUA_2G08560 AFUA_2G10010 AFUA_2G15870 AFUA_3G05500 AFUA_5G01180 AFUA_6G04010 AFUA_6G13120
0.0386909	12	47	2.38964	Negative regulation of transcription by RNA polymerase II	http://amigo.geneontology.org/amigo/term/GO:0000122	AFUA_2G16230 AFUA_3G02070 AFUA_3G07670 AFUA_3G10530 AFUA_3G12160 AFUA_4G10220 AFUA_5G07530 AFUA_5G09170 AFUA_6G03010 AFUA_6G13030 AFUA_8G04410 AFUA_8G05570
0.0386909	6	15	3.74377	Mating projection	http://amigo.geneontology.org/amigo/term/GO:0005937	AFUA_1G04950 AFUA_2G05080 AFUA_4G10970 AFUA_4G11210 AFUA_4G11890 AFUA_6G04940
0.0386909	9	30	2.80782	Ras protein signal transduction	http://amigo.geneontology.org/amigo/term/GO:0007265	AFUA_2G01000 AFUA_2G07770 AFUA_2G08780 AFUA_5G07130 AFUA_5G07430 AFUA_5G08550 AFUA_5G11890 AFUA_5G11900 AFUA_5G13560
0.0419374	4	7	5.34824	Establishment or maintenance of actin cytoskeleton polarity	http://amigo.geneontology.org/amigo/term/GO:0030950	AFUA_1G11920 AFUA_2G10460 AFUA_3G06690 AFUA_4G11890
0.0419374	4	7	5.34824	Regulation of Rho protein signal transduction	http://amigo.geneontology.org/amigo/term/GO:0035023	AFUA_2G01000 AFUA_5G07430 AFUA_5G08550 AFUA_5G11890
0.0419374	4	7	5.34824	Actomyosin contractile ring	http://amigo.geneontology.org/amigo/term/GO:0005826	AFUA_2G03640 AFUA_2G03710 AFUA_3G10250 AFUA_5G09360
0.0419374	4	7	5.34824	Contractile ring	http://amigo.geneontology.org/amigo/term/GO:0070938	AFUA_2G03640 AFUA_2G03710 AFUA_3G10250 AFUA_5G09360
0.0419374	7	20	3.27579	Cytoskeletal motor activity	http://amigo.geneontology.org/amigo/term/GO:0003774	AFUA_2G13450 AFUA_2G14280 AFUA_5G11810 AFUA_5G13050 AFUA_5G13190 AFUA_6G14220 AFUA_8G05660
0.0419374	7	20	3.27579	Molecular carrier activity	http://amigo.geneontology.org/amigo/term/GO:0140104	AFUA_1G06790 AFUA_1G06880 AFUA_1G10380 AFUA_1G15720 AFUA_3G08780 AFUA_6G04010 AFUA_6G12080
0.044038	5	11	4.25428	Mitotic sister chromatid cohesion	http://amigo.geneontology.org/amigo/term/GO:0007064	AFUA_2G15905 AFUA_2G16850 AFUA_3G08260 AFUA_6G02900 AFUA_6G04650
0.0442482	11	42	2.45127	Condensed chromosome, centromeric region	http://amigo.geneontology.org/amigo/term/GO:0000779	AFUA_1G07590 AFUA_1G12670 AFUA_1G16570 AFUA_2G04140 AFUA_2G08690 AFUA_2G13450 AFUA_3G05530 AFUA_5G04140 AFUA_6G02610 AFUA_6G12980 AFUA_8G04660
0.04638	19	93	1.91214	Negative regulation of cellular macromolecule biosynthetic process	http://amigo.geneontology.org/amigo/term/GO:2000113	AFUA_1G16780 AFUA_2G02070 AFUA_2G04650 AFUA_2G12200 AFUA_2G16230 AFUA_3G02070 AFUA_3G07670 AFUA_3G10240 AFUA_3G10530 AFUA_3G12160 AFUA_4G10220 AFUA_4G12910 AFUA_4G13020 AFUA_5G07530 AFUA_5G09170 AFUA_6G03010 AFUA_6G13030 AFUA_8G04410 AFUA_8G05570
0.0474526	9	31	2.71725	Protein deubiquitination	http://amigo.geneontology.org/amigo/term/GO:0016579	AFUA_1G07160 AFUA_2G08440 AFUA_2G14130 AFUA_3G06710 AFUA_4G12910 AFUA_5G01840 AFUA_5G04160 AFUA_5G11870 AFUA_6G12710
0.0477693	17	80	1.98888	Organelle localization	http://amigo.geneontology.org/amigo/term/GO:0051640	AFUA_1G07590 AFUA_1G15030 AFUA_1G15860 AFUA_2G04140 AFUA_2G05080 AFUA_2G08560 AFUA_2G08690 AFUA_2G13450 AFUA_2G13750 AFUA_4G06950 AFUA_5G01180 AFUA_5G06450 AFUA_5G08040 AFUA_6G03960 AFUA_7G01510 AFUA_7G05920 AFUA_8G04660

## Sheet: on pepton
A.fumigatus Af273	H2O2	vs.	untreated	upregulated	on peptone
Enrichment FDR	nGenes	Pathway Genes	Fold Enrichment	Pathway	URL	Genes
0.00491683	6	12	10.017	de novo posttranslational protein folding	http://amigo.geneontology.org/amigo/term/GO:0051084	AFUA_1G07440 AFUA_1G11180 AFUA_1G15270 AFUA_2G09960 AFUA_5G07340 AFUA_6G10700
0.00491683	6	12	10.017	Chaperone cofactor-dependent protein refolding	http://amigo.geneontology.org/amigo/term/GO:0051085	AFUA_1G07440 AFUA_1G11180 AFUA_1G15270 AFUA_2G09960 AFUA_5G07340 AFUA_6G10700
0.00491683	6	12	10.017	de novo protein folding	http://amigo.geneontology.org/amigo/term/GO:0006458	AFUA_1G07440 AFUA_1G11180 AFUA_1G15270 AFUA_2G09960 AFUA_5G07340 AFUA_6G10700
0.00491683	7	17	8.24931	Chaperone binding	http://amigo.geneontology.org/amigo/term/GO:0051087	AFUA_1G11180 AFUA_1G15270 AFUA_2G09290 AFUA_4G10010 AFUA_4G11330 AFUA_5G07340 AFUA_6G10700
0.00597731	23	174	2.64818	Nucleolus	http://amigo.geneontology.org/amigo/term/GO:0005730	AFUA_1G01990 AFUA_1G05410 AFUA_1G09200 AFUA_1G11160 AFUA_1G13070 AFUA_1G13200 AFUA_2G02870 AFUA_2G04780 AFUA_2G05480 AFUA_2G13720 AFUA_2G13980 AFUA_2G16760 AFUA_2G17050 AFUA_3G05640 AFUA_3G09880 AFUA_4G08190 AFUA_5G06280 AFUA_6G08240 AFUA_6G08300 AFUA_6G09820 AFUA_8G04220 AFUA_8G04400 AFUA_8G04640
0.0156155	6	15	8.01361	Chaperone-mediated protein folding	http://amigo.geneontology.org/amigo/term/GO:0061077	AFUA_1G07440 AFUA_1G11180 AFUA_1G15270 AFUA_2G09960 AFUA_5G07340 AFUA_6G10700
0.028695	5	11	9.10638	Protein refolding	http://amigo.geneontology.org/amigo/term/GO:0042026	AFUA_1G07440 AFUA_1G11180 AFUA_1G15270 AFUA_2G09290 AFUA_2G09960
A.fumigatus Af273	H2O2	vs.	untreated	downregulated	on peptone
Enrichment FDR	nGenes	Pathway Genes	Fold Enrichment	Pathway	URL	Genes
3.1255e-09	35	220	3.89036	Extracellular region	http://amigo.geneontology.org/amigo/term/GO:0005576	AFUA_1G00310 AFUA_1G06910 AFUA_1G12560 AFUA_2G01600 AFUA_2G09350 AFUA_2G14540 AFUA_2G14661 AFUA_2G17540 AFUA_2G18070 AFUA_3G00320 AFUA_3G01220 AFUA_3G03870 AFUA_3G07160 AFUA_3G14620 AFUA_3G14890 AFUA_4G09480 AFUA_4G13920 AFUA_5G01120 AFUA_5G09580 AFUA_5G10170 AFUA_5G13830 AFUA_6G00770 AFUA_6G01800 AFUA_6G09600 AFUA_6G10250 AFUA_6G12070 AFUA_6G12210 AFUA_7G01180 AFUA_7G06220 AFUA_8G00820 AFUA_8G00…
8.38368e-08	23	114	4.93364	Secondary metabolite biosynthetic process	http://amigo.geneontology.org/amigo/term/GO:0044550	AFUA_2G17540 AFUA_2G17550 AFUA_2G17560 AFUA_2G17580 AFUA_2G17600 AFUA_2G17960 AFUA_2G17970 AFUA_2G18010 AFUA_2G18020 AFUA_2G18040 AFUA_2G18060 AFUA_6G09610 AFUA_6G09640 AFUA_6G09650 AFUA_6G09660 AFUA_6G09680 AFUA_6G09690 AFUA_6G09700 AFUA_6G09710 AFUA_6G09720 AFUA_6G09730 AFUA_6G09740 AFUA_6G12060
2.01705e-07	27	165	4.00151	Secondary metabolic process	http://amigo.geneontology.org/amigo/term/GO:0019748	AFUA_1G01010 AFUA_2G10160 AFUA_2G17540 AFUA_2G17550 AFUA_2G17560 AFUA_2G17580 AFUA_2G17600 AFUA_2G17960 AFUA_2G17970 AFUA_2G18010 AFUA_2G18020 AFUA_2G18040 AFUA_2G18060 AFUA_3G02530 AFUA_3G02570 AFUA_6G09610 AFUA_6G09640 AFUA_6G09650 AFUA_6G09660 AFUA_6G09680 AFUA_6G09690 AFUA_6G09700 AFUA_6G09710 AFUA_6G09720 AFUA_6G09730 AFUA_6G09740 AFUA_6G12060
8.71216e-07	10	22	11.1153	Mycotoxin metabolic process	http://amigo.geneontology.org/amigo/term/GO:0043385	AFUA_6G09640 AFUA_6G09650 AFUA_6G09660 AFUA_6G09680 AFUA_6G09690 AFUA_6G09700 AFUA_6G09710 AFUA_6G09720 AFUA_6G09730 AFUA_6G09740
8.71216e-07	10	22	11.1153	Mycotoxin biosynthetic process	http://amigo.geneontology.org/amigo/term/GO:0043386	AFUA_6G09640 AFUA_6G09650 AFUA_6G09660 AFUA_6G09680 AFUA_6G09690 AFUA_6G09700 AFUA_6G09710 AFUA_6G09720 AFUA_6G09730 AFUA_6G09740
8.71216e-07	10	22	11.1153	Toxin biosynthetic process	http://amigo.geneontology.org/amigo/term/GO:0009403	AFUA_6G09640 AFUA_6G09650 AFUA_6G09660 AFUA_6G09680 AFUA_6G09690 AFUA_6G09700 AFUA_6G09710 AFUA_6G09720 AFUA_6G09730 AFUA_6G09740
8.71216e-07	10	22	11.1153	Toxin metabolic process	http://amigo.geneontology.org/amigo/term/GO:0009404	AFUA_6G09640 AFUA_6G09650 AFUA_6G09660 AFUA_6G09680 AFUA_6G09690 AFUA_6G09700 AFUA_6G09710 AFUA_6G09720 AFUA_6G09730 AFUA_6G09740
0.000319	23	187	3.00767	Polysaccharide metabolic process	http://amigo.geneontology.org/amigo/term/GO:0005976	AFUA_1G00310 AFUA_1G06910 AFUA_2G09350 AFUA_2G14520 AFUA_3G00320 AFUA_3G07160 AFUA_3G13200 AFUA_3G14620 AFUA_4G09480 AFUA_4G13770 AFUA_4G13920 AFUA_5G10170 AFUA_6G00770 AFUA_6G01800 AFUA_6G11960 AFUA_6G12210 AFUA_8G00820 AFUA_8G00920 AFUA_8G00930 AFUA_8G01970 AFUA_8G05910 AFUA_8G06830 AFUA_8G06880
0.000331185	6	12	12.2268	Ergot alkaloid metabolic process	http://amigo.geneontology.org/amigo/term/GO:0035836	AFUA_2G17960 AFUA_2G17970 AFUA_2G18010 AFUA_2G18020 AFUA_2G18040 AFUA_2G18060
0.000331185	6	12	12.2268	Ergot alkaloid biosynthetic process	http://amigo.geneontology.org/amigo/term/GO:0035837	AFUA_2G17960 AFUA_2G17970 AFUA_2G18010 AFUA_2G18020 AFUA_2G18040 AFUA_2G18060
0.000331185	6	12	12.2268	Terpenoid indole alkaloid metabolic process	http://amigo.geneontology.org/amigo/term/GO:0046447	AFUA_2G17960 AFUA_2G17970 AFUA_2G18010 AFUA_2G18020 AFUA_2G18040 AFUA_2G18060
0.000331185	20	150	3.26049	Polysaccharide catabolic process	http://amigo.geneontology.org/amigo/term/GO:0000272	AFUA_1G00310 AFUA_1G06910 AFUA_2G09350 AFUA_2G14520 AFUA_3G00320 AFUA_3G07160 AFUA_3G14620 AFUA_4G09480 AFUA_4G13770 AFUA_4G13920 AFUA_5G10170 AFUA_6G00770 AFUA_6G01800 AFUA_6G12210 AFUA_8G00820 AFUA_8G00930 AFUA_8G01970 AFUA_8G05910 AFUA_8G06830 AFUA_8G06880
0.000331185	6	12	12.2268	Terpenoid indole alkaloid biosynthetic process	http://amigo.geneontology.org/amigo/term/GO:0009709	AFUA_2G17960 AFUA_2G17970 AFUA_2G18010 AFUA_2G18020 AFUA_2G18040 AFUA_2G18060
0.00087001	6	14	10.4801	Gliotoxin metabolic process	http://amigo.geneontology.org/amigo/term/GO:2001308	AFUA_6G09640 AFUA_6G09660 AFUA_6G09690 AFUA_6G09700 AFUA_6G09710 AFUA_6G09740
0.00087001	6	14	10.4801	Gliotoxin biosynthetic process	http://amigo.geneontology.org/amigo/term/GO:2001310	AFUA_6G09640 AFUA_6G09660 AFUA_6G09690 AFUA_6G09700 AFUA_6G09710 AFUA_6G09740
0.00131521	26	257	2.47391	Hydrolase activity, acting on glycosyl bonds	http://amigo.geneontology.org/amigo/term/GO:0016798	AFUA_1G00310 AFUA_1G00650 AFUA_1G06910 AFUA_1G12560 AFUA_2G00930 AFUA_2G09350 AFUA_2G14520 AFUA_2G14540 AFUA_3G00320 AFUA_3G03870 AFUA_3G07160 AFUA_3G14620 AFUA_4G09480 AFUA_4G13770 AFUA_4G13800 AFUA_4G13920 AFUA_5G13830 AFUA_6G00770 AFUA_6G01800 AFUA_6G12210 AFUA_6G14540 AFUA_7G01070 AFUA_8G00930 AFUA_8G01970 AFUA_8G06030 AFUA_8G06830
0.00147212	24	229	2.56283	Hydrolase activity, hydrolyzing O-glycosyl compounds	http://amigo.geneontology.org/amigo/term/GO:0004553	AFUA_1G00310 AFUA_1G00650 AFUA_1G06910 AFUA_2G00930 AFUA_2G09350 AFUA_2G14520 AFUA_3G00320 AFUA_3G03870 AFUA_3G07160 AFUA_3G14620 AFUA_4G09480 AFUA_4G13770 AFUA_4G13800 AFUA_4G13920 AFUA_5G13830 AFUA_6G00770 AFUA_6G01800 AFUA_6G12210 AFUA_6G14540 AFUA_7G01070 AFUA_8G00930 AFUA_8G01970 AFUA_8G06030 AFUA_8G06830
0.00269167	6	17	8.63071	Phenol-containing compound biosynthetic process	http://amigo.geneontology.org/amigo/term/GO:0046189	AFUA_1G11610 AFUA_2G17540 AFUA_2G17550 AFUA_2G17560 AFUA_2G17580 AFUA_2G17600
0.00282901	5	11	11.1153	Melanin biosynthetic process	http://amigo.geneontology.org/amigo/term/GO:0042438	AFUA_2G17540 AFUA_2G17550 AFUA_2G17560 AFUA_2G17580 AFUA_2G17600
0.00332044	6	18	8.15122	Indole alkaloid metabolic process	http://amigo.geneontology.org/amigo/term/GO:0035834	AFUA_2G17960 AFUA_2G17970 AFUA_2G18010 AFUA_2G18020 AFUA_2G18040 AFUA_2G18060
0.00332044	6	18	8.15122	Indole alkaloid biosynthetic process	http://amigo.geneontology.org/amigo/term/GO:0035835	AFUA_2G17960 AFUA_2G17970 AFUA_2G18010 AFUA_2G18020 AFUA_2G18040 AFUA_2G18060
0.00332044	35	427	2.0044	Carbohydrate metabolic process	http://amigo.geneontology.org/amigo/term/GO:0005975	AFUA_1G00310 AFUA_1G06910 AFUA_2G00930 AFUA_2G09350 AFUA_2G14520 AFUA_3G00320 AFUA_3G03870 AFUA_3G07160 AFUA_3G13200 AFUA_3G14620 AFUA_4G08230 AFUA_4G08610 AFUA_4G09480 AFUA_4G09910 AFUA_4G13770 AFUA_4G13800 AFUA_4G13920 AFUA_5G10170 AFUA_5G13830 AFUA_5G14790 AFUA_5G14800 AFUA_6G00770 AFUA_6G01800 AFUA_6G03980 AFUA_6G11960 AFUA_6G12210 AFUA_6G14540 AFUA_7G01070 AFUA_8G00820 AFUA_8G00920 AFUA_8G00…
0.00356278	3	3	24.4537	Proline catabolic process	http://amigo.geneontology.org/amigo/term/GO:0006562	AFUA_3G02300 AFUA_6G08750 AFUA_6G08760
0.00356278	5	12	10.189	Melanin metabolic process	http://amigo.geneontology.org/amigo/term/GO:0006582	AFUA_2G17540 AFUA_2G17550 AFUA_2G17560 AFUA_2G17580 AFUA_2G17600
0.00356278	3	3	24.4537	Proline catabolic process to glutamate	http://amigo.geneontology.org/amigo/term/GO:0010133	AFUA_3G02300 AFUA_6G08750 AFUA_6G08760
0.00381105	6	19	7.72221	Alkaloid biosynthetic process	http://amigo.geneontology.org/amigo/term/GO:0009821	AFUA_2G17960 AFUA_2G17970 AFUA_2G18010 AFUA_2G18020 AFUA_2G18040 AFUA_2G18060
0.0067597	23	243	2.31455	Carbohydrate catabolic process	http://amigo.geneontology.org/amigo/term/GO:0016052	AFUA_1G00310 AFUA_1G06910 AFUA_2G09350 AFUA_2G14520 AFUA_3G00320 AFUA_3G07160 AFUA_3G14620 AFUA_4G08230 AFUA_4G09480 AFUA_4G13770 AFUA_4G13800 AFUA_4G13920 AFUA_5G10170 AFUA_6G00770 AFUA_6G01800 AFUA_6G03980 AFUA_6G12210 AFUA_8G00820 AFUA_8G00930 AFUA_8G01970 AFUA_8G05910 AFUA_8G06830 AFUA_8G06880
0.00877016	6	22	6.66918	Alkaloid metabolic process	http://amigo.geneontology.org/amigo/term/GO:0009820	AFUA_2G17960 AFUA_2G17970 AFUA_2G18010 AFUA_2G18020 AFUA_2G18040 AFUA_2G18060
0.00908009	18	171	2.57407	Cell wall organization or biogenesis	http://amigo.geneontology.org/amigo/term/GO:0071554	AFUA_1G00650 AFUA_1G06910 AFUA_2G09350 AFUA_2G17600 AFUA_3G00320 AFUA_3G13200 AFUA_3G14620 AFUA_4G09480 AFUA_4G13920 AFUA_5G09580 AFUA_6G00770 AFUA_6G11960 AFUA_6G12210 AFUA_8G00820 AFUA_8G01970 AFUA_8G05910 AFUA_8G06030 AFUA_8G06880
0.0137782	6	24	6.11342	Phenol-containing compound metabolic process	http://amigo.geneontology.org/amigo/term/GO:0018958	AFUA_1G11610 AFUA_2G17540 AFUA_2G17550 AFUA_2G17560 AFUA_2G17580 AFUA_2G17600
0.0139791	11	79	3.40494	Amino acid transmembrane transporter activity	http://amigo.geneontology.org/amigo/term/GO:0015171	AFUA_2G00180 AFUA_3G11490 AFUA_4G00240 AFUA_4G08870 AFUA_4G10090 AFUA_5G00710 AFUA_5G09120 AFUA_7G01090 AFUA_7G06790 AFUA_8G00800 AFUA_8G02200
0.0248457	3	5	14.6722	P-type sodium transporter activity	http://amigo.geneontology.org/amigo/term/GO:0008554	AFUA_4G09440 AFUA_5G00730 AFUA_6G03690
0.0248457	3	5	14.6722	Indole alkaloid biosynthesis	http://www.genome.jp/kegg-bin/show_pathway?afm00901	AFUA_2G17970 AFUA_2G18020 AFUA_2G18060
0.0272747	4	11	8.89225	Sodium ion transmembrane transporter activity	http://amigo.geneontology.org/amigo/term/GO:0015081	AFUA_3G03010 AFUA_4G09440 AFUA_5G00730 AFUA_6G03690
0.0316165	11	88	3.05671	FAD binding	http://amigo.geneontology.org/amigo/term/GO:0071949	AFUA_1G00980 AFUA_1G12410 AFUA_3G00250 AFUA_3G02300 AFUA_3G03570 AFUA_4G14630 AFUA_5G09970 AFUA_6G08760 AFUA_6G12060 AFUA_6G12070 AFUA_7G01050
0.0363912	4	12	8.15122	Glutamate metabolic process	http://amigo.geneontology.org/amigo/term/GO:0006536	AFUA_3G02300 AFUA_6G08750 AFUA_6G08760 AFUA_6G13490
0.0363912	4	12	8.15122	Glutamine family amino acid catabolic process	http://amigo.geneontology.org/amigo/term/GO:0009065	AFUA_3G02300 AFUA_6G08750 AFUA_6G08760 AFUA_6G13490
0.0411241	12	107	2.74247	External encapsulating structure organization	http://amigo.geneontology.org/amigo/term/GO:0045229	AFUA_1G00650 AFUA_1G06910 AFUA_2G09350 AFUA_2G17600 AFUA_3G13200 AFUA_4G13920 AFUA_5G09580 AFUA_8G00820 AFUA_8G01970 AFUA_8G05910 AFUA_8G06030 AFUA_8G06880
0.0411241	5	21	5.8223	Pectin metabolic process	http://amigo.geneontology.org/amigo/term/GO:0045488	AFUA_1G06910 AFUA_4G13920 AFUA_8G01970 AFUA_8G05910 AFUA_8G06880
0.0411241	5	21	5.8223	Pectin catabolic process	http://amigo.geneontology.org/amigo/term/GO:0045490	AFUA_1G06910 AFUA_4G13920 AFUA_8G01970 AFUA_8G05910 AFUA_8G06880
0.0411241	12	106	2.76834	Cell wall organization	http://amigo.geneontology.org/amigo/term/GO:0071555	AFUA_1G00650 AFUA_1G06910 AFUA_2G09350 AFUA_2G17600 AFUA_3G13200 AFUA_4G13920 AFUA_5G09580 AFUA_8G00820 AFUA_8G01970 AFUA_8G05910 AFUA_8G06030 AFUA_8G06880
0.0411241	5	21	5.8223	Galacturonan metabolic process	http://amigo.geneontology.org/amigo/term/GO:0010393	AFUA_1G06910 AFUA_4G13920 AFUA_8G01970 AFUA_8G05910 AFUA_8G06880
0.0484451	104	1974	1.28834	Intrinsic component of membrane	http://amigo.geneontology.org/amigo/term/GO:0031224	AFUA_1G00440 AFUA_1G00970 AFUA_1G01620 AFUA_1G03160 AFUA_1G03200 AFUA_1G03280 AFUA_1G03290 AFUA_1G03320 AFUA_1G06930 AFUA_1G11720 AFUA_1G13340 AFUA_1G13830 AFUA_1G17680 AFUA_2G00180 AFUA_2G01270 AFUA_2G07630 AFUA_2G07910 AFUA_2G12500 AFUA_2G14230 AFUA_2G14650 AFUA_2G14740 AFUA_2G17160 AFUA_2G17540 AFUA_2G17840 AFUA_2G18010 AFUA_3G01030 AFUA_3G01120 AFUA_3G01480 AFUA_3G01500 AFUA_3G01630 AFUA_3G01…
0.0484451	6	32	4.58506	Oxidoreductase activity, acting on the CH-NH group of donors	http://amigo.geneontology.org/amigo/term/GO:0016645	AFUA_2G17960 AFUA_2G17970 AFUA_3G02300 AFUA_3G02600 AFUA_6G08750 AFUA_6G08760
A.fumigatus Af273	DFP	vs.	untreated	upregulated	on peptone
Enrichment FDR	nGenes	Pathway Genes	Fold Enrichment	Pathway	URL	Genes
4.31334e-10	12	17	15.6956	Cellular response to iron ion starvation	http://amigo.geneontology.org/amigo/term/GO:0010106	AFUA_1G17190 AFUA_1G17200 AFUA_1G17270 AFUA_2G05730 AFUA_2G07680 AFUA_3G03410 AFUA_3G03420 AFUA_3G03440 AFUA_5G03790 AFUA_5G03800 AFUA_5G03920 AFUA_8G02760
5.30204e-10	26	107	5.40301	Metal ion homeostasis	http://amigo.geneontology.org/amigo/term/GO:0055065	AFUA_1G16340 AFUA_1G17190 AFUA_1G17200 AFUA_1G17270 AFUA_2G01260 AFUA_2G03730 AFUA_2G05730 AFUA_2G07680 AFUA_3G03410 AFUA_3G03420 AFUA_3G03440 AFUA_3G03640 AFUA_3G03660 AFUA_4G02800 AFUA_4G13540 AFUA_5G00730 AFUA_5G03290 AFUA_5G03790 AFUA_5G03800 AFUA_5G03920 AFUA_7G04570 AFUA_7G04730 AFUA_7G04970 AFUA_7G06060 AFUA_7G06570 AFUA_8G02760
1.31651e-09	18	52	7.69689	Iron ion homeostasis	http://amigo.geneontology.org/amigo/term/GO:0055072	AFUA_1G17190 AFUA_1G17200 AFUA_1G17270 AFUA_2G01260 AFUA_2G05730 AFUA_2G07680 AFUA_3G03410 AFUA_3G03420 AFUA_3G03440 AFUA_3G03640 AFUA_3G03660 AFUA_5G03790 AFUA_5G03800 AFUA_5G03920 AFUA_7G04730 AFUA_7G04970 AFUA_7G06060 AFUA_8G02760
1.31651e-09	21	72	6.48534	Transition metal ion homeostasis	http://amigo.geneontology.org/amigo/term/GO:0055076	AFUA_1G17190 AFUA_1G17200 AFUA_1G17270 AFUA_2G01260 AFUA_2G03730 AFUA_2G05730 AFUA_2G07680 AFUA_3G03410 AFUA_3G03420 AFUA_3G03440 AFUA_3G03640 AFUA_3G03660 AFUA_4G02800 AFUA_5G03790 AFUA_5G03800 AFUA_5G03920 AFUA_7G04730 AFUA_7G04970 AFUA_7G06060 AFUA_7G06570 AFUA_8G02760
1.31651e-09	26	116	4.98381	Inorganic ion homeostasis	http://amigo.geneontology.org/amigo/term/GO:0098771	AFUA_1G16340 AFUA_1G17190 AFUA_1G17200 AFUA_1G17270 AFUA_2G01260 AFUA_2G03730 AFUA_2G05730 AFUA_2G07680 AFUA_3G03410 AFUA_3G03420 AFUA_3G03440 AFUA_3G03640 AFUA_3G03660 AFUA_4G02800 AFUA_4G13540 AFUA_5G00730 AFUA_5G03290 AFUA_5G03790 AFUA_5G03800 AFUA_5G03920 AFUA_7G04570 AFUA_7G04730 AFUA_7G04970 AFUA_7G06060 AFUA_7G06570 AFUA_8G02760
1.31651e-09	146	1974	1.64457	Intrinsic component of membrane	http://amigo.geneontology.org/amigo/term/GO:0031224	AFUA_1G00970 AFUA_1G02530 AFUA_1G02730 AFUA_1G03150 AFUA_1G03200 AFUA_1G03320 AFUA_1G05020 AFUA_1G05290 AFUA_1G05720 AFUA_1G10370 AFUA_1G11380 AFUA_1G11860 AFUA_1G12530 AFUA_1G12690 AFUA_1G14440 AFUA_1G16340 AFUA_1G16440 AFUA_1G16710 AFUA_1G17270 AFUA_1G17725 AFUA_2G00320 AFUA_2G01260 AFUA_2G01440 AFUA_2G03730 AFUA_2G03860 AFUA_2G05730 AFUA_2G07670 AFUA_2G12850 AFUA_2G14360 AFUA_2G14790 AFUA_2G15…
1.7136e-09	26	118	4.89934	Cation homeostasis	http://amigo.geneontology.org/amigo/term/GO:0055080	AFUA_1G16340 AFUA_1G17190 AFUA_1G17200 AFUA_1G17270 AFUA_2G01260 AFUA_2G03730 AFUA_2G05730 AFUA_2G07680 AFUA_3G03410 AFUA_3G03420 AFUA_3G03440 AFUA_3G03640 AFUA_3G03660 AFUA_4G02800 AFUA_4G13540 AFUA_5G00730 AFUA_5G03290 AFUA_5G03790 AFUA_5G03800 AFUA_5G03920 AFUA_7G04570 AFUA_7G04730 AFUA_7G04970 AFUA_7G06060 AFUA_7G06570 AFUA_8G02760
2.20994e-09	24	102	5.23187	Cellular metal ion homeostasis	http://amigo.geneontology.org/amigo/term/GO:0006875	AFUA_1G16340 AFUA_1G17190 AFUA_1G17200 AFUA_1G17270 AFUA_2G01260 AFUA_2G03730 AFUA_2G05730 AFUA_2G07680 AFUA_3G03410 AFUA_3G03420 AFUA_3G03440 AFUA_3G03660 AFUA_4G02800 AFUA_4G13540 AFUA_5G00730 AFUA_5G03290 AFUA_5G03790 AFUA_5G03800 AFUA_5G03920 AFUA_7G04570 AFUA_7G04970 AFUA_7G06060 AFUA_7G06570 AFUA_8G02760
3.58899e-09	26	123	4.70018	Ion homeostasis	http://amigo.geneontology.org/amigo/term/GO:0050801	AFUA_1G16340 AFUA_1G17190 AFUA_1G17200 AFUA_1G17270 AFUA_2G01260 AFUA_2G03730 AFUA_2G05730 AFUA_2G07680 AFUA_3G03410 AFUA_3G03420 AFUA_3G03440 AFUA_3G03640 AFUA_3G03660 AFUA_4G02800 AFUA_4G13540 AFUA_5G00730 AFUA_5G03290 AFUA_5G03790 AFUA_5G03800 AFUA_5G03920 AFUA_7G04570 AFUA_7G04730 AFUA_7G04970 AFUA_7G06060 AFUA_7G06570 AFUA_8G02760
3.58899e-09	142	1936	1.63091	Integral component of membrane	http://amigo.geneontology.org/amigo/term/GO:0016021	AFUA_1G00970 AFUA_1G02530 AFUA_1G02730 AFUA_1G03150 AFUA_1G03200 AFUA_1G03320 AFUA_1G05020 AFUA_1G05720 AFUA_1G10370 AFUA_1G11380 AFUA_1G11860 AFUA_1G12530 AFUA_1G12690 AFUA_1G14440 AFUA_1G16340 AFUA_1G16440 AFUA_1G16710 AFUA_1G17270 AFUA_1G17725 AFUA_2G00320 AFUA_2G01260 AFUA_2G01440 AFUA_2G03730 AFUA_2G03860 AFUA_2G05730 AFUA_2G07670 AFUA_2G14790 AFUA_2G15240 AFUA_2G17305 AFUA_2G17390 AFUA_2G17…
1.25819e-08	19	69	6.12281	Cellular transition metal ion homeostasis	http://amigo.geneontology.org/amigo/term/GO:0046916	AFUA_1G17190 AFUA_1G17200 AFUA_1G17270 AFUA_2G01260 AFUA_2G03730 AFUA_2G05730 AFUA_2G07680 AFUA_3G03410 AFUA_3G03420 AFUA_3G03440 AFUA_3G03660 AFUA_4G02800 AFUA_5G03790 AFUA_5G03800 AFUA_5G03920 AFUA_7G04970 AFUA_7G06060 AFUA_7G06570 AFUA_8G02760
1.48924e-08	24	113	4.72258	Cellular cation homeostasis	http://amigo.geneontology.org/amigo/term/GO:0030003	AFUA_1G16340 AFUA_1G17190 AFUA_1G17200 AFUA_1G17270 AFUA_2G01260 AFUA_2G03730 AFUA_2G05730 AFUA_2G07680 AFUA_3G03410 AFUA_3G03420 AFUA_3G03440 AFUA_3G03660 AFUA_4G02800 AFUA_4G13540 AFUA_5G00730 AFUA_5G03290 AFUA_5G03790 AFUA_5G03800 AFUA_5G03920 AFUA_7G04570 AFUA_7G04970 AFUA_7G06060 AFUA_7G06570 AFUA_8G02760
2.45121e-08	24	116	4.60044	Cellular ion homeostasis	http://amigo.geneontology.org/amigo/term/GO:0006873	AFUA_1G16340 AFUA_1G17190 AFUA_1G17200 AFUA_1G17270 AFUA_2G01260 AFUA_2G03730 AFUA_2G05730 AFUA_2G07680 AFUA_3G03410 AFUA_3G03420 AFUA_3G03440 AFUA_3G03660 AFUA_4G02800 AFUA_4G13540 AFUA_5G00730 AFUA_5G03290 AFUA_5G03790 AFUA_5G03800 AFUA_5G03920 AFUA_7G04570 AFUA_7G04970 AFUA_7G06060 AFUA_7G06570 AFUA_8G02760
2.59642e-08	16	50	7.11535	Cellular iron ion homeostasis	http://amigo.geneontology.org/amigo/term/GO:0006879	AFUA_1G17190 AFUA_1G17200 AFUA_1G17270 AFUA_2G01260 AFUA_2G05730 AFUA_2G07680 AFUA_3G03410 AFUA_3G03420 AFUA_3G03440 AFUA_3G03660 AFUA_5G03790 AFUA_5G03800 AFUA_5G03920 AFUA_7G04970 AFUA_7G06060 AFUA_8G02760
4.32417e-08	27	150	4.00238	Chemical homeostasis	http://amigo.geneontology.org/amigo/term/GO:0048878	AFUA_1G16340 AFUA_1G17190 AFUA_1G17200 AFUA_1G17270 AFUA_2G01260 AFUA_2G03730 AFUA_2G05730 AFUA_2G07680 AFUA_3G03410 AFUA_3G03420 AFUA_3G03440 AFUA_3G03640 AFUA_3G03660 AFUA_4G02800 AFUA_4G13540 AFUA_5G00730 AFUA_5G03290 AFUA_5G03790 AFUA_5G03800 AFUA_5G03920 AFUA_7G04570 AFUA_7G04730 AFUA_7G04970 AFUA_7G06060 AFUA_7G06570 AFUA_8G01260 AFUA_8G02760
1.36684e-07	29	180	3.58238	Homeostatic process	http://amigo.geneontology.org/amigo/term/GO:0042592	AFUA_1G16340 AFUA_1G17190 AFUA_1G17200 AFUA_1G17270 AFUA_2G01260 AFUA_2G03730 AFUA_2G05730 AFUA_2G07680 AFUA_3G03410 AFUA_3G03420 AFUA_3G03440 AFUA_3G03560 AFUA_3G03640 AFUA_3G03660 AFUA_4G02800 AFUA_4G13540 AFUA_5G00730 AFUA_5G03290 AFUA_5G03790 AFUA_5G03800 AFUA_5G03920 AFUA_6G02280 AFUA_7G04570 AFUA_7G04730 AFUA_7G04970 AFUA_7G06060 AFUA_7G06570 AFUA_8G01260 AFUA_8G02760
1.56716e-07	24	128	4.16915	Cellular chemical homeostasis	http://amigo.geneontology.org/amigo/term/GO:0055082	AFUA_1G16340 AFUA_1G17190 AFUA_1G17200 AFUA_1G17270 AFUA_2G01260 AFUA_2G03730 AFUA_2G05730 AFUA_2G07680 AFUA_3G03410 AFUA_3G03420 AFUA_3G03440 AFUA_3G03660 AFUA_4G02800 AFUA_4G13540 AFUA_5G00730 AFUA_5G03290 AFUA_5G03790 AFUA_5G03800 AFUA_5G03920 AFUA_7G04570 AFUA_7G04970 AFUA_7G06060 AFUA_7G06570 AFUA_8G02760
5.96696e-07	6	6	22.2355	Siderophore biosynthetic process	http://amigo.geneontology.org/amigo/term/GO:0019290	AFUA_1G17190 AFUA_1G17200 AFUA_2G07680 AFUA_3G03400 AFUA_5G03920 AFUA_6G02910
5.96696e-07	26	159	3.63599	Cellular homeostasis	http://amigo.geneontology.org/amigo/term/GO:0019725	AFUA_1G16340 AFUA_1G17190 AFUA_1G17200 AFUA_1G17270 AFUA_2G01260 AFUA_2G03730 AFUA_2G05730 AFUA_2G07680 AFUA_3G03410 AFUA_3G03420 AFUA_3G03440 AFUA_3G03560 AFUA_3G03660 AFUA_4G02800 AFUA_4G13540 AFUA_5G00730 AFUA_5G03290 AFUA_5G03790 AFUA_5G03800 AFUA_5G03920 AFUA_6G02280 AFUA_7G04570 AFUA_7G04970 AFUA_7G06060 AFUA_7G06570 AFUA_8G02760
5.96696e-07	6	6	22.2355	Siderophore metabolic process	http://amigo.geneontology.org/amigo/term/GO:0009237	AFUA_1G17190 AFUA_1G17200 AFUA_2G07680 AFUA_3G03400 AFUA_5G03920 AFUA_6G02910
2.43178e-06	64	712	1.99869	Transmembrane transport	http://amigo.geneontology.org/amigo/term/GO:0055085	AFUA_1G00970 AFUA_1G02530 AFUA_1G02730 AFUA_1G03200 AFUA_1G05020 AFUA_1G10370 AFUA_1G12690 AFUA_1G14440 AFUA_1G16340 AFUA_2G03730 AFUA_2G03860 AFUA_2G05730 AFUA_2G15240 AFUA_2G17660 AFUA_2G17840 AFUA_3G01890 AFUA_3G02610 AFUA_3G03320 AFUA_3G03430 AFUA_3G03440 AFUA_3G03640 AFUA_3G03670 AFUA_3G06950 AFUA_3G07990 AFUA_3G11790 AFUA_3G14560 AFUA_3G14720 AFUA_4G00260 AFUA_4G13090 AFUA_4G13540 AFUA_4G14…
2.9026e-06	63	700	2.00119	Transmembrane transporter activity	http://amigo.geneontology.org/amigo/term/GO:0022857	AFUA_1G00970 AFUA_1G02530 AFUA_1G02730 AFUA_1G03200 AFUA_1G05020 AFUA_1G10370 AFUA_1G12690 AFUA_1G14440 AFUA_1G16340 AFUA_2G03730 AFUA_2G03860 AFUA_2G05730 AFUA_2G15240 AFUA_2G17660 AFUA_2G17840 AFUA_3G01890 AFUA_3G02610 AFUA_3G03320 AFUA_3G03430 AFUA_3G03440 AFUA_3G03640 AFUA_3G03670 AFUA_3G06950 AFUA_3G07990 AFUA_3G11790 AFUA_3G14560 AFUA_3G14720 AFUA_4G00260 AFUA_4G13090 AFUA_4G13540 AFUA_4G14…
8.38883e-06	63	721	1.9429	Transporter activity	http://amigo.geneontology.org/amigo/term/GO:0005215	AFUA_1G00970 AFUA_1G02530 AFUA_1G02730 AFUA_1G03200 AFUA_1G05020 AFUA_1G10370 AFUA_1G12690 AFUA_1G14440 AFUA_1G16340 AFUA_2G03730 AFUA_2G03860 AFUA_2G05730 AFUA_2G15240 AFUA_2G17660 AFUA_2G17840 AFUA_3G01890 AFUA_3G02610 AFUA_3G03320 AFUA_3G03430 AFUA_3G03440 AFUA_3G03640 AFUA_3G03670 AFUA_3G06950 AFUA_3G07990 AFUA_3G11790 AFUA_3G14560 AFUA_3G14720 AFUA_4G00260 AFUA_4G13090 AFUA_4G13540 AFUA_4G14…
1.54012e-05	12	43	6.20525	Cellular response to starvation	http://amigo.geneontology.org/amigo/term/GO:0009267	AFUA_1G17190 AFUA_1G17200 AFUA_1G17270 AFUA_2G05730 AFUA_2G07680 AFUA_3G03410 AFUA_3G03420 AFUA_3G03440 AFUA_5G03790 AFUA_5G03800 AFUA_5G03920 AFUA_8G02760
1.90601e-05	9	23	8.70083	Nonribosomal peptide biosynthetic process	http://amigo.geneontology.org/amigo/term/GO:0019184	AFUA_1G17190 AFUA_1G17200 AFUA_2G07680 AFUA_3G03400 AFUA_3G03420 AFUA_5G03920 AFUA_6G02910 AFUA_6G09610 AFUA_8G00170
3.15169e-05	12	46	5.80056	Response to starvation	http://amigo.geneontology.org/amigo/term/GO:0042594	AFUA_1G17190 AFUA_1G17200 AFUA_1G17270 AFUA_2G05730 AFUA_2G07680 AFUA_3G03410 AFUA_3G03420 AFUA_3G03440 AFUA_5G03790 AFUA_5G03800 AFUA_5G03920 AFUA_8G02760
3.15169e-05	10	31	7.17273	Import into cell	http://amigo.geneontology.org/amigo/term/GO:0098657	AFUA_1G16340 AFUA_1G17200 AFUA_2G03860 AFUA_2G07680 AFUA_3G03660 AFUA_4G13090 AFUA_4G13540 AFUA_5G00730 AFUA_5G03790 AFUA_7G04570
5.01579e-05	13	57	5.07125	Transition metal ion transport	http://amigo.geneontology.org/amigo/term/GO:0000041	AFUA_1G17200 AFUA_1G17270 AFUA_2G03730 AFUA_2G03860 AFUA_2G05730 AFUA_2G07680 AFUA_3G03660 AFUA_5G03790 AFUA_5G03800 AFUA_6G12550 AFUA_7G04970 AFUA_7G06060 AFUA_7G06570
5.01579e-05	5	6	18.5296	N ,N ,N -triacetylfusarinine C metabolic process	http://amigo.geneontology.org/amigo/term/GO:1900549	AFUA_1G17190 AFUA_3G03400 AFUA_3G03410 AFUA_3G03420 AFUA_5G03920
5.01579e-05	5	6	18.5296	N ,N ,N -triacetylfusarinine C biosynthetic process	http://amigo.geneontology.org/amigo/term/GO:1900551	AFUA_1G17190 AFUA_3G03400 AFUA_3G03410 AFUA_3G03420 AFUA_5G03920
5.01579e-05	5	6	18.5296	Iron coordination entity transport	http://amigo.geneontology.org/amigo/term/GO:1901678	AFUA_1G17200 AFUA_2G05730 AFUA_2G07680 AFUA_3G03660 AFUA_7G06060
5.11957e-05	10	33	6.73802	Iron ion transport	http://amigo.geneontology.org/amigo/term/GO:0006826	AFUA_1G17200 AFUA_1G17270 AFUA_2G05730 AFUA_2G07680 AFUA_3G03660 AFUA_5G03790 AFUA_5G03800 AFUA_6G12550 AFUA_7G04970 AFUA_7G06060
0.000137759	6	11	12.1284	Serine-type carboxypeptidase activity	http://amigo.geneontology.org/amigo/term/GO:0004185	AFUA_1G00420 AFUA_2G03510 AFUA_5G01200 AFUA_5G14610 AFUA_6G00310 AFUA_8G04120
0.000139437	13	63	4.58827	Cellular response to extracellular stimulus	http://amigo.geneontology.org/amigo/term/GO:0031668	AFUA_1G17190 AFUA_1G17200 AFUA_1G17270 AFUA_2G05730 AFUA_2G07680 AFUA_2G17895 AFUA_3G03410 AFUA_3G03420 AFUA_3G03440 AFUA_5G03790 AFUA_5G03800 AFUA_5G03920 AFUA_8G02760
0.000139437	13	63	4.58827	Cellular response to nutrient levels	http://amigo.geneontology.org/amigo/term/GO:0031669	AFUA_1G17190 AFUA_1G17200 AFUA_1G17270 AFUA_2G05730 AFUA_2G07680 AFUA_2G17895 AFUA_3G03410 AFUA_3G03420 AFUA_3G03440 AFUA_5G03790 AFUA_5G03800 AFUA_5G03920 AFUA_8G02760
0.000139437	13	63	4.58827	Cellular response to external stimulus	http://amigo.geneontology.org/amigo/term/GO:0071496	AFUA_1G17190 AFUA_1G17200 AFUA_1G17270 AFUA_2G05730 AFUA_2G07680 AFUA_2G17895 AFUA_3G03410 AFUA_3G03420 AFUA_3G03440 AFUA_5G03790 AFUA_5G03800 AFUA_5G03920 AFUA_8G02760
0.000151267	4	4	22.2355	Hydroxymate-containing siderophore biosynthetic process	http://amigo.geneontology.org/amigo/term/GO:0019539	AFUA_1G17190 AFUA_1G17200 AFUA_2G07680 AFUA_5G03920
0.000151267	4	4	22.2355	Ferrichrome metabolic process	http://amigo.geneontology.org/amigo/term/GO:0031168	AFUA_1G17190 AFUA_1G17200 AFUA_2G07680 AFUA_5G03920
0.000151267	4	4	22.2355	Ferrichrome biosynthetic process	http://amigo.geneontology.org/amigo/term/GO:0031169	AFUA_1G17190 AFUA_1G17200 AFUA_2G07680 AFUA_5G03920
0.000151267	20	140	3.1765	Integral component of plasma membrane	http://amigo.geneontology.org/amigo/term/GO:0005887	AFUA_1G05020 AFUA_1G10370 AFUA_2G05730 AFUA_2G15240 AFUA_2G17840 AFUA_3G01890 AFUA_3G02610 AFUA_3G03440 AFUA_3G03640 AFUA_3G14720 AFUA_4G13090 AFUA_4G13540 AFUA_4G14230 AFUA_5G01520 AFUA_5G06580 AFUA_7G00230 AFUA_7G00910 AFUA_7G04730 AFUA_7G06060 AFUA_8G00940
0.000167628	46	515	1.98608	Plasma membrane	http://amigo.geneontology.org/amigo/term/GO:0005886	AFUA_1G00970 AFUA_1G02530 AFUA_1G05020 AFUA_1G05290 AFUA_1G10370 AFUA_1G12690 AFUA_1G16340 AFUA_1G17270 AFUA_2G03730 AFUA_2G03860 AFUA_2G05730 AFUA_2G12850 AFUA_2G14360 AFUA_2G15240 AFUA_2G17840 AFUA_3G01890 AFUA_3G02610 AFUA_3G03440 AFUA_3G03640 AFUA_3G10770 AFUA_3G11790 AFUA_3G14720 AFUA_4G13090 AFUA_4G13540 AFUA_4G14230 AFUA_5G01520 AFUA_5G03760 AFUA_5G03790 AFUA_5G03800 AFUA_5G05640 AFUA_5G06…
0.000216109	20	144	3.08826	Intrinsic component of plasma membrane	http://amigo.geneontology.org/amigo/term/GO:0031226	AFUA_1G05020 AFUA_1G10370 AFUA_2G05730 AFUA_2G15240 AFUA_2G17840 AFUA_3G01890 AFUA_3G02610 AFUA_3G03440 AFUA_3G03640 AFUA_3G14720 AFUA_4G13090 AFUA_4G13540 AFUA_4G14230 AFUA_5G01520 AFUA_5G06580 AFUA_7G00230 AFUA_7G00910 AFUA_7G04730 AFUA_7G06060 AFUA_8G00940
0.000220052	17	109	3.46792	Metal ion transport	http://amigo.geneontology.org/amigo/term/GO:0030001	AFUA_1G16340 AFUA_1G17200 AFUA_1G17270 AFUA_2G03730 AFUA_2G03860 AFUA_2G05730 AFUA_2G07680 AFUA_3G03660 AFUA_4G13540 AFUA_5G00730 AFUA_5G03790 AFUA_5G03800 AFUA_6G12550 AFUA_7G04570 AFUA_7G04970 AFUA_7G06060 AFUA_7G06570
0.000229637	13	67	4.31434	Response to nutrient levels	http://amigo.geneontology.org/amigo/term/GO:0031667	AFUA_1G17190 AFUA_1G17200 AFUA_1G17270 AFUA_2G05730 AFUA_2G07680 AFUA_2G17895 AFUA_3G03410 AFUA_3G03420 AFUA_3G03440 AFUA_5G03790 AFUA_5G03800 AFUA_5G03920 AFUA_8G02760
0.000229637	13	67	4.31434	Response to extracellular stimulus	http://amigo.geneontology.org/amigo/term/GO:0009991	AFUA_1G17190 AFUA_1G17200 AFUA_1G17270 AFUA_2G05730 AFUA_2G07680 AFUA_2G17895 AFUA_3G03410 AFUA_3G03420 AFUA_3G03440 AFUA_5G03790 AFUA_5G03800 AFUA_5G03920 AFUA_8G02760
0.000241739	31	294	2.34456	Regulation of biological quality	http://amigo.geneontology.org/amigo/term/GO:0065008	AFUA_1G16340 AFUA_1G17190 AFUA_1G17200 AFUA_1G17270 AFUA_2G01260 AFUA_2G03730 AFUA_2G05730 AFUA_2G07680 AFUA_3G03410 AFUA_3G03420 AFUA_3G03440 AFUA_3G03560 AFUA_3G03640 AFUA_3G03660 AFUA_4G00490 AFUA_4G02800 AFUA_4G13540 AFUA_4G14350 AFUA_5G00730 AFUA_5G03290 AFUA_5G03790 AFUA_5G03800 AFUA_5G03920 AFUA_6G02280 AFUA_7G04570 AFUA_7G04730 AFUA_7G04970 AFUA_7G06060 AFUA_7G06570 AFUA_8G01260 AFUA_8G02…
0.000260967	13	68	4.2509	Steroid metabolic process	http://amigo.geneontology.org/amigo/term/GO:0008202	AFUA_1G03150 AFUA_1G05720 AFUA_1G17190 AFUA_2G00320 AFUA_2G01260 AFUA_2G07680 AFUA_3G03400 AFUA_3G03410 AFUA_3G03420 AFUA_4G02730 AFUA_4G09190 AFUA_6G05140 AFUA_8G02440
0.00035171	12	60	4.44709	Sterol metabolic process	http://amigo.geneontology.org/amigo/term/GO:0016125	AFUA_1G03150 AFUA_1G05720 AFUA_1G17190 AFUA_2G00320 AFUA_2G01260 AFUA_2G07680 AFUA_3G03400 AFUA_3G03410 AFUA_3G03420 AFUA_4G09190 AFUA_6G05140 AFUA_8G02440
0.000358081	17	114	3.31581	Secondary metabolite biosynthetic process	http://amigo.geneontology.org/amigo/term/GO:0044550	AFUA_1G00420 AFUA_1G17190 AFUA_1G17200 AFUA_2G04200 AFUA_2G07680 AFUA_3G03400 AFUA_3G03410 AFUA_3G03420 AFUA_5G01200 AFUA_5G03920 AFUA_6G02910 AFUA_6G09610 AFUA_7G00180 AFUA_8G00170 AFUA_8G00250 AFUA_8G04120 AFUA_8G06420
0.000403595	12	61	4.37419	Steroid biosynthetic process	http://amigo.geneontology.org/amigo/term/GO:0006694	AFUA_1G03150 AFUA_1G05720 AFUA_1G17190 AFUA_2G00320 AFUA_2G07680 AFUA_3G03400 AFUA_3G03410 AFUA_3G03420 AFUA_4G02730 AFUA_4G09190 AFUA_6G05140 AFUA_8G02440
0.000729664	13	75	3.85415	Response to external stimulus	http://amigo.geneontology.org/amigo/term/GO:0009605	AFUA_1G17190 AFUA_1G17200 AFUA_1G17270 AFUA_2G05730 AFUA_2G07680 AFUA_2G17895 AFUA_3G03410 AFUA_3G03420 AFUA_3G03440 AFUA_5G03790 AFUA_5G03800 AFUA_5G03920 AFUA_8G02760
0.000756201	11	55	4.44709	Sterol biosynthetic process	http://amigo.geneontology.org/amigo/term/GO:0016126	AFUA_1G03150 AFUA_1G05720 AFUA_1G17190 AFUA_2G00320 AFUA_2G07680 AFUA_3G03400 AFUA_3G03410 AFUA_3G03420 AFUA_4G09190 AFUA_6G05140 AFUA_8G02440
0.000899272	49	605	1.80089	Cell periphery	http://amigo.geneontology.org/amigo/term/GO:0071944	AFUA_1G00970 AFUA_1G02530 AFUA_1G05020 AFUA_1G05290 AFUA_1G10370 AFUA_1G12690 AFUA_1G16340 AFUA_1G17270 AFUA_2G03730 AFUA_2G03860 AFUA_2G05730 AFUA_2G12850 AFUA_2G14360 AFUA_2G15240 AFUA_2G17840 AFUA_3G01890 AFUA_3G02610 AFUA_3G03440 AFUA_3G03640 AFUA_3G10770 AFUA_3G11790 AFUA_3G14720 AFUA_4G00490 AFUA_4G13090 AFUA_4G13540 AFUA_4G14230 AFUA_4G14350 AFUA_5G01520 AFUA_5G03760 AFUA_5G03790 AFUA_5G03…
0.000899272	17	123	3.07319	Iron ion binding	http://amigo.geneontology.org/amigo/term/GO:0005506	AFUA_1G17725 AFUA_2G00320 AFUA_2G07680 AFUA_2G10230 AFUA_2G14430 AFUA_3G01690 AFUA_3G02010 AFUA_4G02730 AFUA_4G03800 AFUA_5G00120 AFUA_5G14860 AFUA_5G15050 AFUA_6G05140 AFUA_7G06630 AFUA_8G00220 AFUA_8G00240 AFUA_8G02440
0.00102173	5	10	11.1177	Iron ion transmembrane transport	http://amigo.geneontology.org/amigo/term/GO:0034755	AFUA_2G05730 AFUA_5G03790 AFUA_5G03800 AFUA_6G12550 AFUA_7G06060
0.00116106	6	16	8.3383	Serine-type exopeptidase activity	http://amigo.geneontology.org/amigo/term/GO:0070008	AFUA_1G00420 AFUA_2G03510 AFUA_5G01200 AFUA_5G14610 AFUA_6G00310 AFUA_8G04120
0.00134705	9	40	5.00298	Phytosteroid biosynthetic process	http://amigo.geneontology.org/amigo/term/GO:0016129	AFUA_1G03150 AFUA_1G05720 AFUA_1G17190 AFUA_2G07680 AFUA_3G03400 AFUA_3G03410 AFUA_3G03420 AFUA_4G09190 AFUA_8G02440
0.00134705	9	40	5.00298	Cellular alcohol biosynthetic process	http://amigo.geneontology.org/amigo/term/GO:0044108	AFUA_1G03150 AFUA_1G05720 AFUA_1G17190 AFUA_2G07680 AFUA_3G03400 AFUA_3G03410 AFUA_3G03420 AFUA_4G09190 AFUA_8G02440
0.00134705	9	40	5.00298	Cellular lipid biosynthetic process	http://amigo.geneontology.org/amigo/term/GO:0097384	AFUA_1G03150 AFUA_1G05720 AFUA_1G17190 AFUA_2G07680 AFUA_3G03400 AFUA_3G03410 AFUA_3G03420 AFUA_4G09190 AFUA_8G02440
0.00134705	9	40	5.00298	Ergosterol biosynthetic process	http://amigo.geneontology.org/amigo/term/GO:0006696	AFUA_1G03150 AFUA_1G05720 AFUA_1G17190 AFUA_2G07680 AFUA_3G03400 AFUA_3G03410 AFUA_3G03420 AFUA_4G09190 AFUA_8G02440
0.00136163	4	6	14.8236	Potassium ion import across plasma membrane	http://amigo.geneontology.org/amigo/term/GO:1990573	AFUA_1G16340 AFUA_4G13540 AFUA_5G00730 AFUA_7G04570
0.00136163	68	954	1.58492	Oxidoreductase activity	http://amigo.geneontology.org/amigo/term/GO:0016491	AFUA_1G00980 AFUA_1G03150 AFUA_1G05720 AFUA_1G11360 AFUA_1G12210 AFUA_1G15670 AFUA_1G17180 AFUA_1G17270 AFUA_1G17630 AFUA_1G17725 AFUA_2G00230 AFUA_2G00320 AFUA_2G01770 AFUA_2G01890 AFUA_2G04200 AFUA_2G07680 AFUA_2G09620 AFUA_2G10230 AFUA_2G14430 AFUA_3G01690 AFUA_3G02010 AFUA_3G02600 AFUA_3G03180 AFUA_3G03330 AFUA_3G03560 AFUA_3G13610 AFUA_3G14700 AFUA_4G00110 AFUA_4G00610 AFUA_4G02730 AFUA_4G02…
0.00150774	9	41	4.88096	Phytosteroid metabolic process	http://amigo.geneontology.org/amigo/term/GO:0016128	AFUA_1G03150 AFUA_1G05720 AFUA_1G17190 AFUA_2G07680 AFUA_3G03400 AFUA_3G03410 AFUA_3G03420 AFUA_4G09190 AFUA_8G02440
0.00150774	9	41	4.88096	Cellular alcohol metabolic process	http://amigo.geneontology.org/amigo/term/GO:0044107	AFUA_1G03150 AFUA_1G05720 AFUA_1G17190 AFUA_2G07680 AFUA_3G03400 AFUA_3G03410 AFUA_3G03420 AFUA_4G09190 AFUA_8G02440
0.00150774	9	41	4.88096	Secondary alcohol biosynthetic process	http://amigo.geneontology.org/amigo/term/GO:1902653	AFUA_1G03150 AFUA_1G05720 AFUA_1G17190 AFUA_2G07680 AFUA_3G03400 AFUA_3G03410 AFUA_3G03420 AFUA_4G09190 AFUA_8G02440
0.00150774	9	41	4.88096	Ergosterol metabolic process	http://amigo.geneontology.org/amigo/term/GO:0008204	AFUA_1G03150 AFUA_1G05720 AFUA_1G17190 AFUA_2G07680 AFUA_3G03400 AFUA_3G03410 AFUA_3G03420 AFUA_4G09190 AFUA_8G02440
0.00196621	3	3	22.2355	Ferricrocin metabolic process	http://amigo.geneontology.org/amigo/term/GO:0031170	AFUA_1G17190 AFUA_1G17200 AFUA_5G03920
0.00196621	3	3	22.2355	Ferricrocin biosynthetic process	http://amigo.geneontology.org/amigo/term/GO:0031171	AFUA_1G17190 AFUA_1G17200 AFUA_5G03920
0.00196621	3	3	22.2355	Siderophore-dependent iron import into cell	http://amigo.geneontology.org/amigo/term/GO:0033214	AFUA_1G17200 AFUA_2G07680 AFUA_3G03660
0.00196621	6	18	7.41182	Import across plasma membrane	http://amigo.geneontology.org/amigo/term/GO:0098739	AFUA_1G16340 AFUA_2G03860 AFUA_4G13090 AFUA_4G13540 AFUA_5G00730 AFUA_7G04570
0.00196621	6	18	7.41182	Carboxypeptidase activity	http://amigo.geneontology.org/amigo/term/GO:0004180	AFUA_1G00420 AFUA_2G03510 AFUA_5G01200 AFUA_5G14610 AFUA_6G00310 AFUA_8G04120
0.00224479	5	12	9.26478	Inorganic cation import across plasma membrane	http://amigo.geneontology.org/amigo/term/GO:0098659	AFUA_1G16340 AFUA_2G03860 AFUA_4G13540 AFUA_5G00730 AFUA_7G04570
0.00224479	5	12	9.26478	Inorganic ion import across plasma membrane	http://amigo.geneontology.org/amigo/term/GO:0099587	AFUA_1G16340 AFUA_2G03860 AFUA_4G13540 AFUA_5G00730 AFUA_7G04570
0.00253325	4	7	12.706	Cellular potassium ion homeostasis	http://amigo.geneontology.org/amigo/term/GO:0030007	AFUA_1G16340 AFUA_4G13540 AFUA_5G00730 AFUA_7G04570
0.00253325	4	7	12.706	Iron import into cell	http://amigo.geneontology.org/amigo/term/GO:0033212	AFUA_1G17200 AFUA_2G07680 AFUA_3G03660 AFUA_5G03790
0.00262136	19	164	2.57606	Oxidoreductase activity, acting on paired donors, with incorporation or reduction of molecular oxygen	http://amigo.geneontology.org/amigo/term/GO:0016705	AFUA_1G17725 AFUA_2G00320 AFUA_2G01890 AFUA_2G07680 AFUA_2G14430 AFUA_3G01690 AFUA_3G02010 AFUA_4G00110 AFUA_4G02730 AFUA_4G03800 AFUA_5G00120 AFUA_5G14860 AFUA_5G15050 AFUA_6G05140 AFUA_7G06030 AFUA_7G06630 AFUA_8G00220 AFUA_8G00240 AFUA_8G02440
0.00277011	19	165	2.56045	Secondary metabolic process	http://amigo.geneontology.org/amigo/term/GO:0019748	AFUA_1G00420 AFUA_1G17190 AFUA_1G17200 AFUA_2G04200 AFUA_2G07680 AFUA_3G03400 AFUA_3G03410 AFUA_3G03420 AFUA_3G14700 AFUA_5G01200 AFUA_5G03920 AFUA_6G02910 AFUA_6G09610 AFUA_6G13930 AFUA_7G00180 AFUA_8G00170 AFUA_8G00250 AFUA_8G04120 AFUA_8G06420
0.00277011	9	45	4.44709	Secondary alcohol metabolic process	http://amigo.geneontology.org/amigo/term/GO:1902652	AFUA_1G03150 AFUA_1G05720 AFUA_1G17190 AFUA_2G07680 AFUA_3G03400 AFUA_3G03410 AFUA_3G03420 AFUA_4G09190 AFUA_8G02440
0.00306795	18	153	2.61594	Storage vacuole	http://amigo.geneontology.org/amigo/term/GO:0000322	AFUA_1G00420 AFUA_1G00970 AFUA_1G10370 AFUA_2G01240 AFUA_3G01890 AFUA_3G03320 AFUA_3G10770 AFUA_3G14560 AFUA_5G00340 AFUA_5G01200 AFUA_5G03800 AFUA_5G05640 AFUA_5G06580 AFUA_6G11810 AFUA_7G00230 AFUA_7G00710 AFUA_7G06570 AFUA_8G04120
0.00306795	18	153	2.61594	Fungal-type vacuole	http://amigo.geneontology.org/amigo/term/GO:0000324	AFUA_1G00420 AFUA_1G00970 AFUA_1G10370 AFUA_2G01240 AFUA_3G01890 AFUA_3G03320 AFUA_3G10770 AFUA_3G14560 AFUA_5G00340 AFUA_5G01200 AFUA_5G03800 AFUA_5G05640 AFUA_5G06580 AFUA_6G11810 AFUA_7G00230 AFUA_7G00710 AFUA_7G06570 AFUA_8G04120
0.00452503	4	8	11.1177	Potassium ion homeostasis	http://amigo.geneontology.org/amigo/term/GO:0055075	AFUA_1G16340 AFUA_4G13540 AFUA_5G00730 AFUA_7G04570
0.00473674	11	70	3.49414	Alcohol biosynthetic process	http://amigo.geneontology.org/amigo/term/GO:0046165	AFUA_1G03150 AFUA_1G05720 AFUA_1G17190 AFUA_2G07680 AFUA_3G03400 AFUA_3G03410 AFUA_3G03420 AFUA_3G11070 AFUA_4G09190 AFUA_5G06240 AFUA_8G02440
0.00576179	14	108	2.88238	Organic hydroxy compound biosynthetic process	http://amigo.geneontology.org/amigo/term/GO:1901617	AFUA_1G03150 AFUA_1G05720 AFUA_1G17190 AFUA_2G00320 AFUA_2G04200 AFUA_2G07680 AFUA_3G03400 AFUA_3G03410 AFUA_3G03420 AFUA_3G11070 AFUA_4G09190 AFUA_5G06240 AFUA_6G05140 AFUA_8G02440
0.00683255	9	51	3.92391	Serine-type peptidase activity	http://amigo.geneontology.org/amigo/term/GO:0008236	AFUA_1G00420 AFUA_2G01250 AFUA_2G03510 AFUA_5G01200 AFUA_5G14610 AFUA_6G00310 AFUA_7G04930 AFUA_7G08340 AFUA_8G04120
0.00683255	9	51	3.92391	Serine hydrolase activity	http://amigo.geneontology.org/amigo/term/GO:0017171	AFUA_1G00420 AFUA_2G01250 AFUA_2G03510 AFUA_5G01200 AFUA_5G14610 AFUA_6G00310 AFUA_7G04930 AFUA_7G08340 AFUA_8G04120
0.00823187	23	240	2.1309	Lipid biosynthetic process	http://amigo.geneontology.org/amigo/term/GO:0008610	AFUA_1G03150 AFUA_1G05720 AFUA_1G16710 AFUA_1G16930 AFUA_1G17190 AFUA_2G00320 AFUA_2G07680 AFUA_3G01270 AFUA_3G03400 AFUA_3G03410 AFUA_3G03420 AFUA_4G02730 AFUA_4G09190 AFUA_4G11720 AFUA_5G01590 AFUA_5G15060 AFUA_6G05140 AFUA_6G13930 AFUA_6G13990 AFUA_6G14000 AFUA_8G02060 AFUA_8G02070 AFUA_8G02440
0.00903299	18	168	2.38237	Lytic vacuole	http://amigo.geneontology.org/amigo/term/GO:0000323	AFUA_1G00420 AFUA_1G00970 AFUA_1G10370 AFUA_2G01240 AFUA_3G01890 AFUA_3G03320 AFUA_3G10770 AFUA_3G14560 AFUA_5G00340 AFUA_5G01200 AFUA_5G03800 AFUA_5G05640 AFUA_5G06580 AFUA_6G11810 AFUA_7G00230 AFUA_7G00710 AFUA_7G06570 AFUA_8G04120
0.0142422	3	5	13.3413	Phytochelatin metabolic process	http://amigo.geneontology.org/amigo/term/GO:0046937	AFUA_1G00420 AFUA_5G01200 AFUA_8G04120
0.0142422	3	5	13.3413	Phytochelatin biosynthetic process	http://amigo.geneontology.org/amigo/term/GO:0046938	AFUA_1G00420 AFUA_5G01200 AFUA_8G04120
0.0176141	13	108	2.67649	Alcohol metabolic process	http://amigo.geneontology.org/amigo/term/GO:0006066	AFUA_1G03150 AFUA_1G05720 AFUA_1G17190 AFUA_2G07680 AFUA_2G10230 AFUA_3G03400 AFUA_3G03410 AFUA_3G03420 AFUA_3G11070 AFUA_4G09190 AFUA_4G14450 AFUA_5G06240 AFUA_8G02440
0.023297	17	168	2.25002	Organic hydroxy compound metabolic process	http://amigo.geneontology.org/amigo/term/GO:1901615	AFUA_1G03150 AFUA_1G05720 AFUA_1G17190 AFUA_2G00320 AFUA_2G01260 AFUA_2G04200 AFUA_2G07680 AFUA_2G10230 AFUA_3G03400 AFUA_3G03410 AFUA_3G03420 AFUA_3G11070 AFUA_4G09190 AFUA_4G14450 AFUA_5G06240 AFUA_6G05140 AFUA_8G02440
0.0238818	4	12	7.41182	Amino acid activation for nonribosomal peptide biosynthetic process	http://amigo.geneontology.org/amigo/term/GO:0043041	AFUA_1G17200 AFUA_3G03420 AFUA_6G09610 AFUA_8G00170
0.0238818	4	12	7.41182	Potassium ion transmembrane transport	http://amigo.geneontology.org/amigo/term/GO:0071805	AFUA_1G16340 AFUA_4G13540 AFUA_5G00730 AFUA_7G04570
0.0238818	4	12	7.41182	Potassium ion transmembrane transporter activity	http://amigo.geneontology.org/amigo/term/GO:0015079	AFUA_1G16340 AFUA_4G13540 AFUA_5G00730 AFUA_7G04570
0.0255279	3	6	11.1177	DNA recombinase assembly	http://amigo.geneontology.org/amigo/term/GO:0000730	AFUA_1G10410 AFUA_4G06970 AFUA_7G05890
0.0255279	3	6	11.1177	DNA repair complex assembly	http://amigo.geneontology.org/amigo/term/GO:0090735	AFUA_1G10410 AFUA_4G06970 AFUA_7G05890
0.0271535	28	346	1.7994	Ion transport	http://amigo.geneontology.org/amigo/term/GO:0006811	AFUA_1G02730 AFUA_1G05020 AFUA_1G14440 AFUA_1G16340 AFUA_1G17200 AFUA_1G17270 AFUA_2G03730 AFUA_2G03860 AFUA_2G05730 AFUA_2G07680 AFUA_2G17660 AFUA_3G03640 AFUA_3G03660 AFUA_3G06950 AFUA_4G13090 AFUA_4G13540 AFUA_5G00730 AFUA_5G03790 AFUA_5G03800 AFUA_6G12550 AFUA_6G14442 AFUA_7G04570 AFUA_7G04730 AFUA_7G04970 AFUA_7G05550 AFUA_7G06060 AFUA_7G06570 AFUA_8G02760
0.0288384	6	30	4.44709	Transition metal ion transmembrane transporter activity	http://amigo.geneontology.org/amigo/term/GO:0046915	AFUA_2G03730 AFUA_2G03860 AFUA_5G03790 AFUA_5G03800 AFUA_6G12550 AFUA_7G06570
0.0362067	19	207	2.04094	Vacuole	http://amigo.geneontology.org/amigo/term/GO:0005773	AFUA_1G00420 AFUA_1G00970 AFUA_1G10370 AFUA_2G01240 AFUA_3G01890 AFUA_3G03320 AFUA_3G10770 AFUA_3G14560 AFUA_5G00340 AFUA_5G01200 AFUA_5G03800 AFUA_5G05640 AFUA_5G06580 AFUA_6G11810 AFUA_7G00230 AFUA_7G00710 AFUA_7G06060 AFUA_7G06570 AFUA_8G04120
0.0367639	10	78	2.8507	Metal ion transmembrane transporter activity	http://amigo.geneontology.org/amigo/term/GO:0046873	AFUA_1G16340 AFUA_2G03730 AFUA_2G03860 AFUA_4G13540 AFUA_5G00730 AFUA_5G03790 AFUA_5G03800 AFUA_6G12550 AFUA_7G04570 AFUA_7G06570
0.040649	3	7	9.52949	Iron ion transmembrane transporter activity	http://amigo.geneontology.org/amigo/term/GO:0005381	AFUA_5G03790 AFUA_5G03800 AFUA_6G12550
0.040649	3	7	9.52949	Staurosporine biosynthesis	http://www.genome.jp/kegg-bin/show_pathway?afm00404	AFUA_8G00170 AFUA_8G00220 AFUA_8G00240
0.041032	4	14	6.35299	Potassium ion transport	http://amigo.geneontology.org/amigo/term/GO:0006813	AFUA_1G16340 AFUA_4G13540 AFUA_5G00730 AFUA_7G04570
0.041713	9	67	2.98685	Xenobiotic transmembrane transporter activity	http://amigo.geneontology.org/amigo/term/GO:0042910	AFUA_1G10370 AFUA_2G17840 AFUA_3G01890 AFUA_3G02610 AFUA_4G14230 AFUA_5G01520 AFUA_5G06580 AFUA_5G13170 AFUA_7G00230
0.0422562	8	55	3.23425	Exopeptidase activity	http://amigo.geneontology.org/amigo/term/GO:0008238	AFUA_1G00420 AFUA_2G01250 AFUA_2G03510 AFUA_3G03710 AFUA_5G01200 AFUA_5G14610 AFUA_6G00310 AFUA_8G04120
A.fumigatus Af273	DFP	vs.	untreated	downregulated	on peptone
Enrichment FDR	nGenes	Pathway Genes	Fold Enrichment	Pathway	URL	Genes
1.05824e-21	62	165	4.29959	Secondary metabolic process	http://amigo.geneontology.org/amigo/term/GO:0019748	AFUA_1G13110 AFUA_2G05260 AFUA_2G09110 AFUA_2G10160 AFUA_2G17530 AFUA_2G17540 AFUA_2G17550 AFUA_2G17560 AFUA_2G17580 AFUA_2G17600 AFUA_2G17960 AFUA_2G17970 AFUA_2G17980 AFUA_2G17990 AFUA_2G18000 AFUA_2G18010 AFUA_2G18020 AFUA_2G18030 AFUA_2G18040 AFUA_2G18060 AFUA_3G12890 AFUA_3G12900 AFUA_3G12910 AFUA_3G12920 AFUA_3G12930 AFUA_3G12950 AFUA_4G00210 AFUA_4G00220 AFUA_4G00225 AFUA_4G00230 AFUA_4G14…
1.11216e-12	154	954	1.8471	Oxidoreductase activity	http://amigo.geneontology.org/amigo/term/GO:0016491	AFUA_1G00500 AFUA_1G00510 AFUA_1G01000 AFUA_1G01690 AFUA_1G02820 AFUA_1G02970 AFUA_1G06610 AFUA_1G07380 AFUA_1G09750 AFUA_1G12410 AFUA_1G13630 AFUA_1G14380 AFUA_1G14540 AFUA_1G17380 AFUA_1G17650 AFUA_1G17660 AFUA_1G17690 AFUA_1G17700 AFUA_2G00200 AFUA_2G01580 AFUA_2G01680 AFUA_2G02910 AFUA_2G04490 AFUA_2G05260 AFUA_2G05290 AFUA_2G07720 AFUA_2G08050 AFUA_2G08250 AFUA_2G09130 AFUA_2G09580 AFUA_2G09…
1.71555e-12	40	114	4.0149	Secondary metabolite biosynthetic process	http://amigo.geneontology.org/amigo/term/GO:0044550	AFUA_2G05260 AFUA_2G09110 AFUA_2G17530 AFUA_2G17540 AFUA_2G17550 AFUA_2G17560 AFUA_2G17580 AFUA_2G17600 AFUA_2G17960 AFUA_2G17970 AFUA_2G17980 AFUA_2G17990 AFUA_2G18000 AFUA_2G18010 AFUA_2G18020 AFUA_2G18030 AFUA_2G18040 AFUA_2G18060 AFUA_3G12890 AFUA_3G12900 AFUA_3G12910 AFUA_3G12920 AFUA_3G12930 AFUA_3G12950 AFUA_4G00210 AFUA_4G00220 AFUA_4G00225 AFUA_4G00230 AFUA_4G14510 AFUA_4G14520 AFUA_4G14…
8.05951e-12	57	220	2.96464	Extracellular region	http://amigo.geneontology.org/amigo/term/GO:0005576	AFUA_1G00310 AFUA_2G00510 AFUA_2G09380 AFUA_2G12630 AFUA_2G14150 AFUA_2G14661 AFUA_2G17540 AFUA_2G17630 AFUA_2G18070 AFUA_3G00380 AFUA_3G00710 AFUA_3G01130 AFUA_3G02270 AFUA_3G07110 AFUA_3G07520 AFUA_3G08680 AFUA_3G13880 AFUA_3G14620 AFUA_3G14890 AFUA_4G00390 AFUA_4G00870 AFUA_4G03200 AFUA_4G03560 AFUA_4G03780 AFUA_4G09480 AFUA_4G13750 AFUA_4G13920 AFUA_5G01120 AFUA_5G02330 AFUA_5G03280 AFUA_5G03…
4.68209e-09	11	12	10.4889	Ergot alkaloid metabolic process	http://amigo.geneontology.org/amigo/term/GO:0035836	AFUA_2G17960 AFUA_2G17970 AFUA_2G17980 AFUA_2G17990 AFUA_2G18000 AFUA_2G18010 AFUA_2G18020 AFUA_2G18030 AFUA_2G18040 AFUA_2G18060 AFUA_6G12050
4.68209e-09	11	12	10.4889	Ergot alkaloid biosynthetic process	http://amigo.geneontology.org/amigo/term/GO:0035837	AFUA_2G17960 AFUA_2G17970 AFUA_2G17980 AFUA_2G17990 AFUA_2G18000 AFUA_2G18010 AFUA_2G18020 AFUA_2G18030 AFUA_2G18040 AFUA_2G18060 AFUA_6G12050
4.68209e-09	11	12	10.4889	Terpenoid indole alkaloid metabolic process	http://amigo.geneontology.org/amigo/term/GO:0046447	AFUA_2G17960 AFUA_2G17970 AFUA_2G17980 AFUA_2G17990 AFUA_2G18000 AFUA_2G18010 AFUA_2G18020 AFUA_2G18030 AFUA_2G18040 AFUA_2G18060 AFUA_6G12050
4.68209e-09	53	229	2.64825	Hydrolase activity, hydrolyzing O-glycosyl compounds	http://amigo.geneontology.org/amigo/term/GO:0004553	AFUA_1G00310 AFUA_1G01250 AFUA_1G02140 AFUA_1G17320 AFUA_2G00490 AFUA_2G00690 AFUA_2G00710 AFUA_2G03230 AFUA_2G11870 AFUA_2G14150 AFUA_2G14520 AFUA_2G14750 AFUA_3G00380 AFUA_3G00610 AFUA_3G02280 AFUA_3G07110 AFUA_3G07520 AFUA_3G08680 AFUA_3G14620 AFUA_4G00390 AFUA_4G01290 AFUA_4G09480 AFUA_4G13800 AFUA_4G13920 AFUA_5G01190 AFUA_5G02280 AFUA_5G03960 AFUA_5G13830 AFUA_5G14560 AFUA_6G00500 AFUA_6G00…
4.68209e-09	11	12	10.4889	Terpenoid indole alkaloid biosynthetic process	http://amigo.geneontology.org/amigo/term/GO:0009709	AFUA_2G17960 AFUA_2G17970 AFUA_2G17980 AFUA_2G17990 AFUA_2G18000 AFUA_2G18010 AFUA_2G18020 AFUA_2G18030 AFUA_2G18040 AFUA_2G18060 AFUA_6G12050
1.18059e-08	34	114	3.41266	Heme binding	http://amigo.geneontology.org/amigo/term/GO:0020037	AFUA_1G01690 AFUA_1G15590 AFUA_2G00200 AFUA_2G07720 AFUA_2G13110 AFUA_2G15590 AFUA_2G17980 AFUA_2G18010 AFUA_2G18030 AFUA_3G02270 AFUA_3G03930 AFUA_3G09530 AFUA_3G12960 AFUA_3G14610 AFUA_4G00180 AFUA_4G03120 AFUA_4G09110 AFUA_4G09470 AFUA_4G14780 AFUA_4G14790 AFUA_4G14810 AFUA_4G14830 AFUA_5G01710 AFUA_5G02610 AFUA_5G02620 AFUA_6G03890 AFUA_6G08140 AFUA_6G10880 AFUA_7G02010 AFUA_8G00510 AFUA_8G00…
1.81976e-08	34	116	3.35382	Tetrapyrrole binding	http://amigo.geneontology.org/amigo/term/GO:0046906	AFUA_1G01690 AFUA_1G15590 AFUA_2G00200 AFUA_2G07720 AFUA_2G13110 AFUA_2G15590 AFUA_2G17980 AFUA_2G18010 AFUA_2G18030 AFUA_3G02270 AFUA_3G03930 AFUA_3G09530 AFUA_3G12960 AFUA_3G14610 AFUA_4G00180 AFUA_4G03120 AFUA_4G09110 AFUA_4G09470 AFUA_4G14780 AFUA_4G14790 AFUA_4G14810 AFUA_4G14830 AFUA_5G01710 AFUA_5G02610 AFUA_5G02620 AFUA_6G03890 AFUA_6G08140 AFUA_6G10880 AFUA_7G02010 AFUA_8G00510 AFUA_8G00…
2.90077e-08	55	257	2.44877	Hydrolase activity, acting on glycosyl bonds	http://amigo.geneontology.org/amigo/term/GO:0016798	AFUA_1G00310 AFUA_1G01250 AFUA_1G02140 AFUA_1G17320 AFUA_2G00490 AFUA_2G00510 AFUA_2G00690 AFUA_2G00710 AFUA_2G03230 AFUA_2G11870 AFUA_2G14150 AFUA_2G14520 AFUA_2G14750 AFUA_3G00380 AFUA_3G00610 AFUA_3G02280 AFUA_3G07110 AFUA_3G07520 AFUA_3G08680 AFUA_3G14620 AFUA_4G00390 AFUA_4G01290 AFUA_4G03560 AFUA_4G09480 AFUA_4G13800 AFUA_4G13920 AFUA_5G01190 AFUA_5G02280 AFUA_5G03960 AFUA_5G13830 AFUA_5G14…
1.34956e-07	38	150	2.89875	Polysaccharide catabolic process	http://amigo.geneontology.org/amigo/term/GO:0000272	AFUA_1G00310 AFUA_1G01250 AFUA_1G02140 AFUA_1G17320 AFUA_2G00690 AFUA_2G00710 AFUA_2G14150 AFUA_2G14520 AFUA_3G00380 AFUA_3G00610 AFUA_3G07110 AFUA_3G08680 AFUA_3G14620 AFUA_4G00390 AFUA_4G03780 AFUA_4G09480 AFUA_4G13920 AFUA_5G02280 AFUA_5G03960 AFUA_5G10170 AFUA_6G00500 AFUA_6G00770 AFUA_6G01800 AFUA_6G07480 AFUA_6G08700 AFUA_6G13610 AFUA_6G14490 AFUA_7G05040 AFUA_7G05140 AFUA_7G06140 AFUA_8G00…
6.62651e-07	12	19	7.22681	Alkaloid biosynthetic process	http://amigo.geneontology.org/amigo/term/GO:0009821	AFUA_2G17960 AFUA_2G17970 AFUA_2G17980 AFUA_2G17990 AFUA_2G18000 AFUA_2G18010 AFUA_2G18020 AFUA_2G18030 AFUA_2G18040 AFUA_2G18060 AFUA_3G12930 AFUA_6G12050
2.50344e-06	41	187	2.50877	Polysaccharide metabolic process	http://amigo.geneontology.org/amigo/term/GO:0005976	AFUA_1G00310 AFUA_1G01250 AFUA_1G02140 AFUA_1G17320 AFUA_2G00690 AFUA_2G00710 AFUA_2G11870 AFUA_2G14150 AFUA_2G14520 AFUA_3G00380 AFUA_3G00610 AFUA_3G07110 AFUA_3G08680 AFUA_3G14620 AFUA_4G00390 AFUA_4G03780 AFUA_4G09480 AFUA_4G13920 AFUA_5G02280 AFUA_5G03960 AFUA_5G10170 AFUA_6G00500 AFUA_6G00770 AFUA_6G01800 AFUA_6G07480 AFUA_6G08700 AFUA_6G11390 AFUA_6G13610 AFUA_6G14030 AFUA_6G14490 AFUA_7G05…
4.01801e-06	11	18	6.99261	Indole alkaloid metabolic process	http://amigo.geneontology.org/amigo/term/GO:0035834	AFUA_2G17960 AFUA_2G17970 AFUA_2G17980 AFUA_2G17990 AFUA_2G18000 AFUA_2G18010 AFUA_2G18020 AFUA_2G18030 AFUA_2G18040 AFUA_2G18060 AFUA_6G12050
4.01801e-06	11	18	6.99261	Indole alkaloid biosynthetic process	http://amigo.geneontology.org/amigo/term/GO:0035835	AFUA_2G17960 AFUA_2G17970 AFUA_2G17980 AFUA_2G17990 AFUA_2G18000 AFUA_2G18010 AFUA_2G18020 AFUA_2G18030 AFUA_2G18040 AFUA_2G18060 AFUA_6G12050
4.40332e-06	48	243	2.26024	Carbohydrate catabolic process	http://amigo.geneontology.org/amigo/term/GO:0016052	AFUA_1G00310 AFUA_1G01250 AFUA_1G02140 AFUA_1G09750 AFUA_1G17320 AFUA_2G00450 AFUA_2G00690 AFUA_2G00710 AFUA_2G03230 AFUA_2G14150 AFUA_2G14520 AFUA_3G00380 AFUA_3G00610 AFUA_3G02280 AFUA_3G07110 AFUA_3G08680 AFUA_3G14620 AFUA_4G00390 AFUA_4G03780 AFUA_4G08230 AFUA_4G09480 AFUA_4G13800 AFUA_4G13920 AFUA_4G14650 AFUA_5G02280 AFUA_5G03960 AFUA_5G10170 AFUA_6G00500 AFUA_6G00770 AFUA_6G01800 AFUA_6G07…
4.64921e-06	71	427	1.90261	Carbohydrate metabolic process	http://amigo.geneontology.org/amigo/term/GO:0005975	AFUA_1G00310 AFUA_1G00450 AFUA_1G00480 AFUA_1G01250 AFUA_1G02140 AFUA_1G09750 AFUA_1G15530 AFUA_1G17320 AFUA_2G00450 AFUA_2G00490 AFUA_2G00510 AFUA_2G00690 AFUA_2G00710 AFUA_2G03230 AFUA_2G08250 AFUA_2G11870 AFUA_2G14150 AFUA_2G14520 AFUA_2G14750 AFUA_3G00380 AFUA_3G00610 AFUA_3G02280 AFUA_3G07110 AFUA_3G08680 AFUA_3G14620 AFUA_4G00390 AFUA_4G03560 AFUA_4G03780 AFUA_4G08230 AFUA_4G09480 AFUA_4G13…
4.64921e-06	12	22	6.24134	Alkaloid metabolic process	http://amigo.geneontology.org/amigo/term/GO:0009820	AFUA_2G17960 AFUA_2G17970 AFUA_2G17980 AFUA_2G17990 AFUA_2G18000 AFUA_2G18010 AFUA_2G18020 AFUA_2G18030 AFUA_2G18040 AFUA_2G18060 AFUA_3G12930 AFUA_6G12050
9.88432e-06	8	10	9.15396	Epoxide metabolic process	http://amigo.geneontology.org/amigo/term/GO:0097176	AFUA_8G00380 AFUA_8G00430 AFUA_8G00440 AFUA_8G00470 AFUA_8G00480 AFUA_8G00500 AFUA_8G00510 AFUA_8G00520
9.88432e-06	8	10	9.15396	Fumagillin metabolic process	http://amigo.geneontology.org/amigo/term/GO:1902084	AFUA_8G00380 AFUA_8G00430 AFUA_8G00440 AFUA_8G00470 AFUA_8G00480 AFUA_8G00500 AFUA_8G00510 AFUA_8G00520
9.88432e-06	8	10	9.15396	Fumagillin biosynthetic process	http://amigo.geneontology.org/amigo/term/GO:1902086	AFUA_8G00380 AFUA_8G00430 AFUA_8G00440 AFUA_8G00470 AFUA_8G00480 AFUA_8G00500 AFUA_8G00510 AFUA_8G00520
1.31857e-05	36	165	2.49653	Monooxygenase activity	http://amigo.geneontology.org/amigo/term/GO:0004497	AFUA_1G01690 AFUA_1G02970 AFUA_1G12410 AFUA_2G01580 AFUA_2G01680 AFUA_2G05260 AFUA_2G17490 AFUA_2G17980 AFUA_2G18010 AFUA_3G03930 AFUA_3G09540 AFUA_3G12960 AFUA_3G14610 AFUA_4G00225 AFUA_4G00590 AFUA_4G01530 AFUA_4G07940 AFUA_4G09470 AFUA_4G13780 AFUA_4G14520 AFUA_4G14780 AFUA_4G14790 AFUA_4G14810 AFUA_4G14830 AFUA_5G00310 AFUA_5G02610 AFUA_5G02620 AFUA_6G01920 AFUA_6G03490 AFUA_6G08140 AFUA_6G12…
1.31933e-05	12	24	5.72123	Phenol-containing compound metabolic process	http://amigo.geneontology.org/amigo/term/GO:0018958	AFUA_2G02910 AFUA_2G17530 AFUA_2G17540 AFUA_2G17550 AFUA_2G17560 AFUA_2G17580 AFUA_2G17600 AFUA_4G00210 AFUA_4G00220 AFUA_4G00225 AFUA_4G00230 AFUA_7G05160
1.87058e-05	10	17	6.73085	Phenol-containing compound biosynthetic process	http://amigo.geneontology.org/amigo/term/GO:0046189	AFUA_2G17530 AFUA_2G17540 AFUA_2G17550 AFUA_2G17560 AFUA_2G17580 AFUA_2G17600 AFUA_4G00210 AFUA_4G00220 AFUA_4G00225 AFUA_4G00230
7.89644e-05	8	12	7.6283	Ether biosynthetic process	http://amigo.geneontology.org/amigo/term/GO:1901503	AFUA_8G00380 AFUA_8G00430 AFUA_8G00440 AFUA_8G00470 AFUA_8G00480 AFUA_8G00500 AFUA_8G00510 AFUA_8G00520
0.000153502	17	55	3.53676	Carbohydrate derivative catabolic process	http://amigo.geneontology.org/amigo/term/GO:1901136	AFUA_1G00310 AFUA_1G00450 AFUA_1G00480 AFUA_2G08250 AFUA_3G07110 AFUA_3G15090 AFUA_4G00390 AFUA_4G13800 AFUA_5G03960 AFUA_5G13830 AFUA_6G10130 AFUA_7G05140 AFUA_7G06490 AFUA_8G00700 AFUA_8G04070 AFUA_8G04100 AFUA_8G06980
0.000214836	12	30	4.57698	Terpenoid biosynthetic process	http://amigo.geneontology.org/amigo/term/GO:0016114	AFUA_4G12040 AFUA_4G14770 AFUA_8G00370 AFUA_8G00380 AFUA_8G00390 AFUA_8G00400 AFUA_8G00470 AFUA_8G00480 AFUA_8G00490 AFUA_8G00510 AFUA_8G00520 AFUA_8G07210
0.000214836	10	21	5.44879	Glucosamine-containing compound catabolic process	http://amigo.geneontology.org/amigo/term/GO:1901072	AFUA_1G00310 AFUA_1G00450 AFUA_1G00480 AFUA_3G07110 AFUA_4G00390 AFUA_5G03960 AFUA_7G05140 AFUA_8G00700 AFUA_8G04070 AFUA_8G04100
0.000280605	5	5	11.4425	Catalase activity	http://amigo.geneontology.org/amigo/term/GO:0004096	AFUA_2G00200 AFUA_2G18030 AFUA_3G02270 AFUA_6G03890 AFUA_8G01670
0.000280605	95	700	1.5529	Transmembrane transporter activity	http://amigo.geneontology.org/amigo/term/GO:0022857	AFUA_1G01260 AFUA_1G01812 AFUA_1G05010 AFUA_1G06610 AFUA_1G09980 AFUA_1G11820 AFUA_1G13350 AFUA_1G17310 AFUA_1G17480 AFUA_1G17680 AFUA_2G00840 AFUA_2G01320 AFUA_2G01370 AFUA_2G01740 AFUA_2G03500 AFUA_2G08800 AFUA_2G09130 AFUA_2G12550 AFUA_2G12710 AFUA_2G14590 AFUA_2G15150 AFUA_2G17540 AFUA_3G01120 AFUA_3G01370 AFUA_3G01400 AFUA_3G01940 AFUA_3G03010 AFUA_3G03240 AFUA_3G03820 AFUA_3G04010 AFUA_3G07…
0.000280605	5	5	11.4425	Indole alkaloid biosynthesis	http://www.genome.jp/kegg-bin/show_pathway?afm00901	AFUA_2G17970 AFUA_2G17990 AFUA_2G18000 AFUA_2G18020 AFUA_2G18060
0.000284939	12	31	4.42934	Terpenoid metabolic process	http://amigo.geneontology.org/amigo/term/GO:0006721	AFUA_4G12040 AFUA_4G14770 AFUA_8G00370 AFUA_8G00380 AFUA_8G00390 AFUA_8G00400 AFUA_8G00470 AFUA_8G00480 AFUA_8G00490 AFUA_8G00510 AFUA_8G00520 AFUA_8G07210
0.000307973	10	22	5.20111	Polysaccharide binding	http://amigo.geneontology.org/amigo/term/GO:0030247	AFUA_2G00510 AFUA_2G00690 AFUA_2G00710 AFUA_3G00610 AFUA_4G03560 AFUA_6G01800 AFUA_6G03280 AFUA_6G13610 AFUA_8G06830 AFUA_8G07030
0.000488547	10	23	4.97498	Amino sugar catabolic process	http://amigo.geneontology.org/amigo/term/GO:0046348	AFUA_1G00310 AFUA_1G00450 AFUA_1G00480 AFUA_3G07110 AFUA_4G00390 AFUA_5G03960 AFUA_7G05140 AFUA_8G00700 AFUA_8G04070 AFUA_8G04100
0.000503944	96	721	1.52354	Transporter activity	http://amigo.geneontology.org/amigo/term/GO:0005215	AFUA_1G01260 AFUA_1G01812 AFUA_1G05010 AFUA_1G06610 AFUA_1G09980 AFUA_1G11820 AFUA_1G13350 AFUA_1G17310 AFUA_1G17480 AFUA_1G17680 AFUA_2G00840 AFUA_2G01320 AFUA_2G01370 AFUA_2G01740 AFUA_2G03500 AFUA_2G08800 AFUA_2G09130 AFUA_2G12550 AFUA_2G12710 AFUA_2G14590 AFUA_2G15150 AFUA_2G17540 AFUA_3G01120 AFUA_3G01370 AFUA_3G01400 AFUA_3G01940 AFUA_3G03010 AFUA_3G03240 AFUA_3G03820 AFUA_3G04010 AFUA_3G07…
0.000811752	14	45	3.55987	Isoprenoid biosynthetic process	http://amigo.geneontology.org/amigo/term/GO:0008299	AFUA_4G12040 AFUA_4G14770 AFUA_6G09770 AFUA_6G11160 AFUA_8G00370 AFUA_8G00380 AFUA_8G00390 AFUA_8G00400 AFUA_8G00470 AFUA_8G00480 AFUA_8G00490 AFUA_8G00510 AFUA_8G00520 AFUA_8G07210
0.00103415	8	16	5.72123	Ether metabolic process	http://amigo.geneontology.org/amigo/term/GO:0018904	AFUA_8G00380 AFUA_8G00430 AFUA_8G00440 AFUA_8G00470 AFUA_8G00480 AFUA_8G00500 AFUA_8G00510 AFUA_8G00520
0.00104278	15	52	3.30071	Iron-sulfur cluster binding	http://amigo.geneontology.org/amigo/term/GO:0051536	AFUA_1G03550 AFUA_1G06610 AFUA_1G06810 AFUA_1G07380 AFUA_2G09130 AFUA_2G11260 AFUA_2G15590 AFUA_2G15960 AFUA_3G10110 AFUA_4G10690 AFUA_5G10370 AFUA_6G03670 AFUA_6G12930 AFUA_7G02070 AFUA_8G07140
0.00104278	15	52	3.30071	Metal cluster binding	http://amigo.geneontology.org/amigo/term/GO:0051540	AFUA_1G03550 AFUA_1G06610 AFUA_1G06810 AFUA_1G07380 AFUA_2G09130 AFUA_2G11260 AFUA_2G15590 AFUA_2G15960 AFUA_3G10110 AFUA_4G10690 AFUA_5G10370 AFUA_6G03670 AFUA_6G12930 AFUA_7G02070 AFUA_8G07140
0.00120626	5	6	9.53538	N-acetylglucosamine metabolic process	http://amigo.geneontology.org/amigo/term/GO:0006044	AFUA_1G00450 AFUA_1G00480 AFUA_2G03780 AFUA_8G04070 AFUA_8G04100
0.00131872	93	712	1.49459	Transmembrane transport	http://amigo.geneontology.org/amigo/term/GO:0055085	AFUA_1G01260 AFUA_1G01812 AFUA_1G05010 AFUA_1G09980 AFUA_1G11820 AFUA_1G13350 AFUA_1G17310 AFUA_1G17480 AFUA_1G17680 AFUA_2G00840 AFUA_2G01320 AFUA_2G01370 AFUA_2G03500 AFUA_2G08800 AFUA_2G12550 AFUA_2G12710 AFUA_2G14590 AFUA_2G15150 AFUA_2G17540 AFUA_3G01120 AFUA_3G01370 AFUA_3G01400 AFUA_3G01940 AFUA_3G03010 AFUA_3G03240 AFUA_3G03820 AFUA_3G04010 AFUA_3G07120 AFUA_3G07540 AFUA_3G09970 AFUA_3G11…
0.00144005	19	79	2.75198	Amino acid transmembrane transporter activity	http://amigo.geneontology.org/amigo/term/GO:0015171	AFUA_1G01260 AFUA_2G01370 AFUA_2G08800 AFUA_2G15150 AFUA_3G11490 AFUA_4G00240 AFUA_4G01230 AFUA_4G03370 AFUA_4G03510 AFUA_4G08870 AFUA_4G10090 AFUA_5G06230 AFUA_5G09120 AFUA_6G00412 AFUA_6G07320 AFUA_7G06790 AFUA_8G00720 AFUA_8G00800 AFUA_8G05860
0.00193062	25	123	2.3257	Iron ion binding	http://amigo.geneontology.org/amigo/term/GO:0005506	AFUA_1G01690 AFUA_1G07380 AFUA_2G02910 AFUA_2G13025 AFUA_2G17980 AFUA_2G18010 AFUA_3G01800 AFUA_3G03930 AFUA_3G09530 AFUA_3G12960 AFUA_3G14610 AFUA_3G14630 AFUA_4G00180 AFUA_4G09470 AFUA_4G14780 AFUA_4G14790 AFUA_4G14810 AFUA_4G14830 AFUA_5G01710 AFUA_5G02610 AFUA_5G02620 AFUA_6G08140 AFUA_8G00510 AFUA_8G00560 AFUA_8G00760
0.00218172	4	4	11.4425	N-acetylglucosamine catabolic process	http://amigo.geneontology.org/amigo/term/GO:0006046	AFUA_1G00450 AFUA_1G00480 AFUA_8G04070 AFUA_8G04100
0.00218172	4	4	11.4425	Endocrocin metabolic process	http://amigo.geneontology.org/amigo/term/GO:1900600	AFUA_4G00210 AFUA_4G00220 AFUA_4G00225 AFUA_4G00230
0.00218172	4	4	11.4425	Endocrocin biosynthetic process	http://amigo.geneontology.org/amigo/term/GO:1900602	AFUA_4G00210 AFUA_4G00220 AFUA_4G00225 AFUA_4G00230
0.00231437	21	96	2.50304	Carboxylic acid transmembrane transporter activity	http://amigo.geneontology.org/amigo/term/GO:0046943	AFUA_1G01260 AFUA_2G01370 AFUA_2G08800 AFUA_2G15150 AFUA_3G11490 AFUA_4G00240 AFUA_4G01230 AFUA_4G03370 AFUA_4G03510 AFUA_4G08870 AFUA_4G10090 AFUA_5G01140 AFUA_5G06230 AFUA_5G09120 AFUA_6G00412 AFUA_6G07320 AFUA_6G07710 AFUA_7G06790 AFUA_8G00720 AFUA_8G00800 AFUA_8G05860
0.00266243	21	97	2.47723	Organic acid transmembrane transporter activity	http://amigo.geneontology.org/amigo/term/GO:0005342	AFUA_1G01260 AFUA_2G01370 AFUA_2G08800 AFUA_2G15150 AFUA_3G11490 AFUA_4G00240 AFUA_4G01230 AFUA_4G03370 AFUA_4G03510 AFUA_4G08870 AFUA_4G10090 AFUA_5G01140 AFUA_5G06230 AFUA_5G09120 AFUA_6G00412 AFUA_6G07320 AFUA_6G07710 AFUA_7G06790 AFUA_8G00720 AFUA_8G00800 AFUA_8G05860
0.00285784	14	51	3.14107	Isoprenoid metabolic process	http://amigo.geneontology.org/amigo/term/GO:0006720	AFUA_4G12040 AFUA_4G14770 AFUA_6G09770 AFUA_6G11160 AFUA_8G00370 AFUA_8G00380 AFUA_8G00390 AFUA_8G00400 AFUA_8G00470 AFUA_8G00480 AFUA_8G00490 AFUA_8G00510 AFUA_8G00520 AFUA_8G07210
0.00468739	6	11	6.24134	Melanin biosynthetic process	http://amigo.geneontology.org/amigo/term/GO:0042438	AFUA_2G17530 AFUA_2G17540 AFUA_2G17550 AFUA_2G17560 AFUA_2G17580 AFUA_2G17600
0.00468739	6	11	6.24134	Hydrogen peroxide catabolic process	http://amigo.geneontology.org/amigo/term/GO:0042744	AFUA_2G00200 AFUA_2G18030 AFUA_3G02270 AFUA_4G09110 AFUA_6G03890 AFUA_8G01670
0.0053262	8	20	4.57698	Aminoglycan catabolic process	http://amigo.geneontology.org/amigo/term/GO:0006026	AFUA_1G00310 AFUA_3G07110 AFUA_4G00390 AFUA_5G03960 AFUA_6G10130 AFUA_7G05140 AFUA_8G00700 AFUA_8G06980
0.00540938	11	36	3.4963	Glucosamine-containing compound metabolic process	http://amigo.geneontology.org/amigo/term/GO:1901071	AFUA_1G00310 AFUA_1G00450 AFUA_1G00480 AFUA_2G03780 AFUA_3G07110 AFUA_4G00390 AFUA_5G03960 AFUA_7G05140 AFUA_8G00700 AFUA_8G04070 AFUA_8G04100
0.00562582	29	164	2.02336	Oxidoreductase activity, acting on paired donors, with incorporation or reduction of molecular oxygen	http://amigo.geneontology.org/amigo/term/GO:0016705	AFUA_1G01690 AFUA_1G02970 AFUA_1G12410 AFUA_2G01680 AFUA_2G05260 AFUA_2G13025 AFUA_2G17490 AFUA_2G17980 AFUA_2G18010 AFUA_3G03930 AFUA_3G09530 AFUA_3G12960 AFUA_3G14610 AFUA_4G00180 AFUA_4G01530 AFUA_4G09470 AFUA_4G14780 AFUA_4G14790 AFUA_4G14810 AFUA_4G14830 AFUA_5G01710 AFUA_5G02610 AFUA_5G02620 AFUA_6G01920 AFUA_6G08140 AFUA_8G00440 AFUA_8G00510 AFUA_8G00560 AFUA_8G00760
0.00600701	16	68	2.69234	Carbohydrate binding	http://amigo.geneontology.org/amigo/term/GO:0030246	AFUA_2G00450 AFUA_2G00510 AFUA_2G00690 AFUA_2G00710 AFUA_2G13025 AFUA_3G00610 AFUA_3G02280 AFUA_4G03560 AFUA_4G03780 AFUA_5G13830 AFUA_6G01800 AFUA_6G03280 AFUA_6G13610 AFUA_8G00820 AFUA_8G06830 AFUA_8G07030
0.00751517	28	159	2.01502	Flavin adenine dinucleotide binding	http://amigo.geneontology.org/amigo/term/GO:0050660	AFUA_1G00510 AFUA_1G02970 AFUA_1G07380 AFUA_1G12410 AFUA_1G17690 AFUA_2G01580 AFUA_2G01680 AFUA_2G05260 AFUA_2G16630 AFUA_2G17490 AFUA_3G02300 AFUA_3G07810 AFUA_3G09540 AFUA_3G12950 AFUA_4G00590 AFUA_4G01530 AFUA_4G08490 AFUA_5G00630 AFUA_5G10420 AFUA_6G03490 AFUA_6G10880 AFUA_6G12060 AFUA_6G12070 AFUA_7G01560 AFUA_7G02070 AFUA_7G06580 AFUA_8G00440 AFUA_8G01010
0.00760119	6	12	5.72123	Hydrogen peroxide metabolic process	http://amigo.geneontology.org/amigo/term/GO:0042743	AFUA_2G00200 AFUA_2G18030 AFUA_3G02270 AFUA_4G09110 AFUA_6G03890 AFUA_8G01670
0.00760119	35	217	1.84556	Oxidoreductase activity, acting on CH-OH group of donors	http://amigo.geneontology.org/amigo/term/GO:0016614	AFUA_1G00510 AFUA_1G09750 AFUA_1G13630 AFUA_1G14380 AFUA_1G14540 AFUA_1G17380 AFUA_1G17660 AFUA_1G17690 AFUA_1G17700 AFUA_2G04490 AFUA_2G08050 AFUA_2G08250 AFUA_2G09580 AFUA_2G17560 AFUA_2G18000 AFUA_3G00750 AFUA_3G03860 AFUA_3G09470 AFUA_3G09510 AFUA_3G12950 AFUA_3G15140 AFUA_4G03120 AFUA_4G08230 AFUA_4G13550 AFUA_5G00630 AFUA_5G01250 AFUA_5G09150 AFUA_6G03290 AFUA_6G10090 AFUA_6G11210 AFUA_6G12…
0.00760119	6	12	5.72123	Melanin metabolic process	http://amigo.geneontology.org/amigo/term/GO:0006582	AFUA_2G17530 AFUA_2G17540 AFUA_2G17550 AFUA_2G17560 AFUA_2G17580 AFUA_2G17600
0.00761258	4	5	9.15396	Succinate dehydrogenase activity	http://amigo.geneontology.org/amigo/term/GO:0000104	AFUA_3G07810 AFUA_5G09680 AFUA_5G10370 AFUA_8G05530
0.00761258	4	5	9.15396	Arabinan endo-1,5-alpha-L-arabinosidase activity	http://amigo.geneontology.org/amigo/term/GO:0046558	AFUA_1G17320 AFUA_2G14150 AFUA_3G14620 AFUA_6G00770
0.00761258	10	32	3.57577	4 iron, 4 sulfur cluster binding	http://amigo.geneontology.org/amigo/term/GO:0051539	AFUA_1G03550 AFUA_1G06610 AFUA_1G06810 AFUA_2G11260 AFUA_2G15590 AFUA_2G15960 AFUA_3G10110 AFUA_5G10370 AFUA_6G03670 AFUA_6G12930
0.00936375	7	17	4.7116	Cellulose binding	http://amigo.geneontology.org/amigo/term/GO:0030248	AFUA_2G00510 AFUA_4G03560 AFUA_6G01800 AFUA_6G03280 AFUA_6G13610 AFUA_8G06830 AFUA_8G07030
0.00953964	12	45	3.05132	Amino sugar metabolic process	http://amigo.geneontology.org/amigo/term/GO:0006040	AFUA_1G00310 AFUA_1G00450 AFUA_1G00480 AFUA_2G03780 AFUA_3G07110 AFUA_4G00390 AFUA_4G01300 AFUA_5G03960 AFUA_7G05140 AFUA_8G00700 AFUA_8G04070 AFUA_8G04100
0.0126896	5	9	6.35692	Indoleacetamide hydrolase activity	http://amigo.geneontology.org/amigo/term/GO:0043864	AFUA_1G14530 AFUA_4G04160 AFUA_5G09140 AFUA_6G08000 AFUA_8G05220
0.0131936	18	88	2.3405	FAD binding	http://amigo.geneontology.org/amigo/term/GO:0071949	AFUA_1G00510 AFUA_1G02970 AFUA_1G12410 AFUA_1G17690 AFUA_2G01580 AFUA_2G01680 AFUA_2G05260 AFUA_3G02300 AFUA_3G09540 AFUA_3G12950 AFUA_4G00590 AFUA_4G01530 AFUA_5G10420 AFUA_6G03490 AFUA_6G12060 AFUA_6G12070 AFUA_7G01560 AFUA_7G06580
0.0162066	3	3	11.4425	Mitochondrial respiratory chain complex II, succinate dehydrogenase complex (ubiquinone)	http://amigo.geneontology.org/amigo/term/GO:0005749	AFUA_1G15590 AFUA_3G07810 AFUA_5G09680
0.0162066	3	3	11.4425	Succinate dehydrogenase complex (ubiquinone)	http://amigo.geneontology.org/amigo/term/GO:0045257	AFUA_1G15590 AFUA_3G07810 AFUA_5G09680
0.0162066	3	3	11.4425	Respiratory chain complex II	http://amigo.geneontology.org/amigo/term/GO:0045273	AFUA_1G15590 AFUA_3G07810 AFUA_5G09680
0.0162066	3	3	11.4425	Succinate dehydrogenase complex	http://amigo.geneontology.org/amigo/term/GO:0045281	AFUA_1G15590 AFUA_3G07810 AFUA_5G09680
0.0162066	3	3	11.4425	Fumarate reductase complex	http://amigo.geneontology.org/amigo/term/GO:0045283	AFUA_1G15590 AFUA_3G07810 AFUA_5G09680
0.0162066	3	3	11.4425	Succinate dehydrogenase (ubiquinone) activity	http://amigo.geneontology.org/amigo/term/GO:0008177	AFUA_3G07810 AFUA_5G09680 AFUA_5G10370
0.0162066	28	169	1.89579	Oxidoreductase activity, acting on the CH-OH group of donors, NAD or NADP as acceptor	http://amigo.geneontology.org/amigo/term/GO:0016616	AFUA_1G00510 AFUA_1G09750 AFUA_1G13630 AFUA_1G14380 AFUA_1G14540 AFUA_1G17380 AFUA_1G17660 AFUA_1G17700 AFUA_2G04490 AFUA_2G08050 AFUA_2G08250 AFUA_2G09580 AFUA_2G17560 AFUA_2G18000 AFUA_3G00750 AFUA_3G03860 AFUA_3G09470 AFUA_3G09510 AFUA_3G15140 AFUA_4G08230 AFUA_4G13550 AFUA_5G01250 AFUA_5G09150 AFUA_6G03290 AFUA_6G10090 AFUA_6G11210 AFUA_7G04360 AFUA_7G04380
0.0176719	4	6	7.6283	Structural constituent of cell wall	http://amigo.geneontology.org/amigo/term/GO:0005199	AFUA_2G14661 AFUA_5G03280 AFUA_5G09580 AFUA_8G05890
0.0176719	9	30	3.43274	Oxidoreductase activity, acting on peroxide as acceptor	http://amigo.geneontology.org/amigo/term/GO:0016684	AFUA_2G00200 AFUA_2G18030 AFUA_3G02270 AFUA_4G00180 AFUA_4G09110 AFUA_4G14530 AFUA_6G03890 AFUA_6G11590 AFUA_8G01670
0.0320341	17	88	2.21047	Cellular polysaccharide metabolic process	http://amigo.geneontology.org/amigo/term/GO:0044264	AFUA_1G02140 AFUA_1G17320 AFUA_2G00710 AFUA_2G11870 AFUA_2G14150 AFUA_3G14620 AFUA_4G09480 AFUA_6G00770 AFUA_6G01800 AFUA_6G08700 AFUA_6G11390 AFUA_6G13610 AFUA_6G14030 AFUA_6G14490 AFUA_7G06140 AFUA_8G02100 AFUA_8G06830
0.0340108	5	11	5.20111	Sodium ion transmembrane transporter activity	http://amigo.geneontology.org/amigo/term/GO:0015081	AFUA_2G01320 AFUA_3G03010 AFUA_4G09440 AFUA_6G03690 AFUA_8G01850
0.0351987	35	239	1.67567	Lyase activity	http://amigo.geneontology.org/amigo/term/GO:0016829	AFUA_1G01300 AFUA_1G01890 AFUA_1G03550 AFUA_1G06810 AFUA_1G10870 AFUA_1G15520 AFUA_2G09110 AFUA_2G10650 AFUA_2G11260 AFUA_2G12650 AFUA_2G17580 AFUA_2G17600 AFUA_3G01990 AFUA_3G14890 AFUA_4G03780 AFUA_4G09420 AFUA_5G02670 AFUA_5G07580 AFUA_5G10170 AFUA_5G13810 AFUA_6G00110 AFUA_6G00750 AFUA_6G07720 AFUA_6G08740 AFUA_6G12930 AFUA_7G01720 AFUA_7G01730 AFUA_7G05840 AFUA_7G06490 AFUA_8G00520 AFUA_8G00…
0.044728	7	22	3.64078	Reactive oxygen species metabolic process	http://amigo.geneontology.org/amigo/term/GO:0072593	AFUA_2G00200 AFUA_2G09680 AFUA_2G18030 AFUA_3G02270 AFUA_4G09110 AFUA_6G03890 AFUA_8G01670
0.0461432	8	28	3.26927	Cell wall macromolecule catabolic process	http://amigo.geneontology.org/amigo/term/GO:0016998	AFUA_1G17320 AFUA_2G14150 AFUA_3G14620 AFUA_4G09480 AFUA_6G00770 AFUA_6G10130 AFUA_6G13610 AFUA_8G06980
A.fumigatus Af273	DFP + H2O2	vs.	untreated	upregulated	on peptone
Enrichment FDR	nGenes	Pathway Genes	Fold Enrichment	Pathway	URL	Genes
0.000193007	13	17	4.7361	Cellular response to iron ion starvation	http://amigo.geneontology.org/amigo/term/GO:0010106	AFUA_1G17190 AFUA_1G17200 AFUA_1G17270 AFUA_2G07680 AFUA_3G03350 AFUA_3G03410 AFUA_3G03420 AFUA_3G03440 AFUA_5G03790 AFUA_5G03800 AFUA_5G03920 AFUA_5G11260 AFUA_8G02760
0.000364806	102	393	1.60744	Cellular response to stress	http://amigo.geneontology.org/amigo/term/GO:0033554	AFUA_1G03050 AFUA_1G04900 AFUA_1G04910 AFUA_1G07440 AFUA_1G07720 AFUA_1G10410 AFUA_1G10480 AFUA_1G10550 AFUA_1G11170 AFUA_1G11180 AFUA_1G13850 AFUA_1G13910 AFUA_1G14680 AFUA_1G15270 AFUA_1G15410 AFUA_1G15960 AFUA_1G17190 AFUA_1G17200 AFUA_1G17270 AFUA_2G01120 AFUA_2G02320 AFUA_2G03140 AFUA_2G03200 AFUA_2G06190 AFUA_2G06320 AFUA_2G07680 AFUA_2G08650 AFUA_2G09290 AFUA_2G09560 AFUA_2G09700 AFUA_2G09…
0.000552472	112	449	1.54489	Response to stress	http://amigo.geneontology.org/amigo/term/GO:0006950	AFUA_1G03050 AFUA_1G04900 AFUA_1G04910 AFUA_1G07440 AFUA_1G07720 AFUA_1G10410 AFUA_1G10480 AFUA_1G10550 AFUA_1G11170 AFUA_1G11180 AFUA_1G13850 AFUA_1G13910 AFUA_1G14680 AFUA_1G15270 AFUA_1G15410 AFUA_1G15960 AFUA_1G17190 AFUA_1G17200 AFUA_1G17270 AFUA_2G01120 AFUA_2G02320 AFUA_2G03090 AFUA_2G03140 AFUA_2G03200 AFUA_2G06190 AFUA_2G06320 AFUA_2G07680 AFUA_2G08650 AFUA_2G09290 AFUA_2G09560 AFUA_2G09…
0.00483534	22	52	2.62027	Iron ion homeostasis	http://amigo.geneontology.org/amigo/term/GO:0055072	AFUA_1G00350 AFUA_1G17190 AFUA_1G17200 AFUA_1G17270 AFUA_2G01270 AFUA_2G07680 AFUA_2G14960 AFUA_3G03350 AFUA_3G03410 AFUA_3G03420 AFUA_3G03440 AFUA_3G03640 AFUA_3G03660 AFUA_4G06770 AFUA_5G03790 AFUA_5G03800 AFUA_5G03920 AFUA_5G11260 AFUA_7G04730 AFUA_7G06060 AFUA_8G01310 AFUA_8G02760
0.00483534	27	72	2.32251	Transition metal ion homeostasis	http://amigo.geneontology.org/amigo/term/GO:0055076	AFUA_1G00350 AFUA_1G17190 AFUA_1G17200 AFUA_1G17270 AFUA_2G01270 AFUA_2G03730 AFUA_2G07680 AFUA_2G12080 AFUA_2G14960 AFUA_3G03350 AFUA_3G03410 AFUA_3G03420 AFUA_3G03440 AFUA_3G03640 AFUA_3G03660 AFUA_3G13790 AFUA_4G02800 AFUA_4G06770 AFUA_5G03790 AFUA_5G03800 AFUA_5G03920 AFUA_5G11260 AFUA_7G04730 AFUA_7G06060 AFUA_7G06570 AFUA_8G01310 AFUA_8G02760
0.00483534	11	17	4.00747	Chaperone binding	http://amigo.geneontology.org/amigo/term/GO:0051087	AFUA_1G09840 AFUA_1G11180 AFUA_1G15270 AFUA_2G09290 AFUA_2G11040 AFUA_2G13040 AFUA_4G10010 AFUA_4G11330 AFUA_5G07340 AFUA_6G08230 AFUA_6G10700
0.00514969	37	114	2.01013	Secondary metabolite biosynthetic process	http://amigo.geneontology.org/amigo/term/GO:0044550	AFUA_1G00420 AFUA_1G11370 AFUA_1G17190 AFUA_1G17200 AFUA_1G17430 AFUA_2G04200 AFUA_2G04210 AFUA_2G07680 AFUA_3G03350 AFUA_3G03400 AFUA_3G03410 AFUA_3G03420 AFUA_3G15270 AFUA_4G13860 AFUA_4G13970 AFUA_4G14440 AFUA_4G14460 AFUA_4G14470 AFUA_4G14480 AFUA_4G14490 AFUA_4G14500 AFUA_5G03920 AFUA_5G07330 AFUA_6G02690 AFUA_6G02910 AFUA_6G09690 AFUA_6G09700 AFUA_6G09710 AFUA_7G00120 AFUA_7G00130 AFUA_7G00…
0.00625179	6	6	6.19337	Siderophore biosynthetic process	http://amigo.geneontology.org/amigo/term/GO:0019290	AFUA_1G17190 AFUA_1G17200 AFUA_2G07680 AFUA_3G03400 AFUA_5G03920 AFUA_6G02910
0.00625179	6	6	6.19337	Siderophore metabolic process	http://amigo.geneontology.org/amigo/term/GO:0009237	AFUA_1G17190 AFUA_1G17200 AFUA_2G07680 AFUA_3G03400 AFUA_5G03920 AFUA_6G02910
0.012232	25	69	2.24397	Cellular transition metal ion homeostasis	http://amigo.geneontology.org/amigo/term/GO:0046916	AFUA_1G00350 AFUA_1G17190 AFUA_1G17200 AFUA_1G17270 AFUA_2G01270 AFUA_2G03730 AFUA_2G07680 AFUA_2G12080 AFUA_2G14960 AFUA_3G03350 AFUA_3G03410 AFUA_3G03420 AFUA_3G03440 AFUA_3G03660 AFUA_3G13790 AFUA_4G02800 AFUA_4G06770 AFUA_5G03790 AFUA_5G03800 AFUA_5G03920 AFUA_5G11260 AFUA_7G06060 AFUA_7G06570 AFUA_8G01310 AFUA_8G02760
0.0129368	20	50	2.47735	Cellular iron ion homeostasis	http://amigo.geneontology.org/amigo/term/GO:0006879	AFUA_1G00350 AFUA_1G17190 AFUA_1G17200 AFUA_1G17270 AFUA_2G01270 AFUA_2G07680 AFUA_2G14960 AFUA_3G03350 AFUA_3G03410 AFUA_3G03420 AFUA_3G03440 AFUA_3G03660 AFUA_4G06770 AFUA_5G03790 AFUA_5G03800 AFUA_5G03920 AFUA_5G11260 AFUA_7G06060 AFUA_8G01310 AFUA_8G02760
0.027819	8	12	4.12891	de novo posttranslational protein folding	http://amigo.geneontology.org/amigo/term/GO:0051084	AFUA_1G07440 AFUA_1G11180 AFUA_1G15270 AFUA_2G02320 AFUA_2G09960 AFUA_2G11750 AFUA_5G07340 AFUA_6G10700
0.027819	8	12	4.12891	Chaperone cofactor-dependent protein refolding	http://amigo.geneontology.org/amigo/term/GO:0051085	AFUA_1G07440 AFUA_1G11180 AFUA_1G15270 AFUA_2G02320 AFUA_2G09960 AFUA_2G11750 AFUA_5G07340 AFUA_6G10700
0.027819	8	12	4.12891	de novo protein folding	http://amigo.geneontology.org/amigo/term/GO:0006458	AFUA_1G07440 AFUA_1G11180 AFUA_1G15270 AFUA_2G02320 AFUA_2G09960 AFUA_2G11750 AFUA_5G07340 AFUA_6G10700
0.0282281	140	654	1.3258	Cellular response to stimulus	http://amigo.geneontology.org/amigo/term/GO:0051716	AFUA_1G02940 AFUA_1G03050 AFUA_1G03710 AFUA_1G04900 AFUA_1G04910 AFUA_1G07440 AFUA_1G07720 AFUA_1G10410 AFUA_1G10480 AFUA_1G10550 AFUA_1G11170 AFUA_1G11180 AFUA_1G13850 AFUA_1G13910 AFUA_1G14680 AFUA_1G15270 AFUA_1G15410 AFUA_1G15960 AFUA_1G17190 AFUA_1G17200 AFUA_1G17240 AFUA_1G17270 AFUA_2G00660 AFUA_2G01120 AFUA_2G02180 AFUA_2G02320 AFUA_2G03080 AFUA_2G03090 AFUA_2G03140 AFUA_2G03200 AFUA_2G03…
0.0345485	45	165	1.6891	Secondary metabolic process	http://amigo.geneontology.org/amigo/term/GO:0019748	AFUA_1G00420 AFUA_1G11310 AFUA_1G11370 AFUA_1G15440 AFUA_1G17190 AFUA_1G17200 AFUA_1G17430 AFUA_2G04200 AFUA_2G04210 AFUA_2G07680 AFUA_3G02530 AFUA_3G02570 AFUA_3G02670 AFUA_3G03350 AFUA_3G03400 AFUA_3G03410 AFUA_3G03420 AFUA_3G14700 AFUA_3G15270 AFUA_4G13860 AFUA_4G13970 AFUA_4G14380 AFUA_4G14440 AFUA_4G14460 AFUA_4G14470 AFUA_4G14480 AFUA_4G14490 AFUA_4G14500 AFUA_5G03920 AFUA_5G07330 AFUA_6G02…
0.0380511	14	32	2.7096	Protein transmembrane import into intracellular organelle	http://amigo.geneontology.org/amigo/term/GO:0044743	AFUA_1G09840 AFUA_2G01130 AFUA_2G02700 AFUA_2G09290 AFUA_2G12970 AFUA_2G13040 AFUA_2G14190 AFUA_2G16730 AFUA_4G06100 AFUA_5G11750 AFUA_6G08230 AFUA_7G01900 AFUA_7G04150 AFUA_8G05160
0.0408256	150	717	1.29568	Response to stimulus	http://amigo.geneontology.org/amigo/term/GO:0050896	AFUA_1G02940 AFUA_1G03050 AFUA_1G03710 AFUA_1G04900 AFUA_1G04910 AFUA_1G05850 AFUA_1G07440 AFUA_1G07720 AFUA_1G10410 AFUA_1G10480 AFUA_1G10550 AFUA_1G11170 AFUA_1G11180 AFUA_1G13850 AFUA_1G13910 AFUA_1G14680 AFUA_1G15270 AFUA_1G15410 AFUA_1G15960 AFUA_1G17190 AFUA_1G17200 AFUA_1G17240 AFUA_1G17270 AFUA_2G00660 AFUA_2G01120 AFUA_2G02180 AFUA_2G02320 AFUA_2G03080 AFUA_2G03090 AFUA_2G03140 AFUA_2G03…
0.0408256	32	107	1.85222	Metal ion homeostasis	http://amigo.geneontology.org/amigo/term/GO:0055065	AFUA_1G00350 AFUA_1G17190 AFUA_1G17200 AFUA_1G17270 AFUA_2G01270 AFUA_2G03730 AFUA_2G07680 AFUA_2G12080 AFUA_2G14960 AFUA_2G15000 AFUA_3G03350 AFUA_3G03410 AFUA_3G03420 AFUA_3G03440 AFUA_3G03640 AFUA_3G03660 AFUA_3G13790 AFUA_4G02800 AFUA_4G03320 AFUA_4G06770 AFUA_4G13540 AFUA_5G03290 AFUA_5G03790 AFUA_5G03800 AFUA_5G03920 AFUA_5G11260 AFUA_7G04570 AFUA_7G04730 AFUA_7G06060 AFUA_7G06570 AFUA_8G01…
0.0408256	23	68	2.09481	Xenobiotic transmembrane transport	http://amigo.geneontology.org/amigo/term/GO:0006855	AFUA_1G10370 AFUA_1G11350 AFUA_1G13800 AFUA_2G02040 AFUA_2G08910 AFUA_2G12500 AFUA_2G15320 AFUA_2G16860 AFUA_2G17730 AFUA_3G01890 AFUA_3G02610 AFUA_3G02780 AFUA_3G03190 AFUA_3G03500 AFUA_4G00480 AFUA_4G01080 AFUA_4G13820 AFUA_4G14230 AFUA_5G00420 AFUA_5G00980 AFUA_5G01520 AFUA_5G06580 AFUA_5G13160
0.0417233	52	202	1.59433	DNA repair	http://amigo.geneontology.org/amigo/term/GO:0006281	AFUA_1G03050 AFUA_1G04900 AFUA_1G04910 AFUA_1G07720 AFUA_1G10410 AFUA_1G10480 AFUA_1G11170 AFUA_1G13850 AFUA_1G13910 AFUA_1G14680 AFUA_1G15410 AFUA_2G01120 AFUA_2G03200 AFUA_2G06190 AFUA_2G06320 AFUA_2G09560 AFUA_2G10820 AFUA_2G11660 AFUA_2G12030 AFUA_2G12220 AFUA_2G15220 AFUA_2G18100 AFUA_3G02390 AFUA_3G14550 AFUA_4G06970 AFUA_4G07380 AFUA_4G08900 AFUA_4G11690 AFUA_4G11930 AFUA_4G12680 AFUA_5G03…
0.0417233	57	227	1.55516	Cellular response to DNA damage stimulus	http://amigo.geneontology.org/amigo/term/GO:0006974	AFUA_1G03050 AFUA_1G04900 AFUA_1G04910 AFUA_1G07720 AFUA_1G10410 AFUA_1G10480 AFUA_1G10550 AFUA_1G11170 AFUA_1G13850 AFUA_1G13910 AFUA_1G14680 AFUA_1G15410 AFUA_2G01120 AFUA_2G03200 AFUA_2G06190 AFUA_2G06320 AFUA_2G09560 AFUA_2G10820 AFUA_2G11660 AFUA_2G12030 AFUA_2G12220 AFUA_2G15220 AFUA_2G15760 AFUA_2G18100 AFUA_3G02390 AFUA_3G14550 AFUA_4G06970 AFUA_4G07380 AFUA_4G08900 AFUA_4G11690 AFUA_4G11…
A.fumigatus Af273	DFP + H2O2	vs.	untreated	downregulated	on peptone
Enrichment FDR	nGenes	Pathway Genes	Fold Enrichment	Pathway	URL	Genes
7.40017e-12	69	165	2.57157	Secondary metabolic process	http://amigo.geneontology.org/amigo/term/GO:0019748	AFUA_1G05210 AFUA_1G13110 AFUA_1G17740 AFUA_2G05760 AFUA_2G09110 AFUA_2G10160 AFUA_2G17530 AFUA_2G17540 AFUA_2G17550 AFUA_2G17560 AFUA_2G17580 AFUA_2G17600 AFUA_2G17960 AFUA_2G17970 AFUA_2G17980 AFUA_2G17990 AFUA_2G18000 AFUA_2G18010 AFUA_2G18020 AFUA_2G18030 AFUA_2G18040 AFUA_2G18050 AFUA_2G18060 AFUA_3G01460 AFUA_3G01600 AFUA_3G12890 AFUA_3G12900 AFUA_3G12910 AFUA_3G12920 AFUA_3G12930 AFUA_3G12…
4.75431e-10	236	954	1.52123	Oxidoreductase activity	http://amigo.geneontology.org/amigo/term/GO:0016491	AFUA_1G00990 AFUA_1G01000 AFUA_1G01630 AFUA_1G01670 AFUA_1G02070 AFUA_1G02820 AFUA_1G04090 AFUA_1G04150 AFUA_1G04390 AFUA_1G05720 AFUA_1G06610 AFUA_1G06800 AFUA_1G07230 AFUA_1G07380 AFUA_1G09750 AFUA_1G10170 AFUA_1G11010 AFUA_1G11810 AFUA_1G12290 AFUA_1G12410 AFUA_1G13630 AFUA_1G13660 AFUA_1G14270 AFUA_1G14380 AFUA_1G14540 AFUA_1G16270 AFUA_1G16635 AFUA_1G17380 AFUA_1G17690 AFUA_1G17700 AFUA_2G00…
4.81285e-10	79	220	2.20819	Extracellular region	http://amigo.geneontology.org/amigo/term/GO:0005576	AFUA_1G00310 AFUA_1G05770 AFUA_1G06910 AFUA_1G12560 AFUA_1G16250 AFUA_1G17250 AFUA_2G00510 AFUA_2G01600 AFUA_2G07590 AFUA_2G09030 AFUA_2G09350 AFUA_2G09380 AFUA_2G14150 AFUA_2G14530 AFUA_2G14540 AFUA_2G14661 AFUA_2G17540 AFUA_2G17630 AFUA_2G18070 AFUA_3G00380 AFUA_3G00650 AFUA_3G00710 AFUA_3G01130 AFUA_3G01910 AFUA_3G02270 AFUA_3G07520 AFUA_3G07650 AFUA_3G08680 AFUA_3G08930 AFUA_3G13880 AFUA_3G14…
1.2803e-07	12	12	6.1494	Ergot alkaloid metabolic process	http://amigo.geneontology.org/amigo/term/GO:0035836	AFUA_2G17960 AFUA_2G17970 AFUA_2G17980 AFUA_2G17990 AFUA_2G18000 AFUA_2G18010 AFUA_2G18020 AFUA_2G18030 AFUA_2G18040 AFUA_2G18050 AFUA_2G18060 AFUA_6G12050
1.2803e-07	12	12	6.1494	Ergot alkaloid biosynthetic process	http://amigo.geneontology.org/amigo/term/GO:0035837	AFUA_2G17960 AFUA_2G17970 AFUA_2G17980 AFUA_2G17990 AFUA_2G18000 AFUA_2G18010 AFUA_2G18020 AFUA_2G18030 AFUA_2G18040 AFUA_2G18050 AFUA_2G18060 AFUA_6G12050
1.2803e-07	12	12	6.1494	Terpenoid indole alkaloid metabolic process	http://amigo.geneontology.org/amigo/term/GO:0046447	AFUA_2G17960 AFUA_2G17970 AFUA_2G17980 AFUA_2G17990 AFUA_2G18000 AFUA_2G18010 AFUA_2G18020 AFUA_2G18030 AFUA_2G18040 AFUA_2G18050 AFUA_2G18060 AFUA_6G12050
1.2803e-07	12	12	6.1494	Terpenoid indole alkaloid biosynthetic process	http://amigo.geneontology.org/amigo/term/GO:0009709	AFUA_2G17960 AFUA_2G17970 AFUA_2G17980 AFUA_2G17990 AFUA_2G18000 AFUA_2G18010 AFUA_2G18020 AFUA_2G18030 AFUA_2G18040 AFUA_2G18050 AFUA_2G18060 AFUA_6G12050
1.45713e-07	78	243	1.97388	Carbohydrate catabolic process	http://amigo.geneontology.org/amigo/term/GO:0016052	AFUA_1G00310 AFUA_1G01250 AFUA_1G02140 AFUA_1G02800 AFUA_1G05520 AFUA_1G05770 AFUA_1G06910 AFUA_1G09750 AFUA_1G12920 AFUA_1G16250 AFUA_1G16270 AFUA_2G00690 AFUA_2G00710 AFUA_2G02950 AFUA_2G03230 AFUA_2G05910 AFUA_2G09350 AFUA_2G09810 AFUA_2G10660 AFUA_2G14150 AFUA_2G14520 AFUA_2G14530 AFUA_2G15620 AFUA_3G00340 AFUA_3G00380 AFUA_3G00610 AFUA_3G01490 AFUA_3G01910 AFUA_3G07650 AFUA_3G08680 AFUA_3G12…
4.21353e-07	117	427	1.68496	Carbohydrate metabolic process	http://amigo.geneontology.org/amigo/term/GO:0005975	AFUA_1G00310 AFUA_1G00450 AFUA_1G01230 AFUA_1G01250 AFUA_1G02140 AFUA_1G02800 AFUA_1G05520 AFUA_1G05770 AFUA_1G06910 AFUA_1G09750 AFUA_1G12920 AFUA_1G15530 AFUA_1G16250 AFUA_1G16270 AFUA_2G00510 AFUA_2G00690 AFUA_2G00710 AFUA_2G02950 AFUA_2G03230 AFUA_2G05910 AFUA_2G07590 AFUA_2G09350 AFUA_2G09810 AFUA_2G10660 AFUA_2G11270 AFUA_2G11870 AFUA_2G13850 AFUA_2G14150 AFUA_2G14520 AFUA_2G14530 AFUA_2G14…
7.56685e-07	15	19	4.85479	Alkaloid biosynthetic process	http://amigo.geneontology.org/amigo/term/GO:0009821	AFUA_2G17960 AFUA_2G17970 AFUA_2G17980 AFUA_2G17990 AFUA_2G18000 AFUA_2G18010 AFUA_2G18020 AFUA_2G18030 AFUA_2G18040 AFUA_2G18050 AFUA_2G18060 AFUA_3G12930 AFUA_6G12050 AFUA_6G12080 AFUA_8G00200
1.00169e-06	245	1089	1.38347	Metabolic pathways	http://www.genome.jp/kegg-bin/show_pathway?afm01100	AFUA_1G00450 AFUA_1G01680 AFUA_1G02070 AFUA_1G02140 AFUA_1G02480 AFUA_1G02800 AFUA_1G02820 AFUA_1G03550 AFUA_1G03810 AFUA_1G04090 AFUA_1G05520 AFUA_1G05720 AFUA_1G05770 AFUA_1G06240 AFUA_1G06610 AFUA_1G06810 AFUA_1G07130 AFUA_1G07380 AFUA_1G08840 AFUA_1G09750 AFUA_1G12290 AFUA_1G12410 AFUA_1G12920 AFUA_1G13110 AFUA_1G13250 AFUA_1G14140 AFUA_1G14380 AFUA_1G14870 AFUA_1G15100 AFUA_1G15520 AFUA_1G15…
1.34333e-06	62	187	2.03884	Polysaccharide metabolic process	http://amigo.geneontology.org/amigo/term/GO:0005976	AFUA_1G00310 AFUA_1G01250 AFUA_1G02140 AFUA_1G02800 AFUA_1G05770 AFUA_1G06910 AFUA_1G12920 AFUA_1G16250 AFUA_2G00690 AFUA_2G00710 AFUA_2G07590 AFUA_2G09350 AFUA_2G11270 AFUA_2G11870 AFUA_2G13850 AFUA_2G14150 AFUA_2G14520 AFUA_2G14530 AFUA_2G15620 AFUA_3G00380 AFUA_3G00610 AFUA_3G01910 AFUA_3G07650 AFUA_3G08680 AFUA_3G12560 AFUA_3G13200 AFUA_3G14620 AFUA_3G14980 AFUA_4G00390 AFUA_4G09480 AFUA_4G13…
1.34333e-06	44	114	2.37345	Heme binding	http://amigo.geneontology.org/amigo/term/GO:0020037	AFUA_1G02070 AFUA_1G04390 AFUA_1G15590 AFUA_2G04710 AFUA_2G07720 AFUA_2G07920 AFUA_2G15230 AFUA_2G15590 AFUA_2G17980 AFUA_2G18010 AFUA_2G18030 AFUA_3G02270 AFUA_3G03930 AFUA_3G09530 AFUA_3G12120 AFUA_3G12960 AFUA_3G14610 AFUA_4G03120 AFUA_4G09470 AFUA_4G09980 AFUA_4G14780 AFUA_4G14790 AFUA_4G14810 AFUA_4G14830 AFUA_5G01710 AFUA_5G02610 AFUA_5G02620 AFUA_5G03100 AFUA_5G14260 AFUA_6G02210 AFUA_6G03…
1.34333e-06	16	22	4.47229	Alkaloid metabolic process	http://amigo.geneontology.org/amigo/term/GO:0009820	AFUA_2G17960 AFUA_2G17970 AFUA_2G17980 AFUA_2G17990 AFUA_2G18000 AFUA_2G18010 AFUA_2G18020 AFUA_2G18030 AFUA_2G18040 AFUA_2G18050 AFUA_2G18060 AFUA_3G12930 AFUA_6G12050 AFUA_6G12080 AFUA_8G00200 AFUA_8G00210
1.91903e-06	169	700	1.48464	Transmembrane transporter activity	http://amigo.geneontology.org/amigo/term/GO:0022857	AFUA_1G00440 AFUA_1G01812 AFUA_1G01930 AFUA_1G02070 AFUA_1G02480 AFUA_1G03440 AFUA_1G04270 AFUA_1G06050 AFUA_1G06530 AFUA_1G06550 AFUA_1G06610 AFUA_1G07170 AFUA_1G10880 AFUA_1G11820 AFUA_1G11830 AFUA_1G12310 AFUA_1G12850 AFUA_1G13210 AFUA_1G13350 AFUA_1G14250 AFUA_1G17310 AFUA_1G17480 AFUA_1G17530 AFUA_1G17680 AFUA_2G00840 AFUA_2G01320 AFUA_2G01740 AFUA_2G03500 AFUA_2G03520 AFUA_2G04080 AFUA_2G04…
2.06602e-06	14	18	4.78286	Indole alkaloid metabolic process	http://amigo.geneontology.org/amigo/term/GO:0035834	AFUA_2G17960 AFUA_2G17970 AFUA_2G17980 AFUA_2G17990 AFUA_2G18000 AFUA_2G18010 AFUA_2G18020 AFUA_2G18030 AFUA_2G18040 AFUA_2G18050 AFUA_2G18060 AFUA_6G12050 AFUA_6G12080 AFUA_8G00200
2.06602e-06	14	18	4.78286	Indole alkaloid biosynthetic process	http://amigo.geneontology.org/amigo/term/GO:0035835	AFUA_2G17960 AFUA_2G17970 AFUA_2G17980 AFUA_2G17990 AFUA_2G18000 AFUA_2G18010 AFUA_2G18020 AFUA_2G18030 AFUA_2G18040 AFUA_2G18050 AFUA_2G18060 AFUA_6G12050 AFUA_6G12080 AFUA_8G00200
2.06602e-06	44	116	2.33253	Tetrapyrrole binding	http://amigo.geneontology.org/amigo/term/GO:0046906	AFUA_1G02070 AFUA_1G04390 AFUA_1G15590 AFUA_2G04710 AFUA_2G07720 AFUA_2G07920 AFUA_2G15230 AFUA_2G15590 AFUA_2G17980 AFUA_2G18010 AFUA_2G18030 AFUA_3G02270 AFUA_3G03930 AFUA_3G09530 AFUA_3G12120 AFUA_3G12960 AFUA_3G14610 AFUA_4G03120 AFUA_4G09470 AFUA_4G09980 AFUA_4G14780 AFUA_4G14790 AFUA_4G14810 AFUA_4G14830 AFUA_5G01710 AFUA_5G02610 AFUA_5G02620 AFUA_5G03100 AFUA_5G14260 AFUA_6G02210 AFUA_6G03…
4.80909e-06	171	721	1.45846	Transporter activity	http://amigo.geneontology.org/amigo/term/GO:0005215	AFUA_1G00440 AFUA_1G01812 AFUA_1G01930 AFUA_1G02070 AFUA_1G02480 AFUA_1G03440 AFUA_1G04270 AFUA_1G06050 AFUA_1G06530 AFUA_1G06550 AFUA_1G06610 AFUA_1G07170 AFUA_1G10880 AFUA_1G11820 AFUA_1G11830 AFUA_1G12310 AFUA_1G12850 AFUA_1G13210 AFUA_1G13350 AFUA_1G14250 AFUA_1G17310 AFUA_1G17480 AFUA_1G17530 AFUA_1G17680 AFUA_2G00840 AFUA_2G01320 AFUA_2G01740 AFUA_2G03500 AFUA_2G03520 AFUA_2G04080 AFUA_2G04…
8.29659e-06	51	150	2.0908	Polysaccharide catabolic process	http://amigo.geneontology.org/amigo/term/GO:0000272	AFUA_1G00310 AFUA_1G01250 AFUA_1G02140 AFUA_1G02800 AFUA_1G05770 AFUA_1G06910 AFUA_1G12920 AFUA_1G16250 AFUA_2G00690 AFUA_2G00710 AFUA_2G09350 AFUA_2G14150 AFUA_2G14520 AFUA_2G14530 AFUA_2G15620 AFUA_3G00380 AFUA_3G00610 AFUA_3G01910 AFUA_3G07650 AFUA_3G08680 AFUA_3G12560 AFUA_3G14620 AFUA_3G14980 AFUA_4G00390 AFUA_4G09480 AFUA_4G13920 AFUA_5G02280 AFUA_5G03960 AFUA_5G06840 AFUA_5G10170 AFUA_5G10…
9.08378e-06	42	114	2.26557	Secondary metabolite biosynthetic process	http://amigo.geneontology.org/amigo/term/GO:0044550	AFUA_1G05210 AFUA_2G09110 AFUA_2G17530 AFUA_2G17540 AFUA_2G17550 AFUA_2G17560 AFUA_2G17580 AFUA_2G17600 AFUA_2G17960 AFUA_2G17970 AFUA_2G17980 AFUA_2G17990 AFUA_2G18000 AFUA_2G18010 AFUA_2G18020 AFUA_2G18030 AFUA_2G18040 AFUA_2G18050 AFUA_2G18060 AFUA_3G01460 AFUA_3G01600 AFUA_3G12890 AFUA_3G12900 AFUA_3G12910 AFUA_3G12920 AFUA_3G12930 AFUA_3G12950 AFUA_4G00210 AFUA_4G00220 AFUA_4G00225 AFUA_4G00…
1.95664e-05	395	1974	1.2305	Intrinsic component of membrane	http://amigo.geneontology.org/amigo/term/GO:0031224	AFUA_1G00130 AFUA_1G00440 AFUA_1G01610 AFUA_1G01620 AFUA_1G01812 AFUA_1G01920 AFUA_1G01930 AFUA_1G02070 AFUA_1G02480 AFUA_1G02770 AFUA_1G03440 AFUA_1G03810 AFUA_1G04270 AFUA_1G05720 AFUA_1G05745 AFUA_1G05950 AFUA_1G05960 AFUA_1G06050 AFUA_1G06200 AFUA_1G06530 AFUA_1G06550 AFUA_1G07110 AFUA_1G07170 AFUA_1G09270 AFUA_1G09730 AFUA_1G10340 AFUA_1G10880 AFUA_1G11480 AFUA_1G11820 AFUA_1G11830 AFUA_1G11…
2.14336e-05	166	712	1.43371	Transmembrane transport	http://amigo.geneontology.org/amigo/term/GO:0055085	AFUA_1G00440 AFUA_1G01812 AFUA_1G01930 AFUA_1G02070 AFUA_1G02480 AFUA_1G03440 AFUA_1G04270 AFUA_1G06050 AFUA_1G06530 AFUA_1G06550 AFUA_1G07170 AFUA_1G10880 AFUA_1G11820 AFUA_1G11830 AFUA_1G12310 AFUA_1G12850 AFUA_1G12990 AFUA_1G13210 AFUA_1G13350 AFUA_1G14250 AFUA_1G17310 AFUA_1G17480 AFUA_1G17530 AFUA_1G17680 AFUA_2G00840 AFUA_2G01320 AFUA_2G03500 AFUA_2G03520 AFUA_2G04080 AFUA_2G04400 AFUA_2G07…
2.14336e-05	68	229	1.82602	Hydrolase activity, hydrolyzing O-glycosyl compounds	http://amigo.geneontology.org/amigo/term/GO:0004553	AFUA_1G00310 AFUA_1G01230 AFUA_1G01250 AFUA_1G02140 AFUA_1G02800 AFUA_1G05770 AFUA_1G06910 AFUA_1G16250 AFUA_2G00690 AFUA_2G00710 AFUA_2G03230 AFUA_2G03980 AFUA_2G09350 AFUA_2G11870 AFUA_2G14150 AFUA_2G14520 AFUA_2G14750 AFUA_3G00340 AFUA_3G00380 AFUA_3G00610 AFUA_3G01910 AFUA_3G07520 AFUA_3G08680 AFUA_3G14620 AFUA_3G14980 AFUA_4G00390 AFUA_4G01290 AFUA_4G09480 AFUA_4G10130 AFUA_4G13800 AFUA_4G13…
2.60328e-05	65	217	1.84199	Oxidoreductase activity, acting on CH-OH group of donors	http://amigo.geneontology.org/amigo/term/GO:0016614	AFUA_1G04090 AFUA_1G04150 AFUA_1G06800 AFUA_1G09750 AFUA_1G11010 AFUA_1G13630 AFUA_1G14380 AFUA_1G14540 AFUA_1G16270 AFUA_1G17380 AFUA_1G17690 AFUA_1G17700 AFUA_2G00730 AFUA_2G04490 AFUA_2G04590 AFUA_2G08050 AFUA_2G08280 AFUA_2G10660 AFUA_2G10960 AFUA_2G15030 AFUA_2G16380 AFUA_2G17560 AFUA_2G18000 AFUA_2G18050 AFUA_3G00740 AFUA_3G00750 AFUA_3G01490 AFUA_3G01580 AFUA_3G03860 AFUA_3G09470 AFUA_3G09…
2.7339e-05	387	1936	1.22924	Integral component of membrane	http://amigo.geneontology.org/amigo/term/GO:0016021	AFUA_1G00130 AFUA_1G00440 AFUA_1G01610 AFUA_1G01620 AFUA_1G01812 AFUA_1G01920 AFUA_1G01930 AFUA_1G02070 AFUA_1G02480 AFUA_1G02770 AFUA_1G03440 AFUA_1G03810 AFUA_1G04270 AFUA_1G05720 AFUA_1G05745 AFUA_1G05950 AFUA_1G05960 AFUA_1G06050 AFUA_1G06200 AFUA_1G06530 AFUA_1G06550 AFUA_1G07110 AFUA_1G07170 AFUA_1G09270 AFUA_1G09730 AFUA_1G10340 AFUA_1G10880 AFUA_1G11480 AFUA_1G11820 AFUA_1G11830 AFUA_1G11…
2.801e-05	53	165	1.97526	Monooxygenase activity	http://amigo.geneontology.org/amigo/term/GO:0004497	AFUA_1G04390 AFUA_1G12410 AFUA_1G13660 AFUA_2G01580 AFUA_2G01680 AFUA_2G07920 AFUA_2G15230 AFUA_2G15520 AFUA_2G17980 AFUA_2G18010 AFUA_3G01600 AFUA_3G03930 AFUA_3G09540 AFUA_3G12960 AFUA_3G14610 AFUA_4G00225 AFUA_4G00590 AFUA_4G01530 AFUA_4G07050 AFUA_4G07940 AFUA_4G09220 AFUA_4G09470 AFUA_4G09980 AFUA_4G13780 AFUA_4G14520 AFUA_4G14780 AFUA_4G14790 AFUA_4G14810 AFUA_4G14830 AFUA_5G00310 AFUA_5G02…
3.05974e-05	12	16	4.61205	Ether metabolic process	http://amigo.geneontology.org/amigo/term/GO:0018904	AFUA_3G14970 AFUA_6G10300 AFUA_8G00200 AFUA_8G00380 AFUA_8G00420 AFUA_8G00430 AFUA_8G00440 AFUA_8G00480 AFUA_8G00500 AFUA_8G00510 AFUA_8G00520 AFUA_8G01090
4.18968e-05	73	257	1.74672	Hydrolase activity, acting on glycosyl bonds	http://amigo.geneontology.org/amigo/term/GO:0016798	AFUA_1G00310 AFUA_1G01230 AFUA_1G01250 AFUA_1G02140 AFUA_1G02800 AFUA_1G05770 AFUA_1G06910 AFUA_1G12560 AFUA_1G16250 AFUA_2G00510 AFUA_2G00690 AFUA_2G00710 AFUA_2G03230 AFUA_2G03980 AFUA_2G09350 AFUA_2G09410 AFUA_2G11870 AFUA_2G14150 AFUA_2G14520 AFUA_2G14540 AFUA_2G14750 AFUA_3G00340 AFUA_3G00380 AFUA_3G00610 AFUA_3G01910 AFUA_3G07520 AFUA_3G08680 AFUA_3G14620 AFUA_3G14980 AFUA_4G00390 AFUA_4G01…
4.59219e-05	17	30	3.48466	Terpenoid biosynthetic process	http://amigo.geneontology.org/amigo/term/GO:0016114	AFUA_4G14770 AFUA_5G10680 AFUA_6G07240 AFUA_6G13940 AFUA_6G13945 AFUA_6G13950 AFUA_6G13970 AFUA_6G13980 AFUA_8G00370 AFUA_8G00380 AFUA_8G00390 AFUA_8G00400 AFUA_8G00480 AFUA_8G00490 AFUA_8G00510 AFUA_8G00520 AFUA_8G07210
8.356e-05	17	31	3.37225	Terpenoid metabolic process	http://amigo.geneontology.org/amigo/term/GO:0006721	AFUA_4G14770 AFUA_5G10680 AFUA_6G07240 AFUA_6G13940 AFUA_6G13945 AFUA_6G13950 AFUA_6G13970 AFUA_6G13980 AFUA_8G00370 AFUA_8G00380 AFUA_8G00390 AFUA_8G00400 AFUA_8G00480 AFUA_8G00490 AFUA_8G00510 AFUA_8G00520 AFUA_8G07210
0.000134776	52	169	1.89212	Oxidoreductase activity, acting on the CH-OH group of donors, NAD or NADP as acceptor	http://amigo.geneontology.org/amigo/term/GO:0016616	AFUA_1G04150 AFUA_1G06800 AFUA_1G09750 AFUA_1G11010 AFUA_1G13630 AFUA_1G14380 AFUA_1G14540 AFUA_1G16270 AFUA_1G17380 AFUA_1G17700 AFUA_2G04490 AFUA_2G04590 AFUA_2G08050 AFUA_2G08280 AFUA_2G10660 AFUA_2G10960 AFUA_2G15030 AFUA_2G17560 AFUA_2G18000 AFUA_3G00740 AFUA_3G00750 AFUA_3G01490 AFUA_3G03860 AFUA_3G09470 AFUA_3G09480 AFUA_3G09500 AFUA_3G09510 AFUA_3G10540 AFUA_3G11900 AFUA_3G13550 AFUA_3G14…
0.000444261	12	19	3.88383	3-oxoacyl-[acyl-carrier-protein] reductase (NADPH) activity	http://amigo.geneontology.org/amigo/term/GO:0004316	AFUA_1G11010 AFUA_1G14380 AFUA_1G17700 AFUA_3G09480 AFUA_3G09510 AFUA_3G10540 AFUA_4G14010 AFUA_5G07470 AFUA_5G09150 AFUA_5G12480 AFUA_6G11210 AFUA_7G04980
0.000456543	40	123	1.9998	Iron ion binding	http://amigo.geneontology.org/amigo/term/GO:0005506	AFUA_1G04390 AFUA_1G07380 AFUA_1G14270 AFUA_2G02910 AFUA_2G07920 AFUA_2G15230 AFUA_2G17980 AFUA_2G18010 AFUA_3G03930 AFUA_3G09530 AFUA_3G10010 AFUA_3G12120 AFUA_3G12960 AFUA_3G14610 AFUA_3G14630 AFUA_4G09470 AFUA_4G09980 AFUA_4G11220 AFUA_4G14780 AFUA_4G14790 AFUA_4G14810 AFUA_4G14830 AFUA_5G01710 AFUA_5G02610 AFUA_5G02620 AFUA_5G03100 AFUA_5G10670 AFUA_5G14250 AFUA_6G02210 AFUA_6G08140 AFUA_6G08…
0.00055997	18	38	2.91287	Valine, leucine and isoleucine degradation	http://www.genome.jp/kegg-bin/show_pathway?afm00280	AFUA_1G01680 AFUA_2G00720 AFUA_2G10420 AFUA_3G01450 AFUA_3G09470 AFUA_4G12010 AFUA_5G06500 AFUA_5G06680 AFUA_5G08910 AFUA_5G08930 AFUA_5G08940 AFUA_6G08830 AFUA_6G11020 AFUA_6G11430 AFUA_6G12250 AFUA_7G06510 AFUA_8G01210 AFUA_8G04770
0.000572581	20	45	2.73307	Isoprenoid biosynthetic process	http://amigo.geneontology.org/amigo/term/GO:0008299	AFUA_4G07780 AFUA_4G14770 AFUA_5G10680 AFUA_6G07240 AFUA_6G09770 AFUA_6G11160 AFUA_6G13940 AFUA_6G13945 AFUA_6G13950 AFUA_6G13970 AFUA_6G13980 AFUA_8G00370 AFUA_8G00380 AFUA_8G00390 AFUA_8G00400 AFUA_8G00480 AFUA_8G00490 AFUA_8G00510 AFUA_8G00520 AFUA_8G07210
0.000768945	31	88	2.16627	Cellular polysaccharide metabolic process	http://amigo.geneontology.org/amigo/term/GO:0044264	AFUA_1G02140 AFUA_1G05770 AFUA_1G12920 AFUA_2G00710 AFUA_2G07590 AFUA_2G09350 AFUA_2G11270 AFUA_2G11870 AFUA_2G13850 AFUA_2G14150 AFUA_2G14530 AFUA_2G15620 AFUA_3G01910 AFUA_3G13200 AFUA_3G14620 AFUA_4G09480 AFUA_5G02480 AFUA_6G00770 AFUA_6G04450 AFUA_6G08700 AFUA_6G09040 AFUA_6G11390 AFUA_6G11910 AFUA_6G11960 AFUA_6G12010 AFUA_6G13610 AFUA_6G14030 AFUA_6G14490 AFUA_7G06140 AFUA_8G02100 AFUA_8G06…
0.000768945	9	12	4.61205	Ether biosynthetic process	http://amigo.geneontology.org/amigo/term/GO:1901503	AFUA_8G00200 AFUA_8G00380 AFUA_8G00420 AFUA_8G00430 AFUA_8G00440 AFUA_8G00480 AFUA_8G00500 AFUA_8G00510 AFUA_8G00520
0.00105839	8	10	4.91952	Epoxide metabolic process	http://amigo.geneontology.org/amigo/term/GO:0097176	AFUA_8G00380 AFUA_8G00420 AFUA_8G00430 AFUA_8G00440 AFUA_8G00480 AFUA_8G00500 AFUA_8G00510 AFUA_8G00520
0.00105839	8	10	4.91952	Fumagillin metabolic process	http://amigo.geneontology.org/amigo/term/GO:1902084	AFUA_8G00380 AFUA_8G00420 AFUA_8G00430 AFUA_8G00440 AFUA_8G00480 AFUA_8G00500 AFUA_8G00510 AFUA_8G00520
0.00105839	8	10	4.91952	Fumagillin biosynthetic process	http://amigo.geneontology.org/amigo/term/GO:1902086	AFUA_8G00380 AFUA_8G00420 AFUA_8G00430 AFUA_8G00440 AFUA_8G00480 AFUA_8G00500 AFUA_8G00510 AFUA_8G00520
0.00145552	13	24	3.33092	Phenol-containing compound metabolic process	http://amigo.geneontology.org/amigo/term/GO:0018958	AFUA_1G14270 AFUA_2G02910 AFUA_2G17530 AFUA_2G17540 AFUA_2G17550 AFUA_2G17560 AFUA_2G17580 AFUA_2G17600 AFUA_4G00210 AFUA_4G00220 AFUA_4G00225 AFUA_4G00230 AFUA_7G05160
0.00191191	30	88	2.09639	FAD binding	http://amigo.geneontology.org/amigo/term/GO:0071949	AFUA_1G12410 AFUA_1G13660 AFUA_1G17690 AFUA_2G00730 AFUA_2G01580 AFUA_2G01680 AFUA_2G15520 AFUA_2G18050 AFUA_3G01460 AFUA_3G01600 AFUA_3G02300 AFUA_3G09500 AFUA_3G09540 AFUA_3G12950 AFUA_4G00590 AFUA_4G01530 AFUA_4G11220 AFUA_5G11290 AFUA_5G13940 AFUA_6G03490 AFUA_6G08760 AFUA_6G10230 AFUA_6G12060 AFUA_6G12070 AFUA_6G13970 AFUA_6G14340 AFUA_6G14510 AFUA_7G00350 AFUA_7G01050 AFUA_7G06580
0.00199826	49	172	1.75186	Cellular carbohydrate metabolic process	http://amigo.geneontology.org/amigo/term/GO:0044262	AFUA_1G02140 AFUA_1G05520 AFUA_1G05770 AFUA_1G12920 AFUA_1G16250 AFUA_1G16270 AFUA_2G00710 AFUA_2G05910 AFUA_2G07590 AFUA_2G09350 AFUA_2G10660 AFUA_2G11270 AFUA_2G11870 AFUA_2G13850 AFUA_2G14150 AFUA_2G14530 AFUA_2G15620 AFUA_3G01490 AFUA_3G01910 AFUA_3G08310 AFUA_3G13200 AFUA_3G14620 AFUA_4G09480 AFUA_4G09910 AFUA_4G14650 AFUA_5G02480 AFUA_5G09840 AFUA_5G13450 AFUA_6G00770 AFUA_6G03980 AFUA_6G04…
0.00258652	51	183	1.71377	Small molecule catabolic process	http://amigo.geneontology.org/amigo/term/GO:0044282	AFUA_1G03440 AFUA_1G04560 AFUA_1G05520 AFUA_1G09750 AFUA_1G12190 AFUA_1G12400 AFUA_1G16270 AFUA_2G00100 AFUA_2G02950 AFUA_2G09110 AFUA_2G09810 AFUA_2G10520 AFUA_2G10660 AFUA_2G14930 AFUA_3G01450 AFUA_3G01490 AFUA_3G02300 AFUA_3G05730 AFUA_3G09470 AFUA_3G09500 AFUA_3G11430 AFUA_3G15090 AFUA_4G03722 AFUA_4G08230 AFUA_4G09140 AFUA_4G11840 AFUA_4G14650 AFUA_5G03110 AFUA_5G06680 AFUA_5G08290 AFUA_5G08…
0.00290227	30	90	2.0498	Solute:cation symporter activity	http://amigo.geneontology.org/amigo/term/GO:0015294	AFUA_1G06050 AFUA_1G11830 AFUA_1G17310 AFUA_2G07910 AFUA_3G01700 AFUA_3G02890 AFUA_3G03010 AFUA_3G03700 AFUA_3G14170 AFUA_4G00150 AFUA_4G00990 AFUA_4G01560 AFUA_4G06080 AFUA_4G07770 AFUA_4G14670 AFUA_5G00280 AFUA_5G06720 AFUA_5G10690 AFUA_5G14540 AFUA_6G06960 AFUA_6G11920 AFUA_6G12040 AFUA_6G14500 AFUA_7G05190 AFUA_7G05830 AFUA_7G06350 AFUA_8G00770 AFUA_8G01850 AFUA_8G05710 AFUA_8G07240
0.00330985	45	157	1.76257	Active ion transmembrane transporter activity	http://amigo.geneontology.org/amigo/term/GO:0022853	AFUA_1G02070 AFUA_1G02480 AFUA_1G04270 AFUA_1G06050 AFUA_1G07170 AFUA_1G10880 AFUA_1G11830 AFUA_1G17310 AFUA_2G01320 AFUA_2G07910 AFUA_2G15560 AFUA_2G17170 AFUA_3G01700 AFUA_3G02890 AFUA_3G03010 AFUA_3G03700 AFUA_3G10690 AFUA_3G14170 AFUA_4G00150 AFUA_4G00990 AFUA_4G01560 AFUA_4G06080 AFUA_4G07770 AFUA_4G09440 AFUA_4G14670 AFUA_5G00280 AFUA_5G03550 AFUA_5G04220 AFUA_5G06720 AFUA_5G10690 AFUA_5G14…
0.00384914	13	26	3.0747	Fatty acid synthase activity	http://amigo.geneontology.org/amigo/term/GO:0004312	AFUA_1G11010 AFUA_1G14380 AFUA_1G17700 AFUA_2G05760 AFUA_3G09480 AFUA_3G09510 AFUA_3G10540 AFUA_4G14010 AFUA_5G07470 AFUA_5G09150 AFUA_5G12480 AFUA_6G11210 AFUA_7G04980
0.00384914	20	51	2.41153	Isoprenoid metabolic process	http://amigo.geneontology.org/amigo/term/GO:0006720	AFUA_4G07780 AFUA_4G14770 AFUA_5G10680 AFUA_6G07240 AFUA_6G09770 AFUA_6G11160 AFUA_6G13940 AFUA_6G13945 AFUA_6G13950 AFUA_6G13970 AFUA_6G13980 AFUA_8G00370 AFUA_8G00380 AFUA_8G00390 AFUA_8G00400 AFUA_8G00480 AFUA_8G00490 AFUA_8G00510 AFUA_8G00520 AFUA_8G07210
0.00424279	30	92	2.00524	Symporter activity	http://amigo.geneontology.org/amigo/term/GO:0015293	AFUA_1G06050 AFUA_1G11830 AFUA_1G17310 AFUA_2G07910 AFUA_3G01700 AFUA_3G02890 AFUA_3G03010 AFUA_3G03700 AFUA_3G14170 AFUA_4G00150 AFUA_4G00990 AFUA_4G01560 AFUA_4G06080 AFUA_4G07770 AFUA_4G14670 AFUA_5G00280 AFUA_5G06720 AFUA_5G10690 AFUA_5G14540 AFUA_6G06960 AFUA_6G11920 AFUA_6G12040 AFUA_6G14500 AFUA_7G05190 AFUA_7G05830 AFUA_7G06350 AFUA_8G00770 AFUA_8G01850 AFUA_8G05710 AFUA_8G07240
0.00425098	10	17	3.61729	Phenol-containing compound biosynthetic process	http://amigo.geneontology.org/amigo/term/GO:0046189	AFUA_2G17530 AFUA_2G17540 AFUA_2G17550 AFUA_2G17560 AFUA_2G17580 AFUA_2G17600 AFUA_4G00210 AFUA_4G00220 AFUA_4G00225 AFUA_4G00230
0.00425098	45	159	1.7404	Flavin adenine dinucleotide binding	http://amigo.geneontology.org/amigo/term/GO:0050660	AFUA_1G07380 AFUA_1G12410 AFUA_1G13660 AFUA_1G17690 AFUA_2G00730 AFUA_2G01580 AFUA_2G01680 AFUA_2G15520 AFUA_2G16630 AFUA_2G18050 AFUA_3G01460 AFUA_3G01580 AFUA_3G01600 AFUA_3G01920 AFUA_3G02300 AFUA_3G07810 AFUA_3G09500 AFUA_3G09540 AFUA_3G12950 AFUA_4G00590 AFUA_4G01530 AFUA_4G09220 AFUA_4G11220 AFUA_5G00630 AFUA_5G06500 AFUA_5G08930 AFUA_5G11290 AFUA_5G13940 AFUA_6G03490 AFUA_6G08760 AFUA_6G10…
0.0052976	104	455	1.40558	Biosynthesis of secondary metabolites	http://www.genome.jp/kegg-bin/show_pathway?afm01110	AFUA_1G01680 AFUA_1G02140 AFUA_1G02820 AFUA_1G03550 AFUA_1G05720 AFUA_1G05770 AFUA_1G06240 AFUA_1G06810 AFUA_1G07380 AFUA_1G09750 AFUA_1G12920 AFUA_1G13110 AFUA_1G14380 AFUA_1G15100 AFUA_1G15590 AFUA_1G16250 AFUA_2G00710 AFUA_2G00720 AFUA_2G03230 AFUA_2G04490 AFUA_2G04590 AFUA_2G05910 AFUA_2G09110 AFUA_2G10420 AFUA_2G10855 AFUA_2G14930 AFUA_2G15030 AFUA_2G17560 AFUA_2G17960 AFUA_2G17970 AFUA_2G17…
0.00573151	5	5	6.1494	Indole alkaloid biosynthesis	http://www.genome.jp/kegg-bin/show_pathway?afm00901	AFUA_2G17970 AFUA_2G17990 AFUA_2G18000 AFUA_2G18020 AFUA_2G18060
0.00916639	30	96	1.92169	Carboxylic acid transmembrane transporter activity	http://amigo.geneontology.org/amigo/term/GO:0046943	AFUA_1G06530 AFUA_1G12310 AFUA_2G04080 AFUA_2G08800 AFUA_2G09450 AFUA_2G10560 AFUA_2G15150 AFUA_2G15470 AFUA_3G11490 AFUA_4G00240 AFUA_4G01230 AFUA_4G03370 AFUA_4G03510 AFUA_4G06990 AFUA_4G08870 AFUA_4G10090 AFUA_5G01140 AFUA_5G06230 AFUA_5G09120 AFUA_6G00412 AFUA_6G07320 AFUA_6G07710 AFUA_7G01090 AFUA_7G04290 AFUA_8G00720 AFUA_8G00770 AFUA_8G00800 AFUA_8G01450 AFUA_8G02200 AFUA_8G05860
0.0108128	23	67	2.11099	Cellular amino acid catabolic process	http://amigo.geneontology.org/amigo/term/GO:0009063	AFUA_1G05520 AFUA_1G12190 AFUA_1G12400 AFUA_2G09110 AFUA_2G09810 AFUA_2G14930 AFUA_3G01450 AFUA_3G02300 AFUA_3G09470 AFUA_3G11430 AFUA_4G03722 AFUA_4G09140 AFUA_5G03110 AFUA_5G06680 AFUA_5G08940 AFUA_5G11290 AFUA_5G13940 AFUA_6G08760 AFUA_6G08830 AFUA_6G10230 AFUA_6G10810 AFUA_6G11020 AFUA_7G05160
0.0108523	30	97	1.90188	Organic acid transmembrane transporter activity	http://amigo.geneontology.org/amigo/term/GO:0005342	AFUA_1G06530 AFUA_1G12310 AFUA_2G04080 AFUA_2G08800 AFUA_2G09450 AFUA_2G10560 AFUA_2G15150 AFUA_2G15470 AFUA_3G11490 AFUA_4G00240 AFUA_4G01230 AFUA_4G03370 AFUA_4G03510 AFUA_4G06990 AFUA_4G08870 AFUA_4G10090 AFUA_5G01140 AFUA_5G06230 AFUA_5G09120 AFUA_6G00412 AFUA_6G07320 AFUA_6G07710 AFUA_7G01090 AFUA_7G04290 AFUA_8G00720 AFUA_8G00770 AFUA_8G00800 AFUA_8G01450 AFUA_8G02200 AFUA_8G05860
0.0118998	15	36	2.56225	Glucosamine-containing compound metabolic process	http://amigo.geneontology.org/amigo/term/GO:1901071	AFUA_1G00310 AFUA_1G00450 AFUA_1G02800 AFUA_1G07110 AFUA_1G12040 AFUA_2G03780 AFUA_4G00390 AFUA_4G04180 AFUA_5G03960 AFUA_5G06840 AFUA_6G08510 AFUA_8G00700 AFUA_8G01410 AFUA_8G04070 AFUA_8G04100
0.0143127	20	56	2.19621	Cellular glucan metabolic process	http://amigo.geneontology.org/amigo/term/GO:0006073	AFUA_1G02140 AFUA_1G05770 AFUA_1G12920 AFUA_2G00710 AFUA_2G07590 AFUA_2G09350 AFUA_2G11270 AFUA_2G11870 AFUA_2G13850 AFUA_3G01910 AFUA_3G13200 AFUA_5G02480 AFUA_6G08700 AFUA_6G11390 AFUA_6G11910 AFUA_6G12010 AFUA_6G14490 AFUA_7G06140 AFUA_8G02100 AFUA_8G06830
0.0168505	33	113	1.79584	Carboxylic acid catabolic process	http://amigo.geneontology.org/amigo/term/GO:0046395	AFUA_1G03440 AFUA_1G05520 AFUA_1G12190 AFUA_1G12400 AFUA_2G09110 AFUA_2G09810 AFUA_2G14930 AFUA_3G01450 AFUA_3G02300 AFUA_3G05730 AFUA_3G09470 AFUA_3G09500 AFUA_3G11430 AFUA_4G03722 AFUA_4G09140 AFUA_4G11840 AFUA_5G03110 AFUA_5G06680 AFUA_5G08940 AFUA_5G11290 AFUA_5G13940 AFUA_6G03590 AFUA_6G04040 AFUA_6G04640 AFUA_6G08760 AFUA_6G08830 AFUA_6G10230 AFUA_6G10810 AFUA_6G11020 AFUA_7G05160 AFUA_7G05…
0.0178237	34	118	1.77186	Organic acid catabolic process	http://amigo.geneontology.org/amigo/term/GO:0016054	AFUA_1G03440 AFUA_1G05520 AFUA_1G12190 AFUA_1G12400 AFUA_2G00100 AFUA_2G09110 AFUA_2G09810 AFUA_2G14930 AFUA_3G01450 AFUA_3G02300 AFUA_3G05730 AFUA_3G09470 AFUA_3G09500 AFUA_3G11430 AFUA_4G03722 AFUA_4G09140 AFUA_4G11840 AFUA_5G03110 AFUA_5G06680 AFUA_5G08940 AFUA_5G11290 AFUA_5G13940 AFUA_6G03590 AFUA_6G04040 AFUA_6G04640 AFUA_6G08760 AFUA_6G08830 AFUA_6G10230 AFUA_6G10810 AFUA_6G11020 AFUA_7G05…
0.0178237	17	45	2.32311	Amino sugar metabolic process	http://amigo.geneontology.org/amigo/term/GO:0006040	AFUA_1G00310 AFUA_1G00450 AFUA_1G02800 AFUA_1G07110 AFUA_1G12040 AFUA_2G03780 AFUA_4G00390 AFUA_4G01300 AFUA_4G04180 AFUA_5G03960 AFUA_5G06840 AFUA_6G08510 AFUA_7G02180 AFUA_8G00700 AFUA_8G01410 AFUA_8G04070 AFUA_8G04100
0.0187014	27	87	1.90843	Carbohydrate transport	http://amigo.geneontology.org/amigo/term/GO:0008643	AFUA_1G06050 AFUA_1G11830 AFUA_1G17310 AFUA_2G03500 AFUA_3G01700 AFUA_3G02890 AFUA_3G03700 AFUA_3G13980 AFUA_3G14170 AFUA_4G00150 AFUA_4G00990 AFUA_4G14670 AFUA_5G00280 AFUA_5G06720 AFUA_5G10690 AFUA_5G14540 AFUA_6G06960 AFUA_6G08100 AFUA_6G11920 AFUA_6G12040 AFUA_6G14500 AFUA_7G01740 AFUA_7G05190 AFUA_7G05830 AFUA_8G00770 AFUA_8G05710 AFUA_8G07240
0.0214173	25	79	1.94601	Amino acid transmembrane transporter activity	http://amigo.geneontology.org/amigo/term/GO:0015171	AFUA_1G06530 AFUA_1G12310 AFUA_2G08800 AFUA_2G10560 AFUA_2G15150 AFUA_2G15470 AFUA_3G11490 AFUA_4G00240 AFUA_4G01230 AFUA_4G03370 AFUA_4G03510 AFUA_4G06990 AFUA_4G08870 AFUA_4G10090 AFUA_5G06230 AFUA_5G09120 AFUA_6G00412 AFUA_6G07320 AFUA_7G01090 AFUA_7G04290 AFUA_8G00720 AFUA_8G00800 AFUA_8G01450 AFUA_8G02200 AFUA_8G05860
0.0224488	7	11	3.91325	Sodium ion transmembrane transporter activity	http://amigo.geneontology.org/amigo/term/GO:0015081	AFUA_2G01320 AFUA_2G17170 AFUA_3G03010 AFUA_4G09440 AFUA_6G03690 AFUA_7G06350 AFUA_8G01850
0.0243364	5	6	5.1245	Structural constituent of cell wall	http://amigo.geneontology.org/amigo/term/GO:0005199	AFUA_1G17250 AFUA_2G14661 AFUA_5G03280 AFUA_5G09580 AFUA_8G05890
0.0272626	4	4	6.1494	D-amino acid catabolic process	http://amigo.geneontology.org/amigo/term/GO:0019478	AFUA_4G03722 AFUA_5G11290 AFUA_5G13940 AFUA_6G10230
0.0272626	4	4	6.1494	Endocrocin metabolic process	http://amigo.geneontology.org/amigo/term/GO:1900600	AFUA_4G00210 AFUA_4G00220 AFUA_4G00225 AFUA_4G00230
0.0272626	4	4	6.1494	Endocrocin biosynthetic process	http://amigo.geneontology.org/amigo/term/GO:1900602	AFUA_4G00210 AFUA_4G00220 AFUA_4G00225 AFUA_4G00230
0.0272626	43	164	1.61234	Oxidoreductase activity, acting on paired donors, with incorporation or reduction of molecular oxygen	http://amigo.geneontology.org/amigo/term/GO:0016705	AFUA_1G04390 AFUA_1G12410 AFUA_1G13660 AFUA_2G01680 AFUA_2G07920 AFUA_2G15230 AFUA_2G17980 AFUA_2G18010 AFUA_3G01600 AFUA_3G03930 AFUA_3G09530 AFUA_3G10010 AFUA_3G12120 AFUA_3G12960 AFUA_3G14610 AFUA_4G01530 AFUA_4G09220 AFUA_4G09470 AFUA_4G09980 AFUA_4G14780 AFUA_4G14790 AFUA_4G14810 AFUA_4G14830 AFUA_5G01710 AFUA_5G02610 AFUA_5G02620 AFUA_5G03100 AFUA_5G10670 AFUA_5G14250 AFUA_6G01920 AFUA_6G02…
0.0301723	10	21	2.92828	Glucosamine-containing compound catabolic process	http://amigo.geneontology.org/amigo/term/GO:1901072	AFUA_1G00310 AFUA_1G00450 AFUA_1G02800 AFUA_4G00390 AFUA_5G03960 AFUA_5G06840 AFUA_8G00700 AFUA_8G01410 AFUA_8G04070 AFUA_8G04100
0.0312484	39	146	1.64265	Proton transmembrane transporter activity	http://amigo.geneontology.org/amigo/term/GO:0015078	AFUA_1G02070 AFUA_1G02480 AFUA_1G04270 AFUA_1G06050 AFUA_1G07170 AFUA_1G11830 AFUA_1G17310 AFUA_2G01320 AFUA_2G07910 AFUA_2G09310 AFUA_2G15560 AFUA_2G17170 AFUA_3G01700 AFUA_3G02890 AFUA_3G03700 AFUA_3G14170 AFUA_4G00150 AFUA_4G00990 AFUA_4G01560 AFUA_4G06080 AFUA_4G09440 AFUA_4G14670 AFUA_5G00280 AFUA_5G02780 AFUA_5G03550 AFUA_5G06720 AFUA_5G10690 AFUA_5G14540 AFUA_6G03690 AFUA_6G06960 AFUA_6G07…
0.0317418	20	60	2.0498	Cellular carbohydrate catabolic process	http://amigo.geneontology.org/amigo/term/GO:0044275	AFUA_1G02140 AFUA_1G05520 AFUA_1G05770 AFUA_1G12920 AFUA_1G16270 AFUA_2G10660 AFUA_3G01490 AFUA_3G01910 AFUA_5G13450 AFUA_6G08470 AFUA_6G08700 AFUA_6G10130 AFUA_6G11910 AFUA_6G12010 AFUA_6G14490 AFUA_7G06140 AFUA_7G06380 AFUA_8G02100 AFUA_8G06830 AFUA_8G07070
0.0317418	26	86	1.85912	Solute:proton symporter activity	http://amigo.geneontology.org/amigo/term/GO:0015295	AFUA_1G06050 AFUA_1G11830 AFUA_1G17310 AFUA_2G07910 AFUA_3G01700 AFUA_3G02890 AFUA_3G03700 AFUA_3G14170 AFUA_4G00150 AFUA_4G00990 AFUA_4G01560 AFUA_4G06080 AFUA_4G14670 AFUA_5G00280 AFUA_5G06720 AFUA_5G10690 AFUA_5G14540 AFUA_6G06960 AFUA_6G11920 AFUA_6G12040 AFUA_6G14500 AFUA_7G05190 AFUA_7G05830 AFUA_8G00770 AFUA_8G05710 AFUA_8G07240
[truncated: 75 more rows]

## Sheet: pepton vs. glucose
A.fumigatus Af273	peptone	vs.	glucose + peptone	upregulated	untreated
[truncated: 831 more rows]
