# Supplementary material for: The Oxidative Stress Response Highly Depends on Glucose and Iron Availability in Aspergillus fumigatus
Source: J Fungi (Basel). 2024 Mar 18;10(3):221. doi: 10.3390/jof10030221 (PMC10970741; doi:10.3390/jof10030221)
Supplement: Supplementary file 1 [file jof-10-00221-s001.zip › Table S1 correlation old and new.xlsx]

## Sheet: Overview
	Table S1	Correlation between transcriptional changes detected in this and previous studies.
	Sheet 1	Correlation between glucose free cultures (this study vs. previous study)
	Sheet 2	Correlation between H2O2 treated, iron limited, or H2O2 treated iron limited cultures (this study vs. previous study)
	Sheet 3	Correlation between glucose containing and glucose omitted cultures as well as between DFP treated and untreated cultures (this study)

## Sheet: Glucose
GENE ID	log2FC
	This experiment	Emri et al. 2022 (doi: 10.3390/jof8111226) Gene Expression Omnibus accession number: GSE216000
	Untreated (pepton; 9 h) vs. untreated (glucose + pepton;9 h)	Untreated (pepton + nitrate; 24 h) vs. untreated (glucose + pepton + nitrate; 4 h)		Between "This study" and "Previous study"
Afu8g01310	0.63576	12.0714			Pearson's correlation coefficients	p value
Afu5g02660	7.35616	11.9608		pepton vs. glucose+pepton	0.387995	< 2.2e-16
Afu5g02640	5.17756	9.74547
Afu5g02670	4.18142	8.94137
Afu2g16580	1.22786	8.38616
Afu8g01320	1.8336	8.33098
Afu2g17440	6.42028	8.21185
Afu2g17450	5.08893	7.93757
Afu5g02630	3.83941	7.58953
Afu5g10220	3.47397	7.43142
Afu8g01410	1.06029	7.43119
Afu1g17680	5.76062	7.4109
Afu3g06940	4.02073	7.356
Afu8g04100	1.38783	7.23468
Afu2g13930	1.59566	7.20317
Afu3g03080	1.64944	7.08462
Afu5g10210	0.618927	7.05964
Afu4g00710	-0.207027	6.89304
Afu1g17640	4.00919	6.87934
Afu6g14500	5.19025	6.70326
Afu1g14550	1.88199	6.53876
Afu3g01400	1.277	6.47985
Afu4g03700	-0.436657	6.45519
Afu2g17480	-1.46508	6.42701
Afu1g00450	1.48546	6.37809
Afu5g09140	6.48538	6.23905
Afu3g01160	2.51645	6.23776
Afu5g10200	0.404614	6.20059
Afu4g00280	0.529727	6.12856
Afu6g03025	2.39294	6.05997
Afu8g02260	0.763771	6.05742
Afu2g16570	0.110899	6.03628
Afu2g00580	4.14998	6.01961
Afu8g02280	-0.482909	5.96559
Afu2g12680	0.870149	5.95775
Afu8g01465	0.169052	5.94388
Afu4g00460	0.407714	5.902
Afu2g12740	4.84856	5.8854
Afu4g01490	5.21059	5.87905
Afu2g00250	5.77866	5.84442
Afu4g01130	0.405371	5.77653
Afu5g00900	0.675865	5.74261
Afu6g03080	1.59045	5.69719
Afu5g09120	6.30638	5.65527
Afu6g00770	2.39063	5.60334
Afu8g04110	1.6117	5.58238
Afu6g02845	1.00698	5.55527
Afu4g03940	-1.47887	5.51419
Afu1g15350	3.40537	5.51132
Afu1g17690	4.52469	5.50646
Afu1g00480	1.24878	5.49836
Afu4g09490	3.37298	5.46151
Afu1g16870	0.221376	5.42937
Afu1g06650	0.415983	5.39307
Afu2g17460	4.20295	5.39303
Afu2g17470	3.54009	5.39004
Afu5g02655	1.23615	5.27799
Afu8g02320	1.9524	5.20188
Afu8g06450	-0.00954133	5.18809
Afu2g06010	2.55894	5.16532
Afu8g06560	-0.354679	5.16391
Afu1g17620	2.90855	5.16327
Afu5g02620	1.7043	5.1588
Afu5g08180	1.04515	5.15373
Afu8g02160	-1.39352	5.0924
Afu7g04020	3.49367	5.03334
Afu1g15530	5.32677	5.02589
Afu2g12780	1.95276	4.99958
Afu8g07050	1.13256	4.966
Afu5g00430	4.75154	4.94783
Afu3g03480	0.806657	4.93945
Afu5g10420	1.48607	4.91805
Afu3g02930	0.907993	4.91073
Afu4g00870	4.55353	4.90552
Afu5g07360	-1.6535	4.89054
Afu2g17720	0.0730651	4.88856
Afu8g02330	2.81267	4.87919
Afu3g01030	4.21475	4.8562
Afu7g01890	2.52124	4.85148
Afu2g06000	3.04609	4.813
Afu8g05120	1.08281	4.80723
Afu5g01140	7.98354	4.80241
Afu8g04070	1.60531	4.77077
Afu6g14480	2.6022	4.76813
Afu3g01480	4.71171	4.76751
Afu4g00860	-0.921091	4.75812
Afu6g03200	4.86876	4.7343
Afu3g03300	1.12312	4.72665
Afu4g03200	0.414286	4.72485
Afu8g06860	5.2112	4.68557
Afu4g09830	1.94223	4.66892
Afu4g03690	1.26703	4.66445
Afu2g05230	0.787015	4.66248
Afu6g02810	-0.572476	4.65473
Afu8g02510	5.97769	4.65294
Afu8g02270	1.33874	4.63841
Afu8g02610	2.03474	4.63301
Afu4g00290	0.448337	4.6176
Afu3g00120	-0.567877	4.60178
Afu8g01400	1.96985	4.58429
Afu2g09110	3.75147	4.58369
Afu4g03930	1.43565	4.56662
Afu4g09540	1.53201	4.5649
Afu5g00440	1.06003	4.55279
Afu8g01280	0.928549	4.54359
Afu2g17710	0.232744	4.53364
Afu2g02020	0.435676	4.53184
Afu5g14280	1.53308	4.52522
Afu2g10130	2.72563	4.52439
Afu3g02200	2.5206	4.50003
Afu8g01940	1.82066	4.49595
Afu4g14690	2.3649	4.47199
Afu6g03510	1.43233	4.46428
Afu5g09130	5.82208	4.45908
Afu3g01390	1.75152	4.45864
Afu4g05900	2.12024	4.44921
Afu3g11890	2.35794	4.4486
Afu2g12690	0.853634	4.44134
Afu5g01920	4.23455	4.4358
Afu5g00790	5.24936	4.43041
Afu3g00610	3.14793	4.42515
Afu5g08265	5.85372	4.41876
Afu5g02300	-2.99226	4.41658
Afu3g01960	2.57953	4.39927
Afu7g06800	2.77287	4.39305
Afu3g02190	2.52732	4.38025
Afu6g10310	3.04083	4.37931
Afu4g01530	1.06788	4.37721
Afu4g14205	-0.849453	4.36321
Afu6g08700	2.9139	4.35156
Afu3g01180	1.45004	4.34763
Afu5g00800	4.34593	4.34153
Afu4g00390	0.896574	4.33506
Afu6g13080	0.607053	4.3079
Afu5g10090	6.61839	4.29779
Afu1tY(GUA)5	2.06309	4.2817
Afu4g01380	0.0436619	4.27131
Afu1g17650	3.73264	4.24871
Afu1g01260	2.95096	4.24531
Afu5g01220	-2.2021	4.24133
Afu8g00750	1.79154	4.23412
Afu2g12630	2.145	4.23105
Afu3g09800	2.30757	4.21738
Afu4g08490	1.33998	4.2063
Afu1tQ(CUG)3	1.15417	4.20587
Afu8g02290	-1.18053	4.20038
Afu4g03750	5.09996	4.19013
Afu6g01850	2.53149	4.18998
Afu2g00510	3.89663	4.18152
Afu8g06710	3.38317	4.16968
Afu4g09280	-1.62879	4.16632
Afu8g02310	-3.78294	4.15851
Afu6g11910	2.91951	4.15835
Afu6g13270	-0.170364	4.15671
Afu1g01070	0.449528	4.14554
Afu4g09840	1.74652	4.14121
Afu8g04550	1.27677	4.13896
Afu4g13860	0.730066	4.13214
Afu1g11230	1.19685	4.1309
Afu2g15900	3.86546	4.11927
Afu6g09090	0.235392	4.09708
Afu8g02100	5.16741	4.09576
Afu3g13580	0.162046	4.09123
Afu4g02700	1.08984	4.07985
Afu5g06820	-1.15046	4.06934
Afu1g01160	0.575694	4.05908
Afu8g07040	1.06236	4.05759
Afu5g06850	1.36326	4.04951
Afu1g00530	0.315424	4.04086
Afu6g12020	0.62676	4.03935
Afu1g04160	1.82739	4.02909
Afu1g06470	1.31383	4.00098
Afu3g01470	3.45935	4.00037
Afu5tE(CUC)4	1.32167	3.99332
Afu4g08080	0.412294	3.98709
Afu3g01910	2.99561	3.98687
Afu4g01500	3.85906	3.98674
Afu7g08480	-0.351301	3.97949
Afu1g15520	3.47846	3.95972
Afu2g00200	6.75808	3.95453
Afu5g09410	-1.50423	3.95098
Afu4g00160	-1.15832	3.92478
Afu4g09270	0.2696	3.90856
Afu1g10150	-0.891321	3.9061
Afu5g00180	0.322772	3.89457
Afu6g14420	-0.832424	3.88894
Afu8g05890	4.72403	3.8861
Afu1g11910	0.704766	3.87999
Afu6g13440	-0.533535	3.87
Afu8g06630	0.9665	3.8661
Afu3g07540	1.04484	3.84402
Afu8g01660	0.995558	3.83452
Afu5g00450	1.45547	3.82846
Afu7g06540	1.55229	3.81657
Afu1tY(GUA)2	1.04146	3.79244
Afu6g13750	0.870895	3.78355
Afu1g05680	-0.0202154	3.78048
Afu4g09890	1.0775	3.77876
Afu8g00650	-1.18158	3.77361
Afu6g09760	3.44855	3.77226
Afu6g11420	4.32267	3.75855
Afu3g09490	2.40394	3.7423
Afu1g17700	3.53309	3.73605
Afu5g00290	2.65312	3.73364
Afu6g00760	2.02749	3.72851
Afu7g05752	1.35103	3.72557
Afu1g16560	0.116331	3.72309
Afu6g14580	4.81452	3.71882
Afu4g08440	1.55158	3.71238
Afu8g01760	-0.897585	3.70649
Afu3g03240	0.137242	3.69233
Afu6g14490	1.88172	3.67736
Afu8tM(CAU)7	2.56925	3.67587
Afu5g07870	2.55275	3.67355
Afu3g03210	1.45659	3.67039
Afu6g14400	2.31642	3.66672
Afu1g14080	1.40959	3.66626
Afu2g01680	3.75325	3.65024
Afu1tY(GUA)6	1.06075	3.6486
Afu4tI(UAU)1	-0.122809	3.64199
Afu1g00440	1.3763	3.636
Afu7g06840	-1.52819	3.63548
Afu3g15060	2.88228	3.63436
Afu1tS(UGA)1	1.0416	3.63132
Afu5g00550	4.68428	3.62952
Afu3g07120	1.65923	3.62865
Afu5g03950	0.112708	3.62767
Afu8g07160	-2.52009	3.6223
Afu4g00840	2.48177	3.61196
Afu1g12620	-0.269416	3.61143
Afu6g02820	-0.774138	3.61026
Afu8g01485	-0.853936	3.59485
Afu6g11800	1.72118	3.56571
Afu2g01580	1.93631	3.56192
Afu3g13080	2.20553	3.56039
Afu6g00460	2.06856	3.56012
Afu2g09282	0.0111676	3.54439
Afu1g14480	0.786673	3.54207
Afu5g00870	1.88988	3.54187
Afu4g08450	0.997142	3.54129
Afu4g03710	0.480631	3.54078
Afu1g06640	-0.125631	3.53733
Afu6g12000	1.11019	3.52857
Afu3g00720	0.195298	3.50254
Afu4tI(AAU)3	2.56335	3.5006
Afu2tW(CCA)2	1.13264	3.49815
Afu1g02770	3.31974	3.49766
Afu3tD(GUC)5	-0.306245	3.48873
Afu8g01450	0.344139	3.48765
Afu6g10200	0.71999	3.48594
Afu6g12050	1.49896	3.47812
Afu5g09150	4.72183	3.47479
Afu5g00890	1.72276	3.47197
Afu4g09480	1.73327	3.46829
Afu3g03970	-0.508775	3.46583
Afu4g01370	-0.193065	3.46296
Afu3g03220	0.256703	3.454
Afu3g07840	1.13427	3.45204
Afu5g10080	0.49895	3.45098
Afu5g00435	0.216277	3.44732
Afu8g01290	0.969604	3.44653
Afu3g09830	1.53883	3.44601
Afu2g04210	0.948381	3.43043
Afu8g06240	-1.166	3.42352
Afu5g01160	-0.479579	3.41536
Afu5g12170	0.120202	3.41164
Afu8g02360	-1.72343	3.40458
Afu4g01000	1.90537	3.40395
Afu4g07810	5.51779	3.39996
Afu5g00510	1.59858	3.39362
Afu1g16900	0.269186	3.39219
Afu6g14570	4.23826	3.39205
Afu5g00630	3.50875	3.38499
Afu7g06690	0.379432	3.38421
Afu3g07010	-0.0304047	3.38158
Afu5g08900	1.31395	3.37882
Afu3g02470	-0.712873	3.3783
Afu6g14560	2.00523	3.37558
Afu8tH(GUG)4	1.86407	3.37377
Afu6g03240	-1.64495	3.37098
Afu3g01700	4.49348	3.36107
Afu1g00770	1.58674	3.35948
Afu4g01510	2.58238	3.35574
Afu8g02110	0.178763	3.34623
Afu4g03680	0.919381	3.34156
Afu1g09890	1.61632	3.33497
Afu2g15890	1.46052	3.33241
Afu6g01840	2.19487	3.33159
Afu7g06920	3.5191	3.32929
Afu5g07510	2.88362	3.3274
Afu1g06590	2.10534	3.32706
Afu8g06260	0.958712	3.32498
Afu6g03190	8.70442	3.31935
Afu2g00100	2.85867	3.31536
Afu7g06580	0.989759	3.31148
Afu4g01520	2.13979	3.30981
Afu3g02685	0.302177	3.30621
Afu4g00810	-0.74761	3.30567
Afu8g01430	0.78944	3.30563
Afu5g00670	1.7514	3.29864
Afu3g00430	1.1717	3.29613
Afu2g13615	-0.236652	3.29583
Afu3g03880	3.07655	3.29526
Afu8g07210	1.35877	3.28936
Afu3g01300	1.79641	3.28812
Afu1g09670	0.0221715	3.28733
Afu8g07360	3.18426	3.28369
Afu3g14200	5.35017	3.28353
Afu2g14520	3.25647	3.28207
Afu7g05160	3.54215	3.27906
Afu3g13560	1.92901	3.27727
Afu3g14400	0.104133	3.27701
Afu3g11220	0.450974	3.27419
Afu4g14470	-0.800941	3.26987
Afu5g13680	0.323307	3.25666
Afu3g02910	-1.07508	3.24949
Afu1g17370	0.149615	3.24025
Afu7g06825	3.07673	3.2375
Afu3g03230	0.354652	3.22936
Afu6g00710	4.01352	3.22438
Afu5g14410	1.06023	3.22118
Afu7g06910	0.9844	3.21862
Afu2g17260	-0.457348	3.21392
Afu4g14510	2.78671	3.20646
Afu2g01380	1.84899	3.20291
Afu6g12120	0.392892	3.20057
Afu6g14450	0.459331	3.19981
Afu3g03295	0.0137837	3.19593
Afu4g08150	0.512811	3.19023
Afu5tF(GAA)4	1.04898	3.18059
Afu2g00800	1.13217	3.17421
Afu3g03890	-0.170103	3.17376
Afu3g00210	1.81548	3.16662
Afu1g04150	-3.40133	3.1655
Afu4g04700	0.742075	3.16247
Afu7g06526	2.6222	3.1621
Afu5g00190	3.2365	3.16163
Afu6g11540	0.471766	3.16051
Afu6g03930	1.72662	3.15848
Afu4g03170	0.356598	3.15662
Afu8g04390	1.77082	3.1523
Afu6g09560	0	3.14862
Afu2g18070	2.07617	3.1392
Afu4g01260	1.70336	3.13133
Afu3g00730	0.791379	3.12987
Afu1g16910	-0.435235	3.12201
Afu3g01210	0.592825	3.11647
Afu1g01080	1.50122	3.11289
Afu8g02300	-1.78411	3.11227
Afu3g01080	1.26437	3.10401
Afu3g00980	1.75547	3.09898
Afu1g05770	1.64863	3.09766
Afu4g02720	2.20503	3.09497
Afu3g07090	2.85589	3.09411
Afu3g01500	3.44102	3.09382
Afu3g03450	4.43586	3.09016
Afu2g08050	3.56992	3.08933
Afu5tA(UGC)2	-2.09365	3.07516
Afu7g03800	0.476256	3.06853
Afu5g02780	2.56175	3.06787
Afu2g00240	1.2308	3.06596
Afu4g01105	1.23218	3.06153
Afu8g01270	0.0145997	3.05963
Afu2g10020	0.210856	3.05263
Afu7tR(UCU)1	-0.31089	3.04924
Afu7g06370	2.69911	3.0404
Afu2g00190	1.78929	3.03856
Afu6g06510	1.25822	3.03672
Afu4g14705	1.69481	3.03149
Afu1g01890	4.3703	3.01794
Afu8g07225	2.69769	3.01456
Afu4g13360	3.99443	3.01083
Afu1g00890	0.0887614	3.00549
Afu7g08310	-0.668593	3.00508
Afu6g07240	0.666553	3.00216
Afu5g10430	0.246483	2.9953
Afu3g14140	2.18062	2.98934
Afu5g01230	0.652975	2.98864
Afu1g16670	0.568996	2.98802
Afu1g00170	2.39152	2.98178
Afu5g10440	1.23296	2.97974
Afu4g01580	-0.496716	2.97847
Afu1g01090	1.21092	2.97646
Afu1tG(GCC)1	1.96503	2.97003
AfuMttI(UAU)2	0.479787	2.96903
Afu3g03520	1.71297	2.96604
Afu7g05830	3.35359	2.96335
Afu1g00200	1.79689	2.95684
Afu3g14690	0.113288	2.95675
Afu6g09070	1.36739	2.94828
Afu4g03560	6.18635	2.945
Afu1g10160	0.833445	2.94326
Afu5g14190	3.06548	2.93969
Afu1g04300	-1.39052	2.93944
Afu3g03310	-0.140359	2.93917
Afu2g14140	-2.51366	2.93681
Afu7g05180	7.16966	2.92369
Afu8tM(CAU)8	-2.96423	2.92132
Afu3g07580	0.246234	2.91975
Afu4g03330	1.1993	2.91751
Afu5g10150	0.681083	2.9168
Afu1g00210	2.6456	2.91554
Afu2g14620	1.79647	2.9121
Afu6g08155	1.68098	2.90791
Afu7g01105	1.99202	2.90722
Afu8g01300	1.32768	2.90583
Afu6tT(UGU)3	-0.615105	2.89895
Afu5g02610	0.59984	2.89848
Afu4g00900	0.831014	2.89392
Afu1g15650	-0.142828	2.88717
Afu6g08260	0.640314	2.88276
Afu2g04200	1.10468	2.87856
Afu5g10180	0.576863	2.87718
Afu5g07880	1.74597	2.87711
Afu6g10790	3.0434	2.87614
Afu6g03790	0.470763	2.87461
Afu1g13660	-1.32298	2.87328
Afu1g03240	2.13315	2.87116
Afu3g13510	0.200212	2.86767
Afu5g13440	0.299227	2.8663
Afu4tL(CAA)1	0.0875898	2.86311
Afu8g00760	1.75566	2.85863
Afu3g13130	2.26291	2.85799
Afu5g03230	1.20376	2.85711
Afu4g00225	2.82713	2.856
Afu1g01520	-1.326	2.85286
Afu3g06850	1.25572	2.83622
Afu3g03860	5.15928	2.83601
Afu4g01460	1.39314	2.83558
Afu1g16420	1.27658	2.83406
Afu8g01860	1.8602	2.82861
Afu2g00810	-1.62794	2.82612
Afu4g01550	0.898602	2.8221
Afu3g01850	0.230225	2.81917
Afu8g01638	1.4174	2.81021
Afu1g04310	0.516982	2.80984
Afu2g00840	1.69944	2.80882
Afu6g08590	1.82602	2.80202
Afu8g07240	1.25039	2.79956
Afu1g16860	0.109297	2.79715
Afu2g03540	1.34192	2.79575
Afu1tP(AGG)1	3.65017	2.79412
Afu2g01405	-0.680086	2.79213
Afu1g02700	0.867407	2.78893
Afu1g14450	0.153848	2.78849
Afu5g07420	2.35249	2.78818
Afu6g02535	-0.195642	2.7871
Afu6g02790	0.770571	2.77124
Afu5g02800	0.354424	2.76997
Afu8g04560	1.48128	2.76723
Afu4g03325	1.51938	2.7645
Afu1tE(UUC)2	0.745729	2.76365
Afu6g12450	-0.103133	2.76327
Afu2g01280	1.71117	2.76248
Afu2g15120	1.03711	2.76201
Afu8g00630	-0.969847	2.76181
Afu4g14540	1.8884	2.76157
Afu8g02350	0.646119	2.75721
Afu7g04520	0.409938	2.75684
Afu7g04870	-0.0232307	2.75545
Afu2g03520	1.26385	2.75064
Afu4g06110	-0.0375898	2.74714
Afu2g00940	0.270688	2.73907
Afu6g11790	2.80679	2.7387
Afu4g00720	0.9776	2.73715
Afu5g00940	-1.43394	2.73644
Afu4g14700	4.25382	2.73402
Afu8g01460	1.84986	2.7332
Afu4g03240	4.47801	2.72906
Afu3g09620	0.753863	2.72886
Afu4g03920	0.759963	2.7225
Afu4g00380	-0.803382	2.72173
Afu8g01470	-0.430773	2.72098
Afu6g08490	3.94861	2.71942
Afu3g02650	-0.204698	2.71926
Afu5g10930	-0.544033	2.71412
Afu6g11780	-4.6064	2.71378
Afu2g03230	1.11541	2.71376
Afu5g03330	0.0623896	2.71203
Afu6g13740	0.168597	2.71136
Afu8g01650	1.68014	2.7103
Afu3g10150	0.544115	2.70331
Afu4g01160	1.60248	2.70325
Afu1g15550	1.84338	2.70319
Afu1g17740	1.72346	2.70183
Afu6g09200	-0.924922	2.70149
Afu3g13650	0.796537	2.70059
Afu2g17850	-3.60628	2.69912
Afu2g08660	0.473472	2.69728
Afu1g15360	1.35224	2.69689
Afu3g01170	0.951114	2.69573
Afu8g00610	2.71595	2.68958
Afu8g01480	-0.308312	2.68757
Afu2g00850	3.0571	2.68453
Afu2g00210	6.29515	2.68196
Afu5g14210	-0.138686	2.68111
Afu6g11430	2.59914	2.67693
Afu5g00810	6.1208	2.67598
Afu6g09910	1.33487	2.67324
Afu2g15810	0.0629438	2.67188
Afu5g02500	0.589659	2.66997
Afu6g03340	2.57476	2.66946
Afu8g01100	2.36831	2.66818
Afu7g05840	3.64128	2.66762
Afu5g11840	0.494218	2.66275
Afu3g02090	1.06696	2.66248
Afu5g10510	-1.30196	2.66232
Afu3g03820	4.77291	2.66065
Afu4g01170	2.30916	2.65726
Afu8tV(AAC)7	-2.04267	2.65143
Afu8g01930	1.21252	2.6514
Afu2g00120	3.35646	2.65139
Afu2g00640	0.82511	2.65117
Afu1g15420	-0.0990623	2.64794
Afu5g08810	-1.86463	2.64725
Afu1g06160	0.109786	2.64513
Afu7g04960	1.80206	2.64245
Afu4g01322	1.31826	2.63622
Afu6g00130	1.61387	2.63126
Afu3g03930	0.915732	2.63106
Afu7g08290	1.30942	2.62826
Afu7g06940	0.683624	2.62389
Afu8g01490	1.6129	2.62267
Afu1g04390	0.317636	2.62162
Afu1g13340	3.31837	2.61846
Afu3g01710	3.55625	2.61822
Afu3g01290	-0.597511	2.61757
Afu2g12340	0.705803	2.60367
Afu6g05350	0.379233	2.59962
Afu1g02255	4.79497	2.59908
Afu6g00120	1.43719	2.59348
Afu5g14100	0.32656	2.58952
Afu8g00600	0.79179	2.58347
Afu2g05260	2.13354	2.57955
Afu1g01850	-0.00416405	2.57822
Afu2g16640	0.162721	2.5721
Afu7g00970	3.88957	2.56951
Afu7g00530	0.668362	2.56887
Afu2g05280	0.688046	2.56857
Afu3g11500	0.277326	2.56648
Afu5g00480	-0.506247	2.56626
Afu1g15180	-0.0159452	2.56041
Afu1g14050	1.29177	2.55037
Afu3g02680	-0.568346	2.54689
Afu8g02140	2.15764	2.54308
Afu4g13872	-1.75807	2.5418
Afu2g12490	0.885335	2.54149
Afu5g01120	2.27697	2.5412
Afu3g02920	-1.40305	2.54044
Afu2g00260	3.40001	2.53934
Afu7g07030	-0.0216872	2.53881
Afu2g05350	0.632755	2.53549
Afu6g10150	0.69855	2.52973
Afu2g14350	0.816715	2.5284
Afu6tS(GCU)4	1.76539	2.52761
Afu4g07725	1.91411	2.52612
Afu1g14540	3.61767	2.52606
Afu3g00640	3.25913	2.524
Afu5g00975	0	2.52386
Afu5g13420	1.86076	2.52204
Afu6g08500	0.652804	2.52101
Afu2g15130	1.69745	2.52038
Afu4g01010	0.739476	2.51739
Afu8g01550	1.05402	2.51736
Afu8tQ(UUG)2	1.32154	2.51645
Afu5g02880	1.61144	2.51508
Afu4g00210	2.66314	2.51507
Afu8g05020	0.931288	2.50908
Afu3g11560	2.09139	2.50345
Afu6g13280	1.43824	2.50246
Afu3g01800	-0.900999	2.50172
Afu4g00940	0.382998	2.50161
Afu1g01950	0.434429	2.50037
Afu4g10560	2.43579	2.49541
Afu3g02760	0.470258	2.49531
Afu2g16330	-0.647835	2.49447
Afu8g06320	0.046352	2.49317
Afu6g13350	1.05659	2.49298
Afu1g15410	-0.1082	2.48841
Afu8g04130	0.987288	2.4845
Afu8g06680	0.483077	2.48398
Afu4g01050	0.0494851	2.4814
Afu7g06900	-0.0168219	2.48065
Afu3g01540	1.65995	2.48021
Afu4g06980	0.758651	2.47715
Afu2g16940	0.24914	2.47566
Afu7g02250	2.21391	2.47443
Afu5g08640	0.968714	2.47392
Afu2g01410	-1.06668	2.47163
Afu8g03980	0.480661	2.47148
Afu1g17360	1.73276	2.46985
Afu5g12110	-0.0825573	2.46965
Afu5g04255	1.08761	2.46947
Afu4g04140	1.11553	2.46874
Afu3g02300	3.94005	2.4679
Afu2g03500	1.13597	2.46618
Afu5g09050	0.68759	2.46392
Afu1g09750	1.80062	2.46164
Afu5g02650	0.961619	2.45798
Afu3g01640	-0.532952	2.4577
Afu1g12475	1.12775	2.45425
Afu6g08320	-1.19497	2.44799
Afu6g00290	0.606644	2.44714
Afu8g01870	-0.40847	2.44686
Afu2g14120	-0.424078	2.44503
Afu5g07980	0.478351	2.44203
Afu4g13940	0.410012	2.44032
Afu8g02170	-1.2857	2.43929
Afu7g04170	0.741973	2.43624
Afu8g02020	-1.66645	2.43591
Afu4tG(GCC)5	2.51777	2.42946
Afu1g02710	0.344396	2.42627
Afu5g11790	0.559803	2.42418
Afu7g06950	0.523581	2.41902
Afu5g02970	1.03347	2.41891
Afu5g13070	0.00481824	2.41791
Afu3g00560	-0.950489	2.41316
Afu8g06850	1.78871	2.41006
Afu6g10800	2.68492	2.40986
Afu5g14420	1.73859	2.40329
Afu4g08800	0.210262	2.39857
Afu1g11820	2.62931	2.39718
Afu5g06840	-0.36478	2.39696
Afu2g13690	-1.23462	2.39641
Afu4g09410	-0.00810149	2.39473
Afu5g14720	0.625433	2.39142
Afu1g13670	-0.992972	2.39059
Afu2g12730	2.29662	2.38409
Afu3g12150	0.0712123	2.38342
Afu6tP(AGG)5	3.41972	2.38281
Afu3g14170	4.45031	2.37844
Afu4tG(CCC)1	0.789575	2.3768
Afu6g09540	-0.170107	2.37444
Afu7g06935	-0.170093	2.37091
Afu7g01200	0.698598	2.37018
Afu7g04880	0.0544576	2.36752
Afu6g09785	-0.170107	2.36591
Afu3g03760	0.139399	2.36262
Afu6g06550	-1.08926	2.3624
Afu1g15190	0.995466	2.36178
Afu3tR(UCG)2	1.99564	2.36007
Afu7g06240	2.30933	2.35931
Afu3g13140	2.1989	2.35854
Afu4g10110	1.29429	2.35553
Afu3g13710	-0.370242	2.35344
Afu1g13040	0.841171	2.35339
Afu4tT(AGU)3	0.512496	2.35268
Afu1g13910	0.194809	2.35024
Afu5g00150	-0.201346	2.34996
Afu6g12070	1.20367	2.34929
Afu3g03150	-0.63494	2.34666
Afu5g04135	0.752085	2.3446
Afu6g11450	2.38264	2.34263
Afu7g04530	1.17669	2.34096
Afu1tV(CAC)1	0	2.34062
Afu5g07580	4.73662	2.34042
Afu5g00460	0	2.33664
Afu5g10455	-0.0771356	2.33513
Afu6g06480	0.48721	2.33287
Afu8g05810	0.984955	2.32738
Afu5g00145	-0.649627	2.32684
Afu3g14260	1.17856	2.32498
Afu1g11020	0.622571	2.32477
Afu4g14680	1.36865	2.32456
Afu1g12020	1.02785	2.32049
Afu3g09430	1.88288	2.31806
Afu3g14630	1.73362	2.31783
Afu3g00480	1.69865	2.31602
Afu5g12050	0.566717	2.31589
Afu3g13720	-0.364805	2.31538
Afu4g14310	0.907165	2.31486
Afu7g00830	1.53698	2.3127
Afu7g06610	1.36818	2.31251
Afu2g10230	0.824055	2.31202
Afu2g00600	2.23677	2.31068
Afu3g11980	0.981569	2.3083
Afu4g00990	1.45781	2.30569
Afu5g02350	3.41913	2.30369
Afu3g00870	1.02972	2.30225
Afu6g07950	0.41227	2.30066
Afu8g02640	0.176656	2.29656
Afu1g11900	-0.224513	2.29625
Afu3g01490	3.01336	2.29567
Afu8g04150	0.534332	2.29344
Afu3g06790	0.443319	2.29284
Afu6g12180	-1.17069	2.29203
Afu6g11160	2.53745	2.28938
Afu4g02820	-2.51173	2.28889
Afu2g03730	-2.43634	2.28867
Afu8g02240	-1.13188	2.28359
Afu6g02980	2.64445	2.28316
Afu4g10610	1.61814	2.28063
Afu5g00820	0.870737	2.27186
Afu4g08870	1.48381	2.26811
Afu5g08260	0.604644	2.26781
Afu4g01310	1.54769	2.26774
Afu5g15020	0.847872	2.26596
Afu4g08700	1.95211	2.26393
Afu3g07630	1.42615	2.26375
Afu3g01050	1.39571	2.26303
Afu2g12350	1.13737	2.26269
Afu5g10160	2.07339	2.26202
Afu3tI(AAU)5	-2.09363	2.26136
Afu6g09050	1.12278	2.26007
Afu2g13360	-0.0982081	2.25948
Afu1g12310	0.214635	2.25494
Afu8g05820	0.247723	2.25353
Afu6g11770	-0.303324	2.25336
Afu6g11390	2.96467	2.25184
Afu5g01030	-3.9192	2.24844
Afu7g01970	0.287877	2.24746
Afu2g12310	0.217422	2.24447
Afu1g16564	-0.139131	2.24383
Afu7g00100	0.91335	2.24351
Afu2g17380	0.0943757	2.24293
Afu2g04770	-0.350308	2.24282
Afu1g17350	0.338292	2.24148
Afu7g08620	1.92322	2.23863
Afu1g00590	1.14982	2.23454
Afu3g07000	-0.91835	2.23449
Afu5g14240	-3.53674	2.22782
Afu2g00790	0.424652	2.22702
Afu4g13380	3.50678	2.227
Afu1g16590	0.883624	2.22626
Afu5g10910	0.748095	2.22227
Afu6g00780	1.27361	2.22006
Afu4g00780	0.188288	2.21991
Afu5g00640	3.1956	2.21927
Afu2g05270	0.773279	2.21582
Afu5g13620	0.162257	2.21505
AfuMttM(CAU)11	0.204521	2.21443
Afu1g09080	0.231324	2.21338
Afu1tE(CUC)1	-0.934615	2.21267
Afu7g06600	-2.60298	2.20916
Afu6g10780	2.49211	2.20864
Afu8g02650	0.370861	2.20765
Afu3g01220	1.1247	2.20708
Afu1g09350	0.702145	2.20414
Afu5g09470	2.61339	2.20261
Afu3g08680	3.35838	2.19585
Afu7g06590	-0.233818	2.18941
Afu1g16430	0.834305	2.18738
Afu1g04830	0.107508	2.18692
Afu1g00180	4.57975	2.1857
Afu3g13730	-0.181229	2.18552
Afu4g14530	2.38423	2.17958
Afu8g06570	-0.960578	2.17732
Afu4g00880	1.71719	2.17726
Afu2g08990	0.40286	2.17532
Afu3g01155	0.704522	2.17372
Afu5g02040	2.95948	2.17363
Afu2g01590	-0.245396	2.17155
Afu2g00170	0.884013	2.16908
Afu2g00590	1.1051	2.16739
Afu8g01680	0.680141	2.16553
Afu3g14670	1.30844	2.16496
Afu3g13180	0.777628	2.15877
Afu1g06500	1.07775	2.15813
Afu6g03940	0.213486	2.15744
Afu4g13750	1.35563	2.15741
Afu3g08310	0.603607	2.15653
Afu4g11960	-0.303201	2.15505
Afu6g02990	2.10069	2.15448
Afu2g14400	1.13014	2.15339
Afu3g08020	0.687736	2.15301
Afu2g15085	0.634635	2.15292
Afu2g17475	1.64145	2.15148
Afu2g07820	1.33539	2.1499
Afu8g05710	2.12049	2.14967
Afu4g06490	0.214651	2.14635
Afu6g11990	3.31358	2.14429
Afu2g17280	3.62929	2.14258
Afu4g04370	0.444388	2.14071
Afu3g02150	0.326341	2.13978
Afu3g00930	0.825987	2.13866
Afu5g08480	1.38679	2.13716
Afu1g00270	1.03425	2.1315
Afu1g12500	0.196955	2.1306
Afu4g13340	0.788701	2.12961
Afu5g14730	0.985595	2.12626
Afu8g01350	-1.36659	2.12596
Afu6g10860	0.475458	2.12306
Afu7g05610	1.80372	2.12276
Afu2tW(CCA)4	2.51813	2.1225
Afu5g12590	-0.374353	2.12185
Afu8g06760	0.823731	2.11833
Afu7g00290	0.214344	2.11681
Afu6g12090	1.22739	2.11573
Afu6g03720	1.67547	2.11472
Afu1g02000	0.909024	2.11443
Afu2g04290	-0.08799	2.11435
Afu5g10100	-1.02817	2.11247
Afu5g00210	-2.09368	2.11128
Afu4g13730	0.576798	2.11017
Afu5g14010	0.57662	2.10985
Afu5g07530	1.40062	2.10822
Afu3g05870	0.506145	2.1065
Afu5g13650	0.83155	2.10587
Afu5g01800	0.277289	2.10583
Afu7g01960	0.356699	2.10435
Afu2g17250	2.0831	2.10258
Afu1g13110	3.60424	2.10009
Afu5g14910	0.34293	2.09955
Afu1g03210	0.227769	2.09196
Afu4g01150	3.27097	2.09071
Afu2g13580	3.72488	2.09066
Afu4g03670	0.993587	2.08851
Afu1g01120	2.89055	2.08837
Afu8g02040	-3.21089	2.08795
Afu6g06960	3.25851	2.08748
Afu5g03960	0.541659	2.08538
Afu1g06580	2.66585	2.08518
Afu5g07520	1.77983	2.08282
Afu2g08940	0.0416431	2.08109
Afu4g08850	1.69291	2.07989
Afu4g09140	2.12585	2.07891
Afu6g09780	-0.17011	2.0781
Afu4g03585	-0.192783	2.07744
Afu5g02890	0.673117	2.07694
Afu3g00200	-0.215455	2.07618
Afu6g02800	-1.92745	2.07569
Afu4g10190	1.41154	2.07364
Afu3g08960	1.32861	2.07251
Afu3g00710	-0.149807	2.07201
Afu1g10580	0.538722	2.06231
Afu3g03960	2.06305	2.05845
Afu1g03030	0.0687843	2.05394
Afu3g12970	1.82481	2.05287
Afu4g03840	0.398993	2.05035
Afu1g01460	0.464532	2.04773
Afu8g03970	0.588988	2.04724
Afu2g01420	0.645123	2.0451
Afu6tD(GUC)7	1.97461	2.04275
Afu6g06670	0.397925	2.04214
Afu2g05360	0.365709	2.04181
Afu7g05520	0.140919	2.04015
Afu2g14360	-1.29084	2.03969
Afu1g03190	3.52804	2.03924
Afu2g16070	2.99846	2.03916
Afu2g11500	0.654475	2.03868
Afu8g02630	0.706335	2.03751
Afu3g12170	-1.23337	2.03545
Afu5g00380	0.732903	2.03279
Afu1g17545	2.06323	2.03233
Afu5g06905	-0.628685	2.03161
Afu3g10120	-0.251588	2.03111
Afu5g08880	1.46142	2.02895
Afu4g03230	-1.53554	2.02813
Afu7g00870	0.0894029	2.02743
Afu4g04605	0.818849	2.02637
Afu3g12260	1.54219	2.02586
Afu8g02500	2.61199	2.02409
Afu5g02310	0.940633	2.02259
Afu1g03730	0.0868713	2.02249
Afu1g01320	2.1371	2.02084
Afu2g17370	-1.57788	2.02041
Afu2g05115	-0.902801	2.01851
Afu4g01340	1.48632	2.01819
Afu5tN(GUU)3	0.82973	2.01801
Afu1g07700	0.743202	2.01752
Afu3g00865	0.139634	2.01704
Afu4g11940	0.427209	2.01616
Afu5g01240	1.15457	2.01501
Afu8g07030	-0.293811	2.0144
Afu7g01070	1.77576	2.01339
Afu3g06922	-0.550496	2.01315
Afu6g11320	0.731874	2.01163
Afu1g03300	-0.515683	2.00958
Afu4g02780	-0.324007	2.00902
Afu6g08080	1.62371	2.00629
Afu1g09880	0.485731	2.00259
Afu2g00130	0.842624	2.00253
Afu2g03080	-0.473125	2.00233
Afu4g07835	1.32175	1.9982
Afu7g04890	-0.112434	1.9946
Afu4g10950	0.910676	1.98903
Afu8g01440	-0.0508201	1.98846
Afu3g09890	0.756056	1.98739
Afu7g01690	1.61683	1.98678
Afu4g00230	1.96658	1.98549
Afu2g14150	1.20074	1.98494
Afu8g07370	0.746545	1.98377
Afu6g09650	5.37584	1.983
Afu2g04000	0.87544	1.98273
Afu5g00410	3.50831	1.97988
Afu4g09850	1.14869	1.97929
Afu6g13160	0.494974	1.97832
Afu4g01040	1.25448	1.97829
Afu5g10050	0.693687	1.97699
Afu5g02190	-0.131506	1.97665
Afu8g01080	1.32728	1.97577
Afu4g03580	-0.0574404	1.97556
Afu1g13160	1.42952	1.97433
Afu4g11150	1.32608	1.97161
Afu1g14800	2.19882	1.97131
Afu4g00430	1.72301	1.96909
Afu2g08120	1.49288	1.96511
Afu8g02700	0.594132	1.96369
Afu1g07750	0.16878	1.96129
Afu8g01590	1.64673	1.96106
Afu5g10390	2.33963	1.95942
Afu1g00150	0.143822	1.95528
Afu1g17150	1.98344	1.95491
Afu2g05380	1.12202	1.95244
Afu6g07000	0.696567	1.95137
Afu2g10480	0.490879	1.9495
Afu2g00900	0.916317	1.94926
Afu1g06910	2.65578	1.94772
Afu2g16650	0.321122	1.94686
Afu1g02180	0.187678	1.94284
Afu8g07350	3.09522	1.94147
Afu4g02710	1.97838	1.94118
Afu7g05000	0.354784	1.94106
Afu2g10900	0.198689	1.93922
Afu8g06250	-0.386154	1.93919
Afu3g08710	0.521942	1.93904
Afu2g09630	0.142007	1.93829
Afu4g03550	2.36295	1.93413
Afu4g00200	0.590586	1.93177
Afu3g02280	2.29585	1.93177
Afu2g01970	0.107648	1.92882
Afu5tL(AAG)5	0.898476	1.92863
Afu3g01410	0.550305	1.92838
Afu6g01960	-1.4676	1.92714
Afu3g06050	0.581155	1.92449
Afu2g03090	-0.419866	1.92445
Afu5g00135	-2.18125	1.92115
Afu2g17895	-3.65139	1.92101
Afu3g12790	2.22883	1.91907
Afu5g00250	1.8916	1.91876
Afu3g03910	0.835985	1.91872
Afu2tV(CAC)2	0.355885	1.91727
Afu1tY(GUA)1	1.28265	1.91661
Afu1g01240	0.209135	1.91633
Afu3tI(AAU)4	0.141253	1.91421
Afu6g03252	-1.65137	1.9134
Afu7g01340	1.26328	1.91175
Afu5g00200	-1.20869	1.91107
Afu4g09050	-0.513867	1.91036
Afu6g04080	-0.483813	1.90716
Afu7g08210	1.55157	1.90581
Afu7g05330	-0.141602	1.90257
Afu7g04850	0.291042	1.90253
Afu1g01250	0.988204	1.90242
Afu7g02320	0.742918	1.89888
Afu3g13470	0.915062	1.89404
Afu5g02785	2.20122	1.89374
Afu1g00350	2.01903	1.89355
Afu3g03900	0.345003	1.8926
Afu4g03780	1.16313	1.89241
Afu5g00650	0.0633548	1.89099
Afu2g12070	0.797118	1.89018
Afu3g13890	1.6012	1.89007
Afu6g11300	-0.126657	1.88945
Afu8g01530	0.357887	1.88778
Afu6g09860	2.8441	1.88442
Afu5g02320	1.97983	1.87851
Afu2g03270	1.44071	1.87374
Afu1g02100	0.657918	1.87301
Afu2g02990	1.57405	1.87294
Afu3g11180	1.17453	1.87028
Afu2g09640	1.38079	1.8667
Afu4g00950	-0.440485	1.86477
Afu2g18100	0	1.86446
Afu4g09910	-0.145029	1.8618
Afu4g10170	-0.0589885	1.85922
Afu3g00770	0.816189	1.85803
Afu3g12350	1.41757	1.85779
Afu4g08860	0.587593	1.85281
Afu4g00400	1.01974	1.85155
Afu5g00130	-4.9609	1.84997
Afu3g03920	0.148224	1.84865
Afu6g00450	1.05765	1.84651
Afu4g14490	-1.1319	1.8459
Afu5g10490	-3.39573	1.84587
Afu1g04140	-1.72949	1.84533
Afu5g06720	5.27744	1.84509
Afu6g06410	0.110952	1.84483
Afu2g15100	0.416865	1.84453
Afu7g01440	1.16563	1.84445
Afu2g08110	-0.793436	1.84411
Afu1g04780	1.19425	1.84367
Afu8g02620	-0.00592634	1.8432
Afu1g13680	-0.432204	1.84311
Afu8g05220	2.54933	1.8413
Afu4g10720	-0.895535	1.84105
Afu4g14440	1.42992	1.84055
Afu4g14730	0.0664678	1.84006
Afu3g01530	2.1012	1.839
Afu5g08020	-0.148501	1.83899
Afu8g01260	0.23199	1.83865
Afu1tD(GUC)2	-0.170104	1.8372
Afu1g02200	0.740736	1.83718
Afu5g10060	0.290133	1.83664
Afu4g12020	0.831428	1.83658
Afu4g00730	-0.170094	1.83507
Afu2g02485	-1.91808	1.83343
Afu7g04180	0.00981602	1.83229
Afu5g11710	0.340532	1.82895
Afu3g02257	-0.663786	1.82748
Afu8g01700	-2.18186	1.82466
Afu4g04415	1.77243	1.82444
Afu6g02210	2.20148	1.82422
Afu7g04990	1.74376	1.82407
Afu4g14500	1.01593	1.82348
Afu1g00160	3.9465	1.82291
Afu2g14530	-0.0797785	1.82284
Afu4g00130	1.7403	1.82271
Afu3g02900	-0.301174	1.82173
Afu1g01940	1.31531	1.8217
Afu3g03030	1.40103	1.82069
Afu3g03135	-2.09363	1.82061
Afu1g01860	0.359058	1.81729
Afu4g06260	0.646623	1.81725
Afu5g00170	0.463675	1.81228
Afu7g01102	1.15715	1.81098
Afu5g12120	1.046	1.80844
Afu3g11190	0.556559	1.80804
Afu6g13340	0.148712	1.80793
Afu6g03150	5.74101	1.80655
Afu1g04260	0.372244	1.80592
Afu1g04110	0.766623	1.80483
Afu1g08920	0.0530508	1.80482
Afu5g07490	2.65777	1.80446
Afu4g07860	1.49128	1.80442
Afu1g08970	0.16898	1.8022
Afu1g03860	0.507912	1.80196
Afu3g14700	0.0101139	1.80049
Afu7g01450	1.16995	1.80042
AfuMttQ(UUG)3	0.931177	1.79851
Afu8g02335	0.648685	1.79709
Afu8g06910	3.17381	1.79696
Afu5g13310	1.72323	1.79497
Afu3g14190	3.99554	1.79496
Afu5g14160	1.5472	1.79408
Afu7g04400	0.177862	1.79311
Afu6g03750	0.866167	1.79309
Afu3g11040	0.964819	1.79133
Afu2g15620	0.945673	1.78657
Afu6g10840	0.19866	1.78507
Afu2g02010	0.681248	1.78308
Afu4g01080	-0.487461	1.78257
Afu1g09754	0.913457	1.78206
Afu8g01150	0.714536	1.7762
Afu5g06210	-0.514496	1.77592
Afu5g01620	1.36419	1.77524
Afu7g08530	1.53813	1.77313
Afu5g11245	0.379811	1.77007
Afu1g00290	-1.32347	1.76972
Afu4g06100	0.614656	1.76794
Afu8g01610	2.9069	1.76385
Afu1g13190	0.279564	1.76346
Afu4g14600	-0.122541	1.7625
Afu7g01060	1.13752	1.7614
Afu1g13050	0.168093	1.75952
Afu5g07200	1.05426	1.75942
Afu1tD(GUC)1	0	1.75879
Afu1g03820	-0.0309052	1.7586
Afu6g04450	0.591012	1.75777
Afu6g00280	4.3329	1.75754
Afu2g16340	0.361612	1.75158
Afu2tL(AAG)4	1.12191	1.75113
Afu2g17390	-2.39958	1.74977
Afu5g01840	0.527437	1.74938
Afu1g16130	0.549035	1.74801
Afu5g00930	-1.91665	1.74741
Afu1g06540	1.00139	1.74542
Afu2g07910	0.698922	1.74328
Afu6g01790	1.19246	1.74118
Afu7g07130	1.16821	1.74111
Afu7g06523	0.620415	1.73925
Afu3g05810	1.13338	1.73846
Afu1g02590	-0.139006	1.73835
Afu7g04700	-0.276961	1.73793
Afu8g02710	0.511699	1.73786
Afu4g11120	-0.156452	1.73722
Afu1g01690	0.101462	1.73593
Afu7g04460	1.25184	1.73544
Afu8g04540	0.69349	1.73394
Afu2g01670	0.540818	1.73273
Afu4g04710	0.0278874	1.73262
Afu5g11690	0.722455	1.73162
Afu1g15300	-0.941259	1.73086
Afu7g08270	0.419015	1.73018
Afu4g03322	1.73661	1.72756
Afu8g05090	4.32205	1.72726
Afu1g13350	3.5271	1.7268
Afu5g12140	0.222165	1.72658
Afu7g01390	-0.0979981	1.72611
Afu3g05820	0.277472	1.72365
Afu5g05980	0.842956	1.72308
Afu5g08730	-0.210164	1.72282
Afu1g02850	0.1412	1.72264
Afu7g05130	1.97341	1.72242
Afu2g00550	3.64225	1.72176
Afu4g03540	-0.472834	1.72071
Afu2g13180	0.793451	1.71864
Afu6g04490	1.02476	1.7185
Afu5g00420	1.90116	1.71753
Afu2g10560	-1.19323	1.7173
Afu7g05230	-0.0146866	1.71581
Afu5g12580	-0.152207	1.71457
Afu4g02880	0.276574	1.71448
Afu3g13755	-2.35853	1.71356
Afu6g07500	-0.359657	1.71331
Afu6g08870	1.08147	1.70957
Afu1g15950	0.398425	1.70913
Afu8g06920	0.943014	1.70815
Afu1g11620	0.624218	1.70814
Afu3g10930	0.94971	1.70756
Afu5g14540	2.60742	1.707
Afu2g14300	-0.67673	1.70613
Afu7g04040	-0.435799	1.70604
Afu6g11280	1.95811	1.70578
Afu5g01100	0.466421	1.70488
Afu3g03510	1.49262	1.70449
Afu4g08990	0.342145	1.70258
Afu4g07200	0.650142	1.70199
Afu8g02315	0.39539	1.70079
Afu7g02290	0.0960604	1.70042
Afu1g13640	1.65019	1.70036
Afu2g15230	1.3551	1.7003
Afu5g00660	-0.0673964	1.6998
Afu5g12560	1.00653	1.69973
Afu5g03810	-0.421148	1.69927
Afu6g09000	-0.0430345	1.69887
Afu1g00580	-0.0862254	1.69851
Afu8g05760	1.76496	1.69847
Afu2g05980	-0.192135	1.69847
Afu8g01110	-1.40432	1.69797
Afu3g05610	0.47679	1.6974
Afu2g11780	0.256364	1.69675
Afu3g02750	0.0475781	1.69647
Afu4g01030	-0.0222965	1.69422
Afu1g16440	-2.01295	1.68875
Afu2g00350	0.180503	1.68768
Afu2g12420	0.803745	1.6876
Afu2g09470	0.668633	1.68634
Afu7g08390	-0.269094	1.68416
Afu6g11930	4.4752	1.68394
Afu6g07230	0.0715903	1.68278
Afu3g13160	0.400682	1.68269
Afu4g07870	1.48043	1.68198
Afu3g14790	-0.792352	1.68183
Afu2g00920	1.39153	1.68049
Afu7g02440	0.744373	1.68042
Afu4g08180	0.0388881	1.68041
Afu6g10240	0.427918	1.67907
Afu6g11520	1.31657	1.67885
Afu4g11220	0.576421	1.67705
Afu1g10170	0.967445	1.67492
Afu5g14880	0.90013	1.67439
Afu5g09420	-0.369634	1.67364
Afu6g09040	1.98497	1.67267
Afu6g08710	-1.27167	1.67065
Afu6g11290	-1.01106	1.66983
Afu8g04210	1.47969	1.66944
Afu1g01310	3.9808	1.66823
Afu2g17960	1.20185	1.66787
Afu2g01290	0.716837	1.66691
Afu3g13170	0.875857	1.66511
Afu8g00660	-1.11408	1.66389
Afu4g01180	1.02146	1.66295
Afu7g02010	2.67625	1.66022
Afu6g07600	0.0396514	1.65934
Afu3g13190	0.362452	1.6588
Afu6g11950	0.400514	1.65741
Afu6g09500	0.751828	1.65736
Afu1g01710	0.39486	1.65703
Afu3g02940	-1.26498	1.65689
Afu6g02300	-0.79598	1.65673
Afu1g00690	-0.732668	1.65583
Afu8g05030	0.400332	1.65463
Afu2g09380	3.3642	1.65392
Afu1g09730	0.87923	1.65199
Afu5g09280	0.54999	1.65168
Afu2g14410	0.788726	1.6455
Afu3g06810	-0.0201889	1.64505
Afu2g04860	0.416295	1.64308
Afu6g07855	0.778202	1.63993
Afu2g14610	1.17039	1.63811
Afu5g10110	0.241141	1.63719
Afu6g00750	2.30742	1.63675
Afu4g08634	0.923822	1.63325
Afu1g02280	0.351204	1.63201
Afu6g06740	0.409883	1.63173
Afu6g02950	-1.47577	1.63116
Afu5g01050	-0.187596	1.62985
Afu1g09710	0.652995	1.6289
Afu1g16505	0.870181	1.62776
Afu7g01190	2.70192	1.62766
Afu4g04745	1.01189	1.62651
Afu5g09000	0.528772	1.62495
Afu4g08750	1.24862	1.62459
Afu3g12982	-0.207859	1.62324
Afu4g01020	0.787695	1.62247
Afu8g05530	1.45487	1.622
Afu2g13940	1.58427	1.62177
Afu3g04230	0.363119	1.62061
Afu5g04336	0.535712	1.61838
Afu7g01695	0.725191	1.61786
Afu3g06780	0.195327	1.61751
Afu5g01248	-6.27107	1.61637
Afu8g00885	1.23615	1.6147
AfuMt00090	0.508858	1.61346
Afu5g01370	0.515533	1.61248
Afu7g06500	1.14975	1.61241
Afu8g05690	2.24959	1.60561
Afu1g00730	-1.44109	1.60539
Afu1g05430	-0.784739	1.60091
Afu3g07950	0.48755	1.5983
Afu2g04170	-0.183458	1.59776
Afu5g01130	1.52949	1.59769
Afu1g01130	-0.730814	1.59763
Afu5g13800	0.069625	1.59389
Afu1g06700	0.711419	1.59331
Afu5g01830	0.295508	1.59232
Afu4g11540	0.695398	1.59177
Afu3g01460	1.55002	1.59161
Afu1g00630	-1.69788	1.5915
Afu3g12320	0.183905	1.59086
Afu6g04960	-0.970284	1.59051
Afu5g14760	-0.0282204	1.58745
Afu7g04900	0.368771	1.58678
Afu4g12040	0.683098	1.58596
Afu3g02990	0.0919784	1.58426
Afu1g09580	0.769696	1.58264
Afu6g09210	1.64473	1.58196
Afu6g11030	3.19491	1.58189
Afu6g12670	2.14886	1.58142
Afu5g08780	0.324812	1.57909
Afu1g04870	-4.22141	1.57736
Afu5g00490	3.79869	1.57726
Afu7g04860	0.328013	1.5771
Afu1g15370	0.49384	1.57679
Afu8g02090	-2.08574	1.57603
Afu1g17070	-1.47167	1.57571
Afu1g12570	0.441582	1.57423
Afu2g16860	-2.16514	1.57398
Afu6g06530	1.36578	1.57331
Afu2g04150	-1.16486	1.57307
Afu3g02130	1.65858	1.5728
Afu6g14260	0.731964	1.57178
Afu4g10520	0.366645	1.57162
Afu3g00420	1.5069	1.57154
Afu8g01045	0.458933	1.57143
Afu2g03440	0.372553	1.57131
Afu8g06990	2.01342	1.5702
Afu4g14030	1.16217	1.56896
Afu4g14130	1.50662	1.56836
Afu4g00670	-0.326965	1.56798
Afu7g04590	0.155018	1.56569
Afu2g03750	-0.265801	1.56557
Afu2g00340	0.472016	1.56429
Afu8g04920	-0.137283	1.56391
Afu5g07850	0.535438	1.56315
Afu5g05610	0.603491	1.56255
Afu2g13650	1.03216	1.56059
Afu4g07790	-0.0220974	1.56049
Afu4g14520	1.85371	1.55976
Afu7g01720	2.34708	1.55857
Afu1g16115	0.65674	1.5584
Afu4g00320	0.669486	1.55811
Afu4g08260	-0.0547459	1.55674
Afu4g03060	0.355777	1.55609
Afu6g06950	-0.0444578	1.55495
Afu2g00830	1.31863	1.55488
Afu5g03060	-2.39181	1.5546
Afu3g10600	0.497033	1.55436
Afu4g12340	0.113699	1.55262
Afu7g04710	-0.615256	1.54938
Afu7g04130	-0.484534	1.54876
Afu3g04010	1.48502	1.54583
Afu3g11840	0.259894	1.54469
Afu1g00310	-0.0751596	1.54386
Afu6g02400	1.07186	1.5436
Afu4g14751	0.347729	1.54243
Afu5g11340	1.03597	1.54133
Afu7g01950	0.267342	1.54087
Afu2g16900	0.205493	1.54075
Afu1g11220	-0.611716	1.54026
Afu3g07520	0.512636	1.53941
Afu1g14890	0.130802	1.53659
Afu4g10850	0.0996481	1.53595
Afu7g01640	-0.407649	1.53573
Afu1g05440	-0.677867	1.53485
Afu1g05700	0.641264	1.5325
Afu3g14180	3.1	1.53042
Afu1g12860	1.64576	1.52947
Afu6g08770	-0.279856	1.52888
Afu5tT(UGU)2	2.30225	1.52801
Afu7g06700	-0.0467205	1.52445
Afu6g03280	1.68505	1.52426
Afu1g07610	1.15106	1.52421
Afu6g12010	1.41989	1.52306
Afu4g09260	1.08833	1.52213
Afu4g06430	3.13329	1.52172
Afu5g02540	0.526842	1.51908
Afu1g03090	-1.09629	1.51873
Afu5g12400	-0.10719	1.51846
Afu1g01990	-0.0157392	1.51837
Afu1g11210	0.375058	1.51676
Afu1g14460	0.733705	1.51577
Afu6g09640	5.02613	1.51503
Afu1g11040	0.741879	1.51459
Afu6g12522	0.289277	1.51429
Afu4g08740	-1.03528	1.51287
Afu6g07150	0.465908	1.5099
Afu1g13030	0.403512	1.50979
Afu3tR(ACG)4	0	1.50946
Afu1tP(UGG)1	-0.170089	1.50946
Afu2g11280	0.136235	1.50877
Afu2g11590	0.760271	1.50789
Afu8g07380	1.21286	1.50594
Afu5g01750	-0.0294232	1.50515
Afu2g03070	0.972116	1.50459
Afu2g07700	0.788467	1.50212
Afu3g07570	0.858767	1.50127
Afu6g04350	0.197299	1.50122
Afu6g00440	0.571148	1.50022
Afu7g05120	1.38536	1.49957
Afu2g15420	-0.969377	1.49799
Afu7g01410	-0.488973	1.49611
Afu6g11785	0	1.49577
Afu6g07860	0.629916	1.49455
Afu8g06410	0.0886681	1.49446
Afu5g13590	-0.0190539	1.49404
Afu6g13520	-1.33693	1.49265
Afu5g07570	5.02596	1.49144
Afu3g00950	0.60636	1.4911
Afu4g14670	5.63765	1.49074
Afu6g12440	0.546901	1.48756
Afu3g09610	0.694725	1.4873
Afu8g04702	0.120354	1.48727
Afu4g14712	-0.470283	1.48632
Afu5g10880	0.400543	1.48242
Afu3g11570	-0.313062	1.48221
Afu4g08715	-0.374401	1.48196
Afu3g09640	0.449265	1.48176
Afu2g03740	0.0118974	1.47877
Afu1g04480	-0.0612182	1.47862
Afu7g04390	0.127858	1.47833
Afu6g11440	0.602206	1.47705
Afu6g03360	-0.0774465	1.47659
Afu1g00830	0.33306	1.47531
Afu3g03160	2.52807	1.4747
Afu1g01540	0.27949	1.47441
Afu2g01370	1.37219	1.47394
Afu2g12760	3.27586	1.47377
Afu4g12680	-0.369522	1.47298
Afu8g05160	0.664341	1.47154
Afu4g09880	0.191959	1.47035
Afu4g03800	0.895352	1.46899
Afu4g14480	1.90739	1.46801
Afu3g07240	1.11766	1.46692
Afu4g01392	0.13353	1.46553
Afu5g11260	-0.918214	1.46547
Afu3g02230	2.02184	1.46499
Afu5g09460	0.159282	1.46457
Afu2g00700	2.37186	1.46446
Afu6g09960	0.822936	1.46435
Afu3tP(AGG)3	0	1.46152
Afu3g01630	0.419613	1.46087
Afu3g07300	-0.627052	1.45874
Afu2g02220	0.130387	1.45871
Afu1g12660	1.00448	1.45831
Afu8g02410	-0.346723	1.45798
Afu4g00360	0.708016	1.45792
Afu3g12030	-0.167301	1.45743
Afu6g07850	0.878053	1.45678
Afu3g01980	1.50593	1.45438
Afu7g01595	0.745158	1.45266
Afu5g11090	0.701904	1.45264
Afu2g13630	1.26758	1.45247
Afu5g10040	0.53248	1.4523
Afu3g00920	0.736357	1.45093
Afu3g14840	-0.50206	1.45066
Afu6g12110	-1.13188	1.44737
Afu6g07040	0.213164	1.44485
Afu4g01300	3.47342	1.44408
Afu5g07320	-0.191831	1.44394
Afu4g08210	0.663898	1.44296
Afu1g11610	1.19875	1.44197
Afu1g11310	-1.17854	1.4413
Afu3g02210	-0.252215	1.44061
Afu2g12210	0.124041	1.4381
Afu1g05595	1.08136	1.43344
Afu3g12270	0.913969	1.43284
Afu2g09120	0.0101624	1.43253
Afu5g11890	-0.219361	1.43228
Afu4g09630	0.877997	1.43143
Afu4g13900	-2.95792	1.4291
Afu6g06535	1.07817	1.42904
Afu4g13310	0.834432	1.42883
Afu2g02260	-0.436751	1.42835
Afu3g07030	0.734528	1.42782
Afu4g08470	0.127041	1.42673
Afu2g10820	0.0601574	1.42556
Afu3tK(CUU)4	0	1.42505
Afu6g03950	-0.0110053	1.42347
Afu6g04830	-0.635051	1.42315
Afu7g01620	-1.05791	1.42301
Afu1g01340	-0.372636	1.4227
Afu1g13410	-0.383293	1.42184
Afu6g12350	-0.641588	1.42078
Afu2g06250	0.393968	1.42055
Afu5g10130	2.02811	1.42053
Afu3g10650	-0.132908	1.4192
Afu6g03610	1.51063	1.41836
Afu1g09270	-0.0361443	1.41819
Afu3tC(GCA)2	2.09239	1.41603
Afu2g08020	1.79879	1.41602
Afu1g04740	-0.946353	1.41562
Afu2g15520	1.1659	1.41533
Afu2g03430	0.425733	1.41505
Afu4g07400	0.485263	1.41424
Afu4g03100	0.447787	1.41371
Afu2g00300	0.654526	1.4134
Afu6g03920	0.0101993	1.41237
Afu6g11560	2.50224	1.41221
Afu5g04270	0.745371	1.41048
Afu7g05010	0.525643	1.4082
Afu3g12780	0.774114	1.40739
Afu1g04750	-0.746542	1.40735
Afu3g09070	0.474577	1.40724
Afu5g07960	0.216527	1.40717
Afu3g15395	0	1.40692
Afu7g00590	0.664717	1.40668
Afu3g01510	0.438015	1.40654
Afu2g13100	0.341417	1.40628
Afu5g08160	-0.579666	1.40622
Afu2g01980	-0.0227404	1.40559
Afu2g16560	-0.804087	1.40535
Afu8g04980	0.490868	1.40199
Afu1g09570	-0.286769	1.40154
Afu1g16610	0.38437	1.40138
Afu5g14390	0.293103	1.40104
Afu2g01550	-0.163106	1.3989
Afu5g00240	2.44456	1.39862
Afu1g09060	0.476903	1.39744
Afu3g00630	1.49715	1.39543
Afu7g03930	0.351306	1.39506
Afu2g10160	2.35654	1.39446
Afu3g06710	-1.22074	1.39374
Afu5g13230	0.118057	1.3924
Afu1g14750	0.0190906	1.39231
Afu1g17542	-0.073438	1.3915
Afu6g14510	0.0101444	1.39138
Afu2g13770	2.07206	1.39039
Afu3g11960	-0.55231	1.39026
Afu1g01140	0.0935966	1.39017
Afu1g16940	-0.188627	1.39011
Afu6g12940	2.32578	1.39008
Afu6g03800	0.216957	1.38973
Afu8g01390	-4.98394	1.3886
Afu5g01520	0.359681	1.38776
Afu4g09160	1.87125	1.38636
Afu7g04270	1.13738	1.38573
Afu4g14140	1.93672	1.38551
Afu3g13090	0.0849435	1.38438
Afu5g01065	-0.170303	1.38402
Afu4g03590	0.576322	1.38177
Afu6g04050	-0.167476	1.38133
Afu4g13920	0.697249	1.38082
Afu7g08380	1.73068	1.38063
Afu8g01420	0.295511	1.38045
Afu5g10380	0.729326	1.37868
Afu8g06970	1.72202	1.37845
Afu3tK(CUU)3	1.34932	1.37788
Afu6g04465	0.543709	1.37787
Afu3g01240	1.86395	1.37762
Afu3g06320	-0.0102501	1.37691
Afu3g14570	-2.72082	1.37647
Afu8g01637	0.0930124	1.37235
Afu3g11520	0.898643	1.37197
Afu1g03280	-0.0243154	1.37069
Afu4g13970	1.69969	1.36966
Afu5g12510	1.33198	1.36844
Afu8g02530	0.595494	1.36803
Afu1g15540	0.674502	1.36665
Afu1g07000	0.239176	1.36582
Afu8g02230	-1.13188	1.36555
Afu7g02540	0.218426	1.36067
AfuMttH(GUG)5	0.0489935	1.36037
Afu3g06720	-1.60921	1.35997
Afu4g13580	1.45926	1.35866
Afu3g11490	1.15689	1.35822
Afu4g07960	0.956775	1.35723
Afu1g16110	0.12907	1.35636
Afu1g02160	-0.00638936	1.35624
Afu4g06990	0.263348	1.35396
Afu4g13890	-1.88555	1.35387
Afu5g00520	0.609954	1.35312
Afu7g06570	1.00157	1.35205
Afu5g04300	0.0572359	1.35177
Afu8g01540	1.46706	1.35113
Afu3g12130	-0.308023	1.35096
Afu5g03100	1.06022	1.3509
Afu1g02400	-0.232811	1.35033
Afu7g02390	0.00174418	1.35003
Afu4g08910	0.228657	1.34999
Afu6g07710	2.89858	1.34951
Afu7g05170	5.05387	1.34944
Afu4g01440	0.740307	1.34919
Afu3g02213	0.245449	1.34849
Afu2g02620	0.639373	1.34812
Afu4g03620	-0.0204049	1.34569
Afu3g08870	0.905951	1.34485
Afu5g07060	-0.103387	1.3445
Afu3g12020	0.273841	1.34448
Afu4g09460	-0.0875915	1.34447
Afu1g13880	-0.104131	1.3439
Afu2g08040	0.3943	1.34357
Afu6g08570	-0.625425	1.34326
Afu4g03722	1.39914	1.34318
Afu8g01190	1.61696	1.34215
Afu1g03250	0.634786	1.34162
Afu3g09040	1.27327	1.34091
Afu5g06080	0.39728	1.3405
Afu7g01780	-0.739569	1.34049
Afu1g04860	1.16562	1.33753
Afu8g01180	-0.317804	1.3372
Afu1g14300	-0.752901	1.33709
Afu4g11000	0.837457	1.33689
Afu7g00960	-4.58138	1.33637
Afu3g09530	1.11511	1.33597
Afu6g00300	-0.216579	1.33552
Afu6g04360	-3.44996	1.33541
Afu4g00920	-0.299696	1.33509
Afu2g15150	1.2091	1.33479
Afu1g02860	-1.40523	1.33474
Afu4g13820	1.48307	1.33367
Afu3g05980	0.656615	1.33359
Afu3g02220	1.91858	1.33345
Afu4tT(UGU)1	0	1.33308
Afu2tM(CAU)2	-0.170098	1.33308
Afu5tV(UAC)1	1.97939	1.33308
Afu4g00470	0	1.33308
Afu3g09790	-0.109795	1.33306
Afu1g16550	0.0313799	1.33232
Afu6g09356	1.42615	1.33226
Afu5g02330	2.11263	1.32965
Afu5g13630	0.638988	1.32945
Afu8g06750	-2.65705	1.32856
Afu5g08590	0.645095	1.32822
Afu1g16950	0.203106	1.32804
Afu5g14640	-0.580487	1.32771
Afu2g00980	0.465385	1.32764
Afu2g12700	2.71079	1.32645
Afu6g04580	0.0590753	1.32596
Afu6g09990	0.09852	1.32574
Afu2g00220	1.46128	1.32564
Afu2g16750	0.416573	1.32545
Afu5g09780	0.151128	1.32386
Afu8tV(AAC)5	-0.170096	1.32339
Afu7g00210	1.79296	1.32209
Afu3g12960	1.78933	1.32015
Afu1g10575	1.65289	1.3201
Afu2g01390	1.60045	1.31664
Afu1g10340	1.30285	1.31593
Afu6g09940	0.980694	1.31414
Afu2g10330	0.164111	1.31336
Afu4g10660	0.16307	1.31153
Afu3g01790	-0.281955	1.31121
Afu5g09040	-0.0315477	1.31113
Afu3g00140	0.240513	1.30991
Afu1tP(AGG)2	-2.47967	1.3098
Afu3g09540	1.24131	1.30948
Afu1g00100	0.389573	1.3094
Afu2g02820	0.136982	1.30928
Afu5g01900	-0.311846	1.30867
Afu8g01170	-0.170073	1.30837
U1-1	2.99244	1.30834
Afu5tG(GCC)8	0.245123	1.30793
AfuMttM(CAU)10	-0.170105	1.30789
Afu5g13160	-6.4884	1.30767
Afu7g01170	0.45434	1.30652
Afu3g14560	-2.61991	1.30571
Afu6g11980	-2.09366	1.30561
Afu1g00320	0	1.30555
Afu3g02175	1.62782	1.30502
Afu6g07570	0.987299	1.30356
Afu3g07340	1.30175	1.30302
Afu2g14290	0.439948	1.3029
Afu1g01110	2.08848	1.30263
Afu3g12590	-0.394881	1.3025
Afu3g14540	-1.66503	1.3025
Afu1g05735	0.580805	1.30212
Afu2g15905	1.32976	1.30187
Afu2g04760	-0.248595	1.30079
Afu6g02880	0.340383	1.30062
Afu3g13040	0.300475	1.30016
Afu4g13830	0.949662	1.29997
Afu8g06230	-2.37092	1.29948
Afu8tV(AAC)3	-3.18276	1.29921
Afu4g14570	0.695339	1.29906
Afu6g00740	-1.46158	1.29888
Afu3tF(GAA)1	-1.13187	1.29781
Afu2g04720	-0.151874	1.29718
Afu3g06660	1.17989	1.29664
Afu6g13580	2.26436	1.29601
Afu5g07450	0.147273	1.29594
Afu4g12260	2.26563	1.29528
Afu2g10830	0.740444	1.29488
Afu1g01330	0.304218	1.29375
Afu5g01320	-0.403206	1.29304
Afu3g10540	2.82877	1.29295
Afu4g12180	-0.0860944	1.29274
Afu1g16310	0.259095	1.29273
Afu6g06590	1.24394	1.29253
Afu4g02760	1.33802	1.29234
Afu8g02050	-2.3382	1.29195
Afu1g03160	3.22179	1.29086
Afu3g11970	1.74509	1.29046
Afu5g05580	0.800847	1.29012
Afu2g07480	1.14807	1.29005
Afu8g00962	2.14687	1.28987
Afu2g11640	0.227369	1.28858
Afu2g04810	0.26874	1.2885
Afu1g14250	0.627528	1.28824
Afu4g09980	1.01074	1.28654
Afu6g11140	0.104515	1.28606
Afu7g00950	-6.72325	1.28515
Afu6g13730	0.376886	1.28477
Afu2g05560	0.414303	1.28444
Afu4g06570	-0.556605	1.28268
Afu3g06570	0.655946	1.28256
Afu7tS(CGA)2	2.78765	1.2823
Afu1g02810	0.335239	1.28215
Afu2g10880	0.182137	1.28203
Afu2g11070	0.699667	1.28181
Afu3g00620	4.16734	1.28169
Afu1g16990	0.3311	1.28154
Afu4g06275	0.251981	1.28092
Afu8g01380	0.565218	1.28071
Afu4g03900	1.33746	1.27925
Afu2g01720	0.0075296	1.27922
Afu6g13070	0.937301	1.27897
Afu6g10640	0.551384	1.27889
Afu4g02950	-0.921802	1.27812
Afu4g14210	0.211433	1.27611
Afu2g11220	0.032029	1.27577
Afu6g00110	1.53121	1.27538
Afu2g05810	-0.267165	1.27533
Afu7g06760	1.83473	1.27485
Afu2g06220	0.513708	1.27461
Afu6g08910	0.129229	1.27173
Afu6g13030	-0.00361057	1.27161
Afu2g15680	0.542763	1.27122
Afu3g01970	0.285498	1.27099
Afu8g01990	0.196191	1.27072
Afu1g08800	1.00953	1.26922
Afu4g12030	1.96465	1.26864
Afu5g13150	-0.456401	1.26704
Afu6g13130	0.39405	1.26523
Afu6g07610	0.717452	1.26436
Afu4g13300	0.96083	1.26388
Afu4g10450	1.05766	1.26255
Afu1g11800	1.56044	1.26225
Afu7g05280	0.549059	1.26192
Afu2g00870	0.915536	1.2605
Afu6g03220	0.584086	1.25878
Afu3g01660	2.89694	1.25847
Afu2g10080	0.595471	1.2583
Afu3g11550	-1.14212	1.25787
Afu1g16570	-0.225057	1.25714
Afu5g07860	-0.331849	1.25632
Afu3g06690	0.194095	1.25305
Afu1g16745	-0.151716	1.2523
Afu2g05370	-0.293724	1.25175
Afu3g13760	1.17413	1.25079
Afu6g08100	0.762232	1.24939
Afu1g15430	0.773585	1.24902
Afu7g05200	2.40442	1.24829
Afu5g05780	-1.02038	1.24827
Afu2g14760	0.491962	1.24757
Afu5g06410	0.721154	1.24743
Afu3g01360	0.33822	1.24671
Afu5g00400	2.80175	1.24656
Afu1g05550	0.559981	1.24637
Afu7g08460	0.995922	1.24578
Afu7g00300	-0.0345479	1.24524
Afu3g00450	1.43702	1.24268
Afu8g04770	2.05172	1.24238
Afu4g13930	1.29482	1.24151
Afu3g04180	0.415755	1.24107
Afu2g07870	0.578411	1.24053
Afu1g02640	0.338996	1.24003
Afu3g02216	0.921822	1.23915
Afu4g10290	0.34	1.2383
Afu2g17530	0.692346	1.23812
Afu2g13910	0.753766	1.2376
Afu1g11650	0.644146	1.23694
Afu4tH(GUG)1	-0.332114	1.23595
Afu3tN(GUU)1	1.71377	1.23569
Afu3g05330	-0.165688	1.23502
Afu1g00520	-0.460838	1.2346
Afu1g10590	0.584355	1.23445
Afu7g08630	0.495138	1.23429
Afu2g12790	1.65927	1.23408
Afu1g09752	0.78934	1.23341
Afu4g06540	-0.835728	1.2327
Afu1g11560	0.284789	1.23176
Afu1g01930	0.487689	1.23173
Afu6g09340	0.747819	1.23132
Afu6g07020	0.359289	1.23131
Afu4g13760	1.30691	1.22944
Afu1g07710	0.152355	1.22894
Afu1g01590	1.07107	1.22882
Afu3g08040	0.891108	1.22875
Afu3g01040	0.927488	1.22861
Afu5g14310	1.08633	1.2286
Afu6tR(CCU)1	0.779041	1.22824
Afu3g07590	0.893266	1.2281
Afu1g15470	0.0753891	1.2276
Afu6g14270	0.849394	1.22752
Afu3g03852	2.86452	1.22723
Afu5g08920	1.54592	1.22609
Afu2g14850	2.64631	1.22515
Afu2g13740	0.306483	1.22449
Afu6g03330	-0.804489	1.22378
Afu6g13100	0.356657	1.22358
Afu4g06580	-0.95962	1.22354
Afu3g06770	0.702151	1.22244
Afu8g06040	-0.659024	1.22047
Afu7g04910	-2.88433	1.22044
Afu1g12600	0.0681124	1.21994
Afu4g03321	-0.51018	1.21839
Afu5g14170	2.16925	1.21835
Afu1g09530	-0.579338	1.21781
Afu2g12660	-2.09366	1.21739
Afu7g01800	-0.483841	1.21643
Afu6g13840	2.24341	1.21503
Afu1g10240	-1.60585	1.21488
Afu1g07470	0.403643	1.21455
Afu8g01920	1.05131	1.21341
Afu2tA(AGC)1	-2.09343	1.21324
Afu1g12025	0.908837	1.21265
Afu2g00110	1.42716	1.2125
Afu2g01060	0.308939	1.2125
Afu5g05880	-0.0864263	1.21179
Afu1tY(GUA)4	1.41724	1.21081
Afu3g05520	0.391839	1.21006
Afu4g04290	0.654512	1.20964
AfuMttL(UAG)1	0.259356	1.20932
Afu1g04170	-0.304045	1.20842
Afu4g00250	0.800416	1.20815
Afu8g01222	0.250011	1.20706
Afu1g06720	0.247554	1.20693
Afu6g12590	0.180999	1.20584
Afu1g14360	0.37648	1.20571
Afu4g13210	-0.17205	1.20522
Afu6g13346	1.11706	1.20451
Afu2g04980	-0.00659854	1.20365
Afu5g06440	0.068195	1.20323
Afu6g08400	-1.66309	1.20269
Afu2g09000	-0.668671	1.20247
Afu1g01900	1.34822	1.20244
Afu5g11570	0.412722	1.2019
Afu3g07330	2.01086	1.20108
Afu5g01662	0.918331	1.20096
Afu2g15830	0.395199	1.20039
Afu5g11070	0.222688	1.19866
Afu4g11780	1.10356	1.19806
Afu5g03420	0.234118	1.19735
Afu2g10205	1.89759	1.19725
Afu4g13560	0.381078	1.19636
Afu5g00500	-2.61581	1.19598
Afu4g14735	3.60132	1.19594
Afu5g07950	0.10485	1.19446
Afu7g00480	0.834187	1.1943
Afu5g01930	-0.133463	1.19345
Afu4g09860	0.00325215	1.19219
Afu5g01360	-0.643311	1.19042
Afu4g10140	1.34816	1.18975
Afu2g08500	0.825002	1.18973
Afu5g02260	-0.681255	1.18682
Afu2g09990	-0.156334	1.18672
Afu7g04100	0.29015	1.18554
Afu6g07780	-0.164419	1.18541
Afu6g13600	-0.0535408	1.18512
Afu3g04000	-0.0700131	1.18487
Afu3g14150	-0.733274	1.18422
Afu3g07180	0.31704	1.18232
Afu1g04880	0.493035	1.18189
Afu8g05080	2.3891	1.18158
Afu5g12035	-0.0719265	1.17885
Afu5g06140	0.312139	1.17827
Afu1g03800	1.21792	1.17707
Afu8g01770	4.67698	1.17626
Afu1g12460	0.12479	1.17623
Afu3g00580	0.191871	1.17508
Afu4g01555	0.967516	1.17422
Afu3g08010	0.0635065	1.17391
Afu6g04340	0.0889216	1.17364
Afu6g13560	1.1606	1.1714
Afu1g09240	0.393941	1.17123
Afu1g17520	0.70414	1.171
Afu2g02390	1.41197	1.1698
Afu5g03930	0.586413	1.16968
Afu1g09430	0.50551	1.16963
Afu1g07560	-0.270757	1.16956
Afu4g01090	-1.19178	1.16918
Afu6g10880	1.7725	1.16916
Afu8g05840	0.0700351	1.16875
Afu1g00410	0.609241	1.16867
Afu4g12090	0.383865	1.16853
Afu3g12920	1.26131	1.16849
Afu1g17020	-0.420835	1.16748
Afu6g00600	0.792284	1.16717
Afu2g14200	0.73212	1.16699
Afu2g15670	-0.181945	1.16608
Afu5g14180	0.590821	1.16414
Afu6g08540	0.844953	1.16399
Afu5g06510	0.248882	1.16364
Afu5g15030	0.093324	1.16228
Afu1g12120	0.0844877	1.16136
Afu2g00570	-0.84057	1.16135
Afu4g00980	-0.675349	1.16134
Afu5g06110	0.450004	1.16004
Afu3g08690	1.94613	1.15989
Afu7g04260	0.902643	1.15975
Afu5g11650	0.102834	1.15942
Afu2g15450	1.62727	1.15935
Afu5g07350	1.73812	1.1588
Afu1g04240	-0.32915	1.15732
Afu3g02845	-0.526247	1.15709
Afu5g08750	-0.332126	1.15664
Afu2g01270	-1.96821	1.15625
Afu2g17490	2.75097	1.15544
Afu5g08470	2.71051	1.15509
Afu2g13730	0.273656	1.15472
Afu6g06470	2.23539	1.15409
Afu1g14760	0.138027	1.1537
Afu1g02170	0.827298	1.15369
Afu1g00820	0.126687	1.15192
Afu8g01360	-1.07994	1.15188
Afu6g05250	0.832926	1.15153
Afu6g12390	-0.166321	1.15125
Afu4g05840	0.732275	1.15014
Afu3g11310	0.188641	1.14923
Afu2g01770	-0.15962	1.14909
Afu8g04400	0.185459	1.14848
Afu8g04826	-0.194408	1.14727
Afu2g15630	0.455131	1.14726
Afu2g14250	0.372716	1.14698
Afu2g17990	0.51211	1.1469
Afu4g07030	1.46941	1.14689
Afu2g17040	0.285181	1.14515
Afu1g16460	0.209828	1.14459
Afu4g10380	-0.30623	1.14379
Afu6g04140	0.143658	1.14359
Afu1g09610	-0.227703	1.14302
Afu8g01000	2.03431	1.14232
Afu2g13640	-0.105749	1.14186
Afu5g11330	-0.239196	1.14185
Afu1g12920	0.348602	1.14164
Afu3g14060	0.799509	1.14156
Afu5g13830	1.19256	1.141
Afu1g15680	2.10592	1.14075
Afu6g10220	0.0364006	1.14064
AfuMttP(UGG)3	0.664719	1.14062
Afu8g04970	-0.0316459	1.14005
Afu7g04680	0.270712	1.13984
Afu3g09170	0.269249	1.13952
Afu3g09230	0.0559029	1.13916
Afu5g12410	1.11869	1.13897
Afu3g06290	0.400315	1.13808
AfuMttM(CAU)9	1.32015	1.13798
Afu5g01950	0.342409	1.13634
Afu8g04640	-0.0854517	1.13612
Afu3g05590	0.129259	1.13608
Afu6g10930	-0.0448614	1.13595
Afu8g07230	0.843066	1.13547
Afu4g01290	2.06489	1.13426
Afu2g14880	0.586413	1.13356
Afu8g05300	0.378656	1.13143
Afu1g01380	0.747174	1.13132
Afu2g08800	2.87508	1.13098
Afu8g00620	2.593	1.12953
Afu2g05620	0.0391045	1.12941
Afu2g11350	1.51163	1.12924
Afu2g11120	5.20818	1.12897
Afu8g05070	2.4921	1.12896
Afu6g09850	1.35093	1.12845
Afu6g11370	0.281294	1.12765
Afu5g05720	0.699239	1.12756
Afu4g06450	1.77101	1.12743
Afu2g14100	-0.331136	1.12739
Afu5g00620	3.11557	1.12616
Afu8g05380	-0.104312	1.12527
Afu4g13280	-0.054594	1.12441
Afu4g09470	1.08316	1.12434
Afu7g03700	0.492521	1.12401
Afu1g06150	0.50447	1.12394
Afu5g09170	0.676403	1.12392
Afu5g13640	-0.574287	1.12372
Afu2g01120	-0.14009	1.12352
Afu5g14260	1.08186	1.1222
Afu1g06100	0.362426	1.12157
Afu6g04240	0.698339	1.12107
Afu8g01130	1.39637	1.12026
Afu3g08930	0.828226	1.12017
Afu6g13310	0.729843	1.11668
Afu1tS(GCU)2	0.53683	1.11539
Afu4g14870	-2.69499	1.11534
Afu2g08090	-0.0555595	1.11455
Afu6g09820	-0.126623	1.11314
Afu6g06540	-0.0312189	1.11224
Afu5g14460	0.56698	1.11193
Afu4g11210	0.934199	1.11172
Afu1g12080	-0.108528	1.11171
Afu1g11100	0.570327	1.11035
Afu6g07460	-0.485613	1.10998
Afu2g06180	-0.16615	1.10997
Afu5g08520	-0.140167	1.10952
Afu4g00120	2.23543	1.10787
Afu3g05400	-0.239012	1.10695
Afu7g01310	1.08796	1.10666
Afu7g04620	0.868948	1.106
Afu1g03010	-0.243632	1.10583
Afu6g04390	0.0441914	1.10555
Afu2g12130	0.614167	1.10518
Afu7g05530	-0.00713255	1.1039
Afu5g12390	0.462183	1.1037
Afu2g02930	-0.0573149	1.10273
Afu6g03020	1.37759	1.1024
Afu7g06480	1.68047	1.10166
Afu7g00900	-1.2156	1.10114
Afu3g02890	0.952896	1.09956
Afu1g16410	0.0343414	1.09925
Afu8g04710	2.00357	1.09892
Afu3g10880	0.478962	1.09889
Afu3g09970	-0.335599	1.09857
Afu6g07840	0.849453	1.09833
Afu7g06680	-0.526343	1.09807
Afu6g11410	0.0291693	1.09611
Afu5g13725	-0.119419	1.09564
Afu4g12970	0.386406	1.09559
Afu4g04210	0.588996	1.09552
Afu3g02420	-2.09367	1.0952
Afu3g08340	-0.0706855	1.09487
Afu6g03300	4.1355	1.09458
Afu6g03010	0.670814	1.09414
Afu3g08400	-0.424598	1.09347
Afu5g01110	-1.45513	1.0933
Afu7g08240	1.02866	1.09259
Afu4g07180	1.29379	1.09219
Afu6g12650	0.475056	1.09215
Afu2g12170	1.05285	1.09172
Afu3g05575	-0.758388	1.08995
Afu1g02270	-0.330997	1.0895
Afu2g15320	0.0939906	1.08919
Afu1g17530	0.807341	1.08895
Afu6tR(ACG)5	-0.170105	1.08867
Afu3g01090	1.71303	1.08845
Afu7g02550	0.643016	1.08716
Afu2g11040	0.510224	1.08673
Afu1g16290	-0.157854	1.08593
Afu1g01640	0.172101	1.08563
Afu7g06450	-0.024828	1.08562
Afu6g07580	-0.0745592	1.08539
Afu2g17060	0.0483545	1.08521
Afu2g10720	0.849425	1.08484
Afu1g14150	0.843951	1.08442
Afu7g00880	-0.816524	1.084
Afu2g16620	0.0120231	1.08386
Afu3g11330	-0.301151	1.08244
Afu1g17310	1.89025	1.08194
Afu1g07600	-0.183908	1.08167
Afu2g00310	0.754664	1.08153
Afu6g13180	0.0709648	1.08093
Afu4g06880	0.586093	1.0801
Afu5g10590	0.159746	1.0799
Afu7g06890	-1.34543	1.07918
Afu4g13710	0.490347	1.07901
Afu1g04440	0.972891	1.07871
Afu4g11570	0.425886	1.07831
Afu2g03340	0.188046	1.07748
Afu1g10940	-0.932132	1.07726
Afu2g02000	-0.354087	1.07684
Afu1g05130	0.257784	1.07651
Afu5g08250	1.42755	1.0763
Afu8g06270	-0.31144	1.07574
Afu5g13570	1.31338	1.07571
Afu2g15790	0.703489	1.07451
Afu3g06000	0.208253	1.07414
Afu2g01080	-0.221542	1.07403
Afu6tL(CAG)2	2.75295	1.07338
Afu1g09910	0.652841	1.07301
Afu8g01510	0.14766	1.07244
Afu2g03600	0.976742	1.0719
Afu3g00750	0.78186	1.07181
Afu7g04970	-0.118242	1.07145
Afu1g10230	-1.34475	1.07123
Afu4g03910	0.471836	1.07086
Afu2g12640	-0.349096	1.07029
[truncated: 8,058 more rows]

## Sheet: H2O2 and DCF
GENE ID	log2FC
	This experiment				Kurucz et al. 2018 (doi: 10.1186/s12864-018-4730-x) Gene Expression Omnibus accession number: GSE94818
	75 mM H2O2 vs. untreated (glucose + pepton; 9 h)	1 mM DFP vs. untreated (glucose + pepton; 9 h)	1 mM DFP + 75 mM H2O2 vs. untreated (glucose + pepton; 9 h)	1 mM DFP + 75 mM H2O2 vs. 1 mM DFP (glucose + pepton; 9 h)	3 mM H2O2 vs. untreated (glucose + nitrate; 33 h)	Fe-starv. vs. untreated (glucose + nitrate; 50 h and 33 h)	Fe-starv. + 3 mM H2O2 vs. untreated (glucose + nitrate; 50 h and 33 h)	Fe-starv. + 3 mM H2O2 vs. Fe-starv. (glucose + nitrate; 50 h and 33 h)		Between "This study" and "Previous study"
Afu3g01550	0	3.09143	4.00923	0.917802	-11.2237	-11.0011	-10.6608	0.340295			Pearson's correlation coefficients	p value
Afu5g10390	2.07394	0.413487	1.96707	1.55359	-8.90139	-1.444	-11.8681	-10.4241		H2O2 vs. untreated	0.245639	< 2.2e-16
Afu3g15055	-3.24977	-3.13033	-0.102679	3.02765	-4.71005	-5.27434	-3.42686	1.84748		iron depleted vs. untreated	0.515007	< 2.2e-16
Afu2g17700	-3.18084	-1.49579	-2.45844	-0.962651	-4.66778	-2.64018	-5.21176	-2.57159		iron depleted + H2O2 vs. untreated	0.320308	< 2.2e-16
Afu8g06620	1.37889	1.34058	5.25442	3.91384	-4.15799	-5.6782	-1.3569	4.32129		iron depleted + H2O2 vs. iron depleted	0.286575	< 2.2e-16
Afu2g17670	-2.3072	-0.205703	0.197466	0.40317	-4.07997	-2.54095	-4.72261	-2.18166
Afu6g09790	0.547608	1.79722	3.94255	2.14533	-4.04262	-0.701058	-0.187997	0.513061
Afu8g01110	-2.45075	-3.88132	-1.10373	2.77759	-3.87323	-4.62864	-1.58223	3.04641
Afu3g15010	-1.06023	-0.899942	2.36672	3.26667	-3.84846	-6.52916	-5.45161	1.07755
Afu3g15050	-1.70873	-1.03101	-0.568366	0.462642	-3.78469	-4.6737	-2.83848	1.83522
Afu2g14525	-2.52888	-2.55912	-1.47618	1.08293	-3.73968	-4.13286	-4.22149	-0.0886313
Afu3g15310	-2.17786	-1.78486	5.24838	7.03325	-3.68035	-2.49039	-0.932452	1.55794
Afu8g06480	-4.72847	-2.98877	-2.93506	0.0537076	-3.66678	-5.31257	-2.47906	2.83351
Afu1g17170	-2.11375	0.467171	1.15814	0.690965	-3.62596	-3.3031	-1.86837	1.43473
Afu3g00600	-3.1971	1.49778	2.54295	1.04516	-3.51537	-5.14607	-4.12478	1.0213
Afu2g00390	0.0140354	0.399071	1.77066	1.37159	-3.49712	-4.70273	0.284804	4.98753
Afu5g06240	-4.02789	-2.76654	-1.53264	1.2339	-3.30337	-6.11735	-6.28032	-0.162971
Afu1g11430	0.300869	0.827416	-2.35327	-3.18069	-3.29968	-0.710234	0.144852	0.855086
Afu1g01420	0.718961	-0.16058	3.84801	4.00859	-3.26492	-1.53245	-0.400066	1.13238
Afu8g00300	-2.15021	-2.39664	-2.74966	-0.35302	-3.26065	-4.06556	-2.71862	1.34694
Afu5g11250	-0.84724	-1.97215	-1.60296	0.369193	-3.18512	-5.70595	-5.98817	-0.282214
Afu8g00290	-2.5773	-2.55539	-2.70952	-0.154139	-3.15042	-4.13486	-2.47345	1.66141
Afu2g17660	-2.43513	-1.3134	-0.616132	0.697269	-3.08968	-2.99321	-3.07614	-0.0829287
Afu6g11980	-1.37595	-0.920502	1.27887	2.19938	-3.06761	-2.89396	-2.50569	0.388271
Afu1g17440	-0.98402	0.31282	1.18503	0.872208	-2.97334	-1.4398	-3.51466	-2.07486
Afu5g01248	-4.76808	-4.16944	-1.972	2.19744	-2.96495	-3.52808	-1.27032	2.25775
Afu3g00500	-1.58314	-2.22153	-1.20815	1.01338	-2.93145	-4.6218	-4.05734	0.564465
Afu3g05575	-1.27561	-1.10812	-0.0375169	1.0706	-2.92663	-4.31081	-2.45982	1.85099
Afu7g08570	-1.35455	-0.562968	1.64352	2.20649	-2.89567	0.27945	-0.758421	-1.03787
Afu2g17690	-0.718493	0.490999	0.461116	-0.0298831	-2.81639	-2.64275	-0.11633	2.52642
Afu7g04930	-4.03115	-3.07643	-2.60181	0.474624	-2.79639	-0.10095	-3.75237	-3.65142
Afu5g15150	0	0	0	0	-2.77716	-2.68336	-0.66206	2.0213
Afu1g11740	-0.951379	-2.41393	-1.31789	1.09604	-2.70893	-4.31361	-1.95398	2.35963
Afu8g06360	-0.0490045	0.906363	-1.81807	-2.72444	-2.66356	-3.76836	-7.19679	-3.42843
Afu3g03480	-0.521908	-1.56788	0.170029	1.73791	-2.65709	-2.95441	-3.03401	-0.0795926
Afu3g12520	-0.981058	-0.161618	0.267487	0.429105	-2.64783	-2.25111	-1.02025	1.23086
Afu1g00780	-1.31855	-0.666927	0.278336	0.945263	-2.59717	-1.70664
Afu8g06000	-1.3374	0.473236	1.42161	0.94837	-2.59555	-2.682	-5.00626	-2.32427
Afu5g02700	1.07911	-5.00562	-4.5209	0.484721	-2.57754	-1.29742	-1.35757	-0.0601511
Afu8g02270	-1.37597	-1.91636	0.78972	2.70608	-2.57006	-0.174436	-2.99895	-2.82452
Afu1g03352	-0.434232	1.90574	1.62691	-0.278829	-2.55806	1.40612	-1.82836	-3.23448
Afu7g04920	-3.9613	-3.97952	-2.77648	1.20304	-2.55723	-3.80373	-4.70232	-0.89859
Afu8g01690	-0.778497	-2.01358	-2.03292	-0.019339	-2.55011	-3.02778	-0.105411	2.92236
Afu7g06820	-0.642702	-0.640554	2.91678	3.55733	-2.54924	-4.39	-1.28254	3.10746
Afu2g14140	0.271565	-1.76767	0.0752528	1.84293	-2.54846	-4.48878	2.76267	7.25145
Afu1g00680	1.27802	-0.543693	0.980705	1.5244	-2.52868	-0.386636	0.614908	1.00154
Afu3g02720	-4.40095	1.20582	2.52385	1.31803	-2.48548	0.139542	-0.480007	-0.61955
Afu2g00630	-2.15208	-1.66107	-0.255863	1.40521	-2.45686	-3.1137	-2.91057	0.203132
Afu3g00605	-3.49886	-2.1452	-1.3028	0.842399	-2.44619	-2.33687	-3.83267	-1.4958
Afu7g00730	-0.206837	-2.49926	-1.18375	1.31551	-2.43318	-5.60933	-2.97592	2.63341
Afu4g00560	-3.39601	-1.22692	-1.85885	-0.631924	-2.42467	-0.742483	-1.68327	-0.940791
Afu2g04550	-0.812601	-1.09968	0.151826	1.2515	-2.42138	-3.81527	-4.5529	-0.73763
Afu8g06610	-0.0438341	0.438467	5.46489	5.02642	-2.40178	-3.60631	-1.08889	2.51743
Afu5g00330	-0.578552	-1.61498	-1.05909	0.555897	-2.38933	-1.91428	1.47644	3.39071
Afu3g00950	-0.385006	0.870195	3.99242	3.12223	-2.37905	-3.68174	-0.159496	3.52224
Afu8g06510	-2.72196	-1.56954	-0.811994	0.757543	-2.36712	-2.59095	-3.63336	-1.04241
Afu5g14740	-2.55622	1.08087	1.34289	0.262026	-2.36088	-1.98076	-6.50155	-4.52079
Afu8g01485	-1.88765	-2.68818	-2.45212	0.236059	-2.35824	-4.98006	-3.50319	1.47687
Afu8g00660	-0.394114	-0.418638	5.76484	6.18348	-2.35261	-0.666819	0.993649	1.66047
Afu4g07685	0	0.0744997	0.2745	0.200001	-2.34171	-1.35503
Afu5g02820	-0.388706	3.79518	4.58161	0.786425	-2.3399	1.27761	-1.66149	-2.93909
Afu3g00100	0.523956	1.07206	0.226533	-0.84553	-2.33527	-0.0623104	-0.42473	-0.36242
Afu4g01090	0.295527	0.924137	3.51005	2.58591	-2.32882	-0.76882	2.21812	2.98694
Afu5g10320	-0.401888	1.60858	3.72313	2.11455	-2.32465	-3.74403	-4.35422	-0.610185
Afu2g03860	-0.552798	-2.92449	-3.26264	-0.338153	-2.32318	-4.97532	-4.98865	-0.0133299
Afu8g06010	-1.46729	0.714847	-1.01811	-1.73296	-2.31596	-2.24302	-3.80979	-1.56678
Afu4g14670	0.454673	-1.22715	-0.626177	0.600977	-2.3139	-4.41595	-4.22164	0.19431
Afu4g13770	-1.48089	-1.76285	-1.02933	0.733518	-2.30223	-4.55007	-2.9991	1.55097
Afu7g01180	-2.65009	-2.08011	-1.57643	0.503688	-2.29457	-2.66256	-6.77553	-4.11297
Afu8g01320	0	2.09393	4.37249	2.27857	-2.2898	-5.95081	-5.53924	0.411574
Afu5g01210	-3.10011	-2.99908	-2.5578	0.441281	-2.28703	-4.33612	-2.83509	1.50103
Afu5g06910	-2.19698	-0.487953	1.02494	1.5129	-2.2859	-2.86584	-1.97012	0.895718
Afu5g13740	-1.77867	-2.24006	-0.687168	1.55289	-2.27916	-4.98172	-3.75453	1.22719
Afu5g09870	-2.9278	-1.65401	-0.152525	1.50148	-2.27868	-3.7348	-2.71288	1.02191
Afu5g02300	-1.05405	-0.418518	-0.221362	0.197156	-2.26223	-2.56544	-1.72774	0.837703
Afu3g06720	-0.813418	1.09191	-0.35317	-1.44508	-2.25756	-2.41356	-2.24276	0.170799
Afu1g00650	-1.20763	-2.32165	-1.57789	0.743766	-2.25003	-3.20068	-1.97586	1.22481
Afu8g02290	0.76348	-2.82568	0.519741	3.34542	-2.23612	-2.23164	-0.66669	1.56495
Afu5g00570	2.06218	2.38362	1.73307	-0.650549	-2.23392	0.0558924	1.60677	1.55088
Afu3g00200	-0.816666	-1.17502	-1.34482	-0.169804	-2.2269	-4.40492	-1.30889	3.09602
Afu2g17850	-1.13292	-2.474	0.550889	3.02488	-2.2079	-5.18209	-0.678232	4.50385
Afu4g00550	-3.60757	-1.45958	0.650644	2.11023	-2.20669	-0.231242	-1.42646	-1.19522
Afu1g04575	-2.27167	-1.26391	-1.53808	-0.274178	-2.19726	-1.34445	-3.54538	-2.20092
Afu4g13780	-2.92135	-1.26349	1.34673	2.61023	-2.18327	-4.73675	-3.36261	1.37414
Afu5g12730	-0.886252	-1.12247	-2.05749	-0.935016	-2.17098	-2.59777	-2.77291	-0.175142
Afu6g13390	-1.26032	-1.67056	-1.36487	0.305687	-2.16906	-3.04004	-2.8483	0.191741
Afu3g14570	-0.692815	-1.48393	-0.544777	0.939151	-2.1597	-3.78964	-0.261571	3.52807
Afu4g00485	-2.79011	-2.18394	-0.797318	1.38662	-2.13365	-3.52154	-0.854026	2.66751
Afu3g03650	-1.29563	5.53604	6.12076	0.584721	-2.12867	5.69198	4.19968	-1.4923
Afu3g01170	-1.54024	0.415847	1.04035	0.624504	-2.12358	-0.645722	-1.1242	-0.478478
Afu3g01690	-1.2184	0.097271	0.180225	0.0829537	-2.12115	-1.65363	-0.520829	1.1328
Afu7g06930	-0.414141	-1.91632	-0.687276	1.22905	-2.09976		-0.984666
Afu4g09250	-1.06078	-2.0993	-0.448964	1.65034	-2.0971	-4.56056	-0.539923	4.02064
Afu5g14280	-0.953519	1.69661	3.91115	2.21454	-2.08377	0.890371	1.13186	0.241487
Afu1g14550	0.896505	0.322621	2.10012	1.7775	-2.07947	-6.61992	-5.84777	0.77215
Afu1g00660	1.06088	1.40598	1.26869	-0.137288	-2.07448	0.59824	1.40698	0.808744
Afu3g07400	0.281721	2.66106	3.25002	0.588956	-2.06761	1.80462	3.8318	2.02718
Afu3g03170	-1.58367	-1.10007	-0.629013	0.471053	-2.03814		-0.683068
Afu8g06280	2.03542	3.24802	3.66028	0.412257	-2.03472	0.117852	-0.919618	-1.03747
Afu4g13540	0.296326	0.0251256	-0.0762054	-0.101331	-2.03345	1.35317	-1.41947	-2.77265
Afu7g06950	-0.771722	0.472718	2.11819	1.64548	-2.03277	-1.31792
Afu3g08870	0.0854759	-0.582951	0.288164	0.871114	-2.02386	-1.45811	-2.78557	-1.32746
Afu8g01600	0.332969	-1.44289	0.767316	2.21021	-2.02309	-2.03986	2.52123	4.56108
Afu5g00600	-3.33115	-0.288219	0.0440686	0.332287	-2.01837	-1.39654	-1.65328	-0.256741
Afu7g05050	-2.758	-2.47357	-2.74201	-0.268442	-2.01472	-3.81554	-1.93369	1.88185
Afu8g01790	0.485949	4.21317	4.0222	-0.190969	-2.00582	2.89511	-1.37707	-4.27218
Afu5g14100	0.749202	1.41291	-0.393873	-1.80679	-1.99507	-0.786041	1.8602	2.64624
Afu7g00910	-3.66672	-0.19019	-0.926009	-0.735819	-1.99078	-0.555182	-1.80726	-1.25208
Afu5g01330	-2.54719	-2.36502	-2.83849	-0.473472	-1.98956	-1.87753	-3.87642	-1.99889
Afu7g00270	-0.000728314	-0.494085	1.25043	1.74451	-1.98564	-1.86473	-1.95	-0.0852638
Afu1g00740	-0.890361	0.286712	1.1206	0.83389	-1.98139	2.41001	0.549674	-1.86033
Afu6g14000	-1.77831	-2.05986	-1.41152	0.648349	-1.97837	-6.50625	-7.39745	-0.8912
Afu2g17895	-1.69528	-0.106474	-1.87353	-1.76706	-1.97424	-3.69461	-6.60336	-2.90876
Afu3g09480	-2.31426	-0.189567	-0.40066	-0.211093	-1.96572	0.644009	0.514873	-0.129136
Afu1g16670	-0.00330035	-0.227375	3.24032	3.46769	-1.96566	-2.95441	-2.59591	0.358499
Afu6g11700	-3.04087	0.265702	0.50253	0.236828	-1.96278	-1.03306
Afu3g01230	1.48277	1.63929	1.44104	-0.198255	-1.96047	0.808041	-1.28346	-2.0915
Afu2g05300	-0.414186	1.0115	2.84134	1.82984	-1.96047	-0.227988	2.30776	2.53575
Afu4g04020	0.618044	0.344016	2.70782	2.36381	-1.96047	1.25655
Afu4g02840	-0.432356	-1.17471	0.942815	2.11752	-1.95244	-2.9361	-0.971392	1.9647
Afu7g06960	-3.6696	-1.45931	-1.61942	-0.160111	-1.94502	-2.66756	-3.59091	-0.923356
Afu2g00440	-1.60515	-2.19377	0.816998	3.01077	-1.93343	-3.3943	-0.82054	2.57376
Afu1g01310	2.44485	2.27918	2.48456	0.205385	-1.9259	-0.0636703	-1.16694	-1.10327
Afu2g09070	0.458333	-1.19484	-1.28174	-0.0869069	-1.92157	-1.71244	-1.45641	0.256031
Afu6g00240	0.619499	2.88522	2.00363	-0.881591	-1.91886	2.62547	1.88409	-0.741378
Afu3g03590	-0.569526	0.828789	1.13887	0.310077	-1.91261	-1.09429	-0.841688	0.252606
Afu3g02690	-1.89844	-0.266297	0.923874	1.19017	-1.91004	0.592499	1.74139	1.14889
Afu2g13150	-1.69874	-0.351232	0.0919981	0.44323	-1.90527	-2.86889	-3.99244	-1.12355
Afu5g09970	-1.9403	-1.89424	-1.02242	0.871824	-1.8942	-2.767	0.366001	3.13301
Afu2g17900	-1.27841	0.715486	1.96789	1.25241	-1.89417	-4.16126	-6.73307	-2.57181
Afu2g17680	-2.43877	-1.18333	0.116664	1.3	-1.89048	-0.435841	-1.24143	-0.805589
Afu6g14390	-0.560556	2.21455	3.93109	1.71654	-1.87594	-0.528247	3.53912	4.06737
Afu7g00560	-3.54318	0.528602	2.85516	2.32656	-1.86998	1.7514	-0.241233	-1.99264
Afu3g03390	0.84606	6.97062	7.61954	0.648911	-1.86702	4.91708	6.87946	1.96239
U1-2	0.455653	-0.592554	-0.0078195	0.584734	-1.86422	-3.50714	-0.608363	2.89877
Afu8g00830	-0.980162	-1.09867	-0.570999	0.527668	-1.8619	-3.05712	-4.6558	-1.59868
Afu4g14712	-0.596184	0.182088	1.25345	1.07136	-1.85477	-2.91885	0.0878551	3.0067
Afu4g00280	-1.041	0.951036	1.30597	0.354929	-1.84912	-1.12361	2.52948	3.65309
Afu8g01050	0.836818	0.707731	2.00725	1.29952	-1.83431	-4.83091	-6.35173	-1.52082
Afu3g13110	-0.778564	1.4917	-0.380955	-1.87266	-1.83238	-1.02203	-3.90381	-2.88178
Afu3g01070	0.24807	0.750804	1.53748	0.786675	-1.82335	-2.989	-6.0886	-3.0996
Afu2g13690	-0.465439	-1.07641	-1.05487	0.021547	-1.82287	-2.90137	0.731044	3.63242
Afu6g11780	-5.12571	-4.73299	-0.514801	4.21819	-1.82133	-2.78646	1.03281	3.81927
Afu3g13630	0.618092	3.33882	4.06405	0.725227	-1.81302	0.339034	0.234653	-0.104381
Afu3g11010	-1.04733	-0.107223	-0.389352	-0.28213	-1.80646	-1.68804	-2.47912	-0.791078
Afu2g11520	0.013546	-0.298416	-0.770164	-0.471748	-1.80488	-1.5761	-1.70632	-0.13022
Afu1g14540	1.10555	-0.489388	1.06462	1.554	-1.79858	-3.90862	-4.42617	-0.517556
U1-1	-0.0353735	-0.462848	0.246966	0.709814	-1.78997	-3.09991	-0.819509	2.2804
Afu8g01490	-2.22652	1.09503	-0.152536	-1.24756	-1.78768	1.20737	-2.37425	-3.58162
Afu2g15330	0.603157	-0.907493	2.35928	3.26677	-1.78768	-3.80768	2.86451	6.67219
Afu1g01020	-0.511976	-1.04955	-1.63559	-0.586042	-1.78238	-2.29998	-4.19194	-1.89196
Afu7g04940	0.609915	-2.41783	0.191036	2.60887	-1.78109	-2.39997	-1.21487	1.1851
Afu6g09370	-0.27552	-0.429294	0.956732	1.38603	-1.77999	-2.85393	-2.95109	-0.0971584
Afu7g05030	-1.78134	-0.779464	0.270054	1.04952	-1.77136	-3.14475	-5.03479	-1.89004
Afu1g09030	-1.86784	-0.22534	-0.972625	-0.747285	-1.76515	-1.65482	-2.25908	-0.604263
Afu2g14120	-0.813245	-1.27192	-0.545112	0.726808	-1.76001	-1.63927	-2.30401	-0.66474
Afu7g01660	-0.473965	-1.63778	-2.15162	-0.513848	-1.75878	-1.86317	-1.97169	-0.108522
Afu4g01115	-0.125538	1.26828	0.891241	-0.37704	-1.75591	-0.751434	2.34068	3.09211
Afu3g15395	0	0	1.19751	2.15208	-1.75359		-0.638497
Afu3g13660	-0.0404163	0.0633527	0.671345	0.607992	-1.74611	-6.34913	-9.01664	-2.66751
Afu1g16900	0.454317	2.0554	1.3209	-0.7345	-1.74107	1.08378	1.58053	0.496753
Afu6g00380	-0.248155	-0.62327	-0.658139	-0.034869	-1.73512	-1.51004	-0.822541	0.687497
Afu6g02010	-1.6086	0.766133	1.32967	0.563533	-1.72757	-0.321084	1.68979	2.01088
Afu3g00940	-2.39934	-2.19906	-2.15129	0.0477657	-1.72703	-3.13183	-1.39443	1.7374
Afu2g14520	-1.05075	-1.1023	-1.34651	-0.244208	-1.7238	-3.8253	-1.67944	2.14586
Afu8g01310	0.748709	0.559199	4.1652	3.606	-1.7211	-7.29324	-8.38993	-1.09669
Afu7g01695	-0.788371	-1.78898	-0.498372	1.29061	-1.71957	-5.05843	-2.92538	2.13305
Afu4g14630	-1.34103	-1.78751	0.458309	2.24582	-1.71866	-2.12578	1.51042	3.63619
Afu3g13750	-1.38465	-1.23548	-0.646289	0.58919	-1.7149	-1.8114	-4.51386	-2.70247
Afu1g03360	0.145728	1.96935	1.94923	-0.0201168	-1.71247	2.29251	0.899979	-1.39253
Afu3g03560	-2.45517	-0.0133292	0.871354	0.884683	-1.69715	-3.41008	0.383463	3.79355
Afu6g03685	-0.423405	1.38781	0.884363	-0.503443	-1.69101	-1.66263	-2.1199	-0.457269
Afu1g17710	-0.876989	0.220597	1.00505	0.784452	-1.69101	1.20357	-1.68181	-2.88538
Afu3g03670	-1.07489	7.16233	6.35177	-0.810564	-1.68903	5.40547	6.4976	1.09212
Afu3g08360	0.159252	0.252026	-1.83856	-2.09058	-1.68508	-0.459795	-0.859434	-0.399639
Afu1g07220	-0.599029	-1.44947	-1.97217	-0.522702	-1.67809	-2.46868	-1.65846	0.810215
Afu8g02280	-0.0743403	0.60039	0.0247372	-0.575653	-1.67626	0.173961	0.560026	0.386066
Afu5g14120	-0.409303	0.537035	0.468231	-0.068804	-1.67583	-1.39516	-0.109555	1.28561
Afu4g00580	-1.73881	-1.00417	-0.955752	0.0484164	-1.67545	-1.06013	-1.85917	-0.799038
Afu6g03680	-1.02676	2.41556	0.767479	-1.64808	-1.66684	1.47415	-2.31354	-3.7877
Afu1g00480	1.14225	1.05595	0.401943	-0.654009	-1.66269	0.112739	3.26544	3.1527
Afu8g01480	-1.28338	-2.40307	-2.09517	0.307897	-1.65653	-3.31104	-4.30325	-0.992205
Afu2g00930	0.185628	1.22771	2.88974	1.66203	-1.6424	1.95663	3.64396	1.68733
Afu6g14442	-2.04332	-2.47604	-1.00656	1.46949	-1.63512	-3.43954	-1.52956	1.90999
Afu2g12510	-0.988599	-2.27769	-1.97002	0.307668	-1.6252	-2.49703	-3.66654	-1.16951
Afu1g00490	2.7855	0.537299	5.7562	5.21891	-1.62508	-0.788334	-2.1664	-1.37806
Afu4g07280	-1.08365	-1.34251	-1.69333	-0.350815	-1.62083	-2.44086	-4.98066	-2.5398
Afu5g09980	-0.722944	-0.764974	-0.144227	0.620747	-1.6203	-1.88871	-0.680229	1.20849
Afu8g01870	-1.51214	2.50573	3.86714	1.36141	-1.61398	-0.342408	1.84136	2.18377
Afu3g03870	-0.746063	0.083771	-1.01583	-1.0996	-1.6124	1.36601	2.47341	1.1074
Afu1g09300	1.52639	-0.129142	-0.753845	-0.624703	-1.61109	-3.72899	-5.18422	-1.45523
Afu6g03190	1.00688	4.75598	5.69681	0.940828	-1.60035	-0.720537	-0.869433	-0.148897
Afu4g03960	-1.13713	-0.654059	-0.451615	0.202443	-1.58957	-1.89968	-0.84257	1.05711
Afu8g06020	-1.94542	-0.696302	0.237033	0.933336	-1.58866	-4.22853	-3.10201	1.12652
Afu3g08110	-0.575916	1.43096	0.800525	-0.63043	-1.58808	-0.628489	-0.757606	-0.129117
Afu2g14530	-2.42083	-0.261713	0.458395	0.720107	-1.58594	-0.0580569	-0.632071	-0.574014
Afu5g14810	-3.16372	-1.37066	0.319532	1.69019	-1.58361	-2.24813	-2.80211	-0.553975
Afu2g18100	0	1.26434	1.84411	0.579773	-1.58204		0.443135
Afu8g06350	-0.568307	0.888114	1.46514	0.577027	-1.57907	-2.32375	-5.86448	-3.54073
Afu3g13670	1.05524	0.454527	-0.755935	-1.21046	-1.57817	-5.33698	-8.55367	-3.21669
Afu2g14170	0.39474	0.235008	0.299922	0.0649144	-1.57047	-0.404825	-0.473098	-0.0682724
Afu5g00352	-0.516443	-0.623834	-1.28582	-0.661983	-1.56937	-0.76975	-0.982516	-0.212766
Afu5g00610	-2.62841	1.10282	2.46958	1.36676	-1.56899	0.052917	-0.386142	-0.439059
Afu3g12740	0.40034	0.322102	0.902887	0.580785	-1.56812	-1.75591	0.729954	2.48586
Afu6g03285	-3.13749	-2.64939	-3.41062	-0.761231	-1.56712		-0.452021
Afu7g02010	-1.26874	-3.31084	-3.41472	-0.10388	-1.56003	-4.43506	-5.45853	-1.02347
Afu3g02700	-1.86594	2.11067	1.57324	-0.537431	-1.55986	0.903468	2.30799	1.40453
Afu3g00430	-0.0612151	0.346654	2.33349	1.98683	-1.55646	-1.43623	2.05864	3.49486
Afu2g17890	-0.923962	-0.756127	2.41735	3.17347	-1.55627	-1.18322	-1.31672	-0.133498
Afu5g01405	-0.844761	-2.63223	-1.8643	0.767925	-1.55171	-2.89607	-3.36735	-0.471283
Afu3g14820	2.05034	0.512469	3.85599	3.34353	-1.54837	-0.206177
Afu6g11970	-2.77995	-2.34514	0.0658594	2.411	-1.54837			0
Afu6g00370	-0.267231	-0.16752	1.11065	1.27817	-1.54731	-1.09223	-1.15287	-0.0606434
Afu7g05060	-2.7726	-2.84594	-0.859954	1.98599	-1.54614	-5.12624	-2.37636	2.74988
Afu5g01190	-2.75555	-2.48806	-0.577714	1.91035	-1.53977	-1.32554	-0.271015	1.05453
Afu7g05100	0.250026	-0.624566	1.58128	2.20584	-1.53876	0.720575	0.668906	-0.0516684
Afu4g14140	0.93125	1.99273	2.3789	0.386168	-1.53284	-0.353808	0.979718	1.33353
Afu6g12160	1.44429	-1.85714	1.7369	3.59404	-1.53191	-2.93526	3.33138	6.26664
Afu3g10750	-1.14635	-1.04355	1.06374	2.10729	-1.53079	-2.16127	1.75963	3.9209
Afu4g02805	-1.66287	-1.40956	-0.525154	0.884405	-1.52996	-2.24514	0.242398	2.48754
Afu3g03300	1.21104	5.89437	4.58023	-1.31414	-1.52954	-2.25506	-4.95576	-2.7007
Afu5g10270	-0.852338	-2.1229	0.662511	2.78542	-1.51956	-3.78621	1.6447	5.43092
Afu4g08710	-0.466877	0.32363	1.37491	1.05128	-1.51703	-1.88729	0.302816	2.19011
Afu4g02850	-0.213648	-0.250892	1.77186	2.02276	-1.51233	-1.77384	-0.479071	1.29477
Afu3g09520	-0.507509	-0.126224	0.841707	0.967931	-1.50449	-1.33946	-1.52666	-0.187207
Afu1g05850	-1.83695	-3.0169	-1.6005	1.4164	-1.47789	-3.72363	-0.980854	2.74277
Afu8g01265	-2.63603	-2.00948	0.525354	2.53483	-1.47166	-2.7812	-3.02323	-0.242036
Afu4g14650	0.659139	0.260823	0.84775	0.586926	-1.46815	-2.24777	-2.81538	-0.567608
Afu3g09470	-2.8432	-1.01626	-1.97036	-0.954094	-1.46706	0.716268	3.16045	2.44418
Afu4g11720	-0.163087	-2.30708	-2.4328	-0.125718	-1.45934	-1.48228	-1.10388	0.378397
Afu3g02610	-1.4903	0.862867	1.62515	0.762285	-1.45852	-2.80205	-0.497723	2.30433
Afu3g08710	-0.0418189	0.537308	-0.261344	-0.798652	-1.4567	-1.49739	1.08975	2.58714
Afu2g15740	0.310348	-0.856119	0.77239	1.62851	-1.45401	-1.76984	1.81845	3.58828
Afu7g04950	-0.147107	0.941962	2.12324	1.18128	-1.45154	0.597698	3.40027	2.80257
Afu2g01410	-0.828176	0.560251	0.778094	0.217843	-1.45111	-0.797504	1.60533	2.40283
Afu1g14560	-1.08504	0.0167638	0.390222	0.373458	-1.44478	-1.31389	-3.04765	-1.73376
Afu7g00960	-0.403256	-1.64234	1.62116	3.2635	-1.44086	-2.98243	-1.28821	1.69423
Afu5g09940	-0.360563	0.321824	1.21686	0.895034	-1.4375	-0.60909	-0.838877	-0.229787
Afu1g00340	2.64428	4.02166	3.97171	-0.0499571	-1.43393	1.43345	1.107	-0.326451
Afu7g08460	-1.04063	0.065895	0.47844	0.412545	-1.4317	1.84584	-0.974098	-2.81994
Afu7g06440	-0.324155	-3.02294	-3.21152	-0.188578	-1.43087	-3.83939	-4.79331	-0.953922
Afu3g03430	0.84705	8.8301	8.2888	-0.541297	-1.42926	6.32594	7.7899	1.46396
Afu3g13650	-1.61628	-3.33747	-3.7839	-0.446439	-1.42904	-6.21359	-5.19527	1.01833
Afu1g05840	-1.27711	-0.494286	-0.530266	-0.0359803	-1.42528	-2.62504	-0.214907	2.41014
Afu3g03310	1.0273	4.56768	5.49255	0.924865	-1.42465	-1.34677	-4.3744	-3.02763
Afu6g14320	-0.852562	0.608823	0.693332	0.0845097	-1.42284	-1.10202	-1.20823	-0.106205
Afu3g06170	-0.414184	2.68417	3.00753	0.323357	-1.41311	-0.278832	0.207501	0.486333
Afu2g17380	0.416372	1.91078	1.73836	-0.172414	-1.41311	2.65982	2.26169	-0.398132
Afu4g01180	-0.414175	-0.97305	1.69045	2.6635	-1.41311	0.813302
Afu5g00500	-1.22408	-0.711783	0.324647	1.03643	-1.40706	-3.04278	-1.02291	2.01987
Afu6g13380	0.568791	-0.35804	-0.809219	-0.451179	-1.40231	-0.563338	1.20005	1.76339
Afu1g00440	-1.03043	-0.260048	0.00215972	0.262207	-1.39675	0.180662	-1.30933	-1.48999
Afu2g00210	1.76389	0.807803	1.60927	0.801468	-1.39601	-3.34096	-0.676598	2.66436
Afu2g14540	-1.47975	0.193098	0.461729	0.268632	-1.39274	1.21267	-2.24858	-3.46125
Afu4g13850	-0.877877	0.423358	1.12253	0.699173	-1.39107	-2.25218	-1.37984	0.872343
Afu2g03850	-0.801711	-1.36837	-1.15252	0.215853	-1.38798	-2.41059	-1.30791	1.10268
Afu1g04750	-0.471367	0.86593	-0.64882	-1.51475	-1.38787	-0.492489	2.66829	3.16077
Afu2g02485	-0.664121	0.192632	3.30599	3.11336	-1.38073	-1.44826	-1.6736	-0.225338
Afu3g03640	-0.570364	3.9262	4.22765	0.301458	-1.37958	4.79809	4.65987	-0.138222
Afu3g03040	-2.8177	-1.60617	0.0814718	1.68764	-1.37827	-2.97493	-0.603323	2.37161
Afu5g10940	-2.15091	-1.05833	-1.71131	-0.652983	-1.37439	-0.266162	-1.22075	-0.95459
Afu8g02530	-2.00078	-0.420776	-0.521423	-0.100647	-1.37411	-2.47711	-1.88547	0.591643
Afu3g03440	0.714385	7.32766	7.91163	0.583972	-1.37015	6.21914	7.00257	0.783423
Afu3g14560	1.79517	-0.141728	1.22522	1.36695	-1.36727	-1.77294	-0.0795696	1.69337
Afu1g17570	0	0.0366304	3.50307	3.46644	-1.36256	-0.432844	-0.890113	-0.457269
Afu3g02600	-1.76153	0.737348	1.1877	0.450356	-1.36085	-2.15964	-1.68138	0.478259
Afu7g06890	-1.67115	-1.69693	-1.83882	-0.141882	-1.35959	-0.201115	-0.97782	-0.776704
Afu8g05940	-0.870639	2.56097	3.03968	0.478715	-1.35877	2.39053	0.707186	-1.68335
Afu3g00880	-0.574712	-0.487266	-0.683388	-0.196122	-1.35815	-1.71368	-0.77373	0.939948
Afu1g04300	0.261629	-0.545074	2.12133	2.6664	-1.35784	-0.730588	2.41606	3.14665
Afu1g15490	-0.999547	-1.09003	-1.6192	-0.529166	-1.35729	-2.25319	-3.14619	-0.893003
Afu3g00470	0.890205	-0.891173	0.922288	1.81346	-1.35437	-1.76173	1.7187	3.48043
Afu7g06060	-0.274683	3.72099	3.72331	0.002317	-1.35327	2.83428	2.99963	0.165353
Afu3g03410	0.185859	7.15531	8.07955	0.924242	-1.35259	6.58	6.48424	-0.0957596
Afu1g13410	-1.3492	-2.51051	-0.137018	2.3735	-1.3509	-3.5497	-2.93825	0.611458
Afu1g17725	-1.4716	0.47345	0.23322	-0.240231	-1.3507	-1.3101	1.09643	2.40653
Afu5g00220	-0.38592	2.0658	0.523085	-1.54272	-1.34997	0.377059	-1.37439	-1.75145
Afu3g13700	-0.516235	-0.585199	-0.815024	-0.229825	-1.34948	-6.08779	-6.03782	0.049971
Afu6g00400	0.166816	0.269921	-1.27368	-1.5436	-1.34802	-1.38396	-0.0829161	1.30105
Afu5g00435	-2.86713	-2.13907	-1.6934	0.445667	-1.34405	1.18183	-2.67183	-3.85366
Afu5g00580	-0.690683	1.92401	4.1565	2.23249	-1.33945	0.105975	-1.67384	-1.77982
Afu1g13250	-2.60457	-1.31418	-1.24462	0.06956	-1.33834	-2.02723	-3.25751	-1.23028
Afu3g13690	-0.988248	0.0849869	-3.02403	-3.10901	-1.33578	-6.01975	-6.32251	-0.302756
Afu8g01330	-2.29934	-2.26354	-1.18345	1.08009	-1.3351	-2.23386	-3.12473	-0.890867
Afu6g12220	-0.922786	-2.0142	-1.20589	0.808314	-1.3349	-3.54842	-1.63282	1.9156
Afu7g02325	0.494524	0.472231	1.63764	1.16541	-1.33372	-1.55884	0.934735	2.49358
Afu1g04150	-0.317288	-2.87931	-3.98659	-1.10728	-1.33132	-5.60852	-7.27451	-1.66599
Afu6g13490	-0.63174	-1.34219	-1.32978	0.0124104	-1.33105	-2.85635	-2.56684	0.289511
Afu8g05130	-0.685203	-0.70854	1.71657	2.42511	-1.32884	-1.94718	0.237593	2.18477
Afu6g08940	1.37723	-1.73895	0.957174	2.69612	-1.32721	-1.85143	1.79097	3.64241
Afu3g14710	0.242453	1.32603	2.50326	1.17723	-1.32553	-2.59598	-0.59528	2.0007
Afu7g07000	-1.83762	-0.256548	3.52691	3.78346	-1.32475	-2.73396	-0.669002	2.06496
Afu5g01710	0.0316746	-3.57206	-3.92987	-0.357804	-1.32081	-2.29076	0.194509	2.48527
Afu5g11100	1.17358	-1.2686	0.89512	2.16372	-1.3207	-2.01118	1.605	3.61618
Afu8g01340	-1.10197	-2.31482	-2.13313	0.181693	-1.31779	-2.65874	-2.57576	0.0829795
Afu4g08960	-2.5703	-0.557817	-0.329318	0.228499	-1.3175	-1.5624	-4.13551	-2.57311
Afu8g00610	-2.01503	4.47209	4.70882	0.236735	-1.31547	1.99402	-0.547352	-2.54137
Afu3g15040	-0.160738	1.38973	1.83714	0.447405	-1.31351	-0.41764	-3.47182	-3.05418
Afu8g07260	-1.29376	0.704531	1.15703	0.452499	-1.3128	-1.42028	-1.92766	-0.507377
Afu4g03595	-0.95885	-1.50576	0.608261	2.11402	-1.31052	-3.16038	0.531018	3.69139
Afu3g00190	0	-0.00929469	2.17882	2.18811	-1.31021	-1.86107	-1.91962	-0.0585461
Afu7g01700	-0.0727207	-0.340836	-0.878889	-0.538053	-1.31005	-2.29839	-0.458708	1.83968
Afu1g03320	-1.16964	0.289644	0.102195	-0.187449	-1.30849	1.1634	-1.30938	-2.47278
Afu3g14165	-0.165574	0.427892	3.15103	2.72314	-1.30721	0.92046	1.15199	0.231534
Afu4g00570	-1.74104	-1.44759	-2.41447	-0.966879	-1.30682	-1.29206	-1.68204	-0.389979
Afu6g13820	0.383577	2.29231	1.94155	-0.350752	-1.30383	4.04799	6.33945	2.29146
Afu4g00490	-1.23242	-1.05654	0.0721585	1.1287	-1.30317	-2.14737	1.19546	3.34283
Afu3g15000	-0.664239	-0.505658	0.0781983	0.583857	-1.30127	-1.31654	-1.94805	-0.631505
Afu8g05880	-1.64853	-0.778234	0.655655	1.43389	-1.29923	-1.38785	0.818091	2.20594
Afu1g12240	-2.04334	-2.7235	-2.97727	-0.25377	-1.2988	-2.03674	-0.401708	1.63503
Afu7g06810	0	3.06052	3.7078	0.647284	-1.29723	1.8734	-0.735313	-2.60872
Afu3g14600	0.2001	-0.726611	-2.02312	-1.29651	-1.2964	-1.31283	-0.329411	0.983417
Afu3g03420	1.54298	9.82444	9.78095	-0.0434949	-1.29617	7.36096	8.30295	0.941986
Afu3g07870	0.0175702	0.610553	0.370078	-0.240475	-1.29433	-0.0488504	-1.26025	-1.2114
Afu1g06000	0.320841	-2.01901	-0.80565	1.21336	-1.28793	-2.122	-1.16334	0.958661
Afu3g03780	-1.25475	1.99924	2.53016	0.530915	-1.28761	0.0446005	1.54233	1.49773
Afu8g04620	-0.0557032	-0.772232	-1.013	-0.240764	-1.28649	-1.51615	-2.33857	-0.822417
Afu8g02260	0.294519	-0.915562	1.21065	2.12621	-1.28626	0.835244	-0.62773	-1.46297
Afu6g00412	-1.69844	-0.825727	-0.83077	-0.00504301	-1.27909	-3.69852	-2.38749	1.31103
Afu3g03320	1.1929	-0.720921	0.557424	1.27834	-1.27836	-3.23392	-1.52361	1.71031
Afu3g01650	-0.389168	-0.458886	0.40052	0.859406	-1.27551	0.0996656	-0.00420215	-0.103868
Afu8g05910	-0.23785	-0.678164	0.453504	1.13167	-1.27279	-1.91608	-1.23202	0.684067
Afu7g06130	-0.216839	1.94587	1.95307	0.00719616	-1.26724	0.781062	-2.12095	-2.90201
Afu3g13710	-0.364491	0.382477	1.94	1.55752	-1.26041	-3.62326
Afu3g14360	0.568584	0.947725	-0.309169	-1.25689	-1.25885	0.670869	1.1572	0.486333
Afu6g10860	-1.01136	-0.68654	0.23138	0.91792	-1.25846	-1.60077	-1.84826	-0.247494
Afu4g11800	-2.80585	-3.95196	-4.08069	-0.128726	-1.25774	-2.46348	-2.77208	-0.308597
Afu1g01480	-0.422716	1.3528	3.41752	2.06472	-1.25293	-0.119431	0.446544	0.565975
Afu3g07000	0.936126	-1.00273	-0.445188	0.557545	-1.24897	-2.08524	-0.975945	1.10929
Afu3g03637	0	-0.0250883	1.04728	1.07237	-1.24694	-0.337825	0.195125	0.53295
Afu2g01940	-0.0889752	-0.032612	-0.416488	-0.383876	-1.24624	-1.70785	0.490628	2.19848
Afu4g00540	-1.56783	-0.790564	0.0558554	0.846419	-1.24404	-1.00483	-1.3854	-0.380564
Afu2g00710	-1.41627	-0.975922	-0.66239	0.313532	-1.24306	-1.85103	0.667411	2.51844
Afu3g02785	-2.53884	-0.645158	-1.08082	-0.435662	-1.24274	-2.08416	-6.33733	-4.25318
Afu1g17390	-0.657182	-0.443444	0.494033	0.937478	-1.24213	-1.06626	-2.4168	-1.35055
Afu1g13400	-0.273649	-1.87987	-0.864831	1.01504	-1.23323	-2.35857	0.41233	2.7709
Afu2g15930	-1.58199	-0.489952	0.28796	0.777912	-1.23247	-2.34047	-2.6184	-0.27793
Afu3g03990	-0.779767	-0.555281	0.321444	0.876724	-1.22864	-0.180101	0.65222	0.83232
Afu3g06110	0.00886012	-0.474846	-0.273074	0.201771	-1.22827	-1.61318	0.184876	1.79806
Afu8g00920	-1.13183	-0.902863	-1.65341	-0.750545	-1.22664	-1.9142	-2.78166	-0.867463
Afu2g11470	0.507848	-0.514391	0.634191	1.14858	-1.22512	-1.29691	1.16965	2.46656
Afu3g11355	-0.716127	-1.28871	0.0858493	1.37456	-1.22457	-2.27959	-2.03865	0.240938
Afu8g01585	-2.15105	0.855988	1.4694	0.613411	-1.22213	1.12013	0.02578	-1.09435
Afu4g08150	0.93541	0.558519	0.208523	-0.349996	-1.2215	-1.79765	-0.782233	1.01542
Afu1g16860	-1.78723	-0.0405039	1.63613	1.67663	-1.22083	-0.761877	-1.17123	-0.409351
Afu6g05120	-0.31172	-0.709358	-0.783295	-0.073937	-1.21971	-1.82959	-1.67997	0.14962
Afu5g09410	-0.115551	-0.478448	0.74906	1.22751	-1.20909	-1.23569	0.593342	1.82903
Afu2g02310	-1.01285	-0.90092	-0.0343359	0.866585	-1.20888	-0.701588	-0.293157	0.408431
Afu5g01380	-1.21792	-1.80778	-1.04732	0.760455	-1.20718	-0.75911	-0.537031	0.222079
Afu3g09460	-2.85461	-0.704581	-1.91086	-1.20628	-1.20653	-0.45882	0.534112	0.992932
Afu8g04110	-0.658918	-0.816882	-0.0103967	0.806485	-1.20433	-0.228468	-0.850921	-0.622454
Afu3g13755	-3.05183	-2.64228	-0.936699	1.70558	-1.20339	-1.91021	-1.10111	0.809101
Afu3g03580	-2.39729	-1.37638	0.0473142	1.4237	-1.20127	-3.09119	0.026502	3.11769
Afu7g06270	1.59581	0.00462559	3.34369	3.33907	-1.19981	-2.5611	2.54562	5.10672
Afu4g08220	-0.996462	-0.254007	1.70503	1.95904	-1.19133	0.195935
Afu8g04310	-0.286304	-0.540963	-1.44486	-0.903894	-1.18998	-1.1266	-0.765749	0.360856
Afu5g08160	-0.0902971	-0.775818	0.233068	1.00889	-1.1898	-1.59787	2.44323	4.0411
Afu6g01820	1.13896	-0.884553	-0.888637	-0.00408408	-1.18718	-1.91331	-4.96429	-3.05097
Afu3g02790	-2.07866	-1.20456	-0.878461	0.326095	-1.18153	-3.95524	-2.14166	1.81359
Afu6g08730	-0.764066	-1.20268	0.654224	1.8569	-1.1815	-0.467031	2.66646	3.13349
Afu6g00390	-0.296918	-0.117023	-0.764024	-0.647002	-1.17992	-1.27935	-0.899887	0.379466
Afu6g09590	-0.315073	-0.925242	0.61103	1.53627	-1.17706	-1.10203	0.302534	1.40456
Afu5g14840	-3.2095	-2.13852	1.28133	3.41985	-1.17512	-1.27949	-1.83782	-0.558337
Afu7g02460	0.209798	2.06715	0.385799	-1.68135	-1.17428	1.408	-0.0532585	-1.46125
Afu3g10760	0.075517	1.44707	1.7468	0.299727	-1.17135	0.102288	2.73321	2.63093
Afu1g13050	-0.0763771	-0.662046	-0.797443	-0.135396	-1.17134	-2.2526	0.423058	2.67566
Afu8g06520	-0.134597	0.786408	1.825	1.03859	-1.17059	-4.45961	-2.10359	2.35602
Afu2g17000	-0.555662	-0.130391	-0.647747	-0.517355	-1.16272	-1.95595	-3.55247	-1.59652
Afu3g02257	0.342062	-1.714	5.6491	7.3631	-1.15964	-1.41231	8.00618	9.41849
Afu1g16250	-0.734733	-0.630935	-1.90542	-1.27449	-1.15587	-5.06849	-6.66484	-1.59635
Afu8g01290	-1.50286	0.0145739	0.913092	0.898519	-1.15107	-2.25347
Afu7g06070	-2.76721	-0.202005	-0.437179	-0.235174	-1.15046	1.37016	4.52355	3.15339
Afu5g08870	-0.426562	1.09382	1.68234	0.588514	-1.14822	2.79345	2.45853	-0.334921
Afu1g13750	0.562415	-0.763663	1.30814	2.07181	-1.14716	-3.28514	-0.934453	2.35068
Afu7g06600	-0.546241	-0.14362	1.5847	1.72832	-1.14299	-2.35877	1.39619	3.75496
Afu4g03460	1.38125	0.292477	-0.697084	-0.989561	-1.1416	-1.09683	-1.08379	0.0130339
Afu3g12170	-1.11871	-1.49739	-0.243046	1.25434	-1.14151	-3.38802	0.366165	3.75419
Afu7g06420	0.97977	0.112777	1.92265	1.80987	-1.14104	-2.25721	-0.0511384	2.20607
Afu6g13990	-1.05316	-1.92738	-2.99005	-1.06267	-1.13967	-5.91025	-6.85107	-0.940823
Afu2g00860	-2.10775	-1.54569	-1.119	0.426687	-1.1379	-1.65806	-1.7578	-0.0997448
Afu2g05340	-0.77508	-0.249669	-0.186834	0.0628345	-1.13499	-1.26954	-0.225408	1.04413
Afu6g10180	1.43797	-0.461471	-3.35976	-2.89829	-1.13338		-1.74279
Afu6g14360	-1.41794	-0.851675	-1.35842	-0.506748	-1.13029	-1.12084	-1.10017	0.0206603
Afu4g03530	-1.73368	-1.42456	1.41918	2.84374	-1.13003	-0.306565	-1.19332	-0.886755
Afu4g03930	0.0285754	-0.639765	1.16479	1.80455	-1.12986	-8.87141	-7.97724	0.894169
Afu8g04070	1.07523	0.621898	1.60138	0.979487	-1.12964	0.0735836	3.17319	3.09961
Afu3g02450	0.936768	-0.0466012	0.314264	0.360865	-1.12918	-2.55927	0.5142	3.07347
Afu5g14865	-0.439881	2.09505	1.29932	-0.795723	-1.12874	1.29933	0.587147	-0.712181
Afu3g14490	0.906483	0.743714	1.0031	0.259385	-1.12446	-0.663422	0.325397	0.988819
Afu3g06922	-1.40951	0.834532	0.192154	-0.642378	-1.11925	0.142438	-0.0664297	-0.208868
Afu1g11180	0.742995	-1.17739	1.22762	2.40501	-1.11863	-2.47758	1.2984	3.77598
Afu8g07220	0.291554	-0.529566	0.117998	0.647564	-1.11653	-2.31959	-0.00658633	2.313
Afu3g13720	-2.33594	0.249389	-0.884597	-1.13399	-1.11569	-1.72286	-2.4901	-0.767233
Afu4g00720	1.04259	3.17514	4.78044	1.6053	-1.11102	1.52982	2.28797	0.758153
Afu4g00500	-1.18721	0.0311388	2.13461	2.10347	-1.11061	0.523812	0.625364	0.101552
Afu5g01090	-1.14258	-0.956961	-0.279753	0.677208	-1.10508	-0.608477	-1.2643	-0.655826
Afu5g03800	-1.12912	1.54366	1.58475	0.041095	-1.10437	0.291111	2.17977	1.88866
Afu7g04980	-1.08066	0.671632	1.02731	0.355683	-1.10252	0.407231	-1.88462	-2.29185
Afu1g12210	-1.80967	-1.18203	-0.463267	0.718766	-1.10209	-2.76417	-0.913607	1.85056
Afu5g10580	-0.996541	-0.248712	-0.317046	-0.0683344	-1.09795	-0.661462	-1.9201	-1.25864
Afu7g06740	2.94612	2.93239	3.69288	0.760487	-1.09267	-0.0881941
Afu4g14490	-0.414189	2.15372	6.1741	4.02037	-1.09267	1.1657	3.59203	2.42632
Afu7g06260	0.725682	0.952325	4.55126	3.59893	-1.0924	-1.22512	3.90507	5.13019
Afu4g01590	-0.428307	0.752807	-1.72493	-2.47774	-1.0922	-0.276591	-1.32306	-1.04647
Afu3g02970	-3.9249	-4.29453	-4.43999	-0.145458	-1.09215	-0.509532	0.157989	0.667521
Afu8g07200	-0.0354178	-1.06762	-1.04548	0.0221476	-1.09182	-3.43457	-2.93045	0.504127
Afu3g03330	0.95688	-1.02949	0.0601824	1.08967	-1.089	-2.93066	-0.77271	2.15795
Afu6g07010	0.683735	1.01886	2.60536	1.5865	-1.08899	3.10356	0.579444	-2.52412
Afu1g00200	-0.752316	-0.128496	-0.0864395	0.0420561	-1.08835	-0.8444
Afu8g06640	2.9178	1.51666	3.70477	2.18811	-1.08756	-1.21532	1.11395	2.32927
Afu2g15920	-2.12517	-0.334322	0.751601	1.08592	-1.08665	-2.23884	-3.63439	-1.39554
Afu5g14170	0.948107	-0.0873363	1.01643	1.10376	-1.08568	-0.449613	1.19959	1.64921
Afu2g15320	0.81917	0.930385	1.99468	1.06429	-1.08543	-1.2041	-1.24718	-0.0430828
Afu3g14250	0.529845	-0.455661	0.313864	0.769525	-1.08471	-1.28954	2.51666	3.8062
Afu7g06770	1.11142	-2.93557	0.19789	3.13346	-1.08197	-2.43416	0.199438	2.6336
Afu6g02950	0.347124	-1.25679	-0.578479	0.678314	-1.08088	-2.24044	-1.19653	1.04391
Afu4g09660	-0.322307	-0.63326	0.193561	0.826821	-1.08011	-1.08692	-0.29554	0.791379
Afu1g06020	-0.036949	-0.799385	-0.930853	-0.131467	-1.07756	-1.90181	-0.327601	1.57421
Afu7g08380	0.481783	2.47662	3.963	1.48639	-1.07612	-0.702804	-0.781752	-0.0789484
Afu3g11070	-0.760386	-2.1156	-1.3919	0.7237	-1.07309	-3.54689	-0.722085	2.82481
Afu3g13140	1.42227	-0.631348	4.48377	5.11512	-1.07238	-5.50844	-0.721277	4.78716
Afu2g16630	-0.503555	-1.57884	-1.31636	0.262479	-1.07228	-2.92125	-4.47805	-1.55681
Afu5g00340	-0.20061	1.23214	0.0474071	-1.18473	-1.07148	1.52929	-0.0521797	-1.58147
Afu2g00680	-1.16122	-0.939547	-0.324035	0.615512	-1.07064	-2.47575	-1.46722	1.00853
Afu6g13320	-0.983996	-0.877926	0.98675	1.86468	-1.07024	-0.331121	0.467622	0.798743
Afu2g07890	-1.16388	0.384934	2.00557	1.62063	-1.07018	-0.20827	-2.66821	-2.45994
Afu5g10110	0.482372	-2.37984	0.132741	2.51258	-1.06913	-2.23274	1.36372	3.59646
Afu5g00200	-2.30393	0.841427	2.75354	1.91212	-1.06144			0
Afu1g00450	0.488054	-0.0336705	0.129049	0.16272	-1.06083	-0.0591208	1.75883	1.81795
Afu4g00180	-0.269636	1.35561	2.06794	0.712333	-1.0598	-0.329316	-0.406019	-0.0767038
Afu5g01220	-5.34809	-1.98958	0.136043	2.12562	-1.05871	-3.33853	-2.56019	0.778343
Afu3g09650	-1.45153	-0.708343	-0.949255	-0.240912	-1.05692	-2.95295	-3.64685	-0.693901
Afu4g12740	-0.860284	0.220179	-0.524544	-0.744723	-1.05614	-1.3514	-4.13017	-2.77878
Afu5g06905	-1.51265	-0.900763	1.20444	2.10521	-1.05506	0.786156	-0.0237264	-0.809882
Afu3g09660	-1.4243	-0.281002	-2.64158	-2.36058	-1.05318	-3.39827	-6.19035	-2.79208
Afu7g01290	0.136048	-1.16778	-1.13868	0.0291023	-1.0529	-2.14208	-1.59727	0.544805
Afu2g15530	0.317735	-0.974104	1.19591	2.17002	-1.04972	-1.6724	0.864627	2.53703
Afu3g03570	-2.07432	-1.44966	-0.811794	0.637863	-1.04823	-3.50727	0.890302	4.39757
Afu3g03445	-0.293036	5.44308	5.58985	0.146774	-1.04753	5.04549	7.13374	2.08825
Afu4g00110	2.76195	6.29175	5.94199	-0.349764	-1.04744	3.08325	4.86943	1.78618
Afu4g03420	0.906943	-0.126544	0.689377	0.815921	-1.04646	-3.189	-1.0104	2.1786
Afu6g03510	-0.625724	-2.79589	-2.48901	0.306874	-1.04629	-3.38055	-3.08424	0.296306
Afu5g11245	0.094572	-0.212567	-0.285254	-0.0726866	-1.04563	-2.10847	-3.07427	-0.965803
Afu5g14200	-0.672994	-0.0480637	0.782841	0.830905	-1.04402	-1.47852	-1.93739	-0.45887
Afu5g02130	-0.783892	-0.301578	0.413633	0.715211	-1.04011	-1.21955	-1.73748	-0.517926
Afu2g16340	0.68448	0.698262	1.32e-05	-0.698249	-1.03924	1.38464	-1.5415	-2.92614
Afu4g07270	-0.552709	-0.64518	0.432031	1.07721	-1.03891	-1.92621	-2.59882	-0.672609
Afu3g03660	-1.6509	2.88271	3.1836	0.300897	-1.03457	2.75566	5.23532	2.47965
Afu1g04740	-0.947561	-0.0217102	-0.812464	-0.790754	-1.03428	-1.83852	0.0637837	1.90231
Afu6g14350	-0.328604	-0.501915	-0.751423	-0.249508	-1.03389	-1.11806	0.301658	1.41972
Afu7g01240	-0.379336	0.155767	0.258942	0.103176	-1.0337	-0.798969	-0.538215	0.260754
Afu3g12630	1.0839	-0.605819	0.667809	1.27363	-1.03363	-2.16137	-1.5172	0.644163
Afu6g10120	0.519012	-0.159358	2.63259	2.79195	-1.03237	-2.35294	0.0283382	2.38127
Afu1g01260	-0.370271	0.578096	2.2069	1.6288	-1.03073	-0.860032	-1.48952	-0.629492
Afu3g13730	-1.17175	1.03861	-0.662773	-1.70138	-1.02822	-1.56154	-1.43463	0.126904
Afu4g04150	0.133693	-0.560813	-0.824606	-0.263792	-1.02764	-1.43076	-0.244136	1.18662
Afu8g00780	-1.0666	-0.826588	-0.89202	-0.0654328	-1.02534	-2.26866	-1.35833	0.910332
Afu2g13890	-0.290862	2.12338	0.402283	-1.72109	-1.0229	-0.308357	0.112574	0.420931
Afu4g00260	-0.367533	2.5051	2.84682	0.341716	-1.02241	0.954963	0.579175	-0.375788
Afu3g01810	-1.35187	-1.2858	-0.505768	0.780029	-1.01999	-2.17595	-3.68631	-1.51036
Afu4g14450	-0.0485844	0.732078	-0.434329	-1.16641	-1.01867	0.489738	1.57349	1.08375
Afu5g10150	0.644866	4.25791	3.08123	-1.17668	-1.01859	3.46055	2.61561	-0.844936
Afu2g03130	-0.542979	-1.33079	-0.642259	0.688528	-1.01819	-3.43229	-4.68451	-1.25223
Afu1g17180	0.129505	8.8658	8.44102	-0.424786	-1.01716	6.52184	7.33022	0.808381
Afu1g05860	1.37916	-0.869625	1.50994	2.37957	-1.01587	-1.19625	-0.851028	0.345224
Afu7g08430	0.635156	2.12429	1.33605	-0.788235	-1.01306	1.81412	0.433173	-1.38095
Afu8g07090	-0.715115	0.35582	0.102294	-0.253526	-1.01272	0.786694	0.664328	-0.122366
Afu2g01405	-1.02278	-0.0514025	2.29513	2.34653	-1.01114	-0.630367	-0.0838174	0.546549
Afu1g17190	0.412126	8.72723	8.37492	-0.35231	-1.01036	7.04036	7.35074	0.310377
Afu3g15030	-0.414176	2.65481	4.60971	1.95491	-1.01021	0.114679	-0.801771	-0.916449
Afu4g11250	-0.30457	-1.74564	-1.35089	0.394749	-1.00924	-1.68785	1.56522	3.25306
Afu3g01630	-1.34937	2.76971	2.14135	-0.628359	-1.00805	0.592326	-1.57915	-2.17148
Afu1g07400	-0.330874	-1.66363	-1.44361	0.220021	-1.00744	-1.62395	-2.50634	-0.882388
Afu4g00530	-0.801836	0.49526	0.329069	-0.166191	-1.00688	0.875575	-0.559663	-1.43524
Afu2g15040	0.214594	-1.60057	-1.22282	0.37775	-1.00674	-0.618731	-1.12762	-0.508892
Afu7g06981	-1.74707	-1.63366	1.28095	2.91461	-1.00168	-1.01503	-0.970454	0.0445756
Afu2g03900	-0.526253	-1.3986	-0.885632	0.512972	-1.00021	-1.30681	0.0996842	1.40649
Afu1g04485	-0.048938	-0.0927785	1.41914	1.51192	-0.992817	-0.432728	1.18787	1.6206
Afu5g14190	1.37952	0.631298	1.2872	0.655906	-0.992405	-0.406093	-1.03812	-0.632026
Afu5g10660	0.48917	0.607247	-0.831368	-1.43862	-0.991917	-0.169141	0.202114	0.371255
Afu6g14580	-2.83232	-2.41074	-3.10546	-0.694715	-0.991221			0
Afu5g14160	1.36064	0.537152	-1.10674	-1.64389	-0.986572	0.37568	1.61929	1.24361
Afu3g01750	-0.205458	-0.258799	0.274577	0.533377	-0.986472	-1.90631	-0.375872	1.53044
Afu1g17350	-0.306597	-1.18024	-0.749142	0.431097	-0.986472	-1.11699	-0.557017	0.559974
Afu3g03180	2.83111	2.7482	3.39373	0.645534	-0.985094	-0.945161	-0.963307	-0.0181458
Afu1g17580	-0.522057	-0.515571	0.650136	1.16571	-0.984594	0.847064	0.109608	-0.737456
Afu6g06470	1.47421	-1.59202	2.24581	3.83783	-0.984592	-3.12022	2.05352	5.17373
Afu2g13265	-1.72944	-0.657799	-0.0772587	0.58054	-0.982733	-0.779658	-0.618427	0.161231
Afu8g00770	-0.767835	-1.17195	0.559895	1.73184	-0.981254	-2.31991	-4.71016	-2.39025
Afu3g13620	-0.185445	0.203563	1.50034	1.29678	-0.981201	-1.77504	2.55666	4.3317
Afu6g11000	-0.0287149	0.498528	-1.60904	-2.10757	-0.978407	-1.07557	-0.457229	0.618337
Afu7g05350	-0.349202	0.558295	1.22044	0.662141	-0.977797	-2.42175	-0.990345	1.4314
Afu2g16440	0.693561	-1.67036	-1.55044	0.11993	-0.977004	-2.40335	1.04767	3.45101
Afu6g12210	-1.32442	-0.947036	1.09456	2.04159	-0.976956	-1.74649	-0.936421	0.810071
Afu6g04750	1.29392	-1.19153	1.48162	2.67316	-0.97555	-1.12644	0.100644	1.22709
Afu6g14370	-0.457079	-0.663305	2.77959	3.44289	-0.972135	-1.18949	4.14001	5.3295
Afu2g11530	-0.0991535	0.332863	-0.504918	-0.837782	-0.971574	-0.511339	0.232829	0.744167
Afu8g04630	-0.461586	1.27214	0.69933	-0.572808	-0.970091	-1.88409	-2.45617	-0.572081
Afu4g12030	-0.669373	-0.722592	3.06764	3.79023	-0.968706	2.03642	-0.423212	-2.45963
Afu2g14710	-0.0728493	-0.226918	-0.894135	-0.667217	-0.9677	-1.31898	-1.35711	-0.038124
Afu5g12530	2.29901	1.3353	2.06995	0.73465	-0.967346	-0.316979	2.21826	2.53524
Afu6g14070	-0.866394	0.272803	1.09993	0.827131	-0.966499	0.412032	0.124522	-0.28751
Afu3g12090	-0.661886	0.216803	-1.13816	-1.35496	-0.96558	-0.849861	-1.20194	-0.352079
Afu1g03040	0.345596	0.186249	0.248222	0.061973	-0.962418	-0.962433	1.30986	2.2723
Afu4g03920	-0.173684	-1.10927	-1.4238	-0.314531	-0.962036	-7.7552	-8.20335	-0.448152
Afu4g00480	-2.00806	-1.42551	0.107931	1.53344	-0.960467	-1.78682	0.301501	2.08832
Afu6g03050	-0.249882	1.86069	1.99287	0.132179	-0.960111	-0.824705	-3.49013	-2.66543
Afu3g01580	-0.182217	0.767839	0.448838	-0.319	-0.959347	-0.640845	-1.87593	-1.23508
Afu1g00240	-0.204391	-0.936302	-1.28092	-0.344616	-0.956765	-1.76449	-1.46472	0.299765
Afu4g11370	0.0491339	-1.16709	0.435013	1.6021	-0.955628	0.00944448	-0.119186	-0.12863
Afu3g01250	1.24683	0.235752	0.642589	0.406837	-0.955254	-0.608228	-1.84175	-1.23352
Afu2g11490	1.42093	0.571438	1.16313	0.591688	-0.952406	0.433114	1.56813	1.13501
Afu5g12700	-0.0246671	-0.992949	0.820793	1.81374	-0.951738	-1.20027	-0.676331	0.523943
Afu2g16430	0.51766	-1.72908	-0.905347	0.823729	-0.95163	-1.75473	1.53015	3.28488
Afu2g03730	-0.0455997	-0.275464	-0.847089	-0.571624	-0.950653	-4.36365	-4.8452	-0.481555
Afu4g00890	-0.378439	3.27035	2.37296	-0.897393	-0.946604	0.480505	-0.39635	-0.876856
Afu4g08620	-1.47659	0.724075	-0.944353	-1.66843	-0.946224	0.570113	-1.48941	-2.05953
Afu3g14470	-0.225541	-1.38336	-0.236479	1.14688	-0.946114	-0.84993	-0.261846	0.588084
Afu1g00310	-0.932807	-0.756931	-0.137761	0.61917	-0.945445	-2.59159	-3.73022	-1.13863
Afu1g15460	-0.429217	-0.0652326	-0.605563	-0.54033	-0.945433	-0.56749	-1.25601	-0.688518
Afu7g05085	-0.685101	-0.946916	-0.097391	0.849525	-0.944398	-1.53786	-2.60489	-1.06704
Afu5g09400	-0.969857	0.163641	0.50452	0.340879	-0.943444	-1.41945	-3.96373	-2.54428
Afu8g02020	-1.20712	-0.430177	0.227913	0.65809	-0.943064	-0.946701	0.625524	1.57223
Afu3g13680	0.275439	0.703797	-0.513852	-1.21765	-0.9414	-6.81835	-9.12472	-2.30637
Afu7g02200	0.15511	0.439876	2.44907	2.0092	-0.940665	-0.705683	0.988697	1.69438
Afu4g03940	0.696448	-0.595572	-1.04304	-0.447471	-0.937839	-6.27329	-7.3613	-1.08801
Afu1g11220	-0.620396	-0.185545	0.379233	0.564777	-0.937403	-1.67853	0.717025	2.39556
Afu8g06310	0.243747	-0.597892	-0.90732	-0.309428	-0.93628	-3.10441	-3.10352	0.000892025
Afu4g03330	-0.135266	2.39174	1.56363	-0.828113	-0.935472	-1.17005	-1.30498	-0.134933
Afu5g11360	-0.620936	-0.584667	-0.757413	-0.172746	-0.934055	-0.968124	-0.0316493	0.936475
Afu1g01130	-0.51026	0.97959	0.644306	-0.335285	-0.933286	-0.0337692	-1.54674	-1.51297
Afu8g00650	-0.19774	-1.03226	-0.502801	0.529463	-0.931704	-0.735654	0.70505	1.4407
Afu2g09220	-0.275393	-1.25642	-2.46574	-1.20932	-0.928961	-3.38912	-3.18687	0.202252
Afu5g11820	-0.524876	-0.610455	-1.23184	-0.621386	-0.92855	-1.28302	-1.29513	-0.0121089
Afu1g11330	0.630515	0.819182	1.8996	1.08042	-0.926819	1.00834	0.369892	-0.638452
Afu3g11830	-0.328552	-0.00397614	-0.127881	-0.123904	-0.925274	-0.508563	0.593789	1.10235
Afu4g11730	-0.261103	-1.87146	-1.48033	0.391136	-0.924991	-1.44999	-1.86417	-0.414182
Afu5g13550	0.954589	-1.30537	-0.457532	0.84784	-0.922055	-1.53145	3.60225	5.1337
Afu1g03660	1.70397	-0.327342	-0.06929	0.258052	-0.921018	-0.33128	-3.29524	-2.96396
Afu4g13765	-0.900726	0.383643	0.331001	-0.0526427	-0.91967	0.323208	-1.68483	-2.00804
Afu3g07960	-1.16288	-0.879277	-1.36633	-0.48705	-0.918824	-0.951761	-1.71764	-0.765875
Afu7g05890	0.340932	0.0443802	-0.891487	-0.935867	-0.918687	-0.137964	1.40697	1.54494
Afu4g06775	0.146156	1.25112	2.58766	1.33654	-0.918137	0.393191	-0.832409	-1.2256
Afu6g10350	-2.18834	-0.87589	-0.0635475	0.812342	-0.917895	-2.17725	-1.29114	0.88611
Afu1g15270	0.992227	-1.7793	0.711196	2.4905	-0.91404	-2.53944	1.82829	4.36773
Afu6g13920	-1.36731	-0.939265	-0.520865	0.4184	-0.913081	-4.29008	-7.41711	-3.12704
Afu2g01010	-0.217878	-0.400219	-0.451293	-0.0510739	-0.912636	-1.48034	-2.98838	-1.50804
Afu4g01285	-2.48596	0.179554	1.25316	1.0736	-0.912299	-1.76291	-4.40421	-2.6413
Afu4g08420	0.554559	1.78024	3.57039	1.79015	-0.911215	1.88728	1.41309	-0.474194
Afu6g12180	1.36844	-0.727666	1.01715	1.74482	-0.911137	-0.556413	2.64062	3.19704
Afu1g00980	-0.366608	1.28648	0.447279	-0.839198	-0.910725	-0.425948	-2.4695	-2.04355
Afu1g01040	-0.0968182	-0.572701	-0.241443	0.331258	-0.910513	-1.33954	-1.50904	-0.169493
Afu8g07210	-1.5528	0.353674	0.139553	-0.214121	-0.908498	-0.472064	-5.8705	-5.39843
Afu2g04200	-0.0261909	-4.12418	-3.96845	0.155729	-0.908476	-1.3818	2.87043	4.25223
Afu8g01260	0.392771	5.45818	4.48312	-0.975056	-0.901272	-1.0566	-1.88984	-0.833238
Afu6g13930	-0.975097	-0.828906	-1.65294	-0.824032	-0.900959	-4.13416	-3.1328	1.00136
Afu6g12200	-0.719583	0.243908	1.87428	1.63038	-0.900894	-1.51088	-1.6116	-0.100721
Afu5g13060	0.605445	0.473761	1.0707	0.596935	-0.899752	0.0636382	-0.648614	-0.712252
Afu8g05590	-0.570259	-1.11084	0.230611	1.34145	-0.899457	-2.28949	-2.43147	-0.141978
Afu3g12080	-0.691439	-0.265194	-0.591553	-0.326359	-0.898254	-0.442358	-1.48394	-1.04159
Afu3g00180	1.71848	-1.49658	2.44399	3.94057	-0.896525	-4.28448	2.51976	6.80424
Afu8g07225	0.0470278	-2.01646	-0.0809041	1.93555	-0.895563	-3.03696	0.0247485	3.06171
Afu6g13790	-0.132804	0.293203	-0.0948535	-0.388056	-0.893668	0.39073	-2.35499	-2.74572
Afu8g00230	-2.25673	0.318743	-0.123882	-0.442624	-0.893452	0.710077	-4.71974	-5.42982
Afu2g03120	-0.547224	-0.15082	-0.648354	-0.497534	-0.892572	-0.967681	-1.01155	-0.0438683
Afu6g07700	-0.358251	-0.0793512	-0.757491	-0.67814	-0.892517	-1.17165	0.0313638	1.20302
Afu5g02840	-0.228458	0.476365	0.835578	0.359213	-0.889262	0.91821	-1.41455	-2.33276
Afu4g08330	-0.920055	0.188061	-0.0537001	-0.241761	-0.887922	-0.999487	-1.82562	-0.826131
Afu2g05390	-0.281542	-0.517409	-1.22226	-0.704849	-0.887409	-1.79068	-0.934703	0.855973
Afu7g06450	-0.623147	-3.3049	-0.623138	2.68176	-0.886103	-4.63259	-6.84722	-2.21463
Afu4g12930	-0.983343	-0.298238	-0.152709	0.145529	-0.88433	-1.50825	0.540086	2.04833
Afu4g09710	-0.575764	1.06286	0.756774	-0.306083	-0.883692	3.08515	2.45264	-0.632512
Afu3g12190	-0.466026	-1.26052	-1.51316	-0.25264	-0.883071	-2.35947	-2.49623	-0.13676
Afu2g05810	-0.609633	-0.744062	0.917315	1.66138	-0.882606	-1.18096	0.168698	1.34966
Afu3g07160	-1.58651	-2.04296	-1.07804	0.964915	-0.882503	-3.39342	-3.25071	0.142705
Afu2g00090	0	0	0.927923	1.88249	-0.88219			0
Afu2g02530	-0.0288038	-0.137803	-0.260623	-0.12282	-0.881908	-1.16236	0.713007	1.87537
Afu1g16850	-0.38421	-0.0825152	-0.558535	-0.47602	-0.88175	-1.10329	0.00781466	1.11111
Afu7g05880	-0.89448	-0.586521	-0.248546	0.337975	-0.88053	-1.22467	-1.04049	0.184188
Afu3g14860	0.619316	1.18935	0.984565	-0.204785	-0.880024	1.21466	-0.0688423	-1.2835
Afu1g17270	-1.30473	4.32258	3.06465	-1.25793	-0.87685	4.57189	4.26259	-0.309298
Afu5g02390	-0.296913	-1.41849	0.797189	2.21568	-0.876596	-2.16273	1.96237	4.1251
Afu3g07010	-0.650226	-0.605502	0.249115	0.854616	-0.876463	-0.258335	-0.828849	-0.570513
Afu5g08200	-0.904415	-0.677701	0.166418	0.844119	-0.872949	-1.10485	-0.554591	0.550259
Afu4g08310	-1.46204	-0.240016	0.206532	0.446548	-0.872596	0.312335	-1.71771	-2.03004
Afu1g11380	-0.733291	-0.725699	-0.1438	0.581899	-0.870896	-1.58807	-1.31192	0.276146
Afu1g14170	-0.424646	-0.328245	-1.28021	-0.951966	-0.870333	-1.34619	-3.47935	-2.13316
Afu8g06530	-0.353743	-0.168853	0.416496	0.585349	-0.868184	-1.85897	-0.564402	1.29457
Afu5g10300	-0.737329	0.654513	2.1051	1.45059	-0.865641	-1.32359	-2.58737	-1.26378
Afu2g00400	-0.0524715	0.811058	0.891314	0.0802561	-0.863226	-1.41501	0.262205	1.67721
Afu8g01610	0.547598	2.19686	2.41265	0.215792	-0.863052	-0.896975	-0.505691	0.391284
Afu5g07340	0.554884	-2.11844	0.962343	3.08078	-0.862607	-1.85986	1.72844	3.5883
Afu4g06980	-0.570205	1.53246	1.09369	-0.438769	-0.860907	-0.413015	-0.2663	0.146715
Afu5g09120	-0.730587	-2.67232	-0.210458	2.46186	-0.860757	-1.87525	0.0870063	1.96226
Afu1g16260	0.0484712	-0.804597	-0.154306	0.650291	-0.855603	-2.66531	-2.27704	0.388271
Afu1g01230	-1.55949	-0.904428	-0.908798	-0.00437023	-0.855116	-0.82574	-1.03662	-0.210885
Afu7g00840	1.43551	5.85791	6.6163	0.758387	-0.854525	2.07258	2.27048	0.1979
Afu3g00420	-0.87215	-0.308571	0.323775	0.632346	-0.854008	-0.597765	-0.31828	0.279484
Afu5g13970	-0.37559	1.04122	-1.92686	-2.96808	-0.85274	1.85461	-1.84016	-3.69477
Afu4g11700	-0.29846	0.32768	0.841335	0.513655	-0.85227	-1.85474	0.40095	2.25569
Afu1g11390	0.0636332	-0.420252	-0.831473	-0.411221	-0.85063	-1.15174	0.345443	1.49719
Afu1g04100	-0.57633	-0.325353	0.941582	1.26694	-0.848219	-0.255099	-0.881009	-0.62591
Afu3g07660	0.685485	0.265952	1.31162	1.04567	-0.848131	-0.470101	0.165329	0.63543
Afu7g05070	-1.01804	-1.37381	-0.44439	0.929421	-0.847426	-2.77489	-1.27436	1.50052
Afu2g03940	-1.56214	-1.86045	-1.51513	0.345318	-0.845755	-1.63884	-1.63963	-0.000791054
Afu2g05150	-0.840117	0.668253	0.179019	-0.489234	-0.845642	0.13786	1.29292	1.15506
Afu2g05400	-0.596941	0.123375	0.337735	0.21436	-0.845271	-1.10894	-1.12452	-0.0155775
Afu5g02160	-0.900398	-0.13912	1.19201	1.33113	-0.842782	-0.126701	-0.872715	-0.746014
Afu5g07480	-0.490926	-0.685326	0.344768	1.03009	-0.842743	-1.35007	-0.820209	0.529861
Afu3g00440	0.880701	2.08869	3.02421	0.935515	-0.842666	1.46513	4.59775	3.13262
Afu3g12360	0.0486425	0.552911	0.322572	-0.230339	-0.842428	-0.291798	-0.0892738	0.202524
Afu8g02070	-0.947297	2.99466	2.49022	-0.504445	-0.841332	0.344485	-2.17743	-2.52191
Afu7g06380	0.0589414	-0.874901	-1.25784	-0.382936	-0.839812	-3.86317	-4.39958	-0.536409
Afu3g10370	-1.0383	2.32314	1.78777	-0.535371	-0.839277	0.327554	-0.0343775	-0.361932
Afu3g02530	-1.76069	0.608749	1.35952	0.750776	-0.838636	0.374481	0.983411	0.60893
Afu3g00670	-0.225198	-1.75391	-0.540651	1.21326	-0.837715	0.0204025	5.09939	5.07899
Afu4g04280	1.10947	-0.148805	2.41613	2.56493	-0.83637	-0.789004	2.45677	3.24577
Afu2g13990	-0.552593	-0.791365	-1.74792	-0.956553	-0.834165	-1.32548	-0.742634	0.582842
Afu4g04580	1.41567	0.490254	1.20931	0.719059	-0.833616	-0.355054	1.46603	1.82109
Afu5g11190	-1.06442	-0.786449	-1.29324	-0.506794	-0.832301	-1.42809	-1.07737	0.35072
Afu5g00530	2.29611	3.53424	4.67622	1.14197	-0.831327	-1.05498	-1.25459	-0.19961
Afu4g14230	-0.0438412	0.742368	0.771698	0.02933	-0.830853	0.664366	-2.47906	-3.14342
Afu6g08400	0.296065	0.718945	1.40854	0.689594	-0.830552	-0.757064	1.11098	1.86804
Afu6g01980	-0.929571	-0.657921	-0.296602	0.361319	-0.829472	-2.23348	-2.951	-0.717525
Afu1g03600	-0.307179	-0.732872	0.520376	1.25325	-0.829231	-2.86614	0.995271	3.86141
Afu4g07440	-0.783969	-0.614125	-0.414741	0.199383	-0.825225	-1.6724	-1.33104	0.341353
Afu1g03800	1.57899	1.22829	2.45662	1.22832	-0.824883	1.27139	4.76819	3.49681
Afu6g07855	-1.74672	-1.84567	-2.62485	-0.779179	-0.823482	-7.86787	-7.75853	0.109343
Afu5g09910	1.22553	-0.716424	3.68706	4.40349	-0.823456	-3.30041	-1.73585	1.56456
Afu7g05090	-0.434789	-1.55988	-0.379249	1.18063	-0.82344	-0.302391	0.0603183	0.362709
Afu2g03190	-2.58707	-2.36052	-2.53286	-0.172335	-0.822493	-2.97087	-0.873693	2.09718
Afu5g03790	-1.10061	1.6907	1.10068	-0.590024	-0.82144	0.333478	1.22536	0.891881
Afu1g01030	-0.0812949	-0.581628	-2.0964	-1.51477	-0.821209	-1.45108	-1.80512	-0.35404
Afu2g10660	0.646186	-0.731959	-1.93941	-1.20745	-0.820392	-0.926292	-0.938934	-0.012642
Afu3g09970	0.00329794	-1.67964	-1.51536	0.164277	-0.820079	-2.34056	-1.7769	0.563652
Afu5g14510	-0.757683	-0.865479	-1.18359	-0.31811	-0.820065	-1.51008	-0.637182	0.872894
Afu8g05870	-2.22197	-2.64153	-2.63956	0.00196575	-0.81892	0.229428	-0.175343	-0.404772
Afu7g06120	0.196857	1.30954	2.28522	0.975682	-0.815169	1.31965	-0.367024	-1.68668
Afu3g09250	-0.214452	0.276598	-0.661855	-0.938453	-0.813609	-0.7214	-0.894912	-0.173512
Afu6g09890	2.47444	2.87652	4.75329	1.87677	-0.813553	0.535986	0.334168	-0.201818
Afu4g14620	-2.41424	-1.61208	-0.237735	1.37434	-0.81197	-1.75722	1.23889	2.9961
Afu2g11580	0.904135	-1.47754	-1.37792	0.0996257	-0.811422	0.436357	1.43097	0.994615
Afu4g09830	-2.07045	-2.67064	-1.50611	1.16454	-0.809556	-2.03586	-2.31204	-0.276185
Afu2g00720	-1.34209	-1.55732	-0.610066	0.947259	-0.80876	-1.10834	-2.12905	-1.02071
Afu8g06335	-0.279145	0.686872	1.14561	0.458736	-0.807982	0.403835	-0.258435	-0.66227
Afu8g01360	-0.780482	0.505968	-1.64118	-2.14715	-0.806643	0.531765	0.0853607	-0.446405
Afu7g01670	0.399586	-0.56395	-0.659683	-0.0957338	-0.804399	-0.0794698	1.03146	1.11093
Afu3g06730	0.435307	-0.510437	0.108664	0.619101	-0.802254	-1.77986	-1.94773	-0.167867
Afu3g14540	-0.378356	-2.63697	-0.848247	1.78872	-0.801862	-2.80243	1.96857	4.771
Afu2g03180	-0.850281	-1.27594	-0.534686	0.741256	-0.799972	-0.485014	-0.956327	-0.471314
Afu2g12500	-0.685488	0.113509	1.53328	1.41978	-0.799391	-1.73087	-0.914214	0.816656
Afu5g14520	-1.21783	-1.35609	-1.24862	0.107471	-0.799365	-2.27958	-0.896983	1.3826
Afu4g14240	-0.504326	1.11266	1.13196	0.0192989	-0.797982	0.724096	-2.07294	-2.79704
Afu6g00310	-3.33658	-2.40306	-2.4048	-0.00174155	-0.7968	-1.73153	-2.59422	-0.862687
Afu3g09890	-1.01316	-0.320064	1.30679	1.62685	-0.79455	-0.339195	-1.54827	-1.20907
Afu2g00450	2.42388	-0.496179	4.13551	4.63169	-0.793926	-1.81507	3.94567	5.76074
Afu5g07940	-0.093362	0.674439	-0.100374	-0.774814	-0.793885	0.0751774	-0.216836	-0.292013
Afu3g00900	-0.491102	-0.522103	-0.521154	0.000949124	-0.793126	-0.458024	-1.28385	-0.825825
Afu8g01350	-0.247192	0.754472	-0.121711	-0.876184	-0.793028	-0.0265731	-0.931913	-0.90534
Afu7g02110	-0.7402	0.196801	0.0417998	-0.155001	-0.792527	-0.599294	-0.109183	0.490111
Afu3g08850	0.575968	0.240748	1.79348	1.55274	-0.791145	-0.870396	2.03209	2.90249
Afu8g00860	0.0514661	-0.361438	-0.209103	0.152334	-0.789529	-0.640241	-0.215075	0.425166
Afu2g03300	-0.0669749	-0.880542	-1.32773	-0.44719	-0.78916	-0.867902	1.73869	2.60659
Afu5g12950	0.340919	-0.0886756	0.907871	0.996547	-0.788709	-0.129426	0.822743	0.952169
Afu5g14800	-2.05965	-2.23336	2.92824	5.1616	-0.788476	-1.62364	2.50253	4.12617
Afu5g10140	-0.370254	-0.0724942	0.0552442	0.127738	-0.786703	0.432153	2.73541	2.30326
Afu2g00770	0.604013	-0.327395	0.108421	0.435815	-0.785418	-0.133871	-1.30296	-1.16909
Afu3g03520	-0.300575	1.74323	1.64642	-0.0968068	-0.785379	-2.02126	-3.05237	-1.0311
Afu4g09060	-0.00244603	0.290056	0.0625978	-0.227458	-0.783547	-1.36145	0.32213	1.68358
Afu3g03980	0.593447	1.31865	1.78085	0.462207	-0.783457	1.07536	-0.370476	-1.44583
Afu2g03490	0.371419	-0.878652	0.31987	1.19852	-0.783065	-1.17188	1.20978	2.38166
Afu8g04650	-0.855838	-0.410609	0.611959	1.02257	-0.783061	-0.860868	0.72617	1.58704
Afu6g09120	0.0660693	0.0588158	0.0655672	0.00675146	-0.782959	-0.483956	-0.207348	0.276608
Afu8g01820	-0.012902	1.2887	0.538923	-0.749778	-0.782838	0.822186	3.54756	2.72537
Afu1g05720	-0.386319	2.2288	1.81738	-0.411419	-0.781183	1.26819	-0.592699	-1.86089
Afu6g00760	-1.887	-1.70981	0.48737	2.19718	-0.77984	-1.61721	-3.05374	-1.43653
Afu6g07670	-0.344647	-0.149873	0.0187349	0.168608	-0.779488	-2.26685	-2.79703	-0.530177
Afu3g02260	-0.162313	-2.32567	5.68639	8.01206	-0.777969	-0.616825	4.4495	5.06632
Afu2g00460	1.01822	1.77363	3.33948	1.56585	-0.777839	2.37946	4.11061	1.73115
Afu7g01620	-0.536795	-0.971839	-0.578749	0.39309	-0.777001	-1.35245	1.08008	2.43253
Afu3g09160	-0.0817032	0.615429	0.246634	-0.368796	-0.776475	-0.0530866	-0.0668068	-0.0137202
Afu2g00656	-0.491841	-1.50902	0.82449	2.33351	-0.775486	-1.94461	-1.10822	0.83639
Afu2g00640	-1.02345	0.764245	0.978916	0.214671	-0.774831	-0.379912	-0.328155	0.0517563
Afu1g05790	-0.332618	0.630576	0.106923	-0.523654	-0.774124	0.135298	-0.375016	-0.510315
Afu5g00480	-0.953942	-0.542886	0.700972	1.24386	-0.773914	0.178378	-0.977913	-1.15629
Afu2g12930	-0.919063	-1.00811	-1.06534	-0.0572259	-0.772816	-1.37824	0.581878	1.96012
Afu6g13780	-0.249573	-0.744187	0.503524	1.24771	-0.772286	-0.630668	-0.098159	0.532509
Afu4g03740	0.988216	-0.714671	0.521025	1.2357	-0.772021	0.0386852	0.861137	0.822452
Afu5g11110	0.425529	-1.22363	0.319431	1.54306	-0.769351	-1.82809	-0.0678195	1.76027
Afu2g16220	0.17768	-0.461526	-0.255251	0.206276	-0.768867	-1.05063	-1.38774	-0.33711
Afu1g14140	-0.735414	0.00128273	-0.380398	-0.381681	-0.76821	-0.614939	-0.481852	0.133087
Afu3g07540	-1.4717	-1.04067	0.848831	1.88951	-0.767594	-0.970928	3.45837	4.42929
Afu1g12040	-0.394887	0.104965	0.12099	0.0160249	-0.766871	0.10789	-0.466119	-0.574009
Afu5g03400	-0.623443	-0.446189	-2.0087	-1.56251	-0.766461	-1.42756	-0.665004	0.762555
Afu5g03530	-0.908688	-1.83187	-0.045796	1.78607	-0.766456	-2.58496	-0.842642	1.74232
Afu5g07890	-0.296167	-0.434824	1.01985	1.45467	-0.76574	-0.97896	-0.744112	0.234848
Afu4g11710	-0.602141	-0.427576	0.178208	0.605784	-0.765232	-3.1629	-1.04511	2.11779
Afu4g14130	0.610293	2.09141	2.29165	0.200241	-0.76412	0.439837	-0.0307471	-0.470584
Afu8g05810	1.51037	0.505917	2.2085	1.70258	-0.763384	1.45991	1.41591	-0.044003
Afu5g10560	-0.355596	-0.693026	-0.292461	0.400565	-0.761572	-2.04179	-1.92755	0.114237
Afu3g14790	-1.21707	0.866302	0.639478	-0.226824	-0.761264	0.653621	0.329466	-0.324154
Afu8g04580	-0.822519	-1.37126	-1.05172	0.319538	-0.759261	-1.37963	0.0786786	1.45831
Afu2g14460	-0.28153	0.955093	2.10211	1.14701	-0.759133	0.935614	-0.0249746	-0.960589
Afu1g07480	-0.383676	-0.789222	-0.802828	-0.013606	-0.75884	-2.29349	-0.180242	2.11324
Afu2g16230	0.232674	-0.400249	-2.57256	-2.17231	-0.758677	-1.51996	-1.76054	-0.240577
Afu8g02050	-0.915931	1.38717	1.44098	0.0538085	-0.757617	-0.0806456	-1.53317	-1.45253
Afu2g15440	-0.309978	-0.474764	0.327042	0.801806	-0.757541	-0.696605	-0.190632	0.505973
Afu1g00300	-1.40028	-1.69927	-1.81046	-0.111188	-0.756698	-4.39205	-1.14162	3.25043
Afu2g14300	-0.481289	-1.62951	1.71375	3.34326	-0.755158	-1.1151	0.881203	1.9963
Afu5g07130	-0.413073	-0.284873	-1.39328	-1.10841	-0.754485	-0.923583	-1.35009	-0.426507
Afu4g10150	0.145077	-0.196951	-0.487257	-0.290306	-0.752399	-5.39925	-7.46164	-2.06239
Afu2g15850	0.105676	0.0248044	1.34201	1.3172	-0.752043	-2.06816	-1.52499	0.543172
Afu2g14600	0.0874909	0.0827084	-0.872282	-0.95499	-0.751158	-1.19994	0.438817	1.63876
Afu6g08320	0.725692	-1.81437	0.20052	2.01489	-0.750375	-1.52083	2.62123	4.14206
Afu6g03420	-1.5995	-1.86897	-1.01233	0.856639	-0.750035	-3.28438	-2.44919	0.835191
Afu1g02290	-1.18452	0.837364	1.46406	0.626693	-0.748458	0.0820397	-3.47482	-3.55686
Afu4g08680	0.289018	-0.556704	-0.161068	0.395636	-0.747644	-0.324855	0.995416	1.32027
Afu5g02480	0.268387	-0.87902	-2.23919	-1.36017	-0.747571	-1.57002	-0.0807388	1.48928
Afu3g12580	-0.133747	-0.714304	0.145295	0.859599	-0.746266	-1.44933	-1.45295	-0.00361342
Afu5g12190	-0.00408114	-0.565754	-0.94214	-0.376386	-0.745316	-1.23631	-0.473572	0.76274
Afu8g04890	0.483834	-0.685068	-1.22405	-0.538977	-0.744407	-2.07535	1.16841	3.24377
Afu1g06480	1.65888	0.883216	2.49675	1.61354	-0.743767	-0.364195	7.27838	7.64258
Afu3g07980	0.207445	-0.19347	0.123813	0.317283	-0.743229	-1.9748	-0.286873	1.68793
Afu1g13800	0.836242	0.233444	2.82874	2.5953	-0.743051	1.74872	3.42585	1.67714
Afu6g13710	-0.696962	-0.0146977	-0.258428	-0.24373	-0.742791	0.811132	0.496972	-0.31416
Afu6g06800	-0.487189	-0.800014	-0.227991	0.572023	-0.74265	-1.33166	-0.0690521	1.2626
Afu7g06900	0.0473703	-0.993829	1.03221	2.02603	-0.740957	-1.10719	-0.997183	0.110005
Afu4g09320	-2.85681	-0.0338162	0.00475383	0.03857	-0.740261	-1.16766	-5.04256	-3.87489
Afu6g14420	-1.19413	-0.365833	-1.46358	-1.09775	-0.740057	-0.729429	-2.03006	-1.30063
Afu1g16220	-0.0708956	0.380868	-0.231176	-0.612044	-0.73759	0.352501	0.0546305	-0.297871
Afu1g05290	-1.4352	-0.505621	0.0247176	0.530339	-0.737445	-1.9647	-4.28952	-2.32482
Afu8g05710	-0.28562	-1.01251	-0.0437222	0.968788	-0.737308	-0.888296	0.1948	1.0831
Afu3g12330	0.367612	0.685737	-0.500047	-1.18578	-0.736845	0.400899	0.189568	-0.211331
Afu5g10950	-0.749292	-0.148482	-0.0131685	0.135314	-0.735777	0.178132	-0.13325	-0.311382
Afu8g00280	-0.0569429	1.77433	2.00395	0.229616	-0.733391	1.58406	5.56098	3.97692
Afu6g13500	-0.369736	-1.13635	-1.18063	-0.0442827	-0.731679	-1.49151	-0.614451	0.87706
Afu6g13330	-0.00406744	-2.60778	-0.601579	2.00621	-0.731372	-2.04473	1.39211	3.43683
Afu4g10720	-0.160899	-2.09293	-1.38119	0.711734	-0.731312	-2.98742	1.61157	4.599
Afu2g07680	-1.11335	4.00265	3.9762	-0.0264484	-0.731287	3.60237	4.35568	0.753313
Afu7g06620	-0.9477	1.09357	0.183614	-0.909952	-0.730601	-1.72849	-3.42205	-1.69357
Afu1g17220	-0.169554	0.994596	2.04542	1.05082	-0.729543	2.12341	2.14756	0.0241514
Afu2g09230	-0.986695	-1.15145	-0.342406	0.809045	-0.728857	-1.61558	-2.52922	-0.913642
Afu4g09210	0.958358	-0.972444	-1.58543	-0.612987	-0.728448	-1.34219	-2.10663	-0.764437
Afu1g07210	-0.847799	-0.743669	-0.929512	-0.185843	-0.727925	-1.43056	-0.621803	0.808755
Afu3g01590	-0.516886	0.393945	0.24279	-0.151155	-0.726665	-0.343526	0.344105	0.687631
Afu7g08660	0.10449	-0.730629	2.00448	2.73511	-0.726655	-1.03215	0.0740847	1.10623
Afu5g08170	0.145164	-1.02902	-0.200698	0.828322	-0.726474	-1.47778	1.32348	2.80127
Afu6g12140	-0.0814058	3.42473	2.12701	-1.29771	-0.726253	4.12159	6.67035	2.54876
Afu5g00840	-0.00633515	0.143475	0.0764993	-0.066976	-0.726248	-1.90216	-2.37154	-0.469386
Afu5g08030	-0.371713	1.55496	0.966807	-0.588157	-0.72589	1.27899	0.715819	-0.563174
Afu4g13380	1.49028	-0.406261	-0.404613	0.00164783	-0.725232	-2.32234	2.14573	4.46807
Afu1g09310	0.535438	0.668264	0.279981	-0.388283	-0.72457	0.373722	0.557039	0.183318
Afu8g04100	1.38165	0.0554076	0.411862	0.356454	-0.724059	-0.149191	1.87603	2.02522
Afu2g14110	-0.278606	-0.235769	-0.110144	0.125625	-0.72399	-1.69036	0.55772	2.24808
Afu8g05985	-0.756111	0.765047	2.73431	1.96927	-0.722344	-4.83797	-3.82235	1.01562
Afu8g06230	0.437753	0.712329	0.75841	0.0460815	-0.72185	-0.373349	2.66009	3.03344
Afu4g09220	0.180445	0.135235	-0.634159	-0.769394	-0.721785	-2.76012	-3.04419	-0.284069
Afu3g07310	-0.789617	-0.42139	0.329472	0.750862	-0.720796	-1.69446	-0.0979326	1.59652
Afu3g06020	-0.524388	-0.120315	-1.26922	-1.1489	-0.719248	-0.940836	-2.12238	-1.18154
Afu3g02050	0.474814	0.210095	1.40474	1.19464	-0.719198	0.0355847	-1.43453	-1.47011
Afu4g03490	-1.33893	-1.01415	-1.62954	-0.615393	-0.719179	-1.8274	-3.24683	-1.41943
Afu2g05690	-0.426951	0.196702	-0.156402	-0.353104	-0.717666	-1.11399	-2.2478	-1.1338
Afu3g11350	0.054755	-0.235189	0.0486766	0.283865	-0.716408	-0.786044	0.559395	1.34544
Afu1g11140	-0.535613	-0.204451	1.03066	1.23511	-0.716338	-0.0257822	0.48947	0.515252
Afu5g00155	-0.884124	1.2985	-0.982242	-2.28074	-0.715915	1.83042	-2.1384	-3.96883
Afu2g08110	-0.62565	-0.34811	0.799736	1.14785	-0.715522	-1.25933	1.84184	3.10117
Afu7g00670	1.47945	2.20906	3.60038	1.39131	-0.715287	1.79816	0.500672	-1.29749
Afu8g01650	2.12956	-0.458904	3.57358	4.03248	-0.714619	-0.998004	-0.066412	0.931592
Afu3g01200	-2.33678	-2.0533	-3.72095	-1.66765	-0.714583	-3.9791	-7.05925	-3.08015
Afu3g03490	-0.0652759	0.404561	0.608552	0.203992	-0.714304	-1.88407	-0.791605	1.09247
Afu5g10870	-0.344236	0.752805	3.96832	3.21551	-0.714298	0.648459	-0.632516	-1.28098
Afu6g11840	-3.58913	1.99514	2.11428	0.119141	-0.712713	-0.0456641	-3.69698	-3.65132
Afu3g01872	-1.03335	0.100633	-1.03324	-1.13388	-0.712603	3.43552	1.18128	-2.25424
Afu8g05140	-0.590093	0.338296	0.00900475	-0.329291	-0.712563	-0.728831	0.949228	1.67806
Afu4g08920	-0.0507159	-0.231247	-0.740528	-0.509281	-0.712156	-0.802085	-0.731847	0.0702383
Afu3g10520	-0.772802	-0.795224	-0.450364	0.34486	-0.712132	-1.23603	-0.249878	0.986147
Afu5g01030	1.47366	-2.72429	-0.990147	1.73415	-0.711267	-1.11376	4.03743	5.15119
Afu5g06470	0.832344	0.22484	1.2547	1.02986	-0.710359	-0.326049	0.856679	1.18273
Afu6g12240	-0.180088	0.300985	0.65387	0.352884	-0.709488	0.220736	0.201242	-0.0194942
Afu3g14700	0.301868	3.34369	2.40242	-0.941269	-0.708888	-0.240463	-0.51861	-0.278147
Afu2g00790	0.479447	-2.62138	0.0691189	2.69049	-0.708212	-1.19125	2.66505	3.8563
Afu7g08340	1.18513	0.573197	1.33842	0.76522	-0.706107	-0.746153	-1.48268	-0.736527
Afu3g10100	-0.241074	-0.191869	-0.000499997	0.191369	-0.705974	-0.445337	-0.277268	0.168069
Afu3g13590	-2.59697	-0.889545	-0.380056	0.509489	-0.705519	-0.895407	0.585807	1.48121
Afu6g13270	-1.00997	-1.3451	-2.15564	-0.810543	-0.70529	-1.41845	-2.44261	-1.02416
Afu4g03390	-0.912449	-1.14892	-0.54832	0.600596	-0.705287	-0.0160185	-1.37413	-1.35812
Afu6g14410	-0.184961	-0.240444	-2.04098	-1.80053	-0.704394	-1.19508	-2.11259	-0.917512
Afu2g08890	-0.328981	-1.02989	-1.12068	-0.0907923	-0.703715	-1.45027	-1.1003	0.349969
Afu1g11500	-0.554681	-0.660769	-0.934318	-0.27355	-0.703527	-0.542516	-1.26063	-0.718115
Afu1g16870	-0.0989851	-1.28896	0.581808	1.87077	-0.703104	-1.67181	0.140383	1.8122
Afu3g03400	1.91	9.20844	9.27846	0.070025	-0.701205	7.03607	7.81219	0.776125
Afu6g10290	-0.873851	1.7223	0.639295	-1.083	-0.700996	0.595498	-1.65831	-2.25381
Afu2g12680	-1.17835	-3.53564	-2.37922	1.15642	-0.700671	-2.15849	3.68336	5.84185
Afu5g06270	0.811097	-1.06197	-1.21309	-0.151119	-0.699748	-3.64672	-4.23945	-0.592729
Afu3g12180	-0.418045	-1.05807	-0.106268	0.9518	-0.699166	-1.99395	-2.75078	-0.756827
Afu2g15420	-0.731319	-2.14077	0.608034	2.74881	-0.698701	-1.68191	-0.22583	1.45608
Afu4g03400	-0.285122	-0.889839	-1.17219	-0.282355	-0.698199	-2.59932	-2.66136	-0.0620387
Afu2g03890	0.100047	-0.81518	0.0910657	0.906246	-0.697508	-0.282574	1.36494	1.64751
Afu8g06830	-0.40741	1.20684	1.47474	0.267901	-0.697202	1.72551	1.40543	-0.320078
Afu3g04040	-1.44752	-1.00108	-0.997089	0.00399547	-0.697182	-0.160221	-1.07046	-0.910237
Afu7g04115	-0.235991	-1.23058	0.275107	1.50569	-0.696501	-1.52033	-3.05327	-1.53293
Afu6g10450	-0.252463	0.300323	1.08382	0.783497	-0.695671	-0.588189	0.919104	1.50729
Afu2g08280	2.05854	-0.930758	-1.92293	-0.992171	-0.695461	-1.27802	-5.82662	-4.5486
Afu5g09990	-0.162209	0.224927	-0.473086	-0.698013	-0.694926	-0.753169	-0.774457	-0.021288
Afu1g17380	0.735479	-2.50245	-0.966442	1.53601	-0.693894	-2.35112	1.48716	3.83828
Afu6g11850	-4.67559	1.41773	1.33281	-0.0849255	-0.693702	-0.977671	-5.11433	-4.13666
Afu5g02470	0.226228	-2.18039	-2.04188	0.138514	-0.693079	0.535868	-0.165405	-0.701273
Afu4g09910	-0.324912	-1.12942	-1.25574	-0.12632	-0.693078	-1.65427	-2.16249	-0.508212
Afu5g01450	1.00722	-2.45099	-0.711135	1.73986	-0.692137	-2.50875	0.423773	2.93253
Afu4g08580	-0.260664	0.145849	0.235686	0.0898376	-0.691971	-0.962773	-1.80427	-0.841494
Afu3g09730	-0.450235	-0.881237	0.157369	1.03861	-0.691128	-0.55635	-0.45664	0.0997092
Afu4g10640	-0.970388	-0.0755085	1.29022	1.36573	-0.690696	-0.662677	-5.27942	-4.61675
Afu1g12460	0.652804	-0.554857	0.863025	1.41788	-0.69016	-0.898863	-0.0784849	0.820378
Afu3g11370	-0.711213	0.112529	0.77831	0.66578	-0.689896	-1.00716	-0.530317	0.476841
Afu4g02710	-0.215986	0.233103	0.289469	0.0563654	-0.689322	-1.5695	-0.374484	1.19502
Afu4g14640	-0.0175127	-0.140196	0.444083	0.58428	-0.687357	1.24528	-0.92643	-2.17171
Afu3g15230	-0.303414	-0.75961	-1.18294	-0.42333	-0.687238	1.47842	2.8391	1.36068
Afu6g07520	0.0157299	-0.389801	-1.32619	-0.936386	-0.686619	-0.231345	1.31816	1.5495
Afu1g01220	-2.37338	-1.89795	-0.86906	1.02889	-0.686578	-4.61835	-1.34217	3.27618
Afu3g10530	-0.55093	-0.890983	-3.24915	-2.35817	-0.683367	-2.83245	-2.84717	-0.0147143
Afu3g02570	-0.147916	-0.913191	-1.28147	-0.368282	-0.683189	-3.64825	-1.65383	1.99442
Afu6g02280	0.0137807	0.158337	1.74737	1.58903	-0.682843	-0.177936	4.14244	4.32038
Afu2g14370	-0.455605	-0.619002	0.450587	1.06959	-0.681073	-0.913645	0.0972511	1.0109
Afu4g00610	0.558966	1.21455	1.01759	-0.196967	-0.680905	1.68917	-0.906155	-2.59532
Afu2g04420	0.217335	-0.46639	0.0424312	0.508821	-0.680442	-1.219	-2.08859	-0.869588
Afu3g03135	-1.37592	-0.899432	0.823193	1.72263	-0.680327	0.340102	-0.0483107	-0.388413
Afu6g06550	-1.09732	-1.02128	-0.90666	0.114623	-0.680086	-0.72596	0.266082	0.992042
Afu8g01800	0.394767	-0.489886	1.11856	1.60844	-0.679885	-1.91738	-1.87039	0.0469915
Afu1g04570	-0.336062	-0.448916	-1.04444	-0.595521	-0.679232	-0.996018	-2.12435	-1.12833
Afu6g11300	-0.630245	-0.914797	-1.47909	-0.564296	-0.679109	-1.57585	-2.17439	-0.598542
Afu1g10370	0.438845	-1.55546	-0.997577	0.55788	-0.678978	-1.58271	1.8963	3.47901
Afu2g09350	0.192656	-0.237836	1.25476	1.49259	-0.677329	-0.528481	-2.71891	-2.19043
Afu1g17250	-1.47599	-1.24429	-1.13025	0.114046	-0.677027	-2.77422	-7.91922	-5.14499
Afu7g04000	0.0178011	0.349886	1.74761	1.39772	-0.676408	-0.461858	-3.63322	-3.17136
Afu3g09450	-2.74923	-1.33277	-0.343235	0.989537	-0.676407	0.346568	1.02687	0.680303
Afu5g01290	1.84176	-2.0398	1.67136	3.71116	-0.675534	0.821449	8.47056	7.64911
Afu3g07380	-1.05491	0.623878	-0.235629	-0.859507	-0.675499	-0.236064	-2.95797	-2.72191
Afu2g13025	0.607625	-0.349281	1.12246	1.47174	-0.675436	-0.642004	-0.61443	0.027574
Afu6g08880	0.0449147	-0.229343	-0.477597	-0.248255	-0.67509	-1.03369	0.321214	1.35491
Afu1g11400	0.136245	0.825394	1.29371	0.468317	-0.674448	-0.327339	1.98904	2.31638
Afu5g08220	0.787467	-0.695087	0.194368	0.889455	-0.674027	-1.79955	1.69229	3.49184
Afu4g00510	-2.43821	1.06255	-0.729734	-1.79228	-0.673319	0.124796	-3.13522	-3.26002
Afu1g13940	-0.321224	1.13999	-0.0724081	-1.21239	-0.672846	1.75958	-1.5994	-3.35898
Afu8g02680	0.188058	-1.38424	1.01738	2.40162	-0.672773	-0.695891	1.19932	1.89521
Afu6g07780	0.268393	0.291505	-0.615107	-0.906612	-0.671865	-0.152013	-0.94347	-0.791457
Afu2g13790	0.599805	0.127247	1.44783	1.32058	-0.671332	-0.60659	-1.19161	-0.58502
Afu1g09020	-0.711581	-0.619239	-0.357492	0.261747	-0.671246	-1.24121	-0.451087	0.790125
Afu3g01820	-0.325187	-0.719813	-1.74631	-1.0265	-0.67108	-1.85387	-3.86507	-2.0112
Afu6g13346	-0.409748	0.0382025	0.380872	0.342669	-0.670374	1.25648	0.742623	-0.513856
Afu4g14690	-0.469209	-1.12334	-0.903664	0.219675	-0.667089	-2.20361	-0.0223038	2.18131
Afu4g07170	-0.0416963	0.128473	-0.283095	-0.411568	-0.666628	-0.874057	-0.0181506	0.855907
Afu5g09250	-0.887647	-0.171214	-0.592431	-0.421217	-0.666418	-1.30173	-3.20891	-1.90718
Afu2g02470	-0.550341	0.119612	-1.0931	-1.21271	-0.665984	-0.581448	0.892004	1.47345
Afu1g04310	0.230376	0.296524	1.84885	1.55233	-0.665366	-0.439959	2.0605	2.50046
Afu5g13560	-0.266517	-0.492728	-2.4389	-1.94617	-0.664773	-1.70551	-0.838316	0.867191
Afu2g13140	-0.338171	-0.0757656	-1.3864	-1.31063	-0.664439	-0.526401	-1.97163	-1.44523
Afu7g05960	-0.392181	-1.17573	-0.853105	0.322624	-0.664104	-1.22559	0.594446	1.82004
Afu1g14930	0.632564	-0.1449	-0.522943	-0.378043	-0.663723	-0.456381	0.914557	1.37094
Afu6g08890	0.0809057	0.602304	0.977041	0.374738	-0.663476	1.2777	1.87223	0.594537
Afu6g06450	0.350345	-0.440799	-0.421083	0.0197159	-0.662128	-1.30034	0.301377	1.60172
Afu2g07800	0.622466	0.79949	-0.057559	-0.857049	-0.660967	0.706178	-0.45605	-1.16223
Afu3g14450	-0.347634	0.439252	-0.744438	-1.18369	-0.660424	-0.744175	-1.39499	-0.650815
Afu3g03630	-0.818388	0.00643126	0.0176084	0.0111772	-0.660316	-1.23967	-0.650855	0.588814
Afu5g05640	-0.284479	0.636128	0.138557	-0.49757	-0.659827	-1.74749	-3.2698	-1.52231
Afu4g00600	0.218592	0.558589	0.70095	0.14236	-0.659554	0.987031	-1.49466	-2.48169
Afu5g01430	-0.475141	-1.63517	0.340097	1.97527	-0.658212	-2.58754	-0.5832	2.00434
Afu2g06120	-0.963159	-0.2736	-0.560885	-0.287285	-0.658112	-0.750281	-1.77603	-1.02575
Afu3g12640	-0.173275	0.429725	0.0184566	-0.411268	-0.657936	-0.853596	-2.01036	-1.15677
Afu4g03450	-0.846541	-1.35942	-0.436519	0.922896	-0.657016	-2.03066	-1.24966	0.780998
Afu5g10690	0.52688	-0.478564	-0.533838	-0.0552738	-0.656821	-0.460023	0.184424	0.644447
Afu4g04000	-0.428624	-0.431835	-0.89698	-0.465145	-0.655975	-0.846653	0.425989	1.27264
Afu4g02650	-0.0770892	-0.517261	-3.02138	-2.50411	-0.654533	-1.98357	-5.65952	-3.67596
Afu8g01300	0.0827046	-0.260305	-0.766333	-0.506028	-0.654358	-1.86726	-4.249	-2.38174
Afu7g06470	-1.34302	-2.42412	-1.62942	0.794706	-0.654243	0.797629	0.320928	-0.476702
Afu6g00230	-0.593414	0.139729	1.15609	1.01636	-0.653922	-0.510913	-0.901116	-0.390204
Afu7g00640	-0.0758112	-1.71594	1.72036	3.4363	-0.653364	-0.977133	-2.11191	-1.13477
Afu3g01900	-0.0381437	0.0623163	0.633521	0.571205	-0.653221	-1.7805	0.552738	2.33323
Afu3g07650	0.0617024	-0.286148	-1.82947	-1.54332	-0.652399	-0.378665	-1.20948	-0.830815
Afu5g02920	0.0491343	0.0860679	-1.67043	-1.7565	-0.652319	-0.00373391	-1.413	-1.40927
Afu8g02255	0	0	2.19346	3.14802	-0.652069	0.351003	0.238077	-0.112926
Afu4g12380	-1.41344	-0.0423115	-1.03667	-0.994363	-0.65187	-0.556797	-1.00752	-0.450722
Afu2g11060	-0.49812	-0.45356	1.19643	1.64999	-0.650706	-1.84045	-1.93672	-0.0962665
Afu8g06410	-0.38615	-0.622868	-0.925382	-0.302514	-0.650502	-0.869398	-0.79046	0.0789379
Afu4g03210	-0.490235	0.206853	-1.79591	-2.00277	-0.650139	-0.783229	0.349108	1.13234
Afu2g01430	0.555538	0.675886	0.302492	-0.373393	-0.650025	0.107155	0.0325849	-0.0745706
Afu8g04510	0.650188	-0.203197	1.90636	2.10955	-0.649625	-1.95061	-1.56442	0.386187
Afu5g10710	0.756399	-0.92398	0.341493	1.26547	-0.648648	-0.198038	0.714071	0.912109
Afu3g07390	-0.593359	-0.905238	-0.371605	0.533633	-0.648455	-1.37705	-2.57359	-1.19655
Afu4g13060	0.758778	1.3839	1.24637	-0.137526	-0.648178	0.422384	1.21962	0.797234
Afu2g00520	-1.70606	0.167673	-0.0998452	-0.267518	-0.647038	-1.93713	-2.97925	-1.04213
Afu2g10550	0.0222144	-0.346285	0.205468	0.551754	-0.646122	-0.669205	-1.2133	-0.544093
Afu8g02520	0.438273	-0.356482	-0.791472	-0.43499	-0.644925	-0.0893749	-1.56382	-1.47444
Afu8g02440	-0.243101	1.00291	1.32243	0.319524	-0.644444	1.01082	2.61122	1.60041
Afu1g04315	-0.386608	-0.69573	0.167281	0.863011	-0.644286	-1.3172	-0.078404	1.23879
Afu2g09570	0.317884	0.499247	-0.49843	-0.997677	-0.644157	-0.857515	-2.73969	-1.88218
Afu1g13830	-0.790805	1.57492	1.90711	0.332189	-0.644092	2.45796	3.87278	1.41482
Afu2g07670	-0.342714	2.36581	2.82046	0.454644	-0.642998	1.92083	3.49497	1.57414
Afu4g13630	0.505011	-0.89915	-1.50816	-0.609014	-0.642825	-1.36706	-0.975157	0.391907
Afu1g12900	0.0611763	-0.609976	-0.555008	0.0549678	-0.642692	-1.44623	0.850104	2.29633
Afu7g07040	0.397279	-0.416508	0.64889	1.0654	-0.641469	-3.28857	-2.83371	0.454861
Afu3g09240	1.55578	-1.46181	-2.14115	-0.679339	-0.641439	-0.383706	2.38432	2.76803
Afu1g17630	-1.06666	0.67381	0.570529	-0.103281	-0.641073	-2.79583	-3.38814	-0.592308
Afu2g11180	-0.0345145	-0.0859531	-1.0164	-0.930447	-0.640063	-0.709909	0.118226	0.828135
Afu4g12540	0.114028	-1.84	-0.59127	1.24873	-0.639933	-2.73166	-3.95077	-1.21911
Afu2g14420	-0.393361	2.50382	2.94675	0.442926	-0.639126	2.57016	2.98144	0.411279
Afu8g02060	-0.978834	2.08588	2.18075	0.0948707	-0.639066	0.35499	-3.22268	-3.57767
Afu5g01690	0.244421	-1.67045	-0.871536	0.798913	-0.638049	0.640853	0.121646	-0.519207
Afu4g02720	-1.62959	2.70068	2.74987	0.0491863	-0.637638	0.253879	-1.25723	-1.51111
Afu1g01490	0.115653	2.10189	1.44634	-0.655552	-0.637393	1.60739	-0.490495	-2.09789
Afu2g00650	-0.0446916	-0.279024	-0.358533	-0.0795085	-0.636331	-1.34535	-0.524109	0.821237
Afu2g00490	0.118751	0.724555	1.90783	1.18328	-0.635669	-0.105357	0.140842	0.246199
Afu4g08715	0.275309	0.0616896	2.3688	2.30711	-0.635639	-1.26304	1.87226	3.1353
Afu2g03910	-0.170241	0.638248	0.148798	-0.48945	-0.635347	-0.441429	-0.3077	0.133729
Afu2g15660	-0.266678	-0.757652	-0.605702	0.15195	-0.634799	-0.310045	0.565752	0.875796
Afu6g01870	-0.0848522	1.25181	0.716284	-0.535526	-0.63438	1.62265	0.0539152	-1.56874
Afu6g13405	-0.125622	-0.534177	2.73298	3.26715	-0.634328	0.185498	-0.785328	-0.970825
Afu5g01272	-0.847138	-1.56263	-1.32178	0.240857	-0.633834	0.0912435	4.04201	3.95077
Afu3g07030	-0.806572	0.718518	-0.182866	-0.901384	-0.633237	-2.52687	-5.43055	-2.90368
Afu5g14340	-0.747079	-0.463875	0.290694	0.754569	-0.633227	-0.808529	-2.11859	-1.31006
Afu6g04645	-1.01475	-0.443885	0.531732	0.975618	-0.633177	-1.02027	0.280091	1.30037
Afu4g00590	-0.764638	0.528749	0.0572933	-0.471456	-0.632393	-0.907416	-0.543009	0.364408
Afu8g05980	-1.0478	0.399341	1.42384	1.0245	-0.632034	-2.09429	-2.58792	-0.493625
Afu5g06030	-1.75888	-0.593091	-2.30051	-1.70742	-0.631279	-1.49262	-2.68395	-1.19134
Afu8g05580	0.289899	-2.78574	-1.87645	0.909297	-0.630782	-1.63626	0.471045	2.10731
Afu3g03460	-0.615877	2.42083	4.37179	1.95096	-0.630381	2.89291	0.666046	-2.22686
Afu4g11550	0.0402106	-0.103976	-0.0413963	0.0625798	-0.630039	-1.13845	-1.99449	-0.85604
Afu3g07155	0.805297	-0.82295	-0.40286	0.42009	-0.629458	-0.777495	-2.21584	-1.43835
Afu7g08350	1.10822	0.812084	-3.10719	-3.91927	-0.629365	-1.1166	-1.6417	-0.525105
Afu6g13980	-0.664853	-3.08157	-3.16405	-0.082477	-0.629201	-6.14198	-7.38309	-1.24112
Afu6g12150	-0.314069	1.85887	2.96691	1.10804	-0.628976	0.440023	-0.706961	-1.14698
Afu6g08440	-0.646971	-0.00110825	0.283844	0.284953	-0.628711	-0.691495	1.36772	2.05921
Afu3g08900	-0.586916	-1.12205	-0.696671	0.42538	-0.628398	-1.6135	0.606414	2.21991
Afu6g10660	-0.0179135	1.73789	1.01767	-0.720216	-0.627774	0.537588	-3.6662	-4.20378
Afu4g14460	0.366711	0.493301	3.87793	3.38463	-0.627509	0.389569	3.13024	2.74067
Afu4g09255	-0.0304799	-1.92702	-0.0620046	1.86502	-0.62529	-4.06309	0.478254	4.54134
Afu7g00740	1.15521	-0.0292999	-0.0374724	-0.0081725	-0.624842	1.64557	6.26614	4.62057
Afu2g01740	-0.150104	-0.176489	-1.29207	-1.11558	-0.624809	-1.11006	1.80521	2.91527
Afu1g17040	-0.667752	-1.04281	-0.261924	0.78089	-0.624618	-1.71091	1.73884	3.44975
Afu6g10440	0.115756	0.60091	1.1839	0.582994	-0.624205	-0.373374	2.24367	2.61704
Afu4g09960	0.363653	-0.387945	-1.07429	-0.686342	-0.622513	-0.833559	-0.454767	0.378792
Afu1g13550	1.0085	-1.80912	-0.0325129	1.77661	-0.621951	-1.18979	1.66756	2.85735
Afu1g12560	-1.72515	-0.873472	-1.76655	-0.893073	-0.621278	0.99988	-1.9367	-2.93658
Afu5g03950	0.567611	1.33937	0.921012	-0.418354	-0.621197	0.360934	1.84096	1.48003
Afu1g02140	-0.202914	-1.17275	-0.978311	0.194438	-0.620355	-0.308028	0.627989	0.936017
Afu5g00710	0.189895	1.71356	0.88772	-0.825836	-0.620249	0.782667	-1.62985	-2.41252
Afu1g01500	1.82268	3.13878	3.24156	0.102777	-0.620218	2.27712	1.4513	-0.825819
Afu1g00620	-0.866837	-2.1128	0.0738577	2.18666	-0.620188	-0.49294	0.758412	1.25135
Afu4g06020	0.143964	-1.35383	-2.05727	-0.703437	-0.62002	-1.66548	-3.72996	-2.06448
Afu4g06810	0.0534442	0.22793	-2.88674	-3.11467	-0.618699	-0.985117	-0.275783	0.709333
Afu1g16560	-0.267623	-0.290097	1.47663	1.76673	-0.617839	0.393836	0.0742837	-0.319552
Afu2g17440	-0.880074	-0.946614	0.108598	1.05521	-0.617826	1.2885	-1.81407	-3.10257
Afu6g04320	-0.149693	-0.954176	-0.25702	0.697156	-0.617411	-0.998088	0.81637	1.81446
Afu3g10540	0.626008	0.108195	0.968789	0.860594	-0.617186	-0.483998	-0.398523	0.0854751
Afu2g05930	0.00117501	0.00827567	0.53942	0.531145	-0.616457	-0.794952	-1.9593	-1.16435
Afu8g05805	-1.39926	1.37738	1.50784	0.130462	-0.616451	-0.82785	-3.53412	-2.70627
Afu4g00440	0.182087	1.20231	3.88957	2.68726	-0.6161	-1.50381	2.54655	4.05036
Afu2g13030	0.0258041	0.370505	-0.2307	-0.601206	-0.6161	-0.56404	-0.352055	0.211985
Afu6g08590	-0.566325	-0.129642	0.0694574	0.199099	-0.615426	-1.33851	-2.20861	-0.870096
Afu2g09430	-0.96931	1.50585	0.15696	-1.34889	-0.615298	4.47815	1.70121	-2.77695
Afu5g06210	-0.448767	-1.11028	-1.11224	-0.00196165	-0.614983	-1.46154	0.683011	2.14455
Afu5g13850	-0.999344	-1.07342	-2.63602	-1.5626	-0.614793	-0.785535	-0.954597	-0.169061
Afu3g02735	0	-0.0225314	2.67524	2.69777	-0.614684	3.06134	1.43723	-1.62411
Afu6g11720	-2.3446	1.12852	0.803781	-0.324742	-0.614358	2.70233	-1.40857	-4.1109
Afu8g07190	-0.425749	-2.79778	-1.12727	1.67051	-0.614171	-3.16282	0.299707	3.46253
Afu6g09340	0.592529	-0.733872	0.229319	0.963191	-0.613421	-1.01887	-0.302056	0.716818
Afu1g15190	0.109301	-1.5609	0.958468	2.51937	-0.612816	-0.959984	-0.491954	0.46803
Afu3g03530	-0.414177	3.11266	4.06262	0.949957	-0.612404	1.11803	0.502694	-0.615338
Afu7g08390	1.05813	1.17194	5.23174	4.05981	-0.612404	2.1058
Afu3g08915	-0.0710902	-0.166313	1.92255	2.08886	-0.612404	3.26075	1.95587	-1.30488
Afu5g01130	-1.83686	-0.639907	1.34417	1.98407	-0.612404	-0.368828
Afu8tV(AAC)7	-1.32496	-1.05389	3.79817	4.85207	-0.612404	-0.518603
Afu1g17430	1.03188	-3.49381	-0.227115	3.2667	-0.611614	-1.3858	1.11616	2.50196
Afu2g12170	0.440789	-0.134519	1.95773	2.09224	-0.611572	0.621756	3.59994	2.97819
Afu1g05520	0.0934992	-0.285819	0.362614	0.648432	-0.611318	-1.35206	-4.02486	-2.6728
Afu7g03770	-0.830355	-0.597086	0.589477	1.18656	-0.610706	-1.41172	-1.24521	0.166509
Afu2g04270	0.217558	0.226691	0.253371	0.0266798	-0.610162	-0.0454772	0.0655554	0.111033
Afu7g05450	-0.288393	1.00949	0.422462	-0.587024	-0.609832	-0.00724574	-1.39545	-1.3882
Afu3g11050	-0.97868	-0.673551	1.49569	2.16924	-0.609306	-0.790036	-0.462968	0.327068
Afu2g09580	-1.4049	-0.0655149	0.841224	0.906738	-0.609286	1.12815	3.21612	2.08797
Afu7g06080	1.22365	1.76062	2.47455	0.713929	-0.60913	2.46767	4.889	2.42133
Afu3g10410	0.221009	-0.391439	1.04321	1.43465	-0.608477	-1.17109	0.473976	1.64507
Afu3g07360	-0.0551088	-0.014447	0.271202	0.285649	-0.60792	-0.763722	0.237342	1.00106
Afu3g13130	0.219045	-0.0735885	4.87602	4.94961	-0.607805	-2.17745	-1.6186	0.558852
Afu1g07100	0.174662	0.336581	1.3767	1.04012	-0.607687	0.0250691	0.787948	0.762879
Afu5g01810	-0.88545	0.560975	-0.578113	-1.13909	-0.607463	-1.1101	-2.78317	-1.67307
Afu1g13430	-0.246945	-0.627345	-0.338041	0.289305	-0.607372	-0.674868	0.265068	0.939936
Afu1g13320	1.90021	1.05193	1.35596	0.304031	-0.607104	1.05056	2.65459	1.60403
Afu6g06720	0.531836	0.325417	-1.20455	-1.52996	-0.606837	-0.834887	-0.8366	-0.00171302
Afu5g07620	0.308795	-1.01552	-0.650193	0.365325	-0.604811	-0.615364	0.111772	0.727136
Afu6g08050	0.538669	-0.0965295	-0.139269	-0.0427393	-0.604489	-0.0459844	0.271936	0.31792
Afu5g09900	2.45729	1.56508	4.92054	3.35546	-0.604429	-1.80176	-0.417099	1.38466
Afu7g01260	-0.146648	-1.22269	-1.12322	0.0994675	-0.603693	-2.03025	-1.31454	0.715715
Afu1g03520	-0.588748	-0.360142	0.248828	0.608971	-0.603277	-0.522386	-0.422555	0.0998302
Afu4g07150	-0.151585	-0.0282429	1.52084	1.54908	-0.602611	-0.557716	0.294314	0.85203
Afu4g09370	0.641067	-0.189417	0.357352	0.546769	-0.602482	0.219296	-0.567384	-0.786681
Afu6g14620	-0.282571	0.328248	0.464826	0.136578	-0.602236	-1.73043	-1.34925	0.381174
Afu5g12970	0.622422	0.736029	0.909238	0.173209	-0.600695	0.52187	1.83945	1.31758
Afu2g17815	-1.59612	1.82684	-0.234501	-2.06134	-0.600186	-0.626789	-2.7274	-2.10061
Afu1g14650	0.452876	-0.230612	0.118914	0.349526	-0.599537	-0.600582	-2.89842	-2.29784
Afu2g15430	0.690629	-2.06149	-0.500709	1.56078	-0.597865	-2.10508	1.08115	3.18623
Afu8g05730	2.40469	2.33192	4.21411	1.88219	-0.597567	-0.0572775	-0.401733	-0.344455
Afu4g06820	-0.0210875	-0.11396	-0.0760258	0.0379346	-0.597533	-0.298146	0.592434	0.89058
Afu4g03430	0.935549	-0.127303	0.751317	0.87862	-0.597492	-1.27356	0.066962	1.34052
Afu5g04255	1.36968	0.337505	1.66631	1.3288	-0.597296	0.863135	2.84025	1.97712
Afu4g01350	0.278471	0.119036	-0.83721	-0.956246	-0.597028	0.33156	0.37167	0.0401098
Afu3g08740	-0.860754	-0.0737499	0.903754	0.977504	-0.596734	-0.242636	-0.0831592	0.159477
Afu1g03290	-0.875555	0.790791	-1.02182	-1.81261	-0.596551	1.14615	-0.0619143	-1.20806
Afu5g14790	-1.82517	-1.99598	-1.31803	0.677945	-0.596374	-1.94527	-1.30797	0.637302
Afu6g13630	-2.35567	-1.18258	-1.87354	-0.69096	-0.596302	-3.88377	-3.39358	0.490192
Afu4g13310	-0.654313	-0.517706	-1.26623	-0.748524	-0.59621	0.0723162	0.436666	0.36435
Afu8g05700	-0.830561	-2.1579	-1.49517	0.662729	-0.59569	-0.424604	-2.00538	-1.58078
Afu2g08080	-0.0598477	-0.760419	-2.07259	-1.31217	-0.595654	-1.9275	-0.983457	0.94404
Afu6g14690	-0.651706	-2.32172	0.695854	3.01757	-0.595442	-2.48966	-0.546968	1.94269
Afu4g04570	0.611287	0.824454	1.37255	0.5481	-0.595376	0.516547	2.90695	2.3904
Afu6g02180	-0.160129	-0.187315	-0.105538	0.0817763	-0.595006	-1.7987	1.23506	3.03377
Afu3g05720	-0.398867	-0.451674	-1.57875	-1.12708	-0.594994	-1.15309	-0.0381581	1.11493
Afu7g06300	-0.905078	0.168869	1.04757	0.878699	-0.594353	0.468218	-3.55692	-4.02514
Afu4g11280	0.371258	0.0928192	0.556411	0.463592	-0.593042	-0.984006	0.415109	1.39912
Afu1g02820	2.39082	-0.299889	0.00971055	0.3096	-0.592825	-4.92165	-5.29526	-0.373616
Afu3g10400	0.0543531	0.076698	0.425915	0.349217	-0.591974	-0.137968	-0.0979377	0.0400303
Afu2g15915	-0.996958	-0.262015	0.417548	0.679563	-0.591889	-0.0366129	-2.35519	-2.31858
Afu8g02090	-1.09478	2.09944	2.19224	0.0928089	-0.591229	0.17964	-1.83825	-2.01789
Afu2g04190	0.447172	-1.12299	-0.528694	0.5943	-0.590883	-0.878089	1.2206	2.09869
Afu7g04735	-1.20931	0.789842	1.50605	0.716208	-0.590861	1.6177	2.96022	1.34251
Afu2g01790	-0.758454	0.767212	-0.788797	-1.55601	-0.590733	-1.48176	-3.31672	-1.83496
Afu6g09160	0.287188	-1.09918	-0.943123	0.156059	-0.589398	-1.60454	0.794983	2.39952
Afu5g14220	1.04385	-1.13146	2.18471	3.31617	-0.588133	-1.47607	2.50239	3.97846
Afu8g06880	-0.689542	0.137666	-0.0345388	-0.172204	-0.58787	-0.335405	-0.683233	-0.347828
Afu5g03060	-0.967791	-1.29171	-1.9248	-0.633091	-0.58761	0.0013031	-0.76598	-0.767283
Afu1g11210	-1.46477	0.0619948	2.60731	2.54532	-0.586882	-1.763	-3.05407	-1.29107
Afu3g11480	-0.0514455	-1.75413	0.334915	2.08905	-0.586787	-0.617954	-1.87898	-1.26102
Afu7g08560	-0.242226	-0.490168	0.102207	0.592375	-0.585653	0.337253	1.00285	0.665596
Afu6g03220	-0.967323	-0.280662	-0.449627	-0.168964	-0.584774	0.241133	-0.446787	-0.68792
Afu7g04510	0.0506793	0.303665	-0.958455	-1.26212	-0.583837	-0.454978	0.570958	1.02594
Afu5g14930	-0.342482	-0.600769	0.158173	0.758943	-0.581586	-0.438283	-1.30355	-0.865272
Afu7g01130	0.79595	1.63787	3.28719	1.64932	-0.58112	0.516631	-3.55642	-4.07305
Afu4g07980	0.0939991	-0.41817	1.36579	1.78396	-0.579743	0.291592	2.33411	2.04252
Afu8g06040	-1.44042	-1.717	-1.07862	0.638376	-0.579195	-2.09104	0.404589	2.49563
Afu4g04250	-0.0607172	0.028317	0.796788	0.768471	-0.579093	1.10486	0.270967	-0.833893
Afu5g14010	0.99769	0.536801	3.29495	2.75815	-0.578889	-0.799521	0.511692	1.31121
Afu1g14280	0.593274	0.246936	-0.0285569	-0.275493	-0.578544	-0.0801273	-0.119998	-0.0398705
Afu8g00210	-2.34816	-0.529888	-1.69162	-1.16173	-0.578245	-0.78046	-6.57953	-5.79907
Afu6g13760	-0.682819	0.013245	-0.194085	-0.20733	-0.577601	-1.38447	-0.123923	1.26054
Afu5g08650	0.469853	0.412538	0.953385	0.540847	-0.577195	-0.959249	2.07162	3.03087
Afu5g09920	-0.517027	-1.16611	-0.227815	0.938291	-0.577151	-0.0515213	0.341919	0.39344
Afu2g02910	-0.174212	0.339308	0.803154	0.463847	-0.576966	-0.809964	-1.05226	-0.242296
Afu5g13392	-0.369484	-0.441162	-1.05907	-0.617906	-0.576019	-1.1774	0.0676435	1.24504
Afu2g11610	0.609215	2.56182	2.81568	0.253866	-0.573717	2.25722	0.310582	-1.94664
Afu1g12170	0.253628	-0.317059	-0.0604105	0.256649	-0.573279	-1.39193	-1.60072	-0.208788
Afu4g08930	-0.180635	-0.180713	-0.311743	-0.13103	-0.572937	-0.584345	-1.87544	-1.29109
Afu3g13640	-0.503792	-0.0827306	0.547992	0.630723	-0.5728	-6.47627	-5.66701	0.809264
Afu6g07730	-0.524702	-0.504229	-1.34371	-0.839483	-0.572758	-1.13492	-2.70517	-1.57025
Afu3g01210	-0.0804032	-0.325922	1.24543	1.57136	-0.571569	-0.0919654	0.0885332	0.180499
Afu4g14210	0.75343	1.26181	1.99675	0.734946	-0.57155	0.595938	3.9663	3.37036
Afu4g02740	-0.781582	0.467691	0.985825	0.518134	-0.5713	-0.355742	-1.98525	-1.62951
Afu2g05310	0.948269	-1.58094	-1.23689	0.344054	-0.570717	-2.35104	-3.49617	-1.14513
Afu1g04620	-0.112144	-0.365823	-0.562915	-0.197091	-0.570632	0.36238	0.756023	0.393642
Afu5g14830	-0.392181	-3.58712	0.297702	3.88482	-0.570338	-2.37897	1.72876	4.10773
Afu5g01990	0.0436738	0.757858	1.76813	1.01027	-0.569825	-1.78046	-0.342234	1.43823
Afu2g12280	-0.831417	-0.439099	-0.143734	0.295365	-0.569275	-1.10739	-0.660878	0.446511
Afu5g10420	-0.603591	0.902202	1.80955	0.907352	-0.569012	0.404536	1.90056	1.49602
Afu2g02080	-0.0327242	1.46545	-0.770674	-2.23613	-0.568842	-0.273487	-1.20895	-0.93546
Afu3g11920	-0.0389986	0.651685	0.704176	0.0524915	-0.568558	-0.287327	-0.00770367	0.279624
Afu3g12460	-0.314223	0.969243	0.568272	-0.400971	-0.568226	-0.122679	-1.60377	-1.48109
Afu2g11670	-1.34358	-0.792139	-1.22166	-0.429525	-0.568108	-1.30187	-2.14953	-0.847667
Afu6g10650	0.23702	1.8329	-0.628812	-2.46171	-0.567285	0.365641	-3.66279	-4.02843
Afu6g08800	-0.130755	-0.961619	0.160109	1.12173	-0.5672	-1.78504	-2.51692	-0.731886
Afu5g07140	-0.140355	0.297626	-0.40475	-0.702376	-0.566979	-0.49711	-1.89139	-1.39428
Afu1g12440	-0.76567	-0.275804	-0.298191	-0.0223867	-0.566751	-0.508762	-2.00406	-1.49529
Afu1g02570	1.79795	-0.378973	1.84241	2.22138	-0.565955	-0.311596	3.42483	3.73642
Afu2g09540	-0.686414	-0.332982	-0.762389	-0.429406	-0.565767	-0.333681	0.268822	0.602503
Afu2g13620	-0.456025	-0.335315	0.00934712	0.344662	-0.565527	0.372034	1.12728	0.755249
Afu2g08910	-1.57421	-1.26485	-1.19956	0.0652865	-0.565527	-0.445776	-0.550385	-0.104609
Afu6g06520	-0.350107	0.674778	-0.0196213	-0.694399	-0.565456	0.832263	1.64589	0.813623
Afu6g13570	0.534865	0.150598	0.924288	0.77369	-0.565323	0.441674	1.85334	1.41166
Afu8g05030	0.358153	1.17836	1.80161	0.623249	-0.563627	0.627061	2.78351	2.15645
Afu1g06110	0.0276264	-0.655661	-0.132103	0.523558	-0.562979	-1.32953	1.14557	2.4751
Afu3g12255	-0.522242	0.361662	0.562801	0.201139	-0.562728	-0.679318	-1.16287	-0.483554
Afu5g03210	-0.449655	-0.946002	0.164045	1.11005	-0.562334	-0.293965	-0.551758	-0.257793
Afu4g12710	-1.10399	-0.49036	-0.186743	0.303617	-0.561915	-2.24171	-3.18414	-0.94243
Afu1g04890	-0.87637	0.0863786	1.16716	1.08078	-0.5618	-0.45486	-1.53476	-1.0799
Afu3g12140	0.867362	-0.290152	-0.0490513	0.2411	-0.560893	-0.466139	1.89201	2.35815
Afu8g01370	-0.98796	-0.5981	-0.28169	0.31641	-0.559659	0.377817	-1.82802	-2.20583
Afu2g02460	1.92841	2.7683	1.6544	-1.1139	-0.559574	1.3398	1.09625	-0.243543
Afu5g02310	1.89711	-0.152364	0.961593	1.11396	-0.559439	-1.56331	3.54172	5.10504
Afu2g13350	-0.148059	-0.912134	0.26364	1.17577	-0.558909	-0.572318	1.11728	1.68959
Afu6g06910	-0.156188	-0.112332	-0.495132	-0.382801	-0.558662	-0.60572	1.25849	1.86421
Afu2g17500	-1.97471	-2.69438	0.23631	2.93069	-0.558576	-3.83137	2.66515	6.49651
Afu8g02450	-0.657359	1.41898	1.98972	0.570734	-0.55857	-1.91684	0.674306	2.59114
Afu2g12570	-0.309642	1.11406	-1.03754	-2.1516	-0.558031	0.191127	-1.67308	-1.8642
Afu3g12590	0.393646	-0.599183	-1.34171	-0.742528	-0.557474	-1.51342	-1.55717	-0.0437469
Afu3g06680	0.0856947	-1.02457	0.265877	1.29045	-0.557207	-0.957366	0.139285	1.09665
Afu7g00300	-0.663243	1.37802	1.78468	0.40666	-0.557005	0.785454	1.41165	0.6262
Afu5g01200	-2.85117	-4.19983	-4.39902	-0.199189	-0.555463	-3.2249	-2.03448	1.19042
Afu7g01710	1.01965	0.553231	0.716535	0.163304	-0.554767	-0.223666	-0.269288	-0.0456217
Afu2g04470	0.407519	2.21833	0.436859	-1.78148	-0.554531	-0.682868	0.390439	1.07331
Afu6g10720	-0.556092	-0.496815	-0.234191	0.262623	-0.553312	-1.57426	-1.98167	-0.407409
Afu2g13340	-0.229216	-0.0108895	0.446698	0.457587	-0.552803	-0.800523	0.82322	1.62374
Afu1g06870	-0.339644	-0.0905691	-0.299951	-0.209382	-0.552611	-0.318299	-2.10612	-1.78782
Afu1g09870	-0.253893	0.238048	-0.848639	-1.08669	-0.552578	-0.0588436	0.706076	0.764919
Afu1g01410	-1.26919	-0.661902	0.741888	1.40379	-0.552367	-0.924119	0.301234	1.22535
Afu1g14500	-0.661892	0.343704	-0.660413	-1.00412	-0.551475	-1.52123	-2.01126	-0.490038
Afu3g09140	-0.219076	2.52548	1.62833	-0.89715	-0.55095	1.24177	0.553883	-0.687887
Afu6g13440	-0.362359	-1.76191	-0.410134	1.35178	-0.55007	-1.66521	-0.381402	1.28381
Afu2g05220	-0.574853	0.224602	1.04423	0.819629	-0.549533	-1.04253	-1.95173	-0.909205
Afu2g01810	0.273206	-0.738327	0.403502	1.14183	-0.54938	-0.263219	1.46284	1.72606
Afu4g03830	-0.226582	-1.3338	-0.757506	0.576296	-0.549038	-2.8479	-0.373885	2.47401
Afu3g14590	-0.416162	-2.20372	-1.8446	0.35912	-0.548828	-0.15351	-1.50595	-1.35244
Afu5g01930	-1.53714	-1.40772	-0.360416	1.0473	-0.548799	-2.20417	-0.310173	1.894
Afu5g10060	-0.903756	0.0165645	3.20861	3.19205	-0.548227	0.180606	1.88162	1.70102
Afu3g06190	-0.460832	-0.25547	-0.149121	0.106349	-0.548009	-0.999583	0.236431	1.23601
Afu7g04160	-0.0629153	-0.14093	-0.834046	-0.693116	-0.547634	-0.414378	1.10211	1.51648
Afu3g07510	-1.07319	0.253629	-1.7261	-1.97973	-0.547101	-0.20345	-0.271578	-0.0681278
Afu5g01490	-1.68816	-2.23861	-1.84778	0.390824	-0.546295	-5.94634	-6.09877	-0.152424
Afu5g13990	-0.0212138	-0.462565	-0.475692	-0.0131265	-0.546229	-1.84256	-1.13307	0.709488
Afu8g02410	-1.37597	1.60511	1.64422	0.0391163	-0.545899	-0.0926159	-0.985601	-0.892985
Afu5g09340	0.458703	-1.62129	-0.722275	0.899019	-0.545751	-1.26779	-0.343329	0.924459
Afu5g03070	-0.473345	-0.505143	-0.0161751	0.488968	-0.544396	-0.464565	-0.874525	-0.409959
Afu5g04220	0.289601	0.648598	0.029745	-0.618853	-0.544236	0.355391	-3.43959	-3.79498
Afu2g03840	0.156924	-0.773716	-0.276911	0.496804	-0.544032	-0.926716	-0.127229	0.799486
Afu7g06010	-0.732277	0.140357	0.832784	0.692427	-0.543664	-0.374011	-1.14817	-0.774154
Afu1g06071	-0.116879	-0.27673	0.0217236	0.298454	-0.540531	-0.890151	0.730224	1.62037
Afu4g03800	-0.103335	3.31236	2.45136	-0.861009	-0.540016	0.569878	0.628682	0.0588039
Afu1g10750	-0.237661	-0.0672851	-0.100943	-0.0336575	-0.53966	-0.248542	-1.21224	-0.963697
Afu1g13970	-0.429892	0.676163	0.166965	-0.509199	-0.53956	-0.198348	-0.292143	-0.0937949
Afu7g04730	-0.899692	3.87433	4.14588	0.27155	-0.539527	4.3269	5.27139	0.944494
Afu4g13120	0.129709	-1.90327	-1.89933	0.00393926	-0.539228	-0.759405	-1.20263	-0.443228
Afu7g06390	0.220034	-0.21558	0.606363	0.821943	-0.53921	-3.31525	-2.24742	1.06783
Afu8g01680	1.28301	-1.07955	2.13885	3.2184	-0.539142	-1.43825	1.90298	3.34122
Afu2g00910	0.0127327	0.385136	-0.158038	-0.543174	-0.538737	2.36527	3.86103	1.49576
Afu2g12820	1.53138	0.443003	-0.0164668	-0.459469	-0.53847	0.823061	3.85425	3.03119
Afu6g02220	-0.750498	-0.611012	-0.772364	-0.161352	-0.538298	-3.05702	-5.705	-2.64798
Afu6g01900	-0.146816	0.426265	-0.140126	-0.566392	-0.537912	0.401424	-2.24656	-2.64799
Afu4g11315	0.50798	0.308411	0.885536	0.577125	-0.537111	0.495496	0.252125	-0.24337
Afu4g13470	0.327687	0.151261	-0.3746	-0.52586	-0.536303	-0.652937	0.976348	1.62929
Afu2g00320	0.0663164	2.09126	2.01962	-0.0716428	-0.535517	1.63997	3.189	1.54903
Afu3g09530	-0.62609	-0.645095	0.454451	1.09955	-0.535313	-0.00939912	1.57036	1.57976
Afu6g14470	-2.25762	-1.11263	-0.693463	0.419168	-0.534646	-1.52911	-3.94448	-2.41537
Afu2g09290	0.289464	-0.147543	-0.906805	-0.759262	-0.533638	-0.852148	0.350741	1.20289
Afu1g12205	0.381117	0.354028	2.79676	2.44273	-0.533553	-1.63819	-9.3e-05	1.63809
Afu4g08340	-0.153032	0.169064	0.789198	0.620133	-0.533483	-0.702317	-0.457666	0.244651
Afu4g03600	0.838717	0.0588781	1.44906	1.39018	-0.533197	-0.479406	2.76387	3.24327
Afu1g13500	0.195632	0.228739	-1.01773	-1.24647	-0.531725	-0.232993	0.122594	0.355587
Afu3g00720	0.124846	1.08805	0.0257488	-1.06231	-0.530641	1.23088	1.28766	0.0567841
Afu2g03240	-0.289465	-0.419966	1.40066	1.82063	-0.530535	-1.68701	-3.1075	-1.42049
Afu6g13940	-1.15582	-0.776486	-1.77952	-1.00303	-0.530467	-4.18995	-6.59154	-2.40159
Afu5g13750	-0.806104	-2.60564	-1.26078	1.34486	-0.529582	-4.52218	-4.38517	0.137012
Afu3g02270	-1.18838	-2.4832	-2.62268	-0.139478	-0.528948	-6.03336	-2.4	3.63336
Afu1g05060	-0.00180702	0.0549871	0.126991	0.072004	-0.528701	0.0842942	-0.921225	-1.00552
Afu2g05700	0.162934	2.56635	2.30334	-0.263012	-0.528345	2.42565	0.717928	-1.70772
Afu2g09330	-0.578077	-1.14378	-1.1625	-0.0187183	-0.528053	-1.56818	-1.57907	-0.010892
Afu5g11890	-0.627392	-0.555014	-2.06349	-1.50848	-0.527465	-0.650471	-1.69308	-1.04261
Afu1g11510	-0.191194	0.118305	0.487055	0.368751	-0.527083	0.126353	0.817564	0.691211
Afu6g04380	-0.92528	0.261348	0.319561	0.0582131	-0.526939	-0.445285	0.408691	0.853975
Afu4g10310	0.383719	-0.980384	0.701289	1.68167	-0.526773	-0.629003	1.72454	2.35354
Afu4g02820	-0.191382	-2.40572	3.24151	5.64723	-0.52644	-0.694217	1.54769	2.2419
Afu5g12720	-0.845083	-1.3547	-2.83348	-1.47878	-0.526388	-0.66157	-0.704034	-0.0424634
Afu6g10580	-0.46574	2.10848	1.74611	-0.362378	-0.52571	-0.153613	-2.24853	-2.09491
Afu6g09850	-0.0123098	0.754855	1.06688	0.312029	-0.525698	1.39174	-2.21178	-3.60352
Afu3g03010	-2.02732	-1.51125	-0.19408	1.31717	-0.525496	-3.00468	-4.78306	-1.77838
Afu6g00620	-0.576334	-0.438368	0.38515	0.823519	-0.525285	-1.27989	-2.50743	-1.22754
Afu3g06460	-0.255822	-0.24564	0.624947	0.870587	-0.525227	-0.977753	0.0458062	1.02356
Afu5g01230	-3.38617	3.29373	3.36812	0.0743987	-0.524966	-1.9898	-5.99694	-4.00714
Afu1g09510	-0.974799	0.032016	-0.408938	-0.440954	-0.52471	-1.13458	-3.57652	-2.44194
Afu5g10540	0.663944	0.00150163	-0.300776	-0.302278	-0.523181	-0.507164	-1.10429	-0.597123
Afu2g13010	-0.126414	-0.137295	1.26618	1.40348	-0.522687	-1.4209	-1.45746	-0.0365604
Afu5g01520	1.03425	2.79311	2.70243	-0.090683	-0.522464	0.447604	1.73645	1.28884
Afu8g00790	-0.154869	-2.38846	-0.783091	1.60537	-0.522438	-5.34123	-5.82973	-0.488507
Afu5g08900	-0.00384576	-1.14142	-1.10484	0.036581	-0.521604	-1.18233	0.996915	2.17925
Afu2tW(CCA)4	2.02213	0.809656	5.10836	4.2987	-0.520366	-0.426565	2.01778	2.44434
Afu8g01640	3.18139	0.467835	1.5266	1.05876	-0.520366			0
Afu5g00160	0.547611	0	2.05302	3.00759	-0.520366	0.613909	1.59473	0.980823
Afu8g01200	0	0	2.25801	3.21258	-0.520366	1.65177	0.15664	-1.49513
Afu3g02180	-1.79715	-0.869811	0.491209	1.36102	-0.520366	1.6872
Afu4g02630	0.48461	-1.91635	1.10161	3.01796	-0.520366	-0.426565
Afu6g09570	-1.93362	-2.48213	1.43322	3.91535	-0.520366	0.613909	1.10024	0.486333
Afu4g03900	0.658611	0.637819	0.243132	-0.394686	-0.520125	-0.472018	0.556092	1.02811
Afu1g00910	-0.359511	-0.809601	-0.0059585	0.803642	-0.520014	-1.09074	0.120939	1.21168
Afu4g10260	0.195295	-0.279446	0.701459	0.980905	-0.519007	-0.308274	-0.415365	-0.107091
Afu6g10090	0.50594	-0.894035	0.434677	1.32871	-0.518646	-0.599886	-0.94601	-0.346124
Afu5g08020	-0.408297	-0.129259	-1.41708	-1.28782	-0.518439	-0.724699	0.92602	1.65072
Afu4g13160	0.112501	0.0494481	0.277636	0.228188	-0.518307	-0.852827	-0.728499	0.124329
Afu6g07220	-0.515178	0.123093	0.11646	-0.00663237	-0.517585	0.0626526	0.164458	0.101805
Afu2g11730	0.146907	0.335467	-2.09831	-2.43378	-0.517179	-0.0526101	-1.40991	-1.3573
Afu8g00220	-1.81733	0.407977	0.0746827	-0.333295	-0.517083	-0.64695	-3.76542	-3.11847
Afu3g10330	0.0844023	0.179988	1.02968	0.849688	-0.516902	-0.441529	-0.06642	0.375109
Afu5g10880	-0.400902	0.262863	-0.0410114	-0.303875	-0.516646	-0.50638	-0.687393	-0.181013
Afu2g16350	0.280613	-0.589388	0.446381	1.03577	-0.516477	-1.25629	-1.25074	0.00554731
Afu5g02100	-0.118411	0.636221	0.865853	0.229632	-0.516085	-0.0738606	0.106179	0.18004
Afu5g12610	0.388759	0.29346	0.76068	0.467219	-0.514779	-0.463857	1.94414	2.408
Afu2g11700	-0.50994	-0.91793	-0.57235	0.34558	-0.514626	-0.368257	0.124687	0.492944
Afu7g05640	-1.02316	0.672048	1.17771	0.505658	-0.514551	0.568162	-0.351145	-0.919307
Afu4g09870	-0.668646	-0.635724	0.694054	1.32978	-0.513783	-1.26576	-1.16105	0.10471
Afu4g06420	-0.256359	-1.06482	0.499846	1.56467	-0.513719	-0.0209516	2.10138	2.12233
Afu3g05620	1.06043	1.07714	4.08383	3.00668	-0.513527	-1.73317	-0.805812	0.927355
Afu5g00830	0.278412	0.0578454	0.885478	0.827632	-0.513331	-4.24469	-5.87273	-1.62805
Afu1g00730	0.0660871	-1.55142	-1.30033	0.251094	-0.513198	1.20189	1.343	0.141108
Afu2g13120	0.939584	-1.06915	-0.358945	0.710208	-0.513153	-2.30265	-2.59671	-0.294067
Afu5g01500	0.0569023	-0.739894	-2.38399	-1.6441	-0.513	-1.12371	-0.253143	0.870566
Afu4g00120	0.258434	1.58877	2.06189	0.473118	-0.512706	1.59189	-0.966443	-2.55833
Afu5g11200	-0.972915	-0.715739	-0.113386	0.602353	-0.512284	-0.39993	0.665358	1.06529
Afu5g02490	-1.19887	-1.09096	0.592526	1.68348	-0.511979	-1.81899	-0.88097	0.938017
Afu2g15400	-0.97702	-2.24238	-0.360549	1.88183	-0.51179	-1.16953	-0.91768	0.251853
Afu5g09450	0.744154	-0.368537	0.178974	0.547511	-0.511536	0.44769	2.84999	2.4023
Afu3g00380	0.571323	-1.02401	0.488162	1.51217	-0.510984	-1.67197	-0.170096	1.50187
AfuMt00070	-0.195748	-0.0136176	2.2376	2.25122	-0.510916	1.02188	1.76612	0.744237
Afu1g17370	-0.127079	-3.43444	0.120908	3.55535	-0.510855	-0.131914	2.90232	3.03424
Afu5g01170	-1.639	-0.312613	1.24276	1.55537	-0.510727	-0.638315	-1.09907	-0.460757
Afu7g01490	-0.132268	-1.57756	-2.16141	-0.583845	-0.508915	-2.67944	-3.73386	-1.05442
Afu5g09310	-0.268915	0.171821	-0.718497	-0.890318	-0.508274	0.0748246	2.42502	2.3502
Afu4g09360	0.850335	0.739328	1.3652	0.625874	-0.507269	-0.443602	-2.63374	-2.19014
Afu6g07910	0.371886	-1.5424	-1.74912	-0.206717	-0.507269	-1.65357	-0.355904	1.29767
Afu5g03830	-0.0464814	-1.65639	1.06612	2.72251	-0.507207	-1.72794	2.19631	3.92425
Afu1g06330	-0.830019	0.110289	-1.55103	-1.66132	-0.507031	-0.686387	-1.49674	-0.810348
Afu6g11110	-1.4848	-1.43281	-2.74368	-1.31088	-0.506974	-1.09964	-5.1008	-4.00116
Afu3g08610	-0.536649	0.708961	0.28665	-0.422311	-0.505418	1.5181	1.4029	-0.115196
Afu2g17830	-0.389983	0.513631	1.04091	0.52728	-0.504584	-1.2753	-3.2441	-1.9688
Afu1g10630	-0.000990217	-0.178489	-0.273224	-0.094735	-0.504002	-1.07567	-0.836476	0.239198
Afu5g00510	0.782087	1.72513	1.79005	0.0649199	-0.503465	-0.147098	1.17883	1.32593
Afu7g05080	0.00842827	-0.398892	-0.710146	-0.311254	-0.502891	-1.91705	-1.7921	0.124952
Afu3g03690	-0.00367582	3.42193	1.26018	-2.16174	-0.502863	2.62357	2.30968	-0.31389
Afu1g03150	-0.00971769	3.39471	3.32912	-0.065584	-0.502434	2.28842	4.11832	1.8299
Afu2g14430	-0.420108	1.499	1.60051	0.101505	-0.502071	2.73934	1.28971	-1.44964
Afu4g08610	-0.702133	-0.345433	-0.209745	0.135688	-0.501212	-0.55653	-0.545001	0.0115284
Afu3g14620	-0.154535	-2.20365	0.533605	2.73726	-0.500881	-2.56462	-2.93	-0.365386
Afu3g11820	-0.0871599	-0.248394	0.944856	1.19325	-0.500462	-0.955663	0.735852	1.69152
Afu5g00320	-1.8013	-0.96561	0.962279	1.92789	-0.500446	-0.403746	0.354759	0.758504
Afu3g06120	-0.0693981	0.540084	0.826083	0.285998	-0.500395	0.0498073	-2.87246	-2.92226
Afu2g12910	-0.101717	-0.100695	0.0541715	0.154866	-0.500103	-0.996439	-0.961576	0.0348627
Afu3g00230	-0.331571	-0.34016	0.00277643	0.342936	-0.499843	-0.676568	1.24663	1.9232
Afu6g13450	0.187465	-1.55359	-0.160047	1.39354	-0.499659	-0.624187	0.949877	1.57406
Afu4g12960	0.188028	0.0382217	1.45602	1.4178	-0.499456	0.364203	0.885831	0.521627
Afu3g10800	0.506275	0.231758	-0.21534	-0.447099	-0.499353	-0.664306	-3.89256	-3.22825
Afu5g10520	-0.354297	-0.484816	-0.586553	-0.101737	-0.499353	-0.475862	0.648559	1.12442
Afu1g12890	0.571264	0.00159077	0.306004	0.304414	-0.498546	-1.27363	-2.77127	-1.49764
Afu6g02030	0.262679	-0.102673	-0.197159	-0.0944857	-0.498132	0.409584	-1.57393	-1.98351
Afu5g11960	0.468292	0.440861	0.535503	0.0946411	-0.498041	-0.307014	-1.22997	-0.922959
Afu2g09890	0.0109548	-0.277423	-0.677286	-0.399863	-0.498007	-1.67368	-3.30952	-1.63585
Afu1g13300	0.680863	-0.135021	1.01999	1.15501	-0.497838	0.315556	1.44811	1.13256
Afu2g09790	0.604249	0.109991	-0.0927172	-0.202708	-0.497564	-0.748654	2.19619	2.94484
Afu1g11930	-0.411442	-0.44467	-1.31544	-0.870768	-0.496379	-1.18866	-1.20589	-0.0172285
Afu1g05095	1.55806	0.454229	1.40386	0.949626	-0.495041	-2.07849	-2.43218	-0.353695
Afu3g07700	-0.530757	0.501693	0.309084	-0.192609	-0.494883	-0.430786	-1.8264	-1.39561
Afu5g04180	-0.537815	-0.457221	1.52924	1.98646	-0.49485	-0.624615	0.524717	1.14933
Afu1g10425	0	0	1.04376	1.99826	-0.4948		-0.845665
Afu1g06940	0.932354	0.271439	-1.32938	-1.60082	-0.494469	-1.09962	-0.682036	0.41758
Afu2g13430	-0.114221	-0.0902776	-0.972885	-0.882607	-0.493862	-0.635518	0.202216	0.837734
Afu1g10610	-0.30648	-0.200161	0.436162	0.636323	-0.493776	-0.0806349	2.2631	2.34373
Afu7g06970	-0.852977	-0.924719	1.44999	2.37471	-0.492865	-0.836402	0.344706	1.18111
Afu3g08060	-0.567128	-1.90573	-0.851283	1.05445	-0.492551	-0.955091	-0.547323	0.407768
Afu6g07370	0.109194	0.585756	-0.278175	-0.863931	-0.491944	1.82118	2.5841	0.762923
Afu2g02730	0.747763	-0.341251	-0.0177778	0.323473	-0.491802	-1.3907	1.1201	2.5108
Afu1g09755	0.0717001	0.0738997	2.42357	2.34967	-0.491709	0.205478	-0.145081	-0.350559
Afu3g14440	-0.378067	0.239787	1.43228	1.19249	-0.491706	-0.269069	-0.3772	-0.108131
Afu5g08380	-0.134277	0.288719	0.679563	0.390844	-0.490779	-0.844546	-1.50496	-0.660409
Afu4g07725	0.0715716	-0.883876	1.12806	2.01193	-0.490618	-0.878306	0.957727	1.83603
Afu4g04640	0.738793	-0.24552	1.63714	1.88266	-0.489822	-0.939414	2.25977	3.19918
Afu6g04190	-1.68099	-0.415643	-0.323329	0.0923145	-0.488937	-0.319925	1.05801	1.37794
Afu1g03610	-0.232485	-0.233545	-0.300392	-0.0668466	-0.488374	-0.485099	0.539913	1.02501
Afu2g10680	2.02411	-2.35484	-2.081	0.273848	-0.48828	-1.04031	-2.23499	-1.19468
Afu4g03610	1.33778	-1.96842	-2.93702	-0.968602	-0.487508	-2.63395	-1.43469	1.19926
Afu2g11540	-0.0238238	0.629252	0.50353	-0.125723	-0.487312	0.064485	-1.4259	-1.49038
Afu4g13300	-0.822139	-0.41627	1.11171	1.52798	-0.487237	0.393454	0.586261	0.192807
Afu5g06710	-0.269377	-0.510015	-0.775634	-0.265618	-0.486892	-0.236404	-0.285313	-0.0489099
Afu1g10220	0.0948531	-1.4541	-0.675715	0.778382	-0.486752	-2.14685	0.828829	2.97568
Afu2g15180	0.165658	-0.973753	0.558981	1.53273	-0.486679	-1.08897	1.31985	2.40882
Afu1g02950	-0.536461	-1.09911	-0.839923	0.25919	-0.48621	-2.82683	-2.21985	0.606972
Afu2g04480	-1.00145	0.417916	0.979282	0.561366	-0.486171	-2.06439	-1.87761	0.186786
Afu1g06960	0.282859	0.16022	-0.138216	-0.298436	-0.485192	-0.836784	-1.65217	-0.815386
Afu2g05680	0.0689954	-0.396832	-1.16414	-0.767312	-0.484622	-0.652627	-1.12653	-0.473904
Afu6g04030	-0.760223	-0.267212	1.11759	1.3848	-0.484081	-0.508517	0.650601	1.15912
Afu1g13170	-0.439993	-0.213926	0.627073	0.840999	-0.483929	0.41185	-0.375869	-0.787719
Afu2g03010	-0.036128	0.0590708	0.20065	0.141579	-0.483764	-0.964114	-0.839714	0.1244
Afu4g03410	0.817835	-0.222624	-0.0592833	0.163341	-0.48368	-3.88622	-3.3391	0.547124
Afu1g12180	-0.0883559	-0.527877	-0.933569	-0.405692	-0.483675	-1.31243	-0.603192	0.709234
Afu2g01780	0.205296	-0.981479	-0.940054	0.0414242	-0.483651	-0.975162	-1.43202	-0.456863
Afu7g04690	-0.458139	-0.442552	0.395605	0.838157	-0.483627	-1.0061	0.367725	1.37383
Afu2g09850	-0.442514	0.155412	-0.11304	-0.268452	-0.482805	-0.621164	-1.19492	-0.57376
Afu1g17730	0.345818	3.87302	3.96662	0.0935968	-0.482437	-0.048138	-2.26593	-2.2178
Afu3g14960	-0.091697	0.217435	0.994531	0.777095	-0.481861	-0.965982	-0.279582	0.6864
Afu5g08990	-0.526718	-0.402419	-1.23125	-0.828832	-0.481581	-0.577432	-0.826076	-0.248644
Afu6g07900	0.00108174	-0.257851	0.366347	0.624198	-0.481139	0.304089	0.266972	-0.0371172
Afu3g10500	-0.310632	0.280642	-0.472699	-0.753341	-0.481118	0.222484	0.389781	0.167297
Afu5g11320	0.336074	-0.0411387	1.60298	1.64411	-0.480644	-1.14507	2.08315	3.22822
Afu6g02690	-0.593955	-0.375693	0.332595	0.708287	-0.479779	0.159417	0.709129	0.549712
Afu6g12290	-0.770905	0.270386	-0.44511	-0.715496	-0.479727	0.312587	1.13188	0.819295
Afu5g02850	-1.12791	0.524262	0.88996	0.365698	-0.479011	0.809231	-1.80068	-2.60991
Afu2g04560	-0.47411	0.47307	-0.164148	-0.637218	-0.478335	-1.689	-0.400125	1.28887
Afu6g00720	0.0810083	-0.386524	0.882984	1.26951	-0.477866	-1.34772	0.641144	1.98886
Afu1g06740	0.818949	-0.762894	-0.0449677	0.717927	-0.477693	-0.196835	2.99707	3.19391
Afu6g10210	-0.558596	-1.44704	-0.290022	1.15701	-0.47744	-0.25321	-2.2731	-2.01989
Afu2g02520	-0.320322	-0.137343	-0.262094	-0.124751	-0.477424	-0.450899	0.24872	0.699619
Afu6g13680	-0.232852	-0.263935	-0.920512	-0.656577	-0.476209	-0.451187	-0.983854	-0.532667
Afu8g04730	-0.690478	-0.0711707	-1.01944	-0.948272	-0.47583	-0.768315	-2.18375	-1.41544
Afu4g11510	-0.187688	0.0986699	-0.9847	-1.08337	-0.474846	-0.538309	-1.47148	-0.933171
Afu6g01905	-0.3502	-0.0171647	1.27848	1.29564	-0.474762	-0.480287	-2.96373	-2.48344
Afu1g11950	0.630956	0.344382	-0.389556	-0.733937	-0.474673	-0.297858	-1.85393	-1.55607
Afu3g06140	-0.272201	0.107833	0.0186292	-0.0892042	-0.474538	0.22383	1.89463	1.6708
Afu7g05560	0.213669	-0.330656	-0.0924234	0.238232	-0.47435	1.14307	2.39792	1.25486
Afu5g14460	1.93239	-1.03652	1.54382	2.58034	-0.474122	0.577469
Afu3g04030	0.00743804	-0.585166	-0.146118	0.439048	-0.473345	0.437618	-1.15343	-1.59105
Afu2g01700	0.364057	0.0529093	-0.377976	-0.430885	-0.473274	-0.486171	0.273829	0.76
Afu6g07650	-0.360672	-0.825757	0.0430038	0.868761	-0.473173	-0.909134	-2.59729	-1.68816
Afu5g07460	-0.130139	-0.126152	0.348011	0.474163	-0.472992	-0.455762	0.308461	0.764223
Afu6g11480	0.0930367	-0.45944	-1.7697	-1.31026	-0.472704	-1.28033	-1.69536	-0.415025
Afu6g08100	0.233773	-0.235437	-1.58804	-1.35261	-0.472679	-0.881179	-1.65822	-0.777045
Afu2g09440	-0.800587	0.127826	0.842319	0.714493	-0.472452	-1.98406	-1.44133	0.542731
Afu6g09110	-0.637548	-1.14814	-0.820931	0.32721	-0.472091	-1.66035	-1.99093	-0.33058
Afu6g03030	-0.36068	0.428616	1.8628	1.43419	-0.471833	-0.612355	-1.53913	-0.92678
Afu7g06050	0.406836	1.22031	1.53609	0.31578	-0.471256	0.976974	3.49622	2.51925
Afu3g08490	-0.185707	1.01778	0.496263	-0.521518	-0.471185	0.699953	-0.498775	-1.19873
Afu6g08680	-0.0761491	-0.280976	-0.647731	-0.366755	-0.470884	-0.591509	1.62158	2.21309
Afu3g12730	-0.162205	-0.257567	-0.241987	0.0155804	-0.470785	-0.790397	0.0785997	0.868997
Afu2g07790	0.278651	1.15909	0.250172	-0.90892	-0.470101	0.900855	-0.343678	-1.24453
Afu4g03080	0.153613	1.03345	2.43314	1.39969	-0.469848	0.520491	0.396421	-0.12407
Afu5g07730	-0.765425	1.09709	1.46789	0.370793	-0.469564	-0.944292	1.59839	2.54269
Afu2g15010	-0.143191	0.429717	-1.6402	-2.06991	-0.46952	-0.509392	-0.32378	0.185611
Afu5g08130	-0.65467	0.209793	-0.653792	-0.863585	-0.469511	-0.508638	-1.91901	-1.41037
Afu2g03360	-0.63997	0.457299	-0.833641	-1.29094	-0.468831	-0.0953638	-0.93048	-0.835116
Afu2g15200	0.161346	0.663162	-0.0866249	-0.749787	-0.468779	2.5365	1.70999	-0.826511
Afu2g03740	-0.379743	0.205498	0.786428	0.58093	-0.46832	-0.862071	-0.890204	-0.0281324
Afu4g07710	1.37256	-0.00360206	-0.647107	-0.643505	-0.468264	0.110378	-1.073	-1.18338
Afu5g01250	2.02738	0.731675	5.63742	4.90574	-0.468049	-0.644587	6.71706	7.36165
Afu6g02470	0.446309	0.0949671	0.0289277	-0.0660394	-0.467563	-0.426125	-1.54043	-1.1143
Afu3g02010	-0.655615	1.24253	0.661449	-0.581077	-0.467401	0.968178	-2.88775	-3.85593
Afu1g05240	0.62045	-0.672585	-1.72339	-1.05081	-0.467329	-0.853185	1.71257	2.56575
Afu3g10920	0.246181	-0.458036	-0.677224	-0.219188	-0.467322	-1.5439	-2.14004	-0.596135
Afu4g09380	-0.139136	0.256388	-2.02902	-2.28541	-0.466887	1.09514	-0.0483591	-1.1435
Afu5g09880	1.11459	0.812356	1.65121	0.838851	-0.466642	0.622948
Afu3g09390	-0.260127	-0.551628	-0.674941	-0.123313	-0.466013	-0.907926	0.644462	1.55239
Afu6g00640	0.319996	0.903382	0.54945	-0.353932	-0.464528	0.773485	-2.16284	-2.93633
Afu5g00520	-0.95674	0.856763	0.728021	-0.128742	-0.463451	0.513301	-0.119843	-0.633144
Afu6g10700	0.528252	-0.0465387	-0.149215	-0.102676	-0.463198	-0.267274	1.11054	1.37781
Afu1g03650	1.37293	-0.380297	-0.248297	0.132	-0.462539	-0.646758	-1.66297	-1.01621
Afu4g07990	-0.318225	-0.23227	0.654842	0.887113	-0.460963	0.254066	1.35308	1.09902
Afu8g02560	0.737689	1.60822	5.09341	3.4852	-0.460953	1.08217	6.48821	5.40604
Afu2g01890	0.40669	1.01357	1.53219	0.518624	-0.460809	0.385914	2.24337	1.85745
Afu8g06050	-0.406411	1.32717	1.42537	0.0982012	-0.459789	-0.221061	-0.44955	-0.228489
Afu2g05910	-0.494662	-0.498372	-1.6488	-1.15043	-0.459699	-0.560162	-2.3299	-1.76974
Afu7g06310	-0.469016	0.106009	1.43871	1.3327	-0.458978	0.236631	-3.39257	-3.6292
Afu2g16960	-0.341645	0.113089	0.489131	0.376041	-0.458558	-0.194255	-0.0931137	0.101142
Afu7g05040	-2.82142	-1.91366	-1.3477	0.565957	-0.457995	-3.56148	-4.20492	-0.643432
Afu7g00760	1.26586	-0.116155	0.184382	0.300536	-0.457635	-0.383041	1.89588	2.27892
Afu7g05110	-0.35657	-0.659564	-2.19333	-1.53376	-0.457392	0.00612607	-0.0454172	-0.0515433
Afu5g01820	-0.784444	0.544222	-0.328749	-0.872971	-0.457261	-0.838073	-3.46911	-2.63104
Afu1g01790	0.00441889	-0.295875	-0.222227	0.0736486	-0.457015	-1.18617	1.12409	2.31027
Afu2g14860	0.465754	0.616618	0.408031	-0.208587	-0.455697	-2.41149	-3.63789	-1.2264
Afu1g17590	0.532676	0.579355	-0.0862706	-0.665625	-0.455304	0.455617	-2.59635	-3.05196
Afu5g01080	-0.82471	-0.647232	-2.64631	-1.99908	-0.454067	-0.402173	-0.210101	0.192072
Afu3g13080	0.269308	0.0515685	1.25238	1.20081	-0.453806	0.293139	0.495822	0.202683
Afu3g03620	-0.0636073	0.0112496	0.225035	0.213785	-0.453701	-1.12388	-0.494718	0.629164
Afu1g04845	0.107215	-0.00847987	-1.51456	-1.50608	-0.45318	-1.14852	-0.791459	0.357066
Afu2g14210	1.63909	-0.978225	-1.18411	-0.205881	-0.453106	-3.08368	-2.62474	0.458937
Afu2g16900	-0.115961	-1.11691	-0.0983497	1.01856	-0.452711	-0.682655	-1.25763	-0.574978
Afu6g08660	-0.511275	0.0511217	-1.33097	-1.38209	-0.452232	0.0020371	-1.48917	-1.49121
Afu4g10270	0.107257	0.0122957	1.15605	1.14376	-0.45193	-0.0912962	0.652806	0.744102
Afu2g04360	-0.123224	-0.993002	-1.54647	-0.553468	-0.451916	-1.18799	-1.84354	-0.655548
Afu2g16000	0.719721	2.87676	2.7321	-0.144662	-0.451887	2.37389	-2.13511	-4.509
Afu4g13500	0.473234	0.757699	0.336612	-0.421087	-0.451817	0.265975	-0.0104107	-0.276385
Afu7g06590	-0.792572	-1.07629	-0.19798	0.878307	-0.451746	-1.04519	0.116005	1.1612
Afu3g14950	-1.32921	-0.485366	0.531959	1.01732	-0.451634	-2.20913	3.26266	5.47179
Afu2g09960	0.340527	-0.24427	-0.432165	-0.187895	-0.451498	-0.493424	1.54689	2.04032
Afu6g04440	-0.16993	-0.024749	-0.663773	-0.639024	-0.451463	-0.70698	-0.326359	0.380621
Afu5g02460	0.4337	0.141793	0.89771	0.755916	-0.451357	0.300928	-0.277921	-0.57885
Afu3g14760	-0.69728	0.192151	0.520611	0.32846	-0.451262	-1.43935	-3.03379	-1.59444
Afu4g11660	-0.078443	0.00663164	-0.17478	-0.181412	-0.451222	0.195869	0.85936	0.663491
Afu4g00960	0.17097	-0.398406	-1.10549	-0.707079	-0.451194	-0.666686	0.406981	1.07367
Afu2g14390	-0.483346	-0.178119	0.58114	0.759259	-0.450916	-0.482182	-0.571993	-0.0898112
Afu7g07090	0.655401	0.0733015	-2.61065	-2.68396	-0.450578	-0.753667	-0.81469	-0.0610231
Afu8g00760	-0.379953	-0.826107	-1.23953	-0.413419	-0.450402	-0.166873	-2.10608	-1.93921
Afu1g05220	-0.396362	-0.638915	0.323999	0.962914	-0.449549	-0.687588	0.679903	1.36749
Afu1g10230	-0.595045	0.728333	-0.287174	-1.01551	-0.449332	0.377983	-0.436684	-0.814667
Afu4g13890	-0.0486557	-0.34761	-0.95341	-0.605799	-0.449132	-0.575408	-1.83987	-1.26446
Afu6g08360	0.343545	-2.15974	-2.40263	-0.242884	-0.448963	0.228274	-2.3344	-2.56267
Afu5g07100	-0.468911	0.292445	-0.393275	-0.68572	-0.448634	-0.383427	0.736668	1.1201
Afu2g03100	0.859949	-2.08438	-0.443037	1.64134	-0.448427	-3.67196	-2.18801	1.48396
Afu5g02290	0.0421928	1.02407	0.72603	-0.298037	-0.448267	0.889222	-1.35103	-2.24026
Afu2g12560	0.165042	-0.209463	0.400099	0.609562	-0.447601	-0.38967	0.129867	0.519538
Afu5g02750	-0.0970087	-0.399101	-0.0203168	0.378784	-0.44735	-1.27919	-0.993847	0.285347
Afu6g06630	-0.625664	0.47258	-0.0193383	-0.491918	-0.4471	0.182508	-0.361043	-0.543551
Afu1g14490	0.00132567	-0.166645	0.486152	0.652797	-0.446964	-0.92197	-0.371677	0.550293
Afu2g05350	0.820334	0.740182	0.746234	0.00605162	-0.446499	-0.305125	-1.20443	-0.899301
Afu3g14230	0.634716	0.683801	0.497065	-0.186736	-0.445941	-0.528949	1.14769	1.67664
Afu2g05670	-0.849136	0.598831	-1.51209	-2.11092	-0.445551	0.170975	-3.22851	-3.39948
Afu5g06280	-0.00159915	0.16944	-0.740055	-0.909494	-0.444976	-0.884556	-1.9114	-1.02685
Afu5g01630	1.44616	-1.81776	-0.103404	1.71436	-0.444848	-0.176727	1.69536	1.87209
Afu4g14420	-0.221102	0.61808	2.28474	1.66666	-0.444675	0.873585	-0.505457	-1.37904
Afu4g02830	-1.25773	-0.204487	0.183623	0.388111	-0.444493	-0.281823	-2.77485	-2.49303
Afu4g10370	-0.410917	0.300613	0.830426	0.529813	-0.444367	-0.656455	-0.949193	-0.292737
Afu4g03050	-0.0816127	-0.109354	0.595179	0.704533	-0.443617	-0.315039	-1.46297	-1.14793
Afu1g00950	0.61084	-0.149597	-0.236144	-0.0865466	-0.44321	-1.14389	-0.805235	0.338658
Afu3g02580	-0.930491	0.51598	3.43886	2.92288	-0.44312	-1.12574	0.27341	1.39915
Afu6g08210	0.251679	0.169757	-0.333839	-0.503596	-0.44308	-0.576179	-1.05739	-0.481211
Afu1g15470	-0.7087	-0.46825	-0.166777	0.301473	-0.443055	-0.271605	-0.90263	-0.631024
Afu7g08647	-0.795591	-1.30757	0.295007	1.60258	-0.442919	-1.77156	1.47013	3.24169
Afu7g00210	0.574439	1.63522	2.17393	0.538705	-0.442842	1.14858	2.28255	1.13398
Afu5g10380	0.242281	-0.302597	-1.42031	-1.11772	-0.442586	0.536621	0.250296	-0.286325
Afu6g12190	-0.0487803	0.251404	-0.385202	-0.636605	-0.441884	0.574662	1.27382	0.699155
Afu2g15960	0.170915	-1.56195	0.936827	2.49877	-0.441625	-3.1419	-0.709985	2.43191
Afu2g10240	0.285472	-0.893558	-0.297516	0.596042	-0.441533	-1.84753	-1.09423	0.753305
Afu3g06520	-0.0604042	-0.0938328	-0.497304	-0.403471	-0.441505	-0.596513	-0.60721	-0.0106966
Afu5g01510	-0.753698	-0.425198	-1.05669	-0.631492	-0.441383	-0.486842	0.286534	0.773376
Afu2g00470	0.0677916	-0.620807	0.214222	0.835028	-0.439633	-1.13373	1.52613	2.65986
Afu2g13000	0.0147436	-0.202439	0.655146	0.857584	-0.439534	-1.43311	-1.07669	0.356426
Afu4g07120	-0.506826	0.178187	0.0188982	-0.159289	-0.439411	-0.592404	-0.598513	-0.00610925
Afu6g08390	-0.175865	-0.0716103	-0.545964	-0.474354	-0.439392	-0.403887	-1.05222	-0.648333
Afu2g17400	0.169062	3.17152	2.59477	-0.57675	-0.438829	2.53091	2.47849	-0.0524241
Afu2g11340	0.121033	-0.373546	-0.747585	-0.374039	-0.437875	-0.594498	0.387716	0.982214
Afu5g11280	-0.067662	-0.198447	0.464391	0.662838	-0.437866	-0.384036	0.457387	0.841422
Afu3g00960	0.793878	-0.579315	1.48681	2.06612	-0.437838	-2.16332	1.46861	3.63192
Afu2g04170	0.486011	-1.08148	-1.24209	-0.160614	-0.437799	-1.0605	0.368982	1.42948
Afu1g02550	-0.208965	0.458757	0.52309	0.0643337	-0.437788	-0.737539	-2.66633	-1.92879
AfuMt00001	-0.572958	-0.0141431	3.04209	3.05623	-0.437572	-0.600329	-1.49839	-0.898062
Afu1g05580	-0.526666	0.393648	0.156287	-0.237361	-0.437554	0.380579	-1.70516	-2.08573
Afu5g07120	0.176954	-0.563967	-0.386326	0.177641	-0.43742	-0.766654	0.438625	1.20528
Afu7g05150	0.93373	0.710219	1.18918	0.478961	-0.437149	1.35859	-0.0969864	-1.45558
Afu3g02830	-0.326208	-0.822108	-1.36723	-0.545118	-0.43702	-1.4714	-1.19316	0.278239
Afu1g13650	0.345097	0.696374	2.4275	1.73113	-0.437007	-2.39097	-0.983143	1.40783
Afu3g03020	-0.319129	-0.506479	-0.611867	-0.105388	-0.436852	-0.894282	-3.47617	-2.58189
Afu1g13030	-1.54406	0.819837	1.16537	0.345529	-0.436755	0.515503	-0.616672	-1.13218
Afu7g02100	0.210285	0.745766	0.488826	-0.256941	-0.436326	-0.0480548	-0.600682	-0.552627
Afu2g16510	0.0886472	-0.0589356	-0.0365572	0.0223784	-0.436275	-0.237794	0.773579	1.01137
Afu8g04220	0.109121	0.204123	-0.620652	-0.824775	-0.436004	-0.714633	-1.65151	-0.93688
Afu1g11970	-0.435359	-0.123414	-0.461984	-0.33857	-0.434394	-0.244537	1.17964	1.42417
Afu1g16450	-0.0965446	-0.441624	0.658801	1.10042	-0.434392	-1.03102	2.48489	3.51592
Afu6g11600	0.0128082	0.361731	1.22686	0.865129	-0.433751	0.537002	1.46841	0.931412
Afu6g07940	0.126681	-0.785648	-0.324586	0.461062	-0.433584	-0.864682	0.696201	1.56088
Afu2g00430	-1.67033	1.23734	1.56449	0.327147	-0.432785	0.106069	0.177443	0.0713745
Afu3g14260	1.4406	-1.4354	0.238944	1.67434	-0.432649	-1.42375	2.50353	3.92728
Afu5g08950	-0.245543	0.245977	-0.195753	-0.441731	-0.431833	-0.160983	-1.819	-1.65802
Afu8g06860	-1.87034	-0.245922	3.1796	3.42553	-0.431682	-0.00291099
Afu6g11320	-0.539127	0.0245025	0.641884	0.617381	-0.431673	-0.435271	-2.36235	-1.92707
Afu6g03390	-0.0604724	-1.52709	1.1356	2.66269	-0.431515	-2.17117	-4.16563	-1.99446
Afu7g05440	-0.495027	0.0509519	0.532613	0.481662	-0.431449	-0.609271	-0.0391194	0.570152
Afu4g07030	0.829142	1.66688	0.779485	-0.887397	-0.431378	-0.0961086	-2.51262	-2.41651
Afu2g00590	1.48816	0.356472	2.86134	2.50487	-0.430964	0.18877	2.66314	2.47437
Afu2g16240	-0.369677	-0.464346	-2.43198	-1.96763	-0.429683	-0.786249	-0.427762	0.358487
Afu1g02910	0.450763	0.65819	0.268191	-0.39	-0.429575	0.529278	1.48971	0.960434
Afu4g11900	-0.0269689	0.507082	0.0551782	-0.451903	-0.429526	-0.363599	-1.022	-0.658401
Afu6g07590	-0.0708785	-0.657079	0.633695	1.29077	-0.42949	-0.370386	0.128183	0.498569
Afu1g11340	0.96104	0.966782	1.82783	0.861046	-0.42895	1.47645	0.501362	-0.975084
Afu4g13250	0.136686	-0.143204	-0.983904	-0.8407	-0.428561	-0.233892	1.56173	1.79562
Afu6g07260	-1.60768	-0.505877	-1.63616	-1.13029	-0.428343	-5.34473	-7.6906	-2.34587
Afu4g03325	-0.285885	0.630292	1.55902	0.928731	-0.428232	-0.815249	1.30679	2.12203
Afu2g08100	0.646923	1.31109	-1.12889	-2.43998	-0.428147	0.0343102	0.654462	0.620152
Afu5g10650	-0.0345488	-0.318377	0.308654	0.627032	-0.427866	-0.595443	0.519051	1.11449
Afu4g02730	-0.892013	0.614165	0.426245	-0.18792	-0.427529	0.0448902	-2.19659	-2.24148
Afu5g04230	1.02567	0.190473	-0.3388	-0.529272	-0.427525	-0.519984	-2.7553	-2.23532
Afu5g07710	0.0181881	0.0175988	-0.734963	-0.752562	-0.427143	-0.437951	-1.05834	-0.620391
Afu2g11020	0.318723	-0.427266	0.75809	1.18536	-0.427062	-0.70194	-0.355997	0.345943
Afu4g02940	0.791068	0.0431817	0.822848	0.779666	-0.426743	-0.993957	0.781377	1.77533
Afu2g11810	0.297394	0.0972863	-0.619622	-0.716908	-0.426693	-1.10194	-1.84923	-0.747291
Afu8g04160	-0.114705	-0.38014	-0.233351	0.146789	-0.426672	-0.262434	-0.531381	-0.268947
Afu3g14660	-0.722999	-0.985093	0.299762	1.28485	-0.426603	-0.146417	-1.10261	-0.956189
Afu5g15060	-2.12586	-0.777021	-2.08561	-1.30859	-0.426208	-2.62463	-4.09265	-1.46803
Afu1g13220	-0.346254	0.73804	-0.396174	-1.13421	-0.425343	0.921623	0.309383	-0.61224
Afu5g13190	-0.365872	0.262721	-0.804107	-1.06683	-0.425226	0.212654	-1.32733	-1.53998
Afu8g06750	-0.167666	-1.55662	0.298362	1.85498	-0.4249	-1.87547	2.16918	4.04466
Afu1g17000	0.241528	-0.30041	-0.494088	-0.193678	-0.424837	-0.792162	0.530168	1.32233
Afu7g06526	-0.565889	2.72133	2.08303	-0.638301	-0.424494	1.48101	1.71596	0.234945
Afu4g13030	0.0828775	0.258094	0.819557	0.561463	-0.42449	0.094286	-2.26579	-2.36008
Afu6g08080	-0.401446	-0.869122	-0.623434	0.245688	-0.424185	-1.44742	-2.14102	-0.693599
Afu8g01520	1.93756	2.04336	1.27777	-0.765595	-0.424006	0.331254	-1.51323	-1.84448
Afu1g06450	0.535522	-1.31317	-1.19181	0.121361	-0.423068	-1.47804	-2.19554	-0.717501
Afu5g12410	0.552203	0.180242	1.04933	0.86909	-0.422874	-0.885643	1.36754	2.25319
Afu1g00960	0.300092	0.24266	-0.497583	-0.740242	-0.421969	-1.16238	-1.77771	-0.615331
Afu1g13460	0.0745917	-0.603796	-0.0785882	0.525208	-0.42167	-0.532875	-0.0516825	0.481192
Afu1g06780	-0.53989	-0.229836	-0.957103	-0.727267	-0.421334	-1.94818	-1.1279	0.820278
Afu3g12100	-0.827792	-1.37234	-0.0956452	1.27669	-0.42114	-2.43763	1.14774	3.58537
Afu7g00710	1.28902	3.39214	3.67174	0.279602	-0.420529	2.4417	2.23248	-0.209224
Afu1g03630	0.982593	1.32777	0.309608	-1.01816	-0.420462	0.85893	-0.0123195	-0.87125
Afu1g00290	-1.12657	-1.34436	1.84399	3.18835	-0.420378	-0.316718	0.829691	1.14641
Afu1g06060	-0.221827	-0.277586	-0.911321	-0.633735	-0.42011	-0.821297	-0.369961	0.451336
Afu2g15170	0.0643614	-0.266887	-0.196135	0.0707521	-0.420028	-0.165455	-0.953347	-0.787892
Afu1g09730	-0.426782	0.401063	-0.109132	-0.510195	-0.419485	-0.0594552	-0.624016	-0.564561
Afu3g10130	0.648125	-0.306817	-0.231982	0.0748351	-0.419103	0.35813	1.57638	1.21825
Afu6g09820	0.27386	0.299249	-0.190587	-0.489836	-0.419056	-0.629449	-1.50325	-0.873802
Afu7g08360	-0.170956	0.512485	0.64215	0.129665	-0.419047	-0.664778	-2.19937	-1.5346
Afu6g09040	0.561485	-0.597932	-0.697697	-0.0997648	-0.418881	-0.533739	-1.48444	-0.9507
Afu3g05980	0.602774	-1.10484	-0.117846	0.986997	-0.418836	-0.667307	1.79157	2.45888
Afu4g08270	-0.292817	-0.377461	1.12718	1.50465	-0.418384	-0.339434	1.69483	2.03427
Afu6g04260	0.169889	-0.186477	-0.298038	-0.111562	-0.418275	-0.532425	-1.592	-1.05957
Afu2g04060	0.689054	-0.354653	4.72658	5.08123	-0.418129	-1.2387	2.56871	3.8074
Afu6g00220	-0.384084	0.951783	0.949616	-0.00216734	-0.418034	0.596264	-0.058209	-0.654473
Afu2g01950	0.164489	-0.375079	0.990472	1.36555	-0.417258	-1.36366	-0.108474	1.25519
Afu7g01730	1.8276	-1.98047	1.28675	3.26723	-0.417205	-1.39563	2.93059	4.32623
Afu2g05520	0.273409	0.079383	-0.671218	-0.750601	-0.417129	-0.77279	-0.141082	0.631707
Afu5g14600	-3.29419	-0.175171	0.819329	0.9945	-0.416731	-3.073	-2.32752	0.745473
AfuMt00060	0.442926	0.152379	4.33881	4.18643	-0.416652	0.111964	0.661088	0.549123
Afu3g00270	0.591973	0.471876	0.201476	-0.270401	-0.41552	0.380523	2.21981	1.83929
Afu4g06950	0.0965496	-0.554715	-1.82059	-1.26588	-0.415284	-0.899678	-0.0714425	0.828236
Afu4g10610	-0.599022	-2.48351	-1.31815	1.16536	-0.414329	-0.0912695	3.03719	3.12846
Afu8g00885	1.14646	-0.543079	1.00002	1.5431	-0.41386	-0.604935	0.648974	1.25391
Afu2g17200	-0.00709745	0.130367	0.0315729	-0.098794	-0.413574	-0.669976	-2.37161	-1.70164
Afu3g14665	-0.136331	0.498477	1.10647	0.607989	-0.413233	-2.12856	-0.704107	1.42445
Afu1g10020	0.0908213	-0.51355	-0.602851	-0.0893001	-0.412765	-0.991701	-1.56941	-0.577712
Afu5g02860	0.323209	0.585855	0.353359	-0.232496	-0.412526	1.77765	-1.45499	-3.23265
Afu3g14120	-0.600248	-0.207381	-0.621796	-0.414415	-0.412399	-0.409857	0.743966	1.15382
Afu4g00410	-0.816822	1.55763	-0.554429	-2.11205	-0.412162	1.02722	-1.49191	-2.51913
Afu8g00900	-1.27831	0.248891	-0.38053	-0.62942	-0.412082	-0.0679512	-2.93112	-2.86317
Afu5g03020	0.564588	-0.101771	-0.240664	-0.138893	-0.412049	-1.60938	-3.29631	-1.68692
Afu4g03520	-1.55176	-1.1051	-0.45605	0.649055	-0.411404	-0.493249	-1.74657	-1.25332
Afu1g11090	-0.0905099	-0.647403	-1.32899	-0.681591	-0.411118	-0.992358	-0.268915	0.723444
Afu6g03820	0.293913	-0.0365377	0.280665	0.317203	-0.410761	-0.817816	-2.8205	-2.00269
Afu1g09940	0.246091	-0.234443	-0.0675351	0.166908	-0.410573	-0.508578	1.97186	2.48044
Afu2g14720	0.0571228	-0.2113	0.490109	0.701409	-0.41054	-0.231329	0.427824	0.659153
Afu5g02060	0.167322	-0.689203	0.322363	1.01157	-0.410485	-0.238748	0.491756	0.730504
Afu3g10780	0.0215327	-0.757853	-0.144638	0.613215	-0.410415	-0.314341	1.5289	1.84324
Afu7g02340	-0.316297	0.773385	2.11149	1.33811	-0.410342	0.504409	-1.45732	-1.96173
Afu5g06930	-0.596003	-0.502692	0.409312	0.912003	-0.410174	-0.324601	-3.14406	-2.81946
Afu6g09710	-1.16106	1.95009	5.81349	3.8634	-0.409915	-6.56842	-1.24563	5.32279
Afu1g07370	-0.493431	-1.36057	1.39433	2.7549	-0.40854	-2.12603	-1.63853	0.4875
Afu2g14270	-0.469352	0.167742	-0.575679	-0.743422	-0.408369	-0.24883	-2.37869	-2.12986
Afu2g17620	-0.779885	-0.322661	-0.117502	0.205158	-0.408195	-0.765126	-2.42391	-1.65878
Afu1g06590	0.176921	1.99468	1.47747	-0.517207	-0.407943	-0.346737	-0.363515	-0.0167781
Afu7g06730	2.06087	1.63099	1.16919	-0.461798	-0.40785	0.521871
Afu4g03270	0.177784	-0.833077	1.2055	2.03858	-0.40785	-0.368828	-0.0504891	0.318339
Afu5g00690	0.193773	1.62732	-2.33424	-3.96157	-0.407743	0.328265	-2.35343	-2.6817
Afu7g06250	-0.577959	3.50771	4.40519	0.897478	-0.407396	1.23861	1.47967	0.241062
Afu1g00390	-0.20707	0.637818	0.102523	-0.535295	-0.406916	-1.02133	-3.35871	-2.33738
Afu2g00420	-2.22868	3.56767	2.74955	-0.81812	-0.406913	1.48152	-3.58684	-5.06836
Afu2g17790	-0.801683	-1.58865	-1.05945	0.529202	-0.406866	-1.14767	-1.80559	-0.657917
Afu7g01300	-1.26716	-0.623421	0.59001	1.21343	-0.406478	-0.538107	-1.10179	-0.563687
Afu7g06410	-0.812373	0.219336	0.740086	0.520751	-0.406147	0.240778	-2.47126	-2.71204
Afu3g06000	-0.00878601	-0.685056	-0.726758	-0.041702	-0.404955	-1.66134	-1.7079	-0.0465612
Afu3g11955	-0.310615	-1.21624	-0.0574354	1.1588	-0.4049	-1.68472	0.474807	2.15953
Afu1g03280	-0.0773604	0.473309	0.744677	0.271369	-0.404869	1.9494	0.231555	-1.71784
Afu2g08480	0.122251	1.09334	0.147678	-0.94566	-0.404748	0.325984	-0.49848	-0.824465
Afu4g04230	-0.910837	-0.583283	0.0547785	0.638061	-0.40472	-0.270229	-1.03164	-0.761411
Afu2g10100	0.362498	-0.61242	1.14193	1.75435	-0.40427	-1.78115	-3.37689	-1.59574
Afu3g00310	-0.447182	1.07635	1.1063	0.0299519	-0.404186	0.703759	-0.961978	-1.66574
Afu2g05240	-0.199846	0.672717	0.244972	-0.427745	-0.40405	-0.134647	-1.50515	-1.37051
Afu2g15490	-0.452983	-0.653119	-0.980105	-0.326987	-0.403435	-1.15097	-0.360966	0.790001
Afu1g04610	0.173536	-0.20893	0.433633	0.642562	-0.402762	-0.43742	0.984464	1.42188
Afu6g04200	-0.396814	-0.201009	-0.661758	-0.460749	-0.402463	-0.5087	1.16754	1.67624
Afu3g05340	-0.145079	-0.241598	1.74769	1.98929	-0.402238	-0.488481	0.385551	0.874031
Afu3g09260	1.34801	0.276445	1.25444	0.977995	-0.402189	-0.568356	0.345034	0.91339
Afu4g03130	-0.218101	0.0345814	0.29022	0.255638	-0.402156	-0.310862	0.716492	1.02735
Afu3g10940	0.313445	0.225752	0.519508	0.293756	-0.402136	0.0426272	0.961782	0.919155
Afu1g14060	-0.342377	0.0627108	0.417563	0.354852	-0.401923	0.120687	1.51743	1.39674
Afu5g03240	0.0166716	-0.704681	-1.08636	-0.381676	-0.401484	-0.882484	0.299669	1.18215
Afu4g01460	1.07345	1.98806	2.13154	0.143485	-0.401421	1.87034	0.721601	-1.14874
Afu8g06030	-1.7781	-2.33058	-3.31707	-0.986489	-0.401169	-5.68656	-7.24703	-1.56046
Afu4g14120	-0.526605	0.526942	1.72868	1.20174	-0.401108	-0.0492932	-2.90834	-2.85905
Afu2g14310	-0.573514	-0.266821	-0.238732	0.0280895	-0.400931	-0.0108136	0.382518	0.393332
Afu6g04330	0.223431	0.238744	0.194501	-0.044243	-0.400479	-0.683672	-2.06397	-1.3803
Afu1g12350	-0.0460808	1.45597	1.79364	0.337674	-0.400039	1.35044	-0.77413	-2.12457
Afu2g10690	1.84514	-0.745091	-1.89856	-1.15347	-0.400013	-0.886513	-2.40441	-1.51789
Afu3g13440	-0.130118	-0.173855	-1.22325	-1.04939	-0.399455	0.656378	-0.907771	-1.56415
Afu3g08520	-0.275229	0.604681	-0.276328	-0.881009	-0.399408	0.523216	1.06934	0.546125
Afu2g17420	0.143781	-1.04215	-0.718257	0.32389	-0.399058	1.7798	3.9242	2.14439
Afu7g05240	-0.495478	0.784595	0.700478	-0.0841171	-0.39897	-0.346964	-0.628369	-0.281405
Afu1g03720	-0.446209	-0.459667	0.795683	1.25535	-0.398554	-0.806134	0.626901	1.43303
Afu5g04155	0.192664	-0.0505766	-1.1774	-1.12683	-0.398191	-0.520894	-0.80368	-0.282786
Afu2g11780	0.588323	-0.0818885	-0.636419	-0.55453	-0.39815	-0.310795	-2.03979	-1.72899
Afu6g08130	0.108795	0.448523	-1.6797	-2.12823	-0.397444	0.636461	-1.31137	-1.94784
Afu6g07020	-0.446182	1.46857	-0.228483	-1.69705	-0.396185	3.42289	2.18932	-1.23356
Afu1g14590	0.00956562	0.311712	0.624117	0.312405	-0.395911	0.0618728	-0.482325	-0.544198
Afu5g11600	0.278776	-1.18278	-0.243824	0.938955	-0.395051	-1.11071	-0.30622	0.804488
Afu7g02170	0.350897	0.090285	0.00710008	-0.0831849	-0.394872	0.177107	0.743299	0.566192
Afu3g06960	0.39659	-0.125411	0.427185	0.552596	-0.394854	-1.38224	-2.79972	-1.41748
Afu7g03970	0.138262	0.208404	-0.872752	-1.08116	-0.394765	0.297	-1.64284	-1.93984
Afu5g06880	-0.746026	0.373473	0.297611	-0.0758625	-0.39463	0.40762	-0.536119	-0.943739
Afu4g13920	-0.788421	-0.677765	0.797301	1.47507	-0.394117	-1.47347	-3.59864	-2.12517
Afu2g15410	-1.30843	-2.06074	-0.708108	1.35263	-0.393833	-0.905755	-2.59215	-1.68639
Afu1g04320	0.452296	-0.11239	0.359242	0.471632	-0.393528	-1.29864	-2.68227	-1.38363
Afu8g06820	0.0366345	-0.169442	1.98153	2.15097	-0.39344	-0.487168	-1.49726	-1.01009
Afu4g11990	0.0892358	0.59394	0.662579	0.0686394	-0.393312	-0.780399	-0.439653	0.340746
Afu6g02800	0.823557	-1.04879	-1.081	-0.0322134	-0.392864	-1.85988	-5.47651	-3.61664
Afu1g04720	-0.446577	1.84968	0.813887	-1.03579	-0.391889	0.251484	-1.79331	-2.0448
Afu5g12750	0.454354	0.479457	2.20863	1.72917	-0.391747	0.347486	1.14928	0.801794
Afu1g14530	0.520822	-1.09439	-0.0207091	1.07368	-0.391667	-0.857547	-2.74385	-1.88631
Afu1g13610	-0.414184	0.555188	-2.28269	-2.83787	-0.391609	0.24999	-3.57066	-3.82065
Afu1g09580	-0.0797427	1.0788	-0.497776	-1.57658	-0.391572	-0.4015	0.0701945	0.471695
Afu2g13040	0.162753	0.360573	-0.826512	-1.18708	-0.391465	-0.088624	0.270149	0.358773
Afu1g14160	0.399961	0.0222008	0.542685	0.520484	-0.390749	-0.234099	0.439479	0.673578
Afu5g03690	0.0952349	0.646549	0.253755	-0.392794	-0.390686	-0.0411949	2.01489	2.05609
Afu5g01470	-1.98963	-0.969707	-1.77763	-0.807923	-0.389595	-1.5999	-2.06882	-0.468916
Afu2g14100	-0.853297	-0.0715324	-1.21169	-1.14016	-0.38941	-0.334112	1.0175	1.35162
Afu3g15330	-1.43447	-1.68982	1.34944	3.03927	-0.388808	-0.753752	0.996687	1.75044
Afu4g13113	0.397229	-1.56405	-1.89201	-0.327957	-0.388491	-1.63126	-1.27357	0.357692
Afu2g02740	0.747242	-0.90939	0.334859	1.24425	-0.388424	-1.0488	2.65859	3.70739
Afu2g14970	-0.196994	0.180891	-0.332258	-0.513149	-0.387831	-1.12758	-0.0950885	1.0325
Afu3g10610	0.748008	-1.27452	-1.83526	-0.560744	-0.38767	-1.61538	-2.11633	-0.500945
Afu3g12720	-0.694176	-1.17719	-1.10406	0.0731291	-0.387432	-1.97379	-3.7083	-1.73451
Afu5g01970	0.367628	-0.46	-0.840142	-0.380142	-0.387326	-0.831729	-1.86664	-1.03491
Afu5g07310	-0.851816	-1.15717	-0.0452445	1.11193	-0.387294	-1.16051	1.38515	2.54566
Afu6g03660	0.519767	-0.812631	-1.94198	-1.12935	-0.386886	-0.968793	-1.93263	-0.96384
Afu6g06620	-0.762955	0.711646	-1.64213	-2.35377	-0.385934	0.0660302	-0.352677	-0.418707
Afu6g06730	0.0195204	0.280332	0.4965	0.216168	-0.385718	-0.239735	-1.82767	-1.58793
Afu6g07530	-0.566661	-0.245691	-0.216185	0.0295057	-0.384968	-0.0997256	-1.74451	-1.64478
Afu8g02480	0.772582	-2.03873	1.74278	3.78151	-0.384734	-2.0065	1.90439	3.91089
Afu5g11260	-0.0897173	-2.31334	-1.96795	0.345395	-0.384671	-3.62762	-1.83665	1.79097
Afu2g16990	-0.540244	-1.18495	0.117943	1.3029	-0.384044	-1.73502	-1.23965	0.495372
Afu3g05770	-0.187364	-0.674479	-0.234762	0.439717	-0.383939	0.414882	-0.362862	-0.777743
Afu1g00630	-0.354742	-2.3225	-1.15697	1.16554	-0.383847	-2.7419	0.676128	3.41802
Afu1g13680	-0.999487	-1.34032	0.834221	2.17454	-0.383623	-0.653324	-0.429463	0.223861
Afu3g09150	-0.881891	1.89283	2.046	0.153173	-0.382902	1.88393	0.00808732	-1.87584
Afu1g16523	0.466127	-0.113695	0.335483	0.449179	-0.38268	-0.984108	-2.54441	-1.5603
Afu5g14180	0.554222	-1.47971	-0.117896	1.36181	-0.382505	-0.608262	3.05844	3.6667
Afu7g05720	0.468485	0.315599	0.386102	0.0705026	-0.381944	-0.591832	-1.6214	-1.02957
Afu3g10660	-0.398534	1.24975	0.701159	-0.548592	-0.381785	1.33451	-2.50239	-3.8369
Afu6g09930	0.091454	0.292076	-0.114383	-0.40646	-0.380898	-0.308925	1.52917	1.8381
Afu5g11040	0.118457	0.570856	0.696268	0.125412	-0.380669	-0.709815	-1.38799	-0.678173
Afu4g09450	0.194198	-0.795315	0.74096	1.53627	-0.380325	0.302158	2.38832	2.08616
Afu1g02980	0.855602	-0.890461	-0.196992	0.693469	-0.379321	-0.671324	0.445286	1.11661
Afu2g10850	0.0498852	0.138446	-0.439159	-0.577604	-0.378533	0.506218	-0.408503	-0.914721
Afu6g00650	-0.301998	0.124831	1.045	0.920169	-0.378319	1.27197	-0.775267	-2.04723
Afu6g13750	0.488173	0.748899	1.13142	0.382522	-0.37831	-3.76166	-5.64064	-1.87898
Afu4g01080	0.976439	0.594463	2.94224	2.34778	-0.37804	1.87356	5.91283	4.03927
Afu1g15620	0.297679	0.791527	0.0213171	-0.77021	-0.378033	-0.294891	-1.58787	-1.29298
Afu2g09510	1.17129	-0.00159324	0.588122	0.589715	-0.377476	1.13571	1.44195	0.30624
Afu2g00800	-0.928586	-0.614772	0.241482	0.856254	-0.377314	0.408152	-1.07984	-1.48799
Afu4g13410	0.0412747	0.123908	0.000721502	-0.123187	-0.377191	-0.784184	-1.85834	-1.07415
Afu4g05900	0.869976	-2.52037	-0.268912	2.25146	-0.377149	-0.704169	1.7138	2.41797
Afu5g06260	0.136415	-0.15776	-0.716423	-0.558663	-0.377061	-0.45218	-0.244865	0.207315
Afu1g10390	-0.0974903	0.338715	0.456432	0.117717	-0.376945	1.32432	0.261706	-1.06261
Afu6g02040	0.00787738	0.0113185	0.700505	0.689186	-0.376936	0.161555	-0.625713	-0.787268
Afu6g03670	0.882566	-1.26444	-1.84515	-0.580707	-0.376775	-3.2765	-6.05182	-2.77532
Afu7g08320	0.00123263	0.016876	1.24067	1.22379	-0.376302	0.310883	-0.769095	-1.07998
Afu3g12220	-0.492595	-1.44459	-1.83228	-0.387688	-0.375734	-2.62238	-3.70738	-1.085
Afu7g05710	0.578558	0.282164	-2.87167	-3.15384	-0.37513	-0.715561	-1.3568	-0.641243
Afu4g10680	0.36104	-0.641354	0.361468	1.00282	-0.375121	-0.75651	0.558318	1.31483
Afu3g08470	0.57851	0.191291	0.42439	0.233099	-0.375114	0.378254	1.18336	0.805103
Afu6g03720	-0.672144	-1.11412	-1.6422	-0.528089	-0.374662	1.13479	-2.66244	-3.79724
Afu6g07080	-0.14755	-0.282263	-0.995338	-0.713075	-0.374467	-0.706607	-2.61417	-1.90757
Afu4g13180	0.316623	-0.010701	0.425335	0.436036	-0.373961	-0.529742	1.81724	2.34698
Afu6g02120	-0.556577	0.231976	0.0110396	-0.220937	-0.373679	0.0658881	0.474226	0.408338
Afu1g02680	-0.303879	-0.316385	-0.0817406	0.234645	-0.373635	-0.431335	-0.328404	0.102932
Afu5g07640	1.91636	-0.259475	0.399532	0.659007	-0.373182	0.852384	4.27123	3.41885
Afu4g02680	-0.443349	0.576057	0.266581	-0.309476	-0.372962	-0.420342	-3.04748	-2.62713
Afu2g08020	-1.02117	-1.35721	0.0296179	1.38682	-0.372518	-4.17327	-5.63054	-1.45727
Afu5g03290	-0.513522	1.14521	1.00672	-0.138492	-0.372349	1.12321	2.72628	1.60307
Afu5g10780	-0.56387	0.170223	-0.0570916	-0.227314	-0.372297	-0.136354	-1.71585	-1.57949
Afu2g04400	-0.508436	0.626061	-1.18232	-1.80838	-0.371628	0.650443	-1.3857	-2.03614
Afu1g11900	0.928832	-0.829006	-1.60879	-0.779788	-0.371547	-0.336625	0.55863	0.895254
Afu2g04580	-0.462476	-0.309632	-0.347875	-0.0382424	-0.371474	-0.447356	1.70755	2.1549
Afu3g05350	-0.0911894	-0.213693	-0.647733	-0.43404	-0.371156	-0.52956	0.098026	0.627586
Afu7g02470	0.266121	0.643629	-0.152977	-0.796606	-0.37072	-0.626716	-1.59066	-0.963943
Afu1g15820	-0.00116517	0.110233	-0.431795	-0.542028	-0.370597	-0.189472	1.32763	1.51711
Afu5g07600	0.830007	-1.57643	-1.07792	0.498504	-0.370324	-1.24057	1.57933	2.8199
Afu4g11500	0.061792	0.0484934	-0.225616	-0.274109	-0.370072	-0.759528	-1.7659	-1.00637
Afu1g06410	0.107491	-0.459447	-0.848082	-0.388635	-0.370005	-0.855772	0.869847	1.72562
Afu2g12600	-0.948801	0.424904	-0.0451838	-0.470088	-0.369838	-0.408472	-0.843286	-0.434814
Afu6g09740	-0.395205	0.347114	2.04216	1.69505	-0.369169	-5.02218	-4.66701	0.355169
Afu1g00810	0.880645	1.70382	1.36004	-0.343783	-0.368726	0.362012	-1.22133	-1.58335
Afu2g10910	0.249213	-1.97323	-0.210487	1.76274	-0.368696	-3.01445	-2.89607	0.118378
Afu2g16050	0.633268	0.419229	0.783063	0.363834	-0.367981	0.569729	0.442258	-0.12747
Afu7g00770	0.525182	-0.520116	-0.763933	-0.243817	-0.367889	-0.870766	1.5601	2.43086
Afu6g07430	0.271749	-0.0270143	0.1136	0.140614	-0.367844	0.129004	-1.3666	-1.49561
Afu4g13660	0.269727	-0.434741	0.843957	1.2787	-0.367506	0.863819	-0.740399	-1.60422
Afu3g07690	0.401799	-0.0968839	1.30742	1.4043	-0.367213	-1.09292	0.483435	1.57635
Afu4g02660	-0.229105	-0.191854	-0.629506	-0.437652	-0.366759	-1.13015	-5.61057	-4.48042
Afu1g07470	0.165921	-0.465173	-0.476961	-0.0117877	-0.366495	-1.00371	0.749725	1.75343
Afu7g04800	0.194696	0.224305	-1.22816	-1.45246	-0.366191	0.653719	0.569401	-0.0843181
Afu1g14230	-0.512968	2.44046	2.7858	0.345339	-0.366145	4.27803	4.60782	0.329793
Afu8g05610	0.238032	0.969751	1.18499	0.21524	-0.365993	0.640883	-1.1798	-1.82069
Afu2g13420	0.0111208	0.140235	0.108692	-0.0315431	-0.365936	-0.023442	-0.902482	-0.87904
Afu2g09090	0.266354	0.278022	0.0132162	-0.264806	-0.365876	-0.124159	-0.379959	-0.2558
Afu5g12940	-0.336741	-0.882819	-0.741041	0.141778	-0.365775	0.708698	1.30153	0.592829
Afu3g02290	-0.0388782	0.540835	0.866	0.325165	-0.365744	0.808001	-0.00129065	-0.809291
Afu1g03680	0.018433	-0.457458	-0.152538	0.30492	-0.365656	-1.09581	0.286144	1.38195
Afu1g02580	0.805814	0.622219	2.49478	1.87256	-0.365192	-0.0322505	2.04742	2.07968
Afu6g06810	0.368001	0.264478	-1.18142	-1.4459	-0.365121	-0.0860223	0.669008	0.75503
Afu4g01600	0.0699785	1.20083	0.41214	-0.788695	-0.365118	-0.0721749	1.34694	1.41911
Afu1g14410	0.414397	-0.25223	-0.11422	0.138009	-0.365016	-1.34594	-2.99175	-1.64581
Afu2g05590	-0.045495	-0.638154	0.212465	0.850618	-0.364973	-0.728518	-0.653246	0.0752723
Afu3g13820	-0.91405	0.0402284	0.523423	0.483195	-0.363877	0.093575	-0.517269	-0.610844
Afu4g13720	-0.160048	0.293366	-0.731916	-1.02528	-0.363608	-0.104062	-1.50021	-1.39615
Afu4g12440	-0.217746	-1.41456	-0.0564063	1.35815	-0.363556	-0.716865	2.58497	3.30184
Afu6g07800	0.0445994	0.0421202	-0.349812	-0.391933	-0.363288	-0.174184	0.324173	0.498357
Afu2g01660	0.225158	0.0150896	-0.295731	-0.31082	-0.363011	-1.24309	-2.23546	-0.992368
Afu8g06910	2.76352	2.7832	4.72794	1.94474	-0.362565	-0.473318	0.345499	0.818816
Afu7g02250	1.05601	0.699412	0.633083	-0.0663288	-0.362565		0.0534891
Afu2g09650	0.509052	-0.287529	-0.627367	-0.339839	-0.36251	-2.49356	-1.20352	1.29004
Afu7g00220	0.134337	-0.269406	-0.106817	0.162589	-0.362231	-0.35884	0.409609	0.76845
Afu5g01245	-0.442266	-1.25396	0.222812	1.47677	-0.362171	-0.94132	1.33432	2.27564
Afu7g06870	-0.112138	-0.391085	-2.61665	-2.22557	-0.362159	-0.898123	-1.93189	-1.03377
Afu1g15540	0.915652	1.4085	1.45113	0.0426324	-0.361875	1.6264	2.16603	0.539625
Afu7g03780	-0.786158	-1.05489	-0.406457	0.648434	-0.361731	-1.41312	-0.245488	1.16763
Afu5g13450	-0.218295	-0.679798	-1.12048	-0.440683	-0.361669	-0.311716	-2.30373	-1.99202
Afu6g05140	0.892627	1.75559	1.33107	-0.424519	-0.361568	2.02416	2.83848	0.814317
Afu2g12190	-0.00172935	0.0586497	0.179266	0.120616	-0.361315	-0.497064	0.277164	0.774228
Afu5g03300	0.918738	1.62292	1.10622	-0.516707	-0.36116	0.880975	1.95699	1.07602
Afu2g09170	0.351826	-0.546472	-0.904585	-0.358113	-0.361088	-0.364811	1.44772	1.81253
Afu4g01322	-0.467504	-1.16833	-0.246379	0.921951	-0.360585	-1.15342	-0.974717	0.178703
Afu7g00250	-0.101713	0.465368	0.621296	0.155928	-0.360469	-0.23211	-1.17596	-0.943849
Afu2g17920	-0.185372	3.94183	2.85385	-1.08798	-0.360383	-1.67473	-3.24593	-1.57121
Afu1g00520	-0.589129	-1.53424	3.82261	5.35685	-0.360307	-0.666165	0.887623	1.55379
Afu5g05940	0.249778	-1.03703	-0.138793	0.898238	-0.360091	-2.7082	-2.56622	0.14198
Afu3g14100	0.470569	0.310809	0.142669	-0.168141	-0.359927	-0.437094	0.0964114	0.533506
Afu4g04190	-0.554776	-0.575233	-0.919895	-0.344662	-0.359595	-0.494938	1.11744	1.61238
Afu1g01350	1.09308	-0.79412	0.39528	1.1894	-0.359413	-0.258714	2.19545	2.45416
Afu5g04100	0.406774	-0.952778	-0.886438	0.0663396	-0.358975	-2.61264	-3.20355	-0.590907
Afu1g10440	0.174003	-0.296305	0.294969	0.591273	-0.358939	-0.621346	-1.23117	-0.609828
Afu7g05420	0.0941961	-0.410739	-1.32818	-0.917442	-0.358323	-1.50198	-2.13923	-0.637248
Afu3g02300	0.0905296	0.408864	1.49693	1.08807	-0.357515	-0.633339	-2.50263	-1.8693
Afu2g14230	-0.952698	1.13347	0.593956	-0.539517	-0.357143	0.393563	-3.8006	-4.19416
Afu3g05840	-0.291021	-0.605452	-0.40565	0.199802	-0.356986	-1.16288	-2.30439	-1.1415
Afu6g10360	-0.586561	-0.74345	-1.06849	-0.32504	-0.356742	-1.12802	-0.189308	0.938711
Afu3g00175	1.11709	-0.864274	0.261812	1.12609	-0.356289	-2.58484	0.497879	3.08272
Afu5g12810	0.0286151	0.501358	-0.0166701	-0.518028	-0.356075	-0.615713	-1.98336	-1.36764
Afu5g07770	-0.0383439	0.536899	-0.0604524	-0.597351	-0.355973	-0.279613	-0.128454	0.151158
Afu4g08160	1.27572	0.571551	1.80532	1.23377	-0.355936	-1.72876	-2.03453	-0.305772
Afu3g00250	0.0914084	0.21628	2.04758	1.8313	-0.355913	-0.220414	1.94788	2.16829
Afu5g11400	0.15059	-0.117781	-0.263712	-0.14593	-0.35576	-0.164681	-0.427167	-0.262486
Afu6g10370	0.0327153	0.127408	0.0119216	-0.115487	-0.355352	-0.321886	-1.24595	-0.924063
Afu5g06170	0.370756	-0.208109	-1.20878	-1.00067	-0.355098	-0.647259	-1.77993	-1.13267
Afu7g07030	-2.04178	0.49619	-0.606483	-1.10267	-0.354992	-2.05083	-2.72651	-0.675673
Afu2g04920	0.0271312	0.116492	-0.053675	-0.170167	-0.354956	-0.51739	-0.706307	-0.188917
Afu4g02700	-0.388786	3.02489	3.40035	0.375457	-0.354371	0.706622
Afu7g05370	-0.100229	0.459216	-0.181389	-0.640606	-0.35425	0.208688	-0.493849	-0.702537
Afu4g12990	-0.699958	0.53916	2.84351	2.30435	-0.354072	0.172393	5.15662	4.98423
Afu8g06440	0.131463	0.175744	-0.266413	-0.442158	-0.353962	0.741982	1.2089	0.466915
Afu3g02890	0.737747	-1.24354	0.392029	1.63557	-0.353792	0.41148	-0.278916	-0.690395
Afu2g11190	-0.220842	-0.149285	-1.68118	-1.5319	-0.35367	-0.677588	0.122898	0.800486
Afu3g08200	-0.000155369	-0.50817	-0.839465	-0.331296	-0.353636	-0.614627	0.17468	0.789307
Afu3g14170	-1.02803	0.157697	0.0122596	-0.145437	-0.353579	-1.49378	0.193719	1.68749
Afu1g10210	-0.33412	0.176984	-0.0576182	-0.234602	-0.353521	-0.0433508	-1.48646	-1.44311
Afu2g11750	-0.033064	-0.351121	0.624379	0.975501	-0.353288	-0.106916	1.322	1.42892
Afu1g15740	0.113327	0.22618	1.16828	0.942102	-0.352617	-0.202194	-2.22549	-2.0233
Afu1g07300	0.293093	0.442139	0.519215	0.0770763	-0.352175	-0.536264	1.03382	1.57009
Afu1g07440	0.356179	-1.17544	-0.338084	0.837351	-0.351843	-1.17404	1.74547	2.91951
Afu2g02180	0.584191	-0.357563	1.04942	1.40698	-0.351741	-0.844699	0.891398	1.7361
Afu2g07650	-0.356148	-0.0306078	0.0816743	0.112282	-0.351601	-0.376262	1.00094	1.3772
Afu5g09380	0.198649	-0.241696	0.106797	0.348492	-0.351235	-0.492986	-0.597705	-0.104719
Afu6g13340	0.100702	-0.375673	0.190951	0.566624	-0.350691	-0.815706	1.91578	2.73148
Afu7g04030	0.250795	-0.664808	0.512271	1.17708	-0.350466	-0.0309197	0.991773	1.02269
Afu2g09480	0.200631	-0.501438	-0.117522	0.383916	-0.35043	-0.714936	1.54545	2.26039
Afu6g05110	-0.102562	0.0907841	0.204259	0.113474	-0.350408	-0.253883	-0.831189	-0.577305
Afu7g03800	0.162233	1.68653	0.646193	-1.04033	-0.350329	0.948168	0.89111	-0.0570583
Afu7g01830	-0.258896	0.191571	-0.388849	-0.58042	-0.350229	-0.121721	0.838691	0.960411
Afu6g06790	-0.495098	-0.35839	0.347708	0.706098	-0.349917	0.189718	1.28701	1.09729
Afu4g10800	0.4256	-0.117065	-0.109366	0.00769907	-0.349829	-1.4584	-3.20433	-1.74593
Afu1g16460	0.273978	1.05025	0.340131	-0.71012	-0.349343	-0.0497679	-0.361075	-0.311307
Afu8g07130	0.237352	-0.508141	-1.0386	-0.530454	-0.349329	-0.770341	-0.921735	-0.151394
Afu3g08680	0.0163251	-0.0478962	0.896454	0.94435	-0.349265	0.224622	-0.500048	-0.724669
Afu1g01360	0.289571	-0.543782	0.696103	1.23989	-0.349203	0.159004	1.68617	1.52716
Afu6g04575	0.610548	0.00149918	1.57535	1.57385	-0.349173	-0.470528	-0.326613	0.143914
Afu3g13070	-0.456506	0.504956	0.518786	0.0138299	-0.349136	0.461396	-1.18527	-1.64667
Afu6g12960	0.00183419	0.464504	-0.273216	-0.73772	-0.349075	-0.576404	0.355846	0.932249
Afu4g13170	0.487809	-0.0900954	-0.736383	-0.646287	-0.349016	-1.64142	-3.62787	-1.98645
Afu2g02680	0.161844	0.276298	-0.323078	-0.599376	-0.348988	-0.133933	1.16752	1.30145
Afu4g11560	0.0354151	-0.764169	-1.35164	-0.58747	-0.348962	-0.952533	0.0366637	0.989197
Afu7g06280	0.897113	-0.645318	0.711138	1.35646	-0.348908	-0.68245	0.847972	1.53042
Afu6g12660	0.323601	-0.488379	-0.177798	0.310581	-0.348801	-1.41485	-3.21563	-1.80077
Afu5g12310	0.0934184	0.198763	-0.074319	-0.273082	-0.34812	-0.608032	-1.74926	-1.14123
Afu4g03322	0.54639	0.870516	1.97218	1.10167	-0.3481	-1.55572	-1.81001	-0.254294
Afu5g03080	-0.310129	0.606133	-0.258995	-0.865128	-0.348087	-0.251239	-2.02177	-1.77053
Afu2g02250	-0.678084	-1.71653	-1.71363	0.00289331	-0.347748	-1.18101	-1.12603	0.0549782
Afu1g11960	0.600555	0.24206	-0.342303	-0.584363	-0.347705	0.154802	-1.98753	-2.14233
Afu6g01930	-1.28058	-0.640904	-0.226545	0.414359	-0.347519	0.498316	-0.715687	-1.214
Afu5g09500	0.0358454	0.385911	-0.383356	-0.769267	-0.347476	-0.576742	-1.24404	-0.667294
Afu5g11210	0.000314899	0.0486692	0.955235	0.906565	-0.347233	0.0417519	0.199695	0.157943
Afu7g01570	0.207579	1.27801	1.71357	0.435563	-0.346545	2.14894	6.70076	4.55182
Afu5g04170	0.100824	-1.65507	-0.502265	1.1528	-0.346338	-0.983316	1.53403	2.51735
Afu3g00400	-0.990734	-0.777512	2.76099	3.5385	-0.346334	-0.321539
Afu6g11680	-0.347706	-0.308713	-0.706981	-0.398268	-0.346291	-1.03279	-1.98273	-0.949939
Afu2g04280	-0.0451357	-0.0855101	0.333375	0.418885	-0.346205	1.0746	1.27131	0.196717
Afu2g03680	-0.645354	-0.336833	-1.26103	-0.924198	-0.346074	-0.572633	-0.256548	0.316085
Afu5g12740	0.351816	-0.843975	-2.58324	-1.73927	-0.345948	-0.439223	-0.0825447	0.356678
Afu3g00370	0.268694	-1.78487	0.0745545	1.85942	-0.345821	-2.66691	-0.734646	1.93226
Afu3g04130	0.677081	-0.2829	0.170414	0.453314	-0.345799	-0.515005	0.490348	1.00535
Afu4g09750	0.149617	0.226651	1.36377	1.13712	-0.345648	-0.643502	-0.793219	-0.149717
Afu6g11290	1.309	0.775256	0.854352	0.0790957	-0.345361	-0.216565	0.956538	1.1731
Afu3g04170	0.10095	0.234544	-0.180193	-0.414738	-0.345253	-0.428826	-1.82559	-1.39676
Afu3g15140	-0.978323	-0.816469	-2.36701	-1.55054	-0.34511	-0.375525	-2.16612	-1.7906
Afu2g11830	0.188454	0.89596	0.661849	-0.234111	-0.345073	0.499865	-0.231521	-0.731386
Afu5g08230	-0.306491	-0.162293	-1.23721	-1.07492	-0.344406	-0.452651	-0.448713	0.00393789
Afu4g13320	-0.443123	0.0122875	-2.63911	-2.6514	-0.344328	0.143499	-0.971823	-1.11532
Afu2g01260	0.170864	1.23084	0.780005	-0.450838	-0.344096	0.681779	0.860401	0.178623
Afu5g03040	0.110884	0.294214	0.248525	-0.0456882	-0.344063	0.440747	2.3284	1.88765
Afu3g11260	0.267868	-0.285058	0.681209	0.966267	-0.343829	-1.24466	-2.49328	-1.24862
Afu6g08330	-0.34295	-0.0200848	-0.183679	-0.163594	-0.343756	-0.622827	0.127226	0.750053
Afu2g05100	-0.00674089	-1.20761	-0.534938	0.672675	-0.343705	-2.40438	-2.34545	0.058928
Afu2g09520	0.0837767	1.83207	1.84864	0.0165646	-0.343588	0.882421	1.17717	0.29475
Afu4g04300	0.832431	-0.389192	-0.123745	0.265446	-0.342166	-0.545426	0.925811	1.47124
Afu6g11620	1.22457	0.652232	1.11992	0.467693	-0.342107	0.286041	2.036	1.74996
Afu6g08230	-0.270002	0.33457	-0.0139131	-0.348483	-0.34157	0.254306	1.73435	1.48004
Afu4g13760	-0.998545	0.735881	0.351045	-0.384836	-0.341235	0.612987	-0.217098	-0.830085
Afu3g02380	0.02556	-0.0122395	0.854839	0.867078	-0.341151	-0.61616	1.17277	1.78893
Afu2g09500	0.207557	-0.261396	-0.705543	-0.444147	-0.341013	0.154079	1.18514	1.03106
Afu2g08820	-0.286572	0.0534085	-0.94109	-0.994498	-0.340734	1.7849	1.24164	-0.543251
Afu2g14680	0.535958	0.373479	-0.630011	-1.00349	-0.34055	0.0355152	-1.51416	-1.54967
Afu4g07130	0.115028	0.229895	-1.01025	-1.24015	-0.340403	-0.648621	-1.0315	-0.382879
Afu1g15030	0.133787	0.299317	-0.819573	-1.11889	-0.340229	-0.476217	-2.05887	-1.58265
Afu2g13460	0.946551	0.0467387	0.298989	0.252251	-0.340027	0.300196	-0.340685	-0.640881
Afu2g01170	-0.155728	0.35622	-0.227682	-0.583902	-0.340021	-0.947925	-1.50223	-0.554307
Afu1g10910	-0.298538	0.020731	-0.65257	-0.673301	-0.339619	-0.513257	-1.93769	-1.42444
Afu5g04210	0.356338	-1.33325	-1.68703	-0.353785	-0.338824	-2.83777	-3.81889	-0.981121
Afu7g06140	-1.06752	-0.628932	-0.973109	-0.344176	-0.338716	-4.655	-6.65673	-2.00173
Afu5g00430	0.547597	0.978098	2.27889	1.30079	-0.338656	1.59444
Afu1g08830	-0.255686	-0.236798	-1.20826	-0.971461	-0.338408	0.100938	0.626049	0.525111
Afu7g02390	0.0738002	1.03655	-0.0612621	-1.09782	-0.338346	1.3484	2.27479	0.926388
Afu7g01430	-0.501063	-1.4402	0.0984692	1.53867	-0.338269	-1.73692	1.87475	3.61167
Afu2g12370	-0.195646	0.22593	1.56484	1.33891	-0.337865	0.0588605	1.08292	1.02406
Afu6g07930	-0.275337	-0.0954228	0.0516832	0.147106	-0.337464	-0.349153	0.105932	0.455085
Afu1g05500	0.378288	-0.715706	0.532326	1.24803	-0.336712	-1.31943	-2.47142	-1.15199
Afu3g01290	0.904727	0.176969	4.34282	4.16585	-0.336453	-1.40889	-0.296151	1.11274
Afu1g05340	0.467168	-0.213853	0.335038	0.548891	-0.336272	-1.07445	-2.70282	-1.62837
Afu1g05080	-0.0250051	-0.237465	0.373302	0.610767	-0.336037	-1.63774	-3.73387	-2.09613
Afu2g09140	-0.0992006	-1.11469	-0.00701511	1.10768	-0.335752	-2.38706	-2.00126	0.385795
Afu5g11540	0.271699	0.106979	-0.827164	-0.934143	-0.335629	-1.11793	-2.17952	-1.06158
Afu6g08300	0.143395	0.266553	-0.688023	-0.954576	-0.335156	-0.681122	-2.04991	-1.36879
Afu2g13950	-0.317902	0.650042	0.926349	0.276308	-0.335	-0.191453	-1.1576	-0.966149
Afu2g16380	0.895518	-0.765136	0.113919	0.879055	-0.334799	-1.0766	-2.01686	-0.940261
Afu2g07900	-0.558061	0.128781	0.159464	0.0306829	-0.334763	-0.175085	-1.40066	-1.22558
Afu3g01960	0.0792646	4.49997	4.26197	-0.237999	-0.334726	2.25408	1.42857	-0.825515
Afu8g00620	-1.52115	2.56785	1.89894	-0.668907	-0.333994	1.00271	-3.34472	-4.34743
Afu2g09920	0.465538	0.814974	-2.3297	-3.14467	-0.333961	-0.0834285	-0.712647	-0.629218
Afu1g16280	0.0978079	0.203682	0.25538	0.0516979	-0.333954	-0.551029	-1.82501	-1.27398
Afu1g17230	-0.269709	-0.182452	-0.368619	-0.186167	-0.333798	-0.162276	-1.22529	-1.06302
Afu2g09160	0.331473	-0.373448	0.72293	1.09638	-0.333543	-0.369513	1.16509	1.5346
Afu6g08170	0.516628	-0.21866	-0.504047	-0.285387	-0.333183	-0.635017	-0.908857	-0.27384
Afu3g09920	-0.566763	-0.0608899	-0.290144	-0.229254	-0.333095	-0.350832	-0.936491	-0.585659
Afu4g06350	0.126447	-0.17291	-0.358967	-0.186056	-0.333045	-0.797886	-1.92686	-1.12897
Afu2g16170	0.626636	-0.0825034	-0.201893	-0.119389	-0.333044	-0.744016	-0.992147	-0.248131
Afu4g06200	-0.502413	-0.112676	-0.469871	-0.357195	-0.332776	-1.3257	-0.529498	0.796205
Afu4g08230	-0.642207	-3.28722	0.789194	4.07641	-0.332752	-0.687603	-0.0772282	0.610375
Afu1g09750	-0.108911	0.709297	1.14236	0.433062	-0.332744	-0.67402	-1.2895	-0.615482
Afu5g08540	-0.116505	0.583027	-0.933098	-1.51613	-0.332611	-0.0135388	-1.728	-1.71446
Afu3g06310	-0.0483547	0.284794	1.02052	0.735722	-0.332112	-0.685635	-1.89093	-1.20529
Afu5g03340	0.500522	-0.0990287	-0.319122	-0.220093	-0.332031	-1.18372	-0.183229	1.00049
Afu1g17120	0.459958	-0.631065	1.71205	2.34311	-0.331769	-0.664244	0.637013	1.30126
Afu2g01980	0.121099	0.24646	0.479995	0.233535	-0.331484	0.0418656	-0.401606	-0.443472
Afu5g07510	0.229126	-1.22114	-0.708552	0.512588	-0.331401	-1.98479	-3.21595	-1.23116
Afu1g03950	0.407259	0.704922	0.275118	-0.429804	-0.33105	-0.278307	-1.16555	-0.887247
Afu6g13945	-1.00603	-1.9834	-2.30488	-0.321486	-0.330955	-4.01632	-7.44219	-3.42587
Afu1g07195	0.0872201	-0.412509	-0.134569	0.27794	-0.330801	0.0435222	-1.4924	-1.53592
Afu6g09100	-0.492166	-1.5938	-1.33669	0.257119	-0.330765	-2.28959	-1.82797	0.461617
Afu1g11160	0.116564	0.124721	0.154269	0.0295478	-0.330736	-0.808508	-2.53168	-1.72317
Afu5g10550	0.262521	-0.0251527	0.631589	0.656742	-0.330605	-0.473647	-0.944899	-0.471252
Afu8g04260	-0.495506	-0.0555876	-0.521992	-0.466404	-0.330568	-0.232849	0.393175	0.626024
Afu4g03660	1.04218	-1.08531	-1.56106	-0.47575	-0.330255	-1.23897	-1.3746	-0.135635
Afu1g13280	0.047687	-0.264541	-0.878598	-0.614058	-0.330104	-0.694169	-0.749818	-0.0556483
Afu2g07370	0.389575	-0.0494523	2.4039	2.45335	-0.330058	-0.998427	-2.25121	-1.25278
Afu1g12290	0.0719048	-1.31349	-0.585558	0.727933	-0.330044	-2.54787	-2.92497	-0.377097
Afu6g00630	0.149798	0.640002	0.616122	-0.0238794	-0.330018	0.595361	-2.48091	-3.07627
Afu6g03120	0.147528	0.332296	0.825282	0.492986	-0.329743	0.720538	0.135949	-0.584589
Afu3g10710	0.0401221	0.254488	0.0304514	-0.224037	-0.32928	-0.693801	-0.762054	-0.068253
Afu1g13930	0.0224187	-0.258826	-0.3469	-0.0880748	-0.329157	-0.449031	-0.182022	0.267008
Afu2g16210	-0.336985	0.516689	0.688727	0.172038	-0.329098	0.520873	0.696679	0.175806
Afu1g10090	0.271434	-0.340388	0.174668	0.515056	-0.328725	-0.494659	1.66776	2.16242
Afu4g03240	2.50445	1.83769	1.57697	-0.260724	-0.328454	-4.59864	-4.0514	0.547237
Afu3g11700	-0.105479	-0.524977	-1.18338	-0.658399	-0.32799	-0.915931	0.810031	1.72596
Afu1g17410	-0.494698	-0.745598	-0.388126	0.357472	-0.327873	-0.424227	1.94857	2.3728
Afu6g07030	-1.07701	0.392006	-1.74436	-2.13637	-0.327773	3.44285	1.0247	-2.41815
Afu1g15560	0.302808	-0.772859	-0.15225	0.620609	-0.327627	-2.42707	-1.6567	0.770374
Afu3g13120	0.412325	0.245621	2.2063	1.96068	-0.327573	-0.276353	-1.4848	-1.20844
Afu4g07180	-0.102834	-0.252445	0.119318	0.371763	-0.32729	-0.934867	-0.566209	0.368658
Afu7g01810	0.322145	1.09549	0.718016	-0.37747	-0.327242	-0.646016	1.8105	2.45651
Afu2g01850	-0.351316	-0.733544	-0.37112	0.362424	-0.326589	-0.914173	-1.26601	-0.351837
Afu2g04700	0.132194	0.0538171	-1.68912	-1.74293	-0.326577	-0.398527	-2.21273	-1.8142
Afu1g11720	-0.269498	-1.18301	-0.686218	0.496797	-0.326487	0.194789	3.88283	3.68804
Afu6g07380	-0.418302	0.460374	-0.876219	-1.33659	-0.325598	-0.183288	0.0257826	0.209071
Afu2g09910	0.416252	0.355055	-0.11443	-0.469484	-0.325585	0.033924	-0.621127	-0.655051
Afu4g07890	-0.432391	0.11226	-1.0276	-1.13986	-0.32545	-0.341839	1.21192	1.55376
Afu2g10290	-0.0251558	0.0662966	0.0783355	0.0120388	-0.324646	-0.75894	-1.27622	-0.517282
Afu8g01240	0.776569	0.701879	-1.09315	-1.79503	-0.324295	0.243507	0.887741	0.644234
Afu8g01060	-0.0664884	1.80251	0.710711	-1.0918	-0.323864	-0.42555	1.08072	1.50627
Afu3g09510	-1.8725	-0.186872	1.08688	1.27375	-0.323681	2.41801	1.38162	-1.03639
Afu4g09600	-0.593716	-1.44329	-1.14105	0.302246	-0.323611	-2.61911	-3.48546	-0.866346
Afu7g01200	-0.0791708	-0.811974	0.927752	1.73973	-0.323563	-2.76906	-4.53801	-1.76895
Afu4g13800	-1.96991	-3.46337	-1.75026	1.71311	-0.323378	-2.64936	-3.09055	-0.441198
Afu4g09200	1.69173	0.560786	1.57412	1.01334	-0.323277	0.38611	0.679776	0.293666
Afu6g04720	-0.434974	-0.123978	-0.878683	-0.754705	-0.323133	-0.66707	-2.74002	-2.07295
Afu1g11870	-0.00956433	0.476821	0.255872	-0.220949	-0.323131	-0.130769	-0.329813	-0.199044
Afu6g07820	-0.0688868	0.372821	0.756979	0.384158	-0.322911	-0.781212	-2.38892	-1.60771
Afu1g10430	-0.446857	0.118328	0.861774	0.743446	-0.32285	0.247901	0.62794	0.380039
Afu3g11740	0.0177779	0.283362	0.3687	0.0853384	-0.322636	-0.327573	-0.416887	-0.089314
Afu1g17010	-0.764218	-0.349176	2.85114	3.20032	-0.322488	-0.14766	-0.296964	-0.149303
Afu4g10780	0.459663	-0.0171168	-0.85059	-0.833474	-0.322074	-0.41046	0.275283	0.685743
Afu6g12480	-0.0626036	-0.868583	-0.779729	0.0888541	-0.321868	-2.48135	-4.52568	-2.04433
Afu7g05010	0.750639	0.217868	1.45294	1.23507	-0.321607	0.0776989	1.98702	1.90932
Afu2g15640	0.102911	-0.271955	0.380679	0.652634	-0.321549	0.18051	1.07428	0.893767
Afu3g07640	0.720232	-1.70878	-1.2861	0.422677	-0.321382	-1.71282	-0.492733	1.22009
Afu3g01670	-0.288677	1.55801	0.978436	-0.579577	-0.320818	0.399823	-1.89653	-2.29635
Afu1g14580	-0.229616	-0.244318	-0.315129	-0.0708112	-0.32075	-0.055712	-1.15684	-1.10113
Afu2g05280	0.263348	-1.05475	-0.520187	0.534563	-0.320714	0.67928	1.57114	0.891858
Afu2g11150	-0.0169164	0.271946	-0.370822	-0.642768	-0.320395	-0.266355	-1.09026	-0.823906
Afu6g07360	-0.0425455	0.295814	1.34128	1.04547	-0.320308	-0.0303576	-0.950918	-0.92056
Afu2g12890	-0.0760496	-0.309992	-0.305282	0.00470989	-0.320193	-0.436408	-1.62462	-1.18821
Afu3g05600	0.423024	-0.0946255	0.406371	0.500996	-0.320017	-1.21761	-2.72166	-1.50405
Afu5g09780	-0.164328	0.031085	1.55099	1.51991	-0.319863	0.0321652	0.963729	0.931564
Afu7g00652	-0.577836	0.645297	-0.682694	-1.32799	-0.319624	1.63786	3.94942	2.31156
Afu1g06600	0.197095	0.253796	0.0540273	-0.199769	-0.319442	-0.316349	-1.73174	-1.41539
Afu3g10250	-0.740107	0.329451	-1.05382	-1.38327	-0.319139	-0.671515	-1.40534	-0.733824
Afu1g05210	-0.0366478	0.0099001	0.0295656	0.0196655	-0.318898	-0.281992	-1.74528	-1.46328
Afu5g07160	-0.582027	-0.500322	1.72663	2.22695	-0.318436	-1.10365	1.03208	2.13573
Afu4g09670	-0.424785	0.994748	2.10342	1.10868	-0.318351	1.19261	4.76975	3.57714
Afu5g06980	-1.01528	-0.194447	0.19137	0.385817	-0.318347	-0.587609	-0.222326	0.365282
Afu2g07770	-0.228318	-0.439491	-1.6838	-1.24431	-0.318328	-0.31388	0.696719	1.0106
Afu8g04290	-0.459984	-1.21614	-2.72187	-1.50574	-0.31825	-1.80123	-4.3535	-2.55227
Afu5g08310	0.22626	-0.274039	-0.406868	-0.13283	-0.318177	-0.453115	0.582411	1.03553
Afu1g03405	0	0	0	0	-0.318009	-1.5757	2.15362	3.72933
Afu2g09210	0.689913	-0.0305352	1.01592	1.04646	-0.317878	-1.45096	0.433104	1.88406
Afu3g14140	1.34173	2.08118	2.54151	0.460329	-0.317753	0.455663	1.5723	1.11664
Afu5g04060	0.2467	-0.421017	0.503426	0.924443	-0.317743	-2.01894	0.235175	2.25412
Afu1g00890	-0.0993507	-0.773496	-1.14252	-0.369029	-0.317608	-0.395084	0.207753	0.602837
Afu4g06010	0.310233	0.83261	0.712483	-0.120127	-0.317319	0.238642	0.784289	0.545647
Afu4g11270	0.930957	1.20146	0.143165	-1.0583	-0.316956	-0.573551	0.255646	0.829197
Afu1g15660	-1.51059	0.263487	-0.125583	-0.38907	-0.316851	0.154474	-2.32177	-2.47624
Afu8g01030	0.238639	1.57363	2.18306	0.609426	-0.316696	1.32808	-0.452376	-1.78045
Afu7g01960	0.102383	0.829708	-0.965386	-1.79509	-0.316219	-0.131079	1.21218	1.34326
Afu3g09290	0.0244367	-0.176589	-0.924151	-0.747563	-0.31612	-0.236893	-1.04511	-0.808219
Afu4g08130	-0.0782027	0.0868018	0.781694	0.694893	-0.315965	-0.575472	0.495895	1.07137
Afu2g10300	0.558465	0.155183	-0.401468	-0.556651	-0.315952	-1.23521	-2.81001	-1.5748
Afu6g12550	-0.564876	1.3454	2.90952	1.56413	-0.315931	1.89467	4.35724	2.46257
Afu4g10350	0.83902	-0.407615	0.317149	0.724763	-0.315859	-0.708708	2.28176	2.99046
Afu1g17500	-1.37595	-1.91634	0.205396	2.12174	-0.315812		0.594732
Afu7g05570	0.634301	-0.649403	1.20191	1.85131	-0.315596	1.45144	2.82535	1.37391
Afu1g04530	0.389549	-0.117928	0.425973	0.543901	-0.315477	-1.33632	-2.71049	-1.37418
Afu5g09860	-0.570129	-0.502102	-0.642822	-0.14072	-0.315398	-0.776661	-0.952715	-0.176054
Afu6g13850	-0.516662	0.442994	-0.0445797	-0.487574	-0.315133	0.693326	-1.62968	-2.32301
Afu4g06920	-0.328651	0.0902013	1.4786	1.3884	-0.315092	-0.312314	-0.0284823	0.283831
Afu1g06830	0.262078	-0.460887	-0.00561957	0.455268	-0.314912	-1.39227	-2.8927	-1.50044
Afu1g06840	0.0592146	-0.280639	2.23608	2.51672	-0.314531	-1.84187	-2.80845	-0.966577
Afu5g06560	0.0461186	0.329972	0.221553	-0.108418	-0.314518	-0.177523	-1.31935	-1.14182
Afu5g12000	0.165345	-0.544493	-0.560731	-0.0162381	-0.314391	-1.64403	-2.84377	-1.19974
Afu1g06210	-0.247035	-0.142232	-1.15198	-1.00975	-0.31425	-0.13093	-1.31069	-1.17976
Afu4g11810	0.792463	-2.44463	-0.431928	2.0127	-0.314217	-2.74351	-1.06922	1.67429
Afu2g10440	0.493884	-0.687427	0.106587	0.794013	-0.314105	-1.60142	-3.09138	-1.48996
Afu7g05340	-0.258844	0.121993	-0.549526	-0.671519	-0.31362	-0.15847	-0.332263	-0.173793
Afu8g00140	-1.46901	-0.971229	-0.735613	0.235617	-0.313511	-1.4548	-2.84366	-1.38886
Afu6g02090	-0.0461674	-0.254872	-0.0206385	0.234234	-0.31347	-0.636376	0.574416	1.21079
Afu1g07140	-0.501576	-0.0811439	-0.901979	-0.820835	-0.313142	-0.321242	-1.57605	-1.2548
Afu2g16462	0.211824	-0.718318	-0.532073	0.186244	-0.313029	-0.715405	1.2461	1.9615
Afu3g10090	-0.194162	-0.400291	-0.384083	0.0162078	-0.312822	-0.211892	-1.29555	-1.08366
Afu1g12300	0.0422221	0.633473	-0.434708	-1.06818	-0.312329	0.144244	0.287211	0.142967
Afu6g09730	-1.06628	0.0262381	1.07814	1.0519	-0.312328	-5.77009	-5.84801	-0.077919
Afu1g13790	-0.0620298	0.0453581	0.413789	0.368431	-0.312296	-0.163522	-0.0913716	0.0721502
Afu1g12050	-0.369667	0.122624	0.247366	0.124741	-0.311821	1.06828	0.0352228	-1.03306
Afu5g15050	-1.81738	-0.502736	-3.03229	-2.52955	-0.31165	-2.14394	-2.10134	0.0425957
Afu3g11750	-0.196075	-0.0765364	-0.165133	-0.0885965	-0.310961	0.155818	1.56021	1.40439
Afu2g03060	0.437567	-0.0199953	-0.449834	-0.429838	-0.310958	-0.417074	1.14781	1.56488
Afu1g17200	0.199461	1.60921	0.88734	-0.721865	-0.310725	2.76118	3.19404	0.432864
Afu1g11690	0.229256	0.620907	0.742661	0.121755	-0.3105	-0.0780933	1.28991	1.36801
Afu3g08500	-0.0790425	0.735914	-0.062168	-0.798082	-0.31048	0.371754	-2.01123	-2.38298
Afu4g09290	-2.21246	-3.68486	-5.19453	-1.50966	-0.310214	-0.861072	0.533563	1.39463
Afu2g16880	0.42707	-0.192622	0.719127	0.911749	-0.310013	-1.42459	-2.77366	-1.34908
Afu3g03315	1.12262	-1.30035	0.71534	2.01569	-0.309965	-1.26647	-0.638156	0.628313
Afu2g00670	0.139643	-0.840268	1.22997	2.07024	-0.309675	-1.51888	0.271733	1.79061
Afu3g09990	1.06376	-0.469578	0.169305	0.638882	-0.309315	-1.22332	1.65781	2.88113
Afu3g07270	-0.0549437	-0.0657064	-0.537037	-0.471331	-0.309076	-0.450685	-0.14225	0.308435
Afu4g06910	-0.0335459	-0.0376121	-1.40576	-1.36815	-0.308948	-0.798525	-1.9151	-1.11658
Afu8g02010	-0.0135252	-0.241556	0.497841	0.739397	-0.308724	-0.48123	-2.61651	-2.13528
Afu4g10220	-0.265913	0.589655	-0.95249	-1.54214	-0.308626	-0.106522	-1.37656	-1.27004
Afu4g10100	-0.183965	1.14912	1.34588	0.196761	-0.308479	0.353403	2.11029	1.75689
Afu6g07055	0.90735	0.105942	-0.555837	-0.661778	-0.3083	-3.67648	-6.91478	-3.2383
Afu2g15190	-0.249023	-0.375802	0.0317886	0.40759	-0.308158	-0.0671617	-0.0260237	0.041138
Afu2g17820	-0.57143	-0.670158	-0.453838	0.216321	-0.308138	-0.755464	-2.43752	-1.68206
Afu4g11830	0.288667	-0.234363	-0.413731	-0.179368	-0.308034	-0.464383	1.28772	1.7521
Afu1g16330	0.503683	0.0783852	-0.221509	-0.299894	-0.307563	-0.55677	-1.41851	-0.861738
Afu6g08510	-1.81863	1.08827	0.27565	-0.812615	-0.307503	-0.199986	-2.41594	-2.21596
Afu5g10590	-0.189467	0.0833411	0.0321463	-0.0511948	-0.307494	0.137835	2.47778	2.33994
Afu7g01500	-0.159878	0.0528072	1.51382	1.46101	-0.307458	-1.10451	-3.7192	-2.61469
Afu6g02315	0.286312	0.00163392	-0.363298	-0.364932	-0.307207	3.15056	1.30822	-1.84234
Afu4g09490	0.0541961	-3.34241	2.48392	5.82634	-0.307207		-0.298009
Afu4g08190	0.287808	0.27349	0.114924	-0.158565	-0.306051	-0.501671	-2.05544	-1.55377
Afu1g01250	-1.1487	-0.0551815	0.635598	0.690779	-0.30602	0.151186	-1.84632	-1.99751
Afu3g02820	0.0219355	-0.0640087	1.28772	1.35173	-0.305948	-1.31094	-1.78378	-0.472837
Afu6g08370	-0.501647	0.021328	0.149177	0.127849	-0.305889	-0.0913214	1.05091	1.14223
Afu2g08420	-0.277651	0.353195	0.610055	0.25686	-0.305635	0.411703	1.76052	1.34881
Afu3g14210	2.01957	2.44187	3.46051	1.01863	-0.305463	2.03463	-1.97791	-4.01254
Afu8g06540	0.100466	-0.341885	0.808486	1.15037	-0.305463	-2.36618	-0.674968	1.69122
Afu5g02450	-0.582259	0.0586194	-0.428693	-0.487312	-0.305426	-0.60922	-3.13486	-2.52564
Afu5g14310	-0.275516	0.630674	2.78245	2.15177	-0.305237	0.0354906	-0.516803	-0.552293
Afu3g10730	0.301153	-0.0818139	-0.0399582	0.0418557	-0.305191	-1.33823	-3.02232	-1.68409
Afu2g04130	0.361845	-0.0533196	-0.594387	-0.541067	-0.304976	-1.17623	-2.57253	-1.3963
Afu6g07990	0.360361	-0.900615	0.683123	1.58374	-0.304963	-0.991443	-0.00422227	0.98722
Afu1g09100	0.356106	-0.28879	-0.0702247	0.218565	-0.304935	-1.48989	-3.18232	-1.69243
Afu1g07200	-0.582357	-1.00492	-0.966872	0.0380499	-0.304885	-1.15436	-3.083	-1.92863
Afu2g03380	0.532389	-0.0987724	0.425724	0.524496	-0.304696	-1.37818	-2.82956	-1.45137
Afu2g12180	-0.318819	-0.143787	-0.33728	-0.193493	-0.30451	-0.547149	-0.147569	0.39958
Afu2g01190	0.949431	0.528851	-0.0370951	-0.565946	-0.304472	0.786527	-0.803458	-1.58998
Afu2g05420	0.181802	-0.0262913	-0.476465	-0.450174	-0.30441	-0.130666	-1.04957	-0.918908
Afu5g01610	1.48413	-1.91638	2.77125	4.68763	-0.304049		-0.0956082
AfuMt00040	-2.02604	-1.84506	0.584097	2.42915	-0.304035	0.784944	0.488061	-0.296883
Afu4g13070	0.164503	1.23152	1.84676	0.615241	-0.303808	0.483646	1.27589	0.792243
Afu2tR(ACG)1	-0.414167	0.384454	2.36191	1.97745	-0.303548	-1.32354
Afu4g07700	0.228494	0.199123	-1.01362	-1.21274	-0.30353	-0.472758	-0.695071	-0.222313
Afu2g08470	-0.768505	0.496009	-1.06442	-1.56043	-0.303333	-0.386238	-1.16294	-0.776703
Afu3g12870	-0.771382	-0.297637	-0.970129	-0.672492	-0.303055	-0.95088	-2.01532	-1.06444
Afu8g07040	1.20472	2.33605	4.2067	1.87065	-0.302409	-1.1473	0.033551	1.18085
Afu7g05950	-0.65099	0.147773	0.553764	0.405991	-0.30238	-0.411962	-1.79595	-1.38399
Afu4g00150	-0.150447	-0.305444	-0.714412	-0.408968	-0.30238	-0.0248266	-3.36996	-3.34513
Afu3g12760	1.17312	-2.64055	-0.8793	1.76125	-0.302127	-2.91194	-0.0431523	2.86879
Afu8g05510	-0.588476	0.928144	0.310353	-0.617791	-0.302081	2.26711	1.55284	-0.714276
Afu3g01420	-0.677833	0.00423609	1.4291	1.42486	-0.302065	-0.618464	1.91476	2.53322
Afu5g07110	0.180374	-0.435567	1.43537	1.87094	-0.301896	-1.69697	0.266488	1.96345
Afu1g03700	0.168821	0.195294	-0.0721501	-0.267444	-0.301864	0.604028	-0.515183	-1.11921
Afu3g09420	1.47596	2.64168	4.71499	2.07331	-0.301692	0.663852	0.0474918	-0.61636
Afu2g00690	-0.591235	-1.65203	-0.986374	0.665658	-0.30141	-2.55467	-3.47925	-0.924579
Afu4g04070	0.0799515	0.650745	-1.81784	-2.46858	-0.301317	-0.25216	-2.09161	-1.83945
Afu6g08240	0.522289	0.468716	-0.416257	-0.884973	-0.301171	-0.448623	-1.48386	-1.03524
Afu4g11313	0.660314	0.00416679	0.831025	0.826859	-0.300874	-0.117371	0.386747	0.504118
Afu7g07080	0.625573	0.187366	-2.29773	-2.48509	-0.300452	-0.133348	-0.262112	-0.128764
[truncated: 8,081 more rows]

## Sheet: Glucose this study
GENE ID	log2FC
	H2O2 vs. untreated		DFP vs. untreated		DFP + H2O2 vs. untreated		DFP + H2O2 vs. DFP
	Glucose + peptone	Peptone	Glucose + peptone	Peptone	Glucose + peptone	Peptone	Glucose + peptone	Peptone
Afu1g00100	-0.414163	-0.846396	-0.35661	0.0752226	0.124299	-1.35324	0.480909	-1.42846		Between "glucose + peptone" and "peptone"
Afu1g00110	-0.558031	-0.696509	1.88487	0.735603	1.3549	-1.54897	-0.529967	-2.28457				Pearson's correlation coefficients	p value
Afu1g00120	-0.627981	-0.478777	-0.816544	-0.75477	-0.387263	-1.56083	0.429281	-0.806059		H2O2 vs. untreated		0.407727	< 2.2e-16
Afu1g00130	-1.20105	-1.59055	-1.50352	-2.34862	0.597674	-2.85544	2.10119	-0.506817		DFP vs. untreated		0.433376	< 2.2e-16
Afu1g00140	0.0859756	-0.727075	-0.525592	-0.1991	0.990247	0.00186007	1.51584	0.20096		DFP + H2O2 vs. untreated		0.403435	< 2.2e-16
Afu1g00150	-1.29958	-1.14591	-0.126395	-1.06451	-1.22402	-2.00225	-1.09762	-0.937746		DFP + H2O2 vs. DFP		0.469711	< 2.2e-16
Afu1g00160	0.47457	-0.641224	0.799119	-2.15637	2.35758	-0.60743	1.55846	1.54894
Afu1g00170	0.533657	-0.135591	-1.05605	-1.65506	0.349549	-0.382276	1.4056	1.27278
Afu1g00180	-0.0722155	0.0462553	1.82376	-1.28873	1.92447	-1.3033	0.10071	-0.014569
Afu1g00200	-0.752316	-0.911054	-0.128496	-1.56335	-0.0864395	-1.30227	0.0420561	0.261085		Between "H2O2 vs. untreated" and "DFP + H2O2 vs. DFP"
Afu1g00210	-0.0289757	-0.395756	0.201795	-1.41754	0.633343	-2.25018	0.431548	-0.832633				Pearson's correlation coefficients	p value
Afu1g00220	0.541216	-0.251899	0.0429417	0.297762	-0.0388003	0.109856	-0.081742	-0.187906		Glucose + peptone		0.0740881	9.53e-14
Afu1g00230	0.37299	0.211662	0.43063	0.140703	-0.926846	0.382621	-1.35748	0.241919		Peptone		0.25158	< 2.2e-16
Afu1g00240	-0.204391	-0.176111	-0.936302	0.0970996	-1.28092	0.724516	-0.344616	0.627416
Afu1g00250	-0.102102	-0.171374	-0.840505	0.260848	-0.16425	0.104019	0.676255	-0.156829
Afu1g00270	0.101759	-0.602019	0.905931	0.131789	1.98747	-0.0172321	1.08154	-0.149021
Afu1g00280	-0.404637	-0.399835	1.1432	-0.953571	2.49318	-0.577939	1.34999	0.375632
Afu1g00290	-1.12657	-0.198764	-1.34436	0.177091	1.84399	3.36986	3.18835	3.19277
Afu1g00300	-1.40028	-0.96679	-1.69927	-0.15798	-1.81046	2.44017	-0.111188	2.59815
Afu1g00310	-0.932807	-1.91517	-0.756931	-1.42676	-0.137761	-1.9321	0.61917	-0.505338
Afu1g00320	1.50262	0	1.70353	2.28959	2.70331	2.35878	0.999782	0.0691911
Afu1g00330	1.44607	1.60533	1.05029	3.1366	0.274475	3.85886	-0.775818	0.722257
Afu1g00340	2.64428	0.9022	4.02166	0.615406	3.97171	1.3723	-0.0499571	0.756889
Afu1g00350	-2.23356	1.13873	1.01517	-0.694655	1.53164	2.16069	0.516466	2.85534
Afu1g00390	-0.20707	0.505024	0.637818	1.86413	0.102523	1.36451	-0.535295	-0.499618
Afu1g00400	-0.414176	-0.120232	0.717784	-0.763566	1.45676	-1.70738	0.738973	-0.943812
Afu1g00410	0.499988	0.177266	-0.707788	-0.835035	-1.23109	0.111975	-0.523299	0.94701
Afu1g00420	-1.56175	1.01177	-1.10344	1.07418	-1.79509	1.26809	-0.691652	0.193909
Afu1g00440	-1.03043	-1.41746	-0.260048	-0.85167	0.00215973	-1.95828	0.262207	-1.10661
Afu1g00450	0.488054	0.541592	-0.0336705	-1.76966	0.129049	-1.45407	0.16272	0.31559
Afu1g00460	0.18885	-0.0382837	0.238812	0.678854	0.532839	0.100794	0.294027	-0.57806
Afu1g00470	0.416669	-0.103395	-0.853659	-0.118077	0.239822	0.1018	1.09348	0.219877
Afu1g00480	1.14225	-0.0372282	1.05595	-1.14699	0.401943	-0.467258	-0.654009	0.679731
Afu1g00490	2.7855	-0.479287	0.537299	-1.13787	5.7562	1.12108	5.21891	2.25896
Afu1g00500	1.17009	0.929174	-2.65013	-1.69431	0.569784	0.0704808	3.21992	1.76479
Afu1g00510	-0.0408799	0.612854	-2.33508	-1.00046	-0.401336	1.06107	1.93374	2.06154
Afu1g00520	-0.589129	-0.0165075	-1.53424	-1.01629	3.82261	1.75252	5.35685	2.7688
Afu1g00530	0.803888	1.11394	-1.2443	-0.882439	0.494643	0.28877	1.73894	1.17121
Afu1g00540	-1.59251	-0.478657	-1.08521	-0.546873	-1.03634	-1.23392	0.0488765	-0.687051
Afu1g00550	-0.580206	-0.234211	-0.722537	-1.05582	1.00296	0.0946028	1.7255	1.15043
Afu1g00560	-0.430801	0.256711	0.119733	-0.59247	-0.00963498	-0.949815	-0.129368	-0.357346
Afu1g00570	-0.75835	-0.632886	-0.625271	-0.955536	1.00205	-0.545239	1.62732	0.410297
Afu1g00580	-0.235427	0.729482	-0.195204	-0.130131	-2.25794	-0.485194	-2.06274	-0.355063
Afu1g00590	-0.443321	-0.473053	-0.0675041	-0.909854	0.749542	2.2794	0.817046	3.18926
Afu1g00610	-0.0354569	0.418763	-1.74635	-0.631011	-1.16291	1.31848	0.583436	1.94949
Afu1g00620	-0.866837	-0.633521	-2.1128	0.253935	0.0738577	3.53656	2.18666	3.28263
Afu1g00630	-0.354742	-0.148556	-2.3225	-0.121723	-1.15697	2.91952	1.16554	3.04125
Afu1g00640	0.130955	-0.528097	-0.904657	-0.699718	-0.195212	-0.392205	0.709444	0.307513
Afu1g00650	-1.20763	-2.62022	-2.32165	-0.379643	-1.57789	0.0260467	0.743766	0.405689
Afu1g00660	1.06088	1.46607	1.40598	2.18773	1.26869	3.21105	-0.137288	1.02331
Afu1g00670	0.00482259	0.400214	0.450135	0.156225	1.5691	1.44517	1.11897	1.28895
Afu1g00680	1.27802	-0.556417	-0.543693	-0.592161	0.980705	1.55143	1.5244	2.14359
Afu1g00690	0.922233	0.715835	0.829159	0.675955	0.677582	0.680507	-0.151577	0.00455213
Afu1g00700	0.269806	-0.482392	0.413245	-0.418751	0.832957	0.28096	0.419712	0.699711
Afu1g00710	1.77909	-0.785909	3.52226	-0.463425	1.76311	1.25892	-1.75915	1.72234
Afu1g00720	0.363777	-0.562068	2.09062	0.52846	1.41377	1.35011	-0.676851	0.821647
Afu1g00730	0.0660871	1.32769	-1.55142	-1.3754	-1.30033	0.738722	0.251094	2.11413
Afu1g00740	-0.890361	-1.01492	0.286712	1.61465	1.1206	4.4285	0.83389	2.81385
Afu1g00750	0.210392	-0.166123	0.115055	0.0869031	-0.704393	-0.236552	-0.819448	-0.323455
Afu1g00760	-0.105268	-2.51422	-0.255215	-1.14287	0.571211	-1.25247	0.826426	-0.109595
Afu1g00770	0.812326	0.670213	-0.482286	-1.25765	1.00252	0.0188336	1.48481	1.27649
Afu1g00780	-1.31855	-3.0633	-0.666927	-0.663535	0.278336	-0.575506	0.945263	0.0880297
Afu1g00790	0.407643	1.26725	-0.396497	-0.0747167	-1.13515	-1.0107	-0.738653	-0.935984
Afu1g00800	1.81317	2.28541	1.50446	0	2.94736	5.69275	1.4429	5.55641
Afu1g00810	0.880645	-0.677179	1.70382	0.593863	1.36004	-0.657375	-0.343783	-1.25124
Afu1g00820	0.383582	-0.44987	1.81955	1.07246	2.20874	0.694262	0.389185	-0.378195
Afu1g00830	-0.538926	-0.278254	0.838353	0.0288013	1.98301	0.165261	1.14465	0.13646
Afu1g00840	-0.436944	0.00111528	-0.132912	-0.0364271	-0.231214	-0.0188438	-0.0983021	0.0175833
Afu1g00850	-0.305048	-0.361184	-0.394398	-0.34824	1.39607	0.10343	1.79047	0.451669
Afu1g00880	0.306907	-0.181205	0.0364858	0.173882	-1.45708	1.43052	-1.49357	1.25664
Afu1g00890	-0.0993507	-0.464642	-0.773496	-0.21452	-1.14252	0.28634	-0.369029	0.50086
Afu1g00910	-0.359511	-0.159611	-0.809601	-0.337034	-0.0059585	0.168611	0.803642	0.505645
Afu1g00920	-0.228582	-0.630674	-0.710095	-0.654522	0.177408	0.156545	0.887503	0.811067
Afu1g00930	0.0669041	-0.675062	-0.70632	-0.895057	-0.270601	-0.545589	0.435719	0.349469
Afu1g00940	0.0693196	0.185297	-0.0195541	0.180302	0.568426	-0.0223044	0.58798	-0.202607
Afu1g00950	0.61084	1.03979	-0.149597	0.530361	-0.236144	0.24875	-0.0865466	-0.281611
Afu1g00960	0.300092	0.226076	0.24266	0.630636	-0.497583	0.359309	-0.740242	-0.271327
Afu1g00970	-1.08767	-1.23605	1.52434	2.08654	1.385	1.54227	-0.139338	-0.544274
Afu1g00980	-0.366608	-1.16708	1.28648	1.81543	0.447279	0.266806	-0.839198	-1.54862
Afu1g00990	-0.509837	-1.28431	1.48138	-0.0687965	1.92129	-1.13801	0.439918	-1.06922
Afu1g01000	-0.536418	-1.48359	2.33485	-2.41424	3.58223	-3.23211	1.24738	-0.817869
Afu1g01010	-0.055398	-1.24345	3.77343	-0.764669	2.59282	0.136688	-1.18061	0.901357
Afu1g01020	-0.511976	-1.84693	-1.04955	-0.458869	-1.63559	-0.484392	-0.586042	-0.0255239
Afu1g01030	-0.0812949	-0.164468	-0.581628	0.431774	-2.0964	0.325223	-1.51477	-0.106551
Afu1g01040	-0.0968182	-0.21482	-0.572701	0.222747	-0.241443	0.264649	0.331258	0.0419016
Afu1g01050	-0.0164777	-0.247488	0.026577	0.364027	-1.21907	-0.315609	-1.24564	-0.679636
Afu1g01070	-0.996362	-0.289526	-0.446495	-0.671766	-0.0623734	-0.230874	0.384121	0.440892
Afu1g01080	0.273309	-0.446149	0.46887	-1.13458	0.131818	-0.770305	-0.337051	0.364278
Afu1g01090	-0.0153972	-0.0322784	0.0779613	-0.338569	-0.595918	-0.905275	-0.673879	-0.566706
Afu1g01100	0.823434	1.03188	2.74756	1.8815	2.59319	2.5322	-0.154369	0.650695
Afu1g01110	0	-0.942363	0	-2.14829	5.29548	3.64124	6.25006	5.78953
Afu1g01120	0	0.0419973	1.37362	0.900347	5.33127	0.856632	3.95764	-0.0437158
Afu1g01130	-0.51026	-0.18326	0.97959	1.28844	0.644306	1.1652	-0.335285	-0.12324
Afu1g01140	-0.0286301	-0.310966	0.0804023	0.419361	0.59369	-0.583129	0.513288	-1.00249
Afu1g01160	-0.183181	0.262219	1.35391	0.302874	1.13176	-0.344594	-0.222143	-0.647468
Afu1g01170	0	0	0	0	0.274544	0	1.22903	0
Afu1g01175	-3.10728	0.517967	-2.70534	1.60297	0.811641	0.842696	3.51698	-0.760275
Afu1g01180	0.54104	-0.636883	2.20105	-0.38781	3.03337	1.04813	0.83232	1.43594
Afu1g01190	1.98389	1.28223	1.74922	-1.29753	3.90622	2.43347	2.157	3.731
Afu1g01200	1.49187	-1.26504	0	-0.839548	2.77542	-0.247528	3.73	0.59202
Afu1g01210	-2.77054	-0.887525	-1.52093	-2.70084	1.22079	-1.96075	2.74171	0.740093
Afu1g01220	-2.37338	-1.04272	-1.89795	-3.08812	-0.86906	-1.83105	1.02889	1.25707
Afu1g01230	-1.55949	-0.61658	-0.904428	-0.0537475	-0.908798	-1.64194	-0.00437023	-1.58819
Afu1g01240	-0.482838	-0.0906765	0.210829	-0.1506	-1.97202	-1.24244	-2.18285	-1.09184
Afu1g01250	-1.1487	-0.570969	-0.0551815	-1.07909	0.635598	-1.57671	0.690779	-0.497617
Afu1g01260	-0.370271	-0.309742	0.578096	-2.23994	2.2069	-0.527317	1.6288	1.71263
Afu1g01265	-0.0993843	-0.299872	1.24786	1.0942	2.21382	4.45742	0.965967	3.36323
Afu1g01270	-0.254437	-0.407282	-0.999628	-1.02106	-0.314493	0.600613	0.685135	1.62167
Afu1g01280	1.43012	0.891903	-0.287922	-0.590475	0.532513	-1.52751	0.820435	-0.937034
Afu1g01290	1.02708	1.04901	0.151972	-0.825459	0.560999	1.38348	0.409027	2.20893
Afu1g01300	1.4067	0.0751292	-0.694157	-1.1469	-0.081149	-2.15698	0.613008	-1.01009
Afu1g01310	2.44485	-0.460426	2.27918	-0.599312	2.48456	-1.26446	0.205385	-0.665153
Afu1g01320	2.01849	0.0438306	2.73153	-1.10962	0	1.24298	-3.41886	2.35261
Afu1g01330	0.505711	0.585776	0.71236	-0.169544	0.922694	0.819663	0.210334	0.989207
Afu1g01340	-0.0420831	-0.0993028	0.342743	0.0251431	-1.62677	0.585717	-1.96951	0.560574
Afu1g01350	1.09308	0.838837	-0.79412	-1.67516	0.39528	0.351094	1.1894	2.02626
Afu1g01360	0.289571	0.571058	-0.543782	-0.867433	0.696103	-0.182281	1.23989	0.685152
Afu1g01370	-0.633535	-0.520516	-0.182048	-0.541674	0.261334	0.983791	0.443382	1.52546
Afu1g01380	0.0247756	-0.510628	1.20282	0.136216	1.74947	-0.404511	0.546658	-0.540727
Afu1g01390	-1.10142	-0.487143	-0.191236	0.0236825	-1.10047	1.2189	-0.909238	1.19522
Afu1g01400	-1.07955	-0.689946	-0.310027	-0.152832	-0.582431	1.19937	-0.272404	1.3522
Afu1g01410	-1.26919	-0.451902	-0.661902	-0.335904	0.741888	2.14665	1.40379	2.48255
Afu1g01420	0.718961	0.428831	-0.16058	0.266007	3.84801	4.51612	4.00859	4.25011
Afu1g01430	-0.172668	-0.00179757	-0.909079	0.448862	-0.342076	1.82195	0.567002	1.37309
Afu1g01440	-0.188391	-0.733557	-1.21321	-0.707554	0.962424	1.23031	2.17564	1.93787
Afu1g01450	-0.341359	-0.29448	0.784773	0.820721	2.01051	0.847845	1.22573	0.0271242
Afu1g01460	-0.064287	0.108358	0.145561	0.0478049	1.92092	1.35049	1.77536	1.30268
Afu1g01480	-0.422716	-0.152468	1.3528	0.36969	3.41752	3.72861	2.06472	3.35892
Afu1g01490	0.115653	0.554162	2.10189	1.54925	1.44634	1.72753	-0.655552	0.178282
Afu1g01500	1.82268	0.992709	3.13878	2.50403	3.24156	3.98672	0.102777	1.48269
Afu1g01520	-0.521299	1.07435	0.949867	1.45443	2.48911	2.18142	1.53925	0.726994
Afu1g01530	2.33368	0.591733	0.0335164	-0.724866	0.807493	-1.49289	0.773977	-0.768028
Afu1g01540	1.53508	0.0457833	0.326476	-0.618881	0.464634	-1.30262	0.138158	-0.683739
Afu1g01550	-0.0655985	0.101664	1.02847	0.136289	1.25792	-0.369534	0.229445	-0.505823
Afu1g01560	-0.486509	0.718765	1.05338	-0.127042	0.521944	-0.0809797	-0.531436	0.0460619
Afu1g01570	-0.0116659	-0.707074	0.768798	0.0698835	1.50938	-0.0528372	0.740581	-0.122721
Afu1g01580	-0.02722	-1.01228	-0.502177	-1.15777	1.60451	-1.53411	2.10668	-0.376337
Afu1g01590	0.333383	-0.345428	0.248263	-0.518712	-1.24559	-0.666926	-1.49386	-0.148214
Afu1g01600	1.09902	0.935753	-0.121481	0.543831	0.20798	0.710758	0.329461	0.166927
Afu1g01610	0.527816	0.273663	1.24692	-0.899426	1.25307	-1.16552	0.0061464	-0.266098
Afu1g01620	-0.162065	-1.22484	0.564817	-0.712575	-0.0105823	-1.54753	-0.575399	-0.834955
Afu1g01630	-0.171531	-1.55991	1.13353	-0.325454	1.0496	-1.53345	-0.0839228	-1.208
Afu1g01640	1.06011	-0.0169624	1.51894	0.789086	1.49439	0.178162	-0.0245465	-0.610924
Afu1g01650	0.228506	0.703177	0.788003	0.41895	0.916261	0.141228	0.128258	-0.277721
Afu1g01660	0.639549	-0.313889	-0.861501	-1.32503	-1.10762	-1.19135	-0.246115	0.13368
Afu1g01670	0.879578	-0.711765	-0.620355	-0.958379	-1.40608	-1.30386	-0.785722	-0.345477
Afu1g01680	0.545101	-0.753059	-0.551681	-0.719606	-0.0477506	-1.11393	0.50393	-0.39432
Afu1g01690	1.17387	-0.167281	0.639126	-1.05205	1.43185	-0.882101	0.79272	0.169948
Afu1g01700	-0.0756281	-0.163672	0.212487	0.517555	0.991351	0.0803607	0.778865	-0.437194
Afu1g01710	-0.521278	-0.380297	0.617092	-0.778875	1.88742	-0.459013	1.27032	0.319863
Afu1g01720	-0.0396567	-0.161597	0.339426	0.0830747	-0.0744756	-0.0540212	-0.413901	-0.137096
Afu1g01730	-0.28421	-0.461422	-0.227105	0.329531	-0.513131	-0.223495	-0.286026	-0.553026
Afu1g01740	0.644516	0.0754543	-0.406324	0.126408	0.151687	0.155848	0.558011	0.0294404
Afu1g01750	-0.197057	-0.290599	0.263472	0.136726	0.0916186	0.726485	-0.171854	0.58976
Afu1g01760	0.527581	0.207834	1.02156	0.38268	-0.62592	-0.0378214	-1.64748	-0.420502
Afu1g01770	0.0502809	-0.536286	0.0768393	0.328405	0.292929	0.963006	0.21609	0.6346
Afu1g01780	-0.29739	-0.228282	0.0247459	0.446347	-1.95578	1.46583	-1.98052	1.01948
Afu1g01790	0.00441889	-0.477568	-0.295875	0.144006	-0.222227	0.776424	0.0736486	0.632418
Afu1g01812	-1.27773	0.0890505	-2.18124	-2.0845	-0.657498	-1.72148	1.52374	0.363022
Afu1g01820	0.83212	0.476149	-0.564499	-2.13969	3.99584	3.04818	4.56034	5.18787
Afu1g01830	1.07414	-0.141002	0.308494	0.147953	0.707055	0.829343	0.398561	0.68139
Afu1g01850	0.188635	0.480762	-1.27062	-0.56961	-1.50777	-0.372097	-0.237155	0.197513
Afu1g01860	0.172344	0.457975	-0.784965	-0.351424	0.191314	-0.487038	0.976279	-0.135614
Afu1g01870	0.377566	0.32242	-0.247123	0.162607	-0.556269	0.474081	-0.309146	0.311474
Afu1g01890	-0.648674	-0.983073	-1.58535	-3.07636	0.377269	-3.04358	1.96262	0.032781
Afu1g01900	0.336851	0.0155913	0.516249	-0.57852	1.32992	-1.0036	0.813675	-0.425077
Afu1g01910	0.18821	-0.356215	0.420912	-0.0180396	0.468124	-0.588161	0.0472114	-0.570121
Afu1g01920	-0.358001	0.368684	-0.564269	-0.815232	-1.42781	-2.29682	-0.863542	-1.48159
Afu1g01930	-0.141204	-0.442692	0.32075	-0.452332	1.05551	-1.52071	0.734763	-1.06838
Afu1g01940	0.408195	-0.0570416	1.20048	-0.587181	1.05471	-1.03195	-0.145773	-0.444774
Afu1g01950	0.898106	1.77367	-0.136183	0.191768	-0.00384063	2.12598	0.132342	1.93422
Afu1g01960	-0.150483	-0.674554	0.218469	-0.752715	0.0798785	-2.28988	-0.13859	-1.53717
Afu1g01970	0.0833953	-0.408901	0.238567	0.0834434	0.749257	0.364983	0.510691	0.28154
Afu1g01980	0.357476	-0.227724	0.83774	-0.0194642	1.25852	0.567961	0.420784	0.587425
Afu1g01990	0.00740141	1.24495	0.459987	0.773099	-0.362125	0.949021	-0.822112	0.175922
Afu1g02000	-0.682115	-0.132191	0.133208	-0.374972	-0.815853	-1.00531	-0.949062	-0.630341
Afu1g02010	0.392425	0.136499	0.251696	0.302695	0.100681	0.424348	-0.151015	0.121653
Afu1g02020	-0.501005	0.119326	0.204435	0.104269	-0.422588	0.457062	-0.627023	0.352792
Afu1g02030	0.490731	0.201536	-0.0780462	0.416014	-0.691431	0.176889	-0.613385	-0.239125
Afu1g02040	0.0632584	-0.392787	0.514915	-0.774981	1.02583	-0.22082	0.510911	0.554161
Afu1g02050	-0.146577	-0.0931452	0.0318484	-0.00070861	-0.158675	-0.244232	-0.190524	-0.243523
Afu1g02060	0.219225	-0.1538	0.273585	-0.125991	0.844564	-0.250315	0.570979	-0.124324
Afu1g02070	0.364046	0.432668	-1.41763	-0.792041	-2.46479	-1.24729	-1.04716	-0.455253
Afu1g02080	1.33856	0.542615	0.614238	0.876197	0.998904	2.79804	0.384666	1.92184
Afu1g02090	0.655979	-0.334028	-0.684635	-0.787608	1.47857	0.982621	2.16321	1.77023
Afu1g02100	0.878718	0.187493	0.336053	-0.443586	0.840996	0.819702	0.504943	1.26329
Afu1g02110	1.85426	0.360248	-0.0232316	-0.0745744	-1.01238	-0.144292	-0.989153	-0.0697176
Afu1g02120	0.461948	0.959899	-0.374312	-1.1221	0.978814	1.65516	1.35313	2.77727
Afu1g02130	0.398745	0.335921	-0.308197	0.0199277	-0.606183	2.31027	-0.297987	2.29034
Afu1g02140	-0.202914	0.362657	-1.17275	-1.43989	-0.978311	-1.49661	0.194438	-0.0567148
Afu1g02150	-0.0253375	-0.249252	0.0187397	-0.0628745	0.13154	0.504927	0.112801	0.567801
Afu1g02160	0.29155	0.740766	0.101676	0.3875	-1.08983	1.43754	-1.19151	1.05004
Afu1g02170	-0.313514	-0.228058	0.177838	-0.442661	-0.171884	-0.28065	-0.349722	0.162011
Afu1g02180	-0.580028	-0.352034	0.443077	0.0126513	-0.0869226	-0.940137	-0.53	-0.952788
Afu1g02190	0.199369	0.188473	0.516693	-0.0433996	0.410653	0.452654	-0.10604	0.496053
Afu1g02200	0.373097	-0.353958	-0.0526144	-0.707586	0.519369	0.34456	0.571983	1.05215
Afu1g02210	-0.0232099	0.591716	-0.219972	0.344392	-0.00802366	0.00229874	0.211948	-0.342093
Afu1g02220	0.353581	-0.216418	-0.106315	-0.00276585	-0.938593	-1.96058	-0.832278	-1.95782
Afu1g02230	0.384019	-0.141925	1.15185	0.265767	2.01499	-0.300459	0.863147	-0.566225
Afu1g02240	0.861909	2.27955	0.820211	2.49707	2.44311	6.03437	1.6229	3.5373
Afu1g02250	1.47046	2.3053	-1.91635	1.88618	-1.64909	4.9792	0	3.09302
Afu1g02255	1.05007	-1.05098	0.497942	-4.01348	2.88956	-0.735026	2.39161	3.27845
Afu1g02260	2.28533	0.901015	3.18871	0.306889	7.52925	4.74458	4.34055	4.43769
Afu1g02270	-0.654181	-0.173043	0.57582	0.340333	0.94654	0.741956	0.37072	0.401624
Afu1g02280	-0.178406	0.303968	0.152852	-0.299479	-0.562772	-0.549474	-0.715624	-0.249994
Afu1g02290	-1.18452	-1.36277	0.837364	0.194526	1.46406	-0.573589	0.626693	-0.768114
Afu1g02300	-1.21072	1.1144	1.42784	1.80834	1.92717	2.57942	0.499323	0.77108
Afu1g02310	-1.75302	1.04527	3.59671	3.6719	2.09288	2.88777	-1.50383	-0.784136
Afu1g02320	0.0142977	0.419682	0.866525	1.0581	1.66783	0.225071	0.801309	-0.833026
Afu1g02330	0.576444	0.319774	0.949011	0.777716	0.747632	0.950934	-0.201379	0.173217
Afu1g02340	-0.0159275	0.84198	0.503483	0.620834	-0.0844871	0.778721	-0.58797	0.157887
Afu1g02350	0.450555	0.113528	-0.238626	0.514162	-0.600998	0.193393	-0.362372	-0.320769
Afu1g02360	0.462577	0.290751	0.271071	0.173489	-0.260443	0.0766504	-0.531514	-0.0968387
Afu1g02370	0.159282	0.452274	0.0508714	0.0933118	0.140766	0.00847732	0.0898943	-0.0848345
Afu1g02380	0.675076	0.223344	0.0248747	-0.434703	0.569166	-0.597161	0.544291	-0.162458
Afu1g02390	0.290239	-0.013585	-0.305561	-0.147537	-0.0619983	0.119979	0.243562	0.267516
Afu1g02400	-0.625134	0.222092	0.555778	0.474838	-0.892063	0.505501	-1.44784	0.0306624
Afu1g02410	0.0637151	0.0423096	-0.457277	-0.00335781	-1.14281	-0.304654	-0.685529	-0.301296
Afu1g02420	0.107397	0.157063	-0.208926	-0.305043	-0.493	0.0738186	-0.284073	0.378861
Afu1g02430	0.606718	0.69808	0.148006	0.152192	-0.473339	0.780993	-0.621345	0.6288
Afu1g02440	0.190019	0.00860851	0.428289	0.3512	-0.391539	0.381596	-0.819828	0.0303954
Afu1g02450	0.000849178	-0.236557	0.2768	-0.00775822	0.378239	0.458633	0.101438	0.466391
Afu1g02460	0.0198545	0.276169	0.00483179	0.466153	-0.441941	0.610628	-0.446772	0.144475
Afu1g02480	-0.0269175	0.109965	-0.448745	-0.416256	0.0650763	-1.16214	0.513821	-0.745881
Afu1g02490	0.251042	0.555918	-0.00488892	-0.173888	-0.11747	0.0615403	-0.112581	0.235428
Afu1g02500	0.178709	-0.426856	0.210119	-0.107482	0.100181	-0.312489	-0.109938	-0.205007
Afu1g02510	-0.152521	-1.03903	0.206142	-0.201652	-0.224407	-0.861169	-0.430549	-0.659517
Afu1g02520	3.09333	1.1939	-0.983861	0.423541	2.24076	1.81897	3.22462	1.39543
Afu1g02530	2.29167	0.215291	1.16942	1.01679	0.49554	0.627831	-0.673878	-0.388964
Afu1g02540	0.252804	0.423868	0.474283	0.186324	-1.43635	0.498191	-1.91063	0.311868
Afu1g02550	-0.208965	0.05364	0.458757	0.504917	0.52309	0.0568507	0.0643337	-0.448066
Afu1g02560	-0.735576	-0.205052	-0.338116	0.489552	0.187142	0.293043	0.525259	-0.19651
Afu1g02570	1.79795	2.22889	-0.378973	-0.846315	1.84241	2.93945	2.22138	3.78576
Afu1g02580	0.805814	1.18195	0.622219	-0.257824	2.49478	1.52211	1.87256	1.77994
Afu1g02590	-0.26324	1.19598	0.256761	0.562121	0.930508	0.829001	0.673747	0.26688
Afu1g02600	0.156117	-0.334285	0.0328716	0.654339	-0.69493	0.0266697	-0.727802	-0.627669
Afu1g02610	-0.0044196	0.615331	0.295419	0.88958	0.225164	0.895739	-0.0702551	0.00615869
Afu1g02620	-0.358393	-0.366192	0.331327	0.428023	0.466634	0.180174	0.135307	-0.247849
Afu1g02630	0.0152624	0.299176	0.166948	0.542577	0.0320609	-0.430152	-0.134887	-0.972729
Afu1g02640	-0.0519359	-0.164014	0.459191	-0.114494	-1.22367	0.104603	-1.68286	0.219097
Afu1g02650	-0.142806	-0.583482	-0.143313	-0.441061	-0.38692	-0.294348	-0.243607	0.146713
Afu1g02660	0.0861726	-1.03869	0.752533	1.55848	3.90867	3.79479	3.15614	2.23631
Afu1g02670	-0.0159056	0.00552561	-0.145336	-0.27464	0.129981	-0.380849	0.275316	-0.106209
Afu1g02680	-0.303879	0.797246	-0.316385	0.451174	-0.0817406	0.983021	0.234645	0.531847
Afu1g02700	0.719479	0.496589	0.43552	-0.172206	1.48087	2.69043	1.04535	2.86264
Afu1g02710	0.540973	0.888601	0.0514887	-0.0105876	0.647641	1.38662	0.596152	1.39721
Afu1g02720	0.549396	-0.067283	1.02281	0.0395969	1.74068	0.763202	0.717864	0.723605
Afu1g02730	-0.415375	-0.191469	0.498514	1.03627	0.993169	0.0548031	0.494656	-0.981463
Afu1g02740	-0.972928	0.223535	1.16384	-0.595612	1.07399	0.704952	-0.0898486	1.30056
Afu1g02750	0.217627	-0.298486	1.04512	-0.146143	3.74857	1.08312	2.70345	1.22926
Afu1g02760	0.0133579	-0.13294	0.716702	-0.217899	-0.223596	-0.599159	-0.940298	-0.38126
Afu1g02770	0.196699	0.42442	-1.36169	-1.38909	-1.32542	-2.05464	0.0362651	-0.665554
Afu1g02780	-0.461031	-0.219523	-1.99429	0.617911	-2.82136	0.639278	-0.827078	0.0213673
Afu1g02800	0.423318	0.0959753	-0.0430859	-0.339553	0.203936	-1.01413	0.247021	-0.674573
Afu1g02810	0.113591	-0.0996508	0.136255	-0.155252	0.611958	1.02772	0.475703	1.18297
Afu1g02820	2.39082	-0.332795	-0.299889	-3.17473	0.00971055	-3.98667	0.3096	-0.811939
Afu1g02830	0.490948	0.368827	-0.238465	0.090686	-0.589048	0.88253	-0.350583	0.791844
Afu1g02840	-0.724629	-0.455185	0.17223	-0.0469946	-0.409902	-1.14968	-0.582132	-1.10269
Afu1g02850	-0.206618	-0.38137	-0.63088	-0.21895	-1.14455	-0.91463	-0.513668	-0.69568
Afu1g02860	-0.38404	-0.950049	0.785727	0.781137	2.5415	2.20059	1.75577	1.41945
Afu1g02870	0.147897	0.460193	1.48596	0.564744	1.02857	0.80137	-0.457388	0.236626
Afu1g02880	0.841392	0.338216	-0.000164466	-0.943267	0.035642	-1.22841	0.0358065	-0.285145
Afu1g02890	0.111181	-0.0115356	0.576539	0.537923	1.39746	0.31481	0.820922	-0.223113
Afu1g02900	0.178909	0.617786	-0.187785	0.301638	0.998569	1.24319	1.18635	0.941556
Afu1g02910	0.450763	0.430315	0.65819	0.137913	0.268191	1.14298	-0.39	1.00507
Afu1g02920	-0.0894691	0.0509079	0.693401	0.667908	0.0535775	0.677369	-0.639823	0.00946122
Afu1g02930	-0.985622	-0.482678	-0.0759895	0.0313233	0.282486	0.279583	0.358476	0.24826
Afu1g02940	0.20052	-0.538708	0.371936	0.237181	0.0194794	2.21256	-0.352457	1.97538
Afu1g02950	-0.536461	-0.0634721	-1.09911	0.319659	-0.839923	0.771011	0.25919	0.451351
Afu1g02960	-0.307061	0.266783	-0.49675	0.0193519	-0.89203	0.775545	-0.39528	0.756193
Afu1g02970	-0.0944102	-0.164944	-0.767066	-1.69017	0.320642	-0.355525	1.08771	1.33465
Afu1g02980	0.855602	0.627787	-0.890461	-0.110998	-0.196992	0.342494	0.693469	0.453492
Afu1g02985	-0.252535	-0.392956	-0.184008	-0.0732017	-0.266923	0.0739096	-0.0829147	0.147111
Afu1g02990	0.332237	1.02973	-1.08229	-0.579599	-0.935087	1.15634	0.147198	1.73594
Afu1g03000	0.302425	0.212181	0.795409	0.657396	0.499003	0.456462	-0.296407	-0.200934
Afu1g03010	0.0437161	0.303831	0.252229	0.250458	-0.723571	1.33244	-0.9758	1.08198
Afu1g03020	-0.10681	-0.456526	0.0571604	-0.227508	-0.577151	-0.842373	-0.634312	-0.614866
Afu1g03030	0.413389	0.0392695	0.201764	-0.229931	-1.07878	-0.21871	-1.28054	0.0112207
Afu1g03035	-0.191682	-0.0154524	0.101109	0.532648	1.31932	1.70638	1.21822	1.17374
Afu1g03040	0.345596	1.1987	0.186249	-0.830096	0.248222	1.30428	0.061973	2.13438
Afu1g03050	0.228762	1.66917	0.0255952	-0.0867991	-0.223434	1.28313	-0.249029	1.36993
Afu1g03060	0.287677	-0.050519	-0.31825	-0.052844	0.104335	0.0271481	0.422585	0.0799921
Afu1g03070	0.114424	-0.106709	0.176003	0.0478391	-0.828344	0.0538059	-1.00435	0.00596683
Afu1g03080	-0.00810789	-0.174648	-0.0212769	-0.130079	1.0459	0.542758	1.06718	0.672837
Afu1g03090	0.750417	2.19274	-2.3401	-1.08752	0.401914	2.71146	2.74202	3.79898
Afu1g03100	0.170934	0.0754115	0.277802	0.303557	0.444848	0.0481849	0.167045	-0.255372
Afu1g03110	0.500664	0.227926	-0.214981	0.173372	0.535688	-0.881267	0.750669	-1.05464
Afu1g03120	0.367792	0.285752	-0.0226921	-0.2064	-0.247707	-0.973692	-0.225015	-0.767292
Afu1g03130	0.346823	0.111476	0.31691	-0.101271	-0.122087	0.259192	-0.438997	0.360463
Afu1g03140	-0.86339	-0.378441	-0.0769843	-0.0765265	-0.702699	-0.760117	-0.625715	-0.683591
Afu1g03150	-0.00971769	1.42814	3.39471	1.306	3.32912	-0.113704	-0.065584	-1.4197
Afu1g03160	1.26707	-1.63199	3.23158	-0.253214	4.46795	0.941708	1.23636	1.19492
Afu1g03170	0.0940954	0.0187781	0.510193	-0.0114096	0.842639	1.41307	0.332446	1.42448
Afu1g03180	1.62263	0.0915516	2.11278	0.816274	3.29854	0.194332	1.18576	-0.621942
Afu1g03190	0.249558	-1.41246	-1.7597	-3.13218	1.70363	-1.29566	3.46333	1.83652
Afu1g03195	-0.563294	-0.8278	4.41747	3.06394	4.9798	3.07155	0.562329	0.00760789
Afu1g03200	-0.228974	-1.3838	4.39725	3.2775	4.51943	2.14887	0.122179	-1.12864
Afu1g03210	-0.56949	-0.130806	-0.081725	0.247038	-0.113578	-1.13285	-0.0318535	-1.37989
Afu1g03215	0	-0.0365967	-0.0118776	0.0558011	2.18215	-1.61725	2.19403	-1.67305
Afu1g03220	0	2.08792	-0.0074422	0.587192	4.24627	2.23627	4.25372	1.64908
Afu1g03230	0	-0.145144	-0.00685835	-1.24497	4.48882	0.584155	4.49568	1.82913
Afu1g03240	0.547605	0.260405	-0.00895197	-3.12872	4.25491	-0.436343	4.26386	2.69237
Afu1g03250	-1.28048	-0.613302	-1.12529	-3.45843	4.06212	1.21636	5.18741	4.67479
Afu1g03260	0	-2.16609	2.11821	-2.60091	6.51021	2.26567	4.392	4.86659
Afu1g03270	-1.37598	1.2128	1.00673	-1.42248	2.87016	1.39512	1.86343	2.8176
Afu1g03280	-0.0773604	-3.50783	0.473309	0.667955	0.744677	-0.272644	0.271369	-0.940599
Afu1g03290	-0.875555	-4.45925	0.790791	0.363239	-1.02182	-0.8909	-1.81261	-1.25414
Afu1g03300	-0.634163	-2.82452	0.263924	0.611055	0.69142	-0.165543	0.427496	-0.776598
Afu1g03310	-1.27988	0.52716	1.9388	2.32763	3.42247	1.64405	1.48367	-0.683581
Afu1g03320	-1.16964	-2.25364	0.289644	2.11923	0.102195	1.78943	-0.187449	-0.329797
Afu1g03336	0	1.6756	0	1.03857	2.5063	2.99216	3.46087	1.95359
Afu1g03352	-0.434232	-0.352837	1.90574	2.93052	1.62691	3.16801	-0.278829	0.237486
Afu1g03360	0.145728	-0.0134432	1.96935	0.961885	1.94923	0.930342	-0.0201168	-0.0315431
Afu1g03370	0.462461	0.296252	0.559169	0.0565215	0.623972	0.0909118	0.0648038	0.0343903
Afu1g03380	0.349499	-0.03792	0.278959	0.105911	-0.175013	-0.462174	-0.453972	-0.568086
Afu1g03390	0.443987	0.123155	-0.441338	0.344106	0.727129	-1.04121	1.16847	-1.38532
Afu1g03400	-0.302842	-0.143278	0.15847	0.0729978	-0.147975	0.0675551	-0.306445	-0.00544266
Afu1g03405	0	0	0	0	0	1.10932	0	0.972988
Afu1g03410	0.0920162	0.369392	0.874732	0.623526	0.636939	-0.00105488	-0.237793	-0.624581
Afu1g03420	0.0980219	-0.26561	0.379313	-0.0344463	0.273835	0.0808207	-0.105478	0.115267
Afu1g03430	0.00926082	-0.520164	0.0738514	0.0906944	0.669806	0.163229	0.595955	0.0725344
Afu1g03440	0.106314	-0.759904	0.00389357	-0.616111	0.0973673	-1.38017	0.0934737	-0.764063
Afu1g03450	-0.449315	-0.669393	0.00388209	-0.337794	-0.00706096	-0.673132	-0.010943	-0.335338
Afu1g03460	0.298193	0.080153	-0.0150813	0.0343945	-0.474066	0.026793	-0.458985	-0.0076015
Afu1g03470	-0.816114	-0.355444	0.641817	-0.0908861	1.80109	0.403662	1.15928	0.494549
Afu1g03480	-0.670118	-0.378082	0.398033	-0.265192	-0.0455126	-0.99168	-0.443545	-0.726488
Afu1g03490	-0.112439	-0.447704	0.283358	-0.0958533	-0.475947	0.161354	-0.759305	0.257208
Afu1g03500	-0.0651113	0.375946	-0.322814	0.0422515	-1.26326	0.378593	-0.940449	0.336341
Afu1g03510	0.131392	0.326052	0.28773	0.548761	0.294134	0.427134	0.00640391	-0.121627
Afu1g03520	-0.588748	-0.357048	-0.360142	-0.0783582	0.248828	-0.438337	0.608971	-0.359978
Afu1g03530	0.44658	-0.0835672	-0.0373167	-0.279098	0.588477	-0.235571	0.625794	0.0435266
Afu1g03540	0.289155	0.0682239	0.137232	0.343398	-0.417689	0.184747	-0.55492	-0.158651
Afu1g03550	0.385438	-0.174462	-1.72709	-1.29455	-1.89721	-1.74748	-0.170117	-0.452934
Afu1g03560	0.0139705	-0.634014	0.0471655	-0.527412	-0.459448	-0.639868	-0.506614	-0.112456
Afu1g03570	1.15366	-0.175258	-1.55085	0.519096	-1.72225	-0.610304	-0.171396	-1.1294
Afu1g03580	0.897351	0.246395	-0.892244	-0.700447	1.78233	-0.809304	2.67457	-0.108857
Afu1g03590	-0.236301	-0.291854	0.31818	0.221499	-0.191327	0.0994562	-0.509507	-0.122043
Afu1g03600	-0.307179	-0.847788	-0.732872	-0.193509	0.520376	3.97834	1.25325	4.17185
Afu1g03610	-0.232485	-0.943582	-0.233545	-0.0575251	-0.300392	1.76282	-0.0668466	1.82034
Afu1g03620	0.867587	0.157613	-0.429178	0.508371	-0.116448	-0.413891	0.312729	-0.922262
Afu1g03630	0.982593	1.14246	1.32777	0.866943	0.309608	1.25854	-1.01816	0.391594
Afu1g03640	0.422306	0.229191	0.107057	0.0430543	1.25145	0.281993	1.14439	0.238938
Afu1g03650	1.37293	0.618969	-0.380297	0.201254	-0.248297	-0.763761	0.132	-0.965015
Afu1g03660	1.70397	0.0546179	-0.327342	-0.160128	-0.06929	-1.67096	0.258052	-1.51083
Afu1g03670	0.810945	-0.694132	-1.13442	-0.068466	1.23826	1.52853	2.37268	1.597
Afu1g03680	0.018433	0.152159	-0.457458	-0.407932	-0.152538	0.00516346	0.30492	0.413095
Afu1g03690	0.380044	-0.0963045	-0.486626	0.226142	-0.186431	-0.73977	0.300195	-0.965912
Afu1g03700	0.168821	-0.105174	0.195294	0.293902	-0.0721501	-0.155558	-0.267444	-0.44946
Afu1g03710	0.387296	0.311599	-0.653448	-0.0938299	-0.595296	1.5266	0.058152	1.62043
Afu1g03720	-0.446209	-0.714695	-0.459667	0.270586	0.795683	-0.209496	1.25535	-0.480082
Afu1g03730	-0.0302161	-0.118541	0.212762	-0.142183	0.647479	1.50148	0.434717	1.64366
Afu1g03740	-0.108546	0.142331	-0.562128	0.0948988	-0.728618	-0.445554	-0.16649	-0.540452
Afu1g03750	-0.449347	-0.0511676	0.0903827	0.439788	0.158432	-0.249419	0.0680491	-0.689206
Afu1g03760	-0.0821897	-0.247878	0.55035	-0.000475827	-0.557852	-0.386721	-1.1082	-0.386245
Afu1g03775	0.113217	-0.119253	-0.330779	-0.167615	-0.989138	-0.763084	-0.658359	-0.595469
Afu1g03790	0.817752	1.03538	1.22361	0.345568	0.860437	0.644742	-0.363174	0.299174
Afu1g03800	1.57899	0.0984265	1.22829	-0.308573	2.45662	1.3002	1.22832	1.60877
Afu1g03810	-0.409994	-0.416906	-0.218641	-0.602443	0.202005	-1.32584	0.420646	-0.723398
Afu1g03820	-0.522866	0.157484	0.143273	0.166212	-0.0999427	0.752117	-0.243216	0.585905
Afu1g03830	-0.222768	-0.537649	-0.0551257	-0.198052	0.933955	0.356423	0.989081	0.554475
Afu1g03840	-0.0994865	-1.0661	-0.517376	-0.651287	-2.03567	-1.80571	-1.51829	-1.15442
Afu1g03860	-0.25523	0.0132522	0.0498955	-0.153251	-1.63948	-0.097766	-1.68938	0.0554849
Afu1g03870	-0.332386	-0.477585	-0.765467	-0.682192	-0.689284	-1.26822	0.0761837	-0.586028
Afu1g03880	-0.353277	-0.101112	-0.0755594	-0.309295	-0.60456	-0.378944	-0.529001	-0.0696494
Afu1g03890	0.40933	0.842197	0.406592	0.169127	0.328459	0.141556	-0.0781325	-0.0275713
Afu1g03910	0.395495	0.703989	0.521751	0.391752	-0.0208702	-0.534123	-0.542621	-0.925875
Afu1g03920	0.251209	0.702735	0.615284	0.205299	-0.355351	-0.654056	-0.970636	-0.859355
Afu1g03930	0.217415	0.547759	0.603733	0.738499	-0.0910977	1.01553	-0.694831	0.277036
Afu1g03940	0.357796	-0.02782	-0.0465814	0.0915979	-0.0963406	0.284471	-0.0497592	0.192873
Afu1g03950	0.407259	0.175175	0.704922	0.467275	0.275118	-0.418947	-0.429804	-0.886222
Afu1g03960	0.491647	0.64734	0.36426	0.307886	0.403678	0.95729	0.0394177	0.649404
Afu1g03970	0.425284	-0.0362221	0.0368612	0.14612	-0.11367	0.329518	-0.150531	0.183398
Afu1g03992	-0.1593	-0.039504	-0.540832	-0.0677712	-1.02656	-0.801035	-0.485726	-0.733264
Afu1g04010	-0.412516	0.126116	0.0183218	0.185678	0.193351	-0.307058	0.175029	-0.492736
Afu1g04020	-0.456211	-0.808316	0.0936866	-0.284693	0.331023	-0.409321	0.237336	-0.124628
Afu1g04040	0.425104	0.0559796	-0.0838326	0.123865	0.392586	-0.530966	0.476418	-0.654831
Afu1g04062	0.191929	-0.340788	-0.19204	-0.259746	-0.157968	-1.78414	0.034072	-1.52439
Afu1g04070	0.432358	0.352811	-0.0819343	-0.280709	0.581603	-0.528767	0.663537	-0.248058
Afu1g04080	-0.332658	-0.457344	-0.267211	-0.301105	-0.153288	-0.713894	0.113923	-0.412789
Afu1g04090	-0.474206	-1.13032	-0.618934	-0.758013	-0.23527	-1.73403	0.383663	-0.976012
Afu1g04100	-0.57633	-0.539682	-0.325353	0.0687409	0.941582	-0.456607	1.26694	-0.525348
Afu1g04110	0.079336	-0.0166476	0.340696	0.0374379	-1.58383	-0.552973	-1.92453	-0.590411
Afu1g04120	0.954576	1.4017	-0.0344085	0.685569	-0.141512	0.231993	-0.107104	-0.453577
Afu1g04130	0.0894241	-0.53998	0.0264905	-1.14413	-0.412663	-2.19512	-0.439154	-1.051
Afu1g04140	-0.209284	-0.503054	-1.05987	-0.357599	-1.60231	0.128915	-0.54244	0.486514
Afu1g04150	-0.317288	-0.880653	-2.87931	-0.706166	-3.98659	-1.49028	-1.10728	-0.784114
Afu1g04160	-1.52461	-0.568613	-4.095	0.0905779	-3.836	-0.703423	0.258994	-0.794001
Afu1g04170	0.545737	0.187194	0.782665	0.49214	0.214485	1.32523	-0.56818	0.83309
Afu1g04190	0.4731	0.769746	0.00185983	0.550846	-1.49528	0.206366	-1.49714	-0.34448
Afu1g04210	0.368945	0.103519	-0.0381494	-0.000186846	-0.419136	0.261006	-0.380986	0.261193
Afu1g04220	-0.320853	0.133202	0.873578	0.285953	1.79839	0.656385	0.924808	0.370433
Afu1g04230	-0.433623	0.11086	0.374169	0.45425	0.171825	0.21797	-0.202344	-0.23628
Afu1g04240	-0.0637116	0.759879	0.254812	0.682421	-0.06133	0.644445	-0.316142	-0.0379754
Afu1g04250	0.591858	0.913549	0.484031	0.34571	-1.71008	0.782035	-2.19411	0.436324
Afu1g04260	0.0224893	0.160333	0.692822	-0.142284	-0.0538361	-0.77974	-0.746658	-0.637456
Afu1g04270	-0.272133	-0.113011	-0.423492	-0.469426	-1.60781	-1.84135	-1.18432	-1.37193
Afu1g04280	0.602947	0.287521	0.0368148	0.195567	0.354464	1.25178	0.317649	1.05621
Afu1g04290	-0.139226	-0.482763	-0.189347	-0.306701	-0.183001	-0.567349	0.00634654	-0.260649
Afu1g04300	0.261629	1.81972	-0.545074	0.498006	2.12133	2.13708	2.6664	1.63907
Afu1g04310	0.230376	1.03917	0.296524	-0.304763	1.84885	0.0686824	1.55233	0.373445
Afu1g04315	-0.386608	-0.688696	-0.69573	-0.216872	0.167281	0.382223	0.863011	0.599095
Afu1g04320	0.452296	0.0971816	-0.11239	0.0568611	0.359242	-0.93293	0.471632	-0.989791
Afu1g04330	0.178458	-0.193445	-0.18661	-0.367272	1.07046	-0.546888	1.25708	-0.179616
Afu1g04340	0.266464	0.143623	0.460426	0.0958669	-0.617132	-0.453125	-1.07756	-0.548992
Afu1g04350	0.182962	-0.0088923	0.531167	0.139639	0.309834	-0.595931	-0.221333	-0.735571
Afu1g04360	-0.0414336	-0.159756	0.0736445	-0.0967124	-0.35722	-0.294371	-0.430865	-0.197659
Afu1g04370	-0.079525	0.837685	-0.0829191	0.591808	0.0875098	0.468253	0.170429	-0.123555
Afu1g04380	0.633409	0.731743	-0.143523	-0.00947698	-0.146303	0.889711	-0.00278079	0.899188
Afu1g04390	-0.727448	-0.0457008	-0.901946	-0.663342	-0.716807	-1.35661	0.185139	-0.693267
Afu1g04400	0.116793	-0.0164192	0.287027	0.240577	0.470355	0.627763	0.183328	0.387186
Afu1g04410	0.331086	0.339159	0.33117	0.266606	-0.805611	0.673406	-1.13678	0.4068
Afu1g04420	-0.57567	-0.097876	0.180174	0.402704	1.28635	0.124575	1.10617	-0.278129
Afu1g04430	-0.702099	-0.0910864	1.01568	0.686208	1.05291	-0.600623	0.0372301	-1.28683
Afu1g04440	0.0624682	0.723846	0.779462	-0.564831	1.01123	0.838827	0.231765	1.40366
Afu1g04450	-0.0808718	-0.0427811	-0.744316	-0.056014	-0.567993	1.2064	0.176323	1.26241
Afu1g04455	0.266374	-0.459184	-0.0775571	-0.228787	-1.60188	-0.988891	-1.52432	-0.760104
Afu1g04460	-0.163254	0.626107	0.476561	0.851994	0.132872	1.68849	-0.343688	0.836493
Afu1g04470	0.300569	-0.108509	-0.17052	0.422655	0.140732	0.351937	0.311252	-0.070718
Afu1g04480	-0.217389	-0.139968	0.217896	0.103343	1.59528	0.891609	1.37739	0.788265
Afu1g04485	-0.048938	-0.335371	-0.0927785	-1.58679	1.41914	0.570455	1.51192	2.15725
Afu1g04490	-0.504207	-0.295062	-0.144587	0.0347915	0.399333	0.496063	0.543921	0.461271
Afu1g04510	0.900226	1.16027	2.35117	1.2622	1.89147	2.07026	-0.459699	0.80806
Afu1g04520	-0.29858	-0.524486	-0.0598767	-0.0935124	-1.29839	-0.436059	-1.23851	-0.342546
Afu1g04530	0.389549	0.115499	-0.117928	0.180244	0.425973	-0.770949	0.543901	-0.951193
Afu1g04540	0.257712	0.107703	1.05423	0.84042	1.21464	1.02706	0.160411	0.186636
Afu1g04550	-0.0166573	-0.499162	-0.462256	-0.274425	-0.0496889	-0.603433	0.412568	-0.329008
Afu1g04560	0.0600707	-0.34371	-1.35541	-1.2845	-2.34388	-1.63167	-0.988471	-0.347168
Afu1g04570	-0.336062	-1.09334	-0.448916	-0.560088	-1.04444	-1.26777	-0.595521	-0.707682
Afu1g04575	-2.27167	-2.05619	-1.26391	0.22261	-1.53808	-1.72759	-0.274178	-1.9502
Afu1g04580	0.0295353	-0.117866	0.291532	0.333476	-0.500192	-0.301049	-0.791725	-0.634525
Afu1g04590	-0.52496	-0.0399533	0.468973	-0.0306598	-1.32941	0.281978	-1.79838	0.312638
Afu1g04600	0.0894126	0.719957	0.146195	0.279073	0.522791	-0.845731	0.376595	-1.1248
Afu1g04610	0.173536	-0.0203473	-0.20893	-0.109481	0.433633	0.481773	0.642562	0.591254
Afu1g04620	-0.112144	0.235129	-0.365823	0.472579	-0.562915	-0.207546	-0.197091	-0.680125
Afu1g04630	-0.12534	0.202843	-0.531564	0.347511	-0.896247	1.09578	-0.364683	0.748269
Afu1g04640	-0.354844	-0.343837	-0.0775193	0.073861	-0.0458543	0.298413	0.0316649	0.224552
Afu1g04650	1.45049	0	0	0	1.18288	1.63324	2.13744	1.49691
Afu1g04660	0.52766	0.326306	-0.110983	0.392177	0.222406	-0.440083	0.33339	-0.832261
Afu1g04670	-0.380938	0.256476	-0.0446094	-0.0742226	-0.475882	0.339251	-0.431273	0.413474
Afu1g04680	0.933834	1.18676	-1.03995	-0.539137	0.483165	1.52424	1.52311	2.06338
Afu1g04690	0.000761342	-0.129085	-0.400922	-0.478901	0.414061	-0.528658	0.814983	-0.0497577
Afu1g04700	0.574409	0.557888	0.472371	0.274057	-0.106786	0.409325	-0.579157	0.135268
Afu1g04710	-0.0803773	-0.270192	-0.0409101	-0.0384648	0.512805	0.761813	0.553715	0.800278
Afu1g04720	-0.446577	0.608585	1.84968	0.697741	0.813887	-0.0654504	-1.03579	-0.763191
Afu1g04730	-0.188212	0.0942717	1.81261	0.119886	1.67086	0.206578	-0.141748	0.0866911
Afu1g04740	-0.947561	-0.00444007	-0.0217102	0.483899	-0.812464	2.06685	-0.790754	1.58295
Afu1g04750	-0.471367	-0.0670196	0.86593	0.497537	-0.64882	3.19472	-1.51475	2.69718
Afu1g04760	-0.429696	0.258611	-0.195586	0.36094	0.0203535	-0.452191	0.215939	-0.813131
Afu1g04770	-0.441641	-0.752645	0.0777334	-0.0595735	-0.294864	-1.05262	-0.372598	-0.993049
Afu1g04780	0.0479298	0.0118065	0.141804	-0.427769	0.2869	0.268312	0.145096	0.696081
Afu1g04790	0.124711	-0.0674993	0.852527	0.383385	-0.272295	0.660623	-1.12482	0.277238
Afu1g04800	0.376275	0.254516	-0.0436715	0.10572	0.260903	0.741153	0.304575	0.635433
Afu1g04810	0.61025	0.293914	0.753885	0.187042	0.160152	1.18913	-0.593733	1.00209
Afu1g04820	0.737779	0.387203	0.0591214	0.355786	-0.154787	0.0798008	-0.213908	-0.275985
Afu1g04830	-0.687019	-0.42887	0.0277443	-0.472291	1.6967	1.72097	1.66895	2.19326
Afu1g04840	0.00455441	0.835713	0.00106498	0.770598	-0.737087	0.592828	-0.738152	-0.17777
Afu1g04845	0.107215	1.01828	-0.00847987	1.00066	-1.51456	1.51513	-1.50608	0.51447
Afu1g04850	-0.00156506	-0.280415	0.0749482	0.193548	0.616031	-0.223725	0.541082	-0.417273
Afu1g04860	-0.294374	-0.216341	-0.0856362	-0.499502	-0.345995	0.315178	-0.260359	0.81468
Afu1g04870	-0.848327	-0.607379	-4.1711	-0.317773	-3.44017	0.622958	0.730935	0.94073
Afu1g04880	0.164188	-0.139324	0.61815	0.0490219	-0.408356	-0.156154	-1.02651	-0.205176
Afu1g04890	-0.87637	-0.187743	0.0863786	0.22969	1.16716	0.230744	1.08078	0.00105455
Afu1g04900	0.323191	0.874593	0.277628	0.289411	0.668049	1.07415	0.390422	0.784741
Afu1g04910	-0.706348	-0.601092	0.599121	-0.125384	0.118572	1.00843	-0.480548	1.13382
Afu1g04920	-0.23761	-0.509573	0.124302	-0.125845	0.958887	0.186615	0.834585	0.31246
Afu1g04930	0.508742	-0.0442277	0.363381	-0.108233	-0.487432	-0.836539	-0.850814	-0.728305
Afu1g04940	-0.0736424	-0.35171	-0.129074	-0.115375	-0.313701	0.612961	-0.184627	0.728336
Afu1g04950	-0.176904	0.0372958	0.493042	0.421381	-1.42251	0.664744	-1.91555	0.243362
Afu1g04960	-0.473863	0.23036	0.457001	0.383266	0.574678	-0.38735	0.117677	-0.770615
Afu1g04970	0.146752	0.630836	-0.6845	-0.368146	0.128937	0.653089	0.813437	1.02124
Afu1g04980	-0.0140989	-0.200091	-0.0316587	-0.0166508	-0.295095	-0.195471	-0.263436	-0.17882
Afu1g04990	0.562317	0.0872174	0.339005	0.120488	-0.0801541	0.546654	-0.419159	0.426166
Afu1g05000	0.0302672	-0.114244	-0.0228963	-0.191528	-0.849799	-0.571559	-0.826903	-0.380031
Afu1g05010	0.105851	-0.246587	0.142223	-1.01079	1.62877	-0.682373	1.48654	0.328418
Afu1g05020	-0.714884	-0.320322	3.68001	2.26767	2.8248	1.35304	-0.855217	-0.914631
Afu1g05030	0.501389	0.290535	0.0341575	-1.13255	-0.676829	-0.113302	-0.710987	1.01924
Afu1g05040	-0.0830525	0.97353	-1.10518	-0.768277	0.0796139	0.616394	1.18479	1.38467
Afu1g05050	-0.514574	-0.0109238	-0.712205	-0.512886	1.89469	0.646197	2.60689	1.15908
Afu1g05060	-0.00180702	0.0963114	0.0549871	-0.108921	0.126991	-0.229477	0.072004	-0.120556
Afu1g05070	-0.209738	-0.260862	-0.572994	-0.0965819	-0.39703	-0.653947	0.175964	-0.557365
Afu1g05080	-0.0250051	-0.0607857	-0.237465	0.580044	0.373302	0.177169	0.610767	-0.402874
Afu1g05095	1.55806	0.89915	0.454229	-0.431647	1.40386	0.299021	0.949626	0.730668
Afu1g05100	-0.0225961	0.0354793	0.580522	0.287286	-0.567014	0.0729694	-1.14754	-0.214317
Afu1g05110	0.264283	0.508991	0.0226578	0.162219	0.224917	1.30593	0.202259	1.14371
Afu1g05120	-1.09912	-0.247539	0.259641	0.096548	0.0392069	-0.398323	-0.220434	-0.494871
Afu1g05130	0.514212	0.566694	0.0623206	-0.560475	-0.778524	1.15432	-0.840844	1.7148
Afu1g05140	0.197132	-0.426666	-0.164919	-1.15729	0.426975	0.0499115	0.591894	1.2072
Afu1g05150	-0.044518	0.945622	0.0264584	0.457945	-0.187237	-0.0363193	-0.213695	-0.494264
Afu1g05160	-0.0322565	0.319041	-0.0977152	0.122794	0.364905	-0.136753	0.46262	-0.259547
Afu1g05170	1.2568	0.190471	-0.406045	0.214738	0.552682	0.222954	0.958728	0.0082156
Afu1g05180	-0.474015	-0.816798	-0.65333	-0.169242	-0.577547	-0.775099	0.0757823	-0.605857
Afu1g05190	0.211111	-0.0154573	0.595718	0.0905562	0.111837	0.311903	-0.483881	0.221347
Afu1g05200	0.825986	0.538261	0.307955	0.523127	-1.62908	0.582131	-1.93703	0.0590032
Afu1g05210	-0.0366478	-0.423686	0.0099001	-0.114382	0.0295656	-1.05451	0.0196655	-0.940128
Afu1g05220	-0.396362	-0.277713	-0.638915	-0.304154	0.323999	-0.18528	0.962914	0.118873
Afu1g05230	-0.295987	0.437839	-0.0606388	-0.362786	-1.97749	-0.448209	-1.91685	-0.0854229
Afu1g05240	0.62045	0.0210226	-0.672585	-0.312301	-1.72339	-0.000270585	-1.05081	0.31203
Afu1g05260	0.227321	-0.321519	-0.662517	-0.827266	-2.03461	-1.39605	-1.37209	-0.568787
Afu1g05270	-0.647197	-0.978438	-0.289223	-0.710176	0.677139	-1.31732	0.966362	-0.607148
Afu1g05280	-0.018785	-0.124871	0.295168	0.331021	-0.250895	-0.234466	-0.546062	-0.565488
Afu1g05290	-1.4352	0.170098	-0.505621	1.38115	0.0247176	1.50443	0.530339	0.123277
Afu1g05300	-0.0761968	-0.278263	0.55281	0.386928	0.135369	-0.378606	-0.417441	-0.765534
Afu1g05310	0.248101	0.936496	0.0298637	0.81035	-0.286427	0.693956	-0.316291	-0.116394
Afu1g05320	-0.822245	-0.468388	-0.414566	-0.711172	0.0905973	-0.891383	0.505163	-0.180211
Afu1g05330	-0.828865	-0.479046	-0.497045	-0.320239	-0.640455	-1.21827	-0.14341	-0.898034
Afu1g05340	0.467168	0.0662122	-0.213853	0.17276	0.335038	-1.06107	0.548891	-1.23383
Afu1g05350	-0.0432566	-0.128849	0.213048	-1.25947	0.703181	-1.0506	0.490133	0.208867
Afu1g05360	-0.700943	0.0279618	-0.843874	-1.01608	-1.45608	-1.0773	-0.612201	-0.0612236
Afu1g05370	0.627079	1.3886	-0.425088	-0.0943914	-1.91632	0.162805	-1.49123	0.257196
Afu1g05380	0.365619	-0.0991219	0.278918	-0.278831	2.83215	0.534764	2.55323	0.813594
Afu1g05390	0.4294	0.437239	0.0767114	0.213363	0.406873	0.0352968	0.330161	-0.178066
Afu1g05400	0.569123	0.871941	0.124634	0.62505	-2.10903	0.0870996	-2.23366	-0.537951
Afu1g05410	0.162932	1.14081	-0.150902	0.521001	0.412	0.933485	0.562902	0.412485
Afu1g05420	0.0894211	0.352133	0.227733	0.062326	-0.068019	0.110342	-0.295752	0.048016
Afu1g05430	-0.0552556	1.21979	0.929229	1.53691	-1.41316	1.87426	-2.34239	0.337351
Afu1g05440	-1.6069	0.131837	0.693258	0.614762	0.621245	0.334262	-0.0720128	-0.2805
Afu1g05450	0.142579	-0.18962	-0.286112	-0.245554	0.0484208	-1.44362	0.334533	-1.19807
Afu1g05460	0.229896	-0.653858	0.0826234	-0.192793	1.06164	-0.366639	0.979022	-0.173845
Afu1g05470	0.567105	-0.129144	0.286255	0.192092	0.0159428	0.49025	-0.270312	0.298159
Afu1g05480	-0.36605	-0.830688	-0.994196	-0.627264	-0.208649	-1.52886	0.785547	-0.901593
Afu1g05490	0.118432	-0.0680669	-0.319042	0.0563312	-0.755034	-0.0571529	-0.435992	-0.113484
Afu1g05500	0.378288	-0.287599	-0.715706	-0.0139332	0.532326	-0.965931	1.24803	-0.951998
Afu1g05510	0.187539	0.300226	-0.0364534	0.191921	-0.80085	0.759389	-0.764396	0.567468
Afu1g05520	0.0934992	-0.0977822	-0.285819	0.231241	0.362614	-1.20923	0.648432	-1.44047
Afu1g05530	-0.147785	-0.207725	-0.124815	-0.000503034	-0.650554	-0.169953	-0.525739	-0.16945
Afu1g05540	0.295559	-0.0996588	-0.0787864	-0.0386221	0.0755736	-0.207506	0.15436	-0.168884
Afu1g05550	0.429036	0.642177	0.204828	0.00391616	-3.05799	-1.70113	-3.26282	-1.70504
Afu1g05560	0.0976277	0.111072	-0.364977	-0.0642829	0.186339	0.372927	0.551316	0.43721
Afu1g05570	-0.33045	-0.343878	-0.59075	-0.139189	0.0590686	-0.0581446	0.649819	0.081044
Afu1g05580	-0.526666	-0.26765	0.393648	0.137362	0.156287	-0.264963	-0.237361	-0.402326
Afu1g05590	0.329841	-0.284094	-0.235586	-0.412537	0.0584228	-0.465535	0.294008	-0.0529984
Afu1g05595	-0.29355	0.137193	-0.041463	-1.13148	0.127235	-1.45382	0.168698	-0.32234
Afu1g05600	-0.0803012	-0.0207818	0.0701827	0.384096	-0.574552	-0.580617	-0.644735	-0.964713
Afu1g05610	0.00229663	0.00950284	0.0129901	0.0643379	-0.564146	-0.48758	-0.577136	-0.551918
Afu1g05620	1.03171	0.278009	0.115965	0.470259	-0.42224	0.288197	-0.538206	-0.182063
Afu1g05630	0.377042	0.0262247	-0.469575	0.0365141	-0.991937	-1.29528	-0.522361	-1.33179
Afu1g05640	0.00920289	-0.222565	0.0572991	-0.195636	-0.268582	-0.41622	-0.325881	-0.220584
Afu1g05650	-0.155869	0.237356	0.686701	0.65819	0.161183	1.19819	-0.525518	0.539996
Afu1g05655	0.151354	-0.194589	0.209738	-0.106631	0.0629311	0.150025	-0.146807	0.256657
Afu1g05660	0.258714	0.311559	0.159175	0.126859	-0.145751	1.3747	-0.304926	1.24784
Afu1g05670	0.551701	0.109347	-0.578962	-0.692035	0.00177103	-0.411244	0.580734	0.280791
Afu1g05680	0.0891442	1.25439	-0.25911	-0.0911559	-2.40699	-0.662711	-2.14788	-0.571555
Afu1g05690	1.19291	1.40323	-1.48606	-1.10899	0.340292	0.555781	1.82636	1.66477
Afu1g05700	-0.507425	-0.228166	-0.075697	0.101876	-0.188111	-0.666522	-0.112414	-0.768398
Afu1g05710	0.07184	-0.444114	-0.0689485	-0.220825	0.667355	-0.984551	0.736303	-0.763727
Afu1g05720	-0.386319	-0.164714	2.2288	1.05962	1.81738	-1.29523	-0.411419	-2.35485
Afu1g05730	-0.289072	-0.00855521	0.0248221	-0.143781	0.457471	-0.64703	0.432649	-0.503249
Afu1g05735	-0.29361	-0.0218848	-0.206412	-0.0542014	2.73778	0.323335	2.94419	0.377536
Afu1g05740	-0.191762	-0.0798551	-0.697151	-0.55161	-0.86886	-0.115432	-0.171709	0.436178
Afu1g05745	-0.69115	-0.333875	-1.04071	-0.269219	-0.643899	-1.35503	0.396813	-1.08581
Afu1g05750	-0.00520951	0.257733	-0.00240015	-0.0768939	-1.76283	-0.050706	-1.76043	0.026188
Afu1g05760	-0.236274	0.00992566	0.0106198	-0.078558	-0.211021	0.171144	-0.221641	0.249702
Afu1g05770	-0.0760351	0.364812	-1.89472	-0.870188	-1.33916	-1.03362	0.555554	-0.163436
Afu1g05780	-0.185462	0.496369	0.922496	-0.0242855	-0.191167	-1.16013	-1.11366	-1.13585
Afu1g05790	-0.332618	-0.0193298	0.630576	1.11356	0.106923	0.770303	-0.523654	-0.343256
Afu1g05800	-0.0494802	-0.238368	0.771465	0.301654	0.450544	0.778174	-0.320921	0.476521
Afu1g05810	0.324388	0.0163375	0.0267962	-0.0560703	-0.824556	-0.100277	-0.851352	-0.0442069
Afu1g05820	0.205276	-0.154567	-0.484156	-0.0100363	0.75488	-0.44597	1.23904	-0.435933
Afu1g05830	0.421934	0.380165	-0.364714	0.0683685	-0.984967	1.2559	-0.620253	1.18753
Afu1g05840	-1.27711	0.126212	-0.494286	0.292747	-0.530266	0.270209	-0.0359803	-0.0225381
Afu1g05850	-1.83695	-0.203665	-3.0169	0.0458494	-1.6005	1.41132	1.4164	1.36547
Afu1g05860	1.37916	0.941114	-0.869625	-0.417732	1.50994	1.36559	2.37957	1.78332
Afu1g05870	0.876425	0.522189	-0.261478	-0.673289	0.615146	0.40343	0.876624	1.07672
Afu1g05880	-0.345399	-0.524802	-0.512124	0.0985276	2.49512	1.34486	3.00724	1.24633
Afu1g05890	-0.835652	-0.0235095	-0.742164	-0.479083	0.363959	1.22524	1.10612	1.70432
Afu1g05900	-0.303034	1.2897	-0.192035	0.226137	-1.19227	0.93389	-1.00024	0.707754
Afu1g05910	0.212945	0.357691	0.128319	-0.105853	0.662821	-0.231456	0.534502	-0.125603
Afu1g05920	-0.095547	0.0508969	0.564865	0.574888	0.267305	0.598502	-0.297561	0.0236138
Afu1g05930	0.179167	-0.369582	0.0573893	-0.0711204	-0.881185	-0.0391739	-0.938574	0.0319465
Afu1g05940	0.0530066	-0.454642	0.0259656	-0.759842	0.550276	-1.7653	0.52431	-1.00546
Afu1g05950	0.789232	1.19594	0.551924	-0.219899	-0.945056	-1.11173	-1.49698	-0.891828
Afu1g05960	-0.564645	-0.605475	-0.34228	-0.232184	-0.470193	-1.01875	-0.127914	-0.786563
Afu1g05970	-0.260915	-0.114225	0.00589443	-0.115594	-1.15961	0.629623	-1.16551	0.745217
Afu1g05980	0.333527	-0.459635	-2.29103	-0.595588	-2.4613	-1.08562	-0.170269	-0.490033
Afu1g05990	0.428705	-0.0781951	-0.0976589	0.0803442	-0.0362855	-0.979034	0.0613734	-1.05938
Afu1g06000	0.320841	-1.09649	-2.01901	-0.416414	-0.80565	0.102082	1.21336	0.518497
Afu1g06010	-0.658579	-0.821831	-0.540322	-0.386363	-1.25337	-0.989779	-0.71305	-0.603416
Afu1g06020	-0.036949	0.832558	-0.799385	0.0561116	-0.930853	1.77717	-0.131467	1.72106
Afu1g06030	0.130626	0.102166	0.184513	0.263157	-0.240392	0.33877	-0.424905	0.0756124
Afu1g06040	2.7892	3.03881	1.13129	-0.122862	1.3109	1.73641	0.179619	1.85927
Afu1g06050	-0.568408	-0.145797	-0.62521	-0.398573	-1.26277	-1.31032	-0.637559	-0.911748
Afu1g06060	-0.221827	-0.306987	-0.277586	-0.139885	-0.911321	-0.0174093	-0.633735	0.122476
Afu1g06071	-0.116879	-0.345466	-0.27673	-0.242304	0.0217236	0.528766	0.298454	0.77107
Afu1g06080	0.227683	-0.251302	0.0222308	-0.172132	0.39111	0.0150682	0.368879	0.1872
Afu1g06090	-0.0528339	0.0894511	0.635692	0.222481	-0.82008	0.0831441	-1.45577	-0.139337
Afu1g06100	0.426859	-0.181008	-0.71185	-0.625412	1.32973	-0.323136	2.04158	0.302276
Afu1g06110	0.0276264	-0.403901	-0.655661	-0.106934	-0.132103	0.203387	0.523558	0.310321
Afu1g06120	1.2109	1.12188	1.19341	2.01191	0.902658	1.99081	-0.290751	-0.0210998
Afu1g06130	-0.378591	0.151135	-0.306866	0.340584	-0.150642	0.550116	0.156224	0.209532
Afu1g06140	-0.0380383	-0.269871	0.851436	0.961297	0.355945	-0.197064	-0.495491	-1.15836
Afu1g06150	-0.145518	1.01684	-0.145262	-0.734721	-0.158247	-0.605418	-0.0129854	0.129302
Afu1g06160	-0.10977	-0.0757392	2.01567	0.66038	1.45814	0.59329	-0.557528	-0.0670904
Afu1g06170	0.27261	0.106942	-0.353966	-0.292767	-0.512247	0.196543	-0.158281	0.48931
Afu1g06180	0.344899	0.287404	0.165502	0.294693	-0.0147273	0.84499	-0.180229	0.550297
Afu1g06190	0.0904992	0.749656	0.482448	0.771544	0.674358	0.935382	0.19191	0.163838
Afu1g06200	0.0710223	-0.776129	-0.132067	-0.064246	0.143211	-1.1781	0.275278	-1.11386
Afu1g06210	-0.247035	-0.166682	-0.142232	0.360663	-1.15198	-0.396429	-1.00975	-0.757092
Afu1g06220	0.236345	0.951079	0.0501988	0.681022	0.0709781	1.23275	0.0207793	0.551732
Afu1g06230	0.252278	0.431726	0.108074	0.409374	0.487479	0.525586	0.379405	0.116212
Afu1g06240	-0.0381447	-0.467249	-0.455504	-0.8984	0.230834	-1.57919	0.686338	-0.680789
Afu1g06250	-0.100489	-0.912659	-0.23214	-0.753939	-0.186896	-1.16873	0.0452444	-0.414788
Afu1g06260	0.102522	0.263478	0.395924	0.156342	-0.556047	-0.444913	-0.951971	-0.601255
Afu1g06270	-0.797344	-0.336703	-0.219337	-0.0878088	0.444861	-0.4971	0.664198	-0.409291
Afu1g06280	-0.178025	-0.0345488	0.0831064	0.102528	0.193382	0.0653596	0.110276	-0.0371685
Afu1g06290	0.118052	0.583021	0.00367555	0.329606	0.452149	0.854433	0.448473	0.524827
Afu1g06300	0.187526	0.0212338	-0.391594	0.0227984	-0.659107	-0.00170493	-0.267513	-0.0245033
Afu1g06310	-0.22947	0.0857287	0.0358229	0.145307	-0.556122	0.325848	-0.591944	0.180541
Afu1g06320	0.0731779	-0.254324	0.431783	0.341598	0.331532	0.00195843	-0.100251	-0.33964
Afu1g06330	-0.830019	0.0849583	0.110289	0.40581	-1.55103	0.0569808	-1.66132	-0.348829
Afu1g06340	0.428778	0.0483479	-0.22468	0.120014	0.381494	-0.895568	0.606174	-1.01558
Afu1g06350	0.0290057	-0.483378	1.1939	0.472223	1.3782	0.480561	0.184297	0.00833745
Afu1g06360	0.246421	-0.181214	0.684737	0.805441	1.06308	-0.128484	0.37834	-0.933925
Afu1g06370	0.175351	-0.302728	0.575875	0.368485	0.365278	0.274943	-0.210598	-0.093542
Afu1g06380	0.129827	-0.0279912	0.275398	0.235071	1.12575	-0.128704	0.850357	-0.363775
Afu1g06390	0.87531	0.28273	0.24363	0.156519	-0.459014	-0.36916	-0.702644	-0.525679
Afu1g06400	0.851063	1.17871	-0.900381	-0.539281	-1.86569	0.0859078	-0.965306	0.625189
Afu1g06410	0.107491	0.429837	-0.459447	-0.577144	-0.848082	0.643126	-0.388635	1.22027
Afu1g06420	0.0499387	0.159219	-0.198194	-0.516443	-0.61865	0.134111	-0.420457	0.650554
Afu1g06430	0.195481	-0.22933	-0.057937	-0.639775	1.27931	-0.990278	1.33725	-0.350503
Afu1g06440	-0.372227	0.208562	-1.12627	0.084933	-1.61642	-0.177264	-0.490148	-0.262197
Afu1g06450	0.535522	1.04952	-1.31317	0.443913	-1.19181	0.447533	0.121361	0.00361949
Afu1g06460	0.18367	0.218399	-0.0198732	0.0388429	0.368563	0.954567	0.388436	0.915724
Afu1g06470	0.245783	0.759263	-0.382897	-0.196098	0.0386509	-0.42154	0.421548	-0.225441
Afu1g06480	1.65888	0.688695	0.883216	0.173538	2.49675	5.45946	1.61354	5.28593
Afu1g06490	0.0345575	-0.201767	0.345837	-0.211311	0.0528758	-0.321094	-0.292961	-0.109783
Afu1g06500	-0.373375	-0.605954	0.77711	-0.218006	1.12203	-0.782549	0.344916	-0.564543
Afu1g06510	0.49125	0.433213	0.304891	-0.417477	0.685923	-0.0473856	0.381032	0.370092
Afu1g06520	-0.0495034	0.0462935	0.186484	0.294629	-0.612651	0.146855	-0.799135	-0.147774
Afu1g06530	0.0820864	-0.430603	-0.684419	-0.330201	-0.880926	-1.78411	-0.196507	-1.45391
Afu1g06540	0.291754	-0.0724536	0.0239238	-0.737332	0.680511	-1.32886	0.656587	-0.591523
Afu1g06550	1.22071	0.0906075	-0.113826	-0.297041	0.225441	-1.18774	0.339267	-0.890697
Afu1g06560	1.76363	0.0266292	-0.327828	0.646349	-1.00363	0.110149	-0.6758	-0.536201
Afu1g06570	0.210344	0.421243	0.140727	0.40607	0.0419672	0.698629	-0.0987594	0.292558
Afu1g06580	0.434174	0.0430599	1.18266	-0.795586	1.54876	-1.02384	0.366094	-0.228253
Afu1g06590	0.176921	0.568736	1.99468	-0.341003	1.47747	-0.744946	-0.517207	-0.403943
Afu1g06600	0.197095	0.58511	0.253796	0.467723	0.0540273	0.216708	-0.199769	-0.251015
Afu1g06610	0.474019	0.256058	-2.02211	-1.2381	-1.29774	-1.02676	0.724367	0.21134
Afu1g06620	0.577997	0.0853711	-0.222351	-0.110985	0.207493	0.0279617	0.429843	0.138946
Afu1g06630	-0.015961	-0.220803	-0.195187	0.0806532	-0.112399	0.0145398	0.0827877	-0.0661134
Afu1g06640	-0.521669	-0.938574	-0.523796	-0.451942	1.0697	-0.686126	1.59349	-0.234185
Afu1g06650	-0.43616	-0.546091	-0.862146	-1.18646	-1.36934	-1.80103	-0.507194	-0.614574
Afu1g06660	-0.163792	-0.117145	-0.0736664	-0.155715	-0.832246	-0.475658	-0.75858	-0.319943
Afu1g06670	0.564339	-0.058858	1.14359	0.252278	1.0341	0.166487	-0.109495	-0.0857916
Afu1g06680	0.271454	0.0122522	0.49433	0.141013	0.604507	0.555011	0.110177	0.413997
Afu1g06690	0.26662	-0.373745	0.154584	0.1023	-0.432965	1.61512	-0.587549	1.51282
Afu1g06700	0.317729	-0.306114	0.163628	-0.256231	-0.427937	-0.445696	-0.591565	-0.189465
Afu1g06710	0.792213	0.0888234	-0.158894	0.111695	-0.256461	-0.22183	-0.0975676	-0.333526
Afu1g06720	-0.540476	-0.0410011	-0.191387	-0.352281	-0.382883	-0.759742	-0.191496	-0.40746
Afu1g06730	-0.134595	0.424935	-0.157056	0.0293593	0.0206423	-0.403277	0.177698	-0.432636
Afu1g06740	0.818949	1.30413	-0.762894	-0.401714	-0.0449677	0.632334	0.717927	1.03405
Afu1g06762	-0.078422	0.240444	-0.643736	-0.554328	-0.0178618	0.477991	0.625875	1.03232
Afu1g06770	0.302022	0.0320387	-0.259649	0.0726049	0.433101	-0.869419	0.69275	-0.942024
Afu1g06780	-0.53989	-0.403666	-0.229836	-0.0637095	-0.957103	0.565363	-0.727267	0.629073
Afu1g06790	0.585407	0.156871	0.122812	0.269263	-0.997288	-0.00303891	-1.1201	-0.272301
Afu1g06800	-0.553685	-0.757613	0.0163425	-0.544219	-0.0361306	-1.74149	-0.052473	-1.19727
Afu1g06810	1.71588	0.374435	-2.16107	-2.11957	-2.68121	-2.22554	-0.520147	-0.105963
Afu1g06820	0.195339	0.41385	-0.701969	-0.657528	0.170917	0.314938	0.872886	0.972466
Afu1g06830	0.262078	-0.0742005	-0.460887	0.125119	-0.00561957	-0.880665	0.455268	-1.00578
Afu1g06840	0.0592146	-0.424414	-0.280639	-0.66771	2.23608	-0.629607	2.51672	0.0381024
Afu1g06850	0.363185	0.0749038	-0.598333	-0.183206	0.0248076	0.198252	0.62314	0.381458
Afu1g06860	-0.0617858	0.0137895	-0.364946	-0.122094	-0.289801	-0.0154378	0.0751445	0.106656
Afu1g06870	-0.339644	0.393346	-0.0905691	0.800091	-0.299951	-0.296321	-0.209382	-1.09641
Afu1g06880	-0.101697	0.821105	0.0167761	0.879753	-2.81305	-0.100857	-2.82982	-0.980609
Afu1g06890	0.0345914	-0.251163	0.410209	-0.0624644	-0.369937	-0.529253	-0.780146	-0.466789
Afu1g06900	-0.07232	0.130121	0.621996	0.199071	-1.93156	0.284849	-2.55355	0.0857784
Afu1g06910	-0.063766	-1.12896	0.929166	0.237647	2.01042	-1.03226	1.08125	-1.2699
Afu1g06920	0.0543344	0.195919	0.527605	0.100889	-1.61233	-0.19991	-2.13994	-0.300799
Afu1g06930	-1.73435	-1.12246	0.758835	-0.493654	-0.338856	-0.813368	-1.09769	-0.319714
Afu1g06940	0.932354	-0.228211	0.271439	0.356011	-1.32938	0.511408	-1.60082	0.155397
Afu1g06950	0.22346	-0.455223	0.153738	0.739431	-0.202941	0.850471	-0.356679	0.11104
Afu1g06960	0.282859	0.18386	0.16022	0.423984	-0.138216	0.354714	-0.298436	-0.0692708
Afu1g06970	0.0118148	-0.14437	0.50232	0.000920232	0.86226	0.163091	0.359939	0.162171
Afu1g06980	0.326301	0.562494	0.267952	0.492394	0.180227	0.761639	-0.0877249	0.269245
Afu1g07000	0.369334	0.870989	0.0826843	0.0379495	0.309519	0.907443	0.226835	0.869494
Afu1g07010	0.0192048	0.56101	0.371564	0.316225	-0.476946	-0.177304	-0.84851	-0.493529
Afu1g07020	0.185589	0.340488	0.0731078	0.0897135	-1.48446	-0.207498	-1.55757	-0.297212
Afu1g07030	1.11984	0.70185	-1.17684	-0.232941	0.32954	-0.0741995	1.50638	0.158742
Afu1g07040	0.131798	0.00438231	-2.6449	-0.89853	-0.904813	0.188395	1.74008	1.08692
Afu1g07050	-0.0720868	0.111832	-0.00839139	0.0661908	-0.866379	0.140938	-0.857988	0.0747476
Afu1g07070	0.190218	0.141488	0.405109	0.250118	0.634241	0.920976	0.229132	0.670857
Afu1g07080	-0.136816	-0.626518	0.179677	0.67161	1.47856	0.974551	1.29889	0.302941
Afu1g07090	0.0411455	-0.101614	0.0823909	-0.220232	-0.0422008	0.238933	-0.124592	0.459165
Afu1g07100	0.174662	0.22776	0.336581	0.204539	1.3767	0.475423	1.04012	0.270883
Afu1g07110	0.15533	0.772241	0.501861	-0.813874	-0.023527	-1.09396	-0.525388	-0.280087
Afu1g07130	-0.0937584	-0.0546325	-0.624331	-0.62731	-0.131049	-1.58886	0.493282	-0.961546
Afu1g07140	-0.501576	-0.2962	-0.0811439	0.462379	-0.901979	-0.764428	-0.820835	-1.22681
Afu1g07150	0.305952	0.00766421	-0.121619	0.00531482	0.352785	0.414789	0.474404	0.409474
Afu1g07160	0.12984	0.33595	0.22971	0.233923	-1.71137	0.524535	-1.94108	0.290612
Afu1g07170	-0.593124	-0.543704	-0.631153	0.113984	-1.13529	-1.26372	-0.504134	-1.37771
Afu1g07180	-0.215722	-0.544468	-0.385705	-0.0040266	-0.804575	-1.06812	-0.41887	-1.06409
Afu1g07190	0.595622	-0.130048	1.50102	0.144151	1.20887	-0.400814	-0.292151	-0.544965
Afu1g07195	0.0872201	-0.0153807	-0.412509	0.439218	-0.134569	0.115264	0.27794	-0.323953
Afu1g07200	-0.582357	-0.817288	-1.00492	0.113633	-0.966872	-0.242925	0.0380499	-0.356558
Afu1g07210	-0.847799	-0.306323	-0.743669	0.202239	-0.929512	0.0466857	-0.185843	-0.155553
Afu1g07220	-0.599029	-0.690773	-1.44947	-0.364176	-1.97217	0.192761	-0.522702	0.556937
Afu1g07230	-0.716072	-0.567681	-0.851616	-0.853874	-0.244887	-1.94071	0.606729	-1.08684
Afu1g07240	0.0246824	-0.538666	-0.208753	0.16511	-0.00478512	0.551815	0.203968	0.386705
Afu1g07250	0.328547	-0.110554	-1.02774	-0.83854	-1.33691	-0.96317	-0.309173	-0.12463
Afu1g07260	-0.403485	-0.310952	-0.222159	-0.159971	-0.466164	-0.530852	-0.244005	-0.37088
Afu1g07270	0.242311	0.378122	-0.092907	-0.547691	0.66916	-0.726482	0.762067	-0.178792
Afu1g07280	0.0167672	0.452361	-0.361615	0.354375	-0.0927991	0.235872	0.268816	-0.118503
Afu1g07300	0.293093	0.560715	0.442139	0.294567	0.519215	0.239021	0.0770763	-0.0555465
Afu1g07310	-0.0821834	0.670219	0.635262	0.35962	0.796999	0.951746	0.161738	0.592126
Afu1g07320	0.00602975	0.28804	0.599093	0.826869	0.199633	0.50635	-0.399461	-0.32052
Afu1g07330	0.521984	0.0413758	0.0516508	0.52499	0.164077	0.866273	0.112426	0.341283
Afu1g07340	-0.0584816	-0.413999	-0.330165	0.140372	-0.0229538	-0.0552906	0.307212	-0.195663
Afu1g07350	0.549209	0.863312	-1.036	-0.771959	-0.0196964	-0.0138964	1.0163	0.758063
Afu1g07360	0.429035	0.429386	0.497754	0.564387	0.725476	0.959565	0.227723	0.395178
Afu1g07370	-0.493431	0.40445	-1.36057	-0.115813	1.39433	3.27681	2.7549	3.39262
Afu1g07380	0.364813	-0.486823	-1.92892	-2.00402	-3.0873	-2.39564	-1.15838	-0.391617
Afu1g07400	-0.330874	-0.549881	-1.66363	0.051948	-1.44361	-0.742556	0.220021	-0.794504
Afu1g07420	-0.140702	-0.230003	-0.112056	0.0736963	-0.217603	0.987429	-0.105547	0.913733
Afu1g07430	-0.119959	-0.153967	-0.843248	-1.39517	-0.428571	-1.11475	0.414677	0.280423
Afu1g07440	0.356179	1.64764	-1.17544	-0.295917	-0.338084	2.80433	0.837351	3.10024
Afu1g07450	0.351506	-0.136864	0.898555	0.745719	1.05083	1.17202	0.152276	0.426301
Afu1g07470	0.165921	0.273837	-0.465173	-0.160154	-0.476961	0.523933	-0.0117877	0.684087
Afu1g07480	-0.383676	-0.556935	-0.789222	0.54455	-0.802828	1.60466	-0.013606	1.06011
Afu1g07490	-0.171053	0.0799946	0.015466	0.300629	-0.610889	0.600264	-0.626355	0.299635
Afu1g07500	-0.622826	-0.378132	0.117522	-0.2163	0.607709	0.466188	0.490187	0.682488
Afu1g07510	-0.355836	-0.0457224	-0.414887	-0.396665	1.66127	1.69373	2.07615	2.0904
Afu1g07520	-0.0729583	0.0518331	-0.326937	-0.325667	0.96362	-0.221452	1.29056	0.104215
Afu1g07530	0.297562	-0.0725793	0.141505	0.239597	-0.224441	-0.00589175	-0.365946	-0.245489
Afu1g07540	0.274509	0.22837	-0.191673	-0.0272626	-1.36297	0.325593	-1.1713	0.352856
Afu1g07550	-0.0976326	-0.0799295	0.687235	0.0965544	0.183559	0.802029	-0.503676	0.705475
Afu1g07555	-0.298224	-0.318177	0.467516	-0.281606	0.511626	1.54835	0.0441102	1.82995
Afu1g07560	0.222311	-0.180524	1.05216	0.827796	-0.158029	0.140466	-1.21019	-0.68733
Afu1g07570	0.217058	0.648274	0.198966	0.80329	0.51771	0.139224	0.318744	-0.664066
Afu1g07580	0.27483	0.437144	0.0415466	0.68159	0.0190976	0.475753	-0.0224491	-0.205836
Afu1g07590	-0.363022	-0.0846606	0.167857	0.479224	-0.83943	0.752063	-1.00729	0.272839
Afu1g07600	-0.464267	-0.219122	0.685386	0.773768	0.822943	0.332966	0.137556	-0.440802
Afu1g07610	0.135379	-0.342892	-0.0860779	-0.80883	-0.0859317	-0.868716	0.000146225	-0.0598864
Afu1g07620	-0.26177	-0.34971	0.0770102	0.0551738	0.066748	-0.0957285	-0.0102622	-0.150902
Afu1g07625	-0.0679056	0.0712011	-0.141898	-0.173323	0.192184	-0.442483	0.334083	-0.26916
Afu1g07630	0.29647	0.279076	-0.10737	0.133192	0.187528	-0.0713769	0.294898	-0.204569
Afu1g07640	0.630766	0.133332	-0.450498	-0.0232975	-0.840463	-0.382561	-0.389965	-0.359263
Afu1g07650	-0.109308	0.104629	-0.25642	-0.139566	-0.689508	-0.685355	-0.433089	-0.545789
Afu1g07660	-0.502234	-0.376323	0.000321816	0.0465613	0.0011452	-0.351646	0.000823381	-0.398207
Afu1g07670	-0.0328734	0.0148794	-0.34776	-0.0983144	-0.153112	1.03154	0.194647	1.12985
Afu1g07680	0.513483	0.332116	-0.131468	-0.184829	0.879567	1.15207	1.01103	1.3369
Afu1g07690	-0.105845	0.118411	0.127059	0.33636	0.696565	0.278327	0.569506	-0.0580332
Afu1g07700	-0.289835	0.21194	0.0159938	-0.212869	-0.105496	-0.244875	-0.12149	-0.0320058
Afu1g07710	-0.489902	0.287835	0.388618	0.541678	1.4599	0.549382	1.07128	0.00770368
Afu1g07720	0.314345	0.555348	0.339362	0.508568	-0.501916	1.17863	-0.841278	0.670067
Afu1g07730	-0.195995	-0.575734	0.18223	-0.158945	1.9762	1.32047	1.79397	1.47942
Afu1g07740	0.207325	0.273316	0.169558	-0.117141	-0.583365	0.454413	-0.752923	0.571554
Afu1g07750	0.483967	0.0948133	-0.249889	-0.103557	0.519797	2.25256	0.769686	2.35611
Afu1g08760	0.344056	0.0552345	-0.110184	-0.0321328	0.387526	0.0642257	0.49771	0.0963585
Afu1g08767	-0.160431	-0.160671	-0.320659	-0.0548635	-0.974855	0.091193	-0.654197	0.146056
Afu1g08780	0	1.75996	0.0745035	0	0.274504	0	0.200001	0
Afu1g08790	-0.0275958	-0.044377	-0.260578	0.049391	-0.726575	0.0455481	-0.465997	-0.00384291
Afu1g08795	-0.178424	-0.127097	0.0870272	0.0736454	0.39588	0.708712	0.308853	0.635067
Afu1g08800	-0.218584	0.304451	-2.75448	-0.854842	-2.81707	-0.943052	-0.062589	-0.0882098
Afu1g08810	0.656889	0.942627	-0.337214	-0.0782331	-0.130719	0.857984	0.206495	0.936217
Afu1g08820	-0.1688	-0.572916	-0.353139	0.166774	-0.0785595	-0.205163	0.274579	-0.371937
Afu1g08830	-0.255686	0.0168969	-0.236798	0.254589	-1.20826	-0.174136	-0.971461	-0.428725
Afu1g08840	-0.0675287	-0.422384	-0.52943	-0.495573	0.452079	-1.17607	0.981509	-0.680495
Afu1g08850	-0.341208	0.102208	0.39732	0.111692	-1.372	-0.600995	-1.76932	-0.712686
Afu1g08860	-0.378188	-0.381798	-0.606834	-0.22667	0.521031	-0.872302	1.12787	-0.645633
Afu1g08870	-0.267051	-0.0474122	-0.396596	0.012983	-0.0386964	0.273334	0.357899	0.260351
Afu1g08880	-0.631753	-0.725842	0.0478541	-0.242233	1.03369	-1.47449	0.985839	-1.23226
Afu1g08890	-0.375706	-0.497875	-0.0581802	0.0645384	-1.31831	1.19619	-1.26013	1.13165
Afu1g08900	-0.0768725	0.417737	-0.336307	-0.146553	-0.474555	0.704131	-0.138248	0.850683
Afu1g08910	0.261328	-0.154308	0.413449	0.0686904	1.19843	1.23583	0.784979	1.16714
Afu1g08920	0.103257	0.45426	-0.215133	-0.472721	0.264398	0.432841	0.47953	0.905562
Afu1g08930	0.0500231	-0.516418	-0.540067	-0.253713	-0.538237	-0.513708	0.00182954	-0.259996
Afu1g08940	0.268934	0.0848391	0.494723	0.221875	-0.168031	0.647116	-0.662754	0.425242
Afu1g08950	0.0203131	-0.029557	-0.18027	-0.276761	0.85538	-0.90005	1.03565	-0.623289
Afu1g08960	0.22143	0.0363648	0.28074	-0.157288	-0.169827	-0.462516	-0.450568	-0.305229
Afu1g08970	-0.72868	-0.421954	0.835668	0.27676	1.03954	-0.00451993	0.203875	-0.28128
Afu1g08980	0.290733	0.486547	-0.587836	0.0368548	-0.329826	0.354615	0.258009	0.317761
Afu1g08990	0.69133	0.273811	0.192838	-0.172337	0.713127	-0.170704	0.520289	0.00163275
Afu1g09000	0.941665	0.26559	0.197131	-0.196396	-0.679417	-0.334878	-0.876548	-0.138483
Afu1g09010	0.63305	-0.0185244	-0.222231	-0.0390816	-0.86654	-0.431176	-0.644309	-0.392095
Afu1g09020	-0.711581	-0.196299	-0.619239	0.270604	-0.357492	0.609633	0.261747	0.339028
Afu1g09030	-1.86784	0.0460437	-0.22534	-0.0867465	-0.972625	-0.923588	-0.747285	-0.836842
Afu1g09040	-0.139304	-0.0604014	-0.234459	-0.0108044	-0.754805	-0.418926	-0.520346	-0.408121
Afu1g09050	-0.594116	0.0772944	-0.0309113	-0.0352467	-0.0877063	-0.21298	-0.056795	-0.177733
Afu1g09060	0.143085	0.0926	0.120568	-0.200314	-0.317078	0.888053	-0.437646	1.08837
Afu1g09070	-0.173651	-0.527513	0.0682491	-0.190566	-1.12938	-0.910093	-1.19763	-0.719527
Afu1g09080	-0.502826	-0.77057	-0.571002	-0.915208	-1.16446	-0.82892	-0.593458	0.0862878
Afu1g09090	-0.0873572	0.0259563	0.165399	-0.107242	0.902384	0.0872708	0.736985	0.194513
Afu1g09100	0.356106	0.0774979	-0.28879	0.150139	-0.0702247	-0.799902	0.218565	-0.950041
Afu1g09110	-0.495931	-0.486669	-0.208981	-0.0934471	-0.163462	0.213234	0.0455193	0.306681
Afu1g09120	-0.716594	-0.536479	0.359302	-0.091135	-0.00376193	-0.791683	-0.363064	-0.700548
Afu1g09130	0.198032	-0.0979194	-0.0976379	-0.152652	-0.628241	-1.62785	-0.530603	-1.4752
Afu1g09140	-0.0317441	-0.225155	-0.11966	-0.0622076	-0.813048	-1.2697	-0.693388	-1.20749
Afu1g09150	-0.138486	-0.123296	0.433049	0.606396	0.565825	0.79146	0.132776	0.185064
Afu1g09160	-0.0165859	-0.460589	0.2091	0.14303	-0.294718	0.30078	-0.503818	0.15775
Afu1g09170	-0.414109	-0.202841	0.602436	0.421709	-0.780203	-0.124162	-1.38264	-0.545871
Afu1g09180	0.342537	-0.0901232	-0.169536	0.00652909	-0.398503	0.319979	-0.228967	0.31345
Afu1g09190	-0.375761	-0.0466172	0.298951	-0.022616	0.529634	0.816033	0.230683	0.838649
Afu1g09200	0.303239	1.09183	-0.184232	0.533769	-0.612358	0.671343	-0.428126	0.137574
Afu1g09210	0.635937	0.595636	0.116577	0.64488	0.0331159	0.674026	-0.0834613	0.0291467
Afu1g09220	0.0157669	0.0622704	-0.502732	-0.278628	-0.119167	-0.0976314	0.383566	0.180997
Afu1g09230	-0.0655928	-0.270326	0.433062	-0.176046	1.17885	-0.365187	0.74579	-0.18914
Afu1g09240	0.1619	-0.19825	-0.399515	-0.416299	0.145387	-0.294928	0.544902	0.121371
Afu1g09250	0.129208	-0.0430964	-0.0497675	-0.323866	0.293619	-0.116734	0.343387	0.207132
Afu1g09260	-0.104636	0.281733	-0.730094	-0.381418	-0.878474	-0.966042	-0.14838	-0.584624
Afu1g09270	-0.230449	0.985962	-0.861601	-0.657363	-1.3535	-1.2581	-0.491901	-0.600733
Afu1g09280	0.113531	0.0728367	0.116665	0.0909106	-1.5773	-0.270347	-1.69397	-0.361258
Afu1g09290	0.325181	0.811868	-0.429359	-0.0703257	-0.338107	0.00813116	0.0912512	0.0784568
Afu1g09300	1.52639	2.65297	-0.129142	0.316404	-0.753845	-1.44101	-0.624703	-1.75742
Afu1g09310	0.535438	0.126017	0.668264	0.198912	0.279981	-0.682919	-0.388283	-0.881831
Afu1g09320	-0.0267308	0.529697	-0.0135073	0.0817157	-0.534522	0.228384	-0.521015	0.146668
Afu1g09330	0.366277	-0.0161288	-0.161421	0.15293	0.291407	-0.347289	0.452828	-0.500219
Afu1g09340	0.0536157	0.236005	0.265019	-0.262987	0.668311	-0.673533	0.403292	-0.410546
Afu1g09350	-0.20043	-0.215587	0.506174	0.23015	1.1387	0.321625	0.632529	0.0914754
Afu1g09360	-0.0029344	-0.39352	-0.0151489	-0.46138	0.441607	-0.537219	0.456756	-0.0758392
Afu1g09370	-0.271525	0.749157	0.467964	0.720761	-0.187433	0.718192	-0.655397	-0.00256859
Afu1g09380	-0.507387	-0.129788	0.0170015	-0.0598855	-0.361565	-0.135969	-0.378567	-0.0760836
Afu1g09390	0.276526	0.143643	0.0225729	-0.0141826	-0.111062	-0.0744101	-0.133634	-0.0602275
Afu1g09400	-0.0144002	0.169664	0.0422229	0.18296	-0.475986	0.714867	-0.518209	0.531907
Afu1g09410	0.262433	0.143772	-0.226982	0.234708	0.124789	0.842393	0.35177	0.607684
Afu1g09420	-0.345018	-0.729414	-0.189808	0.236623	0.772009	-0.692634	0.961816	-0.929257
Afu1g09430	-0.686608	-0.710933	0.433582	-0.233534	0.516282	0.294942	0.0826996	0.528476
Afu1g09440	0.361168	-0.0731453	-0.48556	0.091864	0.208293	-1.09965	0.693854	-1.19152
Afu1g09450	0.771537	0.324716	0.0433368	0.453729	-0.455496	0.576306	-0.498833	0.122576
Afu1g09460	-0.241751	-0.323694	0.0502011	0.0686787	-0.241727	-0.0341701	-0.291928	-0.102849
Afu1g09470	0.432106	0.572954	0.524358	0.179051	-0.490244	-0.326369	-1.0146	-0.50542
Afu1g09480	0.311436	0.138253	0.0703345	0.21442	0.74042	-0.0569096	0.670086	-0.271329
Afu1g09490	0.0245688	-0.308715	-0.319372	-0.176644	-0.00616365	-0.569612	0.313208	-0.392968
Afu1g09500	0.0521271	-0.0561029	0.60348	0.107642	0.0415162	0.429457	-0.561964	0.321816
Afu1g09510	-0.974799	-0.197445	0.032016	-0.0722644	-0.408938	-0.421633	-0.440954	-0.349369
Afu1g09520	-0.229455	-0.71759	-0.781782	-1.46103	-0.4712	-2.3987	0.310582	-0.937667
Afu1g09530	-0.715873	-0.420581	0.716299	0.447637	0.644311	0.783276	-0.0719879	0.335639
Afu1g09540	-0.103482	-0.127196	0.516575	0.543565	1.12989	0.492115	0.613318	-0.0514497
Afu1g09550	-0.400954	0.198743	-0.057167	0.535302	0.186027	0.236505	0.243194	-0.298797
Afu1g09560	-0.0534207	0.0441246	-0.192733	0.00891782	-1.00905	-0.466817	-0.816315	-0.475735
Afu1g09570	-0.0881	0.491572	0.55581	0.349488	-0.00906094	1.58976	-0.564871	1.24027
Afu1g09580	-0.0797427	1.01343	1.0788	0.141539	-0.497776	-0.90741	-1.57658	-1.04895
Afu1g09590	-0.199636	0.426914	0.799249	-0.276167	0.799075	-0.0166649	-0.000173609	0.259502
Afu1g09600	0.349125	-0.254053	-0.415366	-0.328653	0.117642	-0.779149	0.533007	-0.450496
Afu1g09610	0.0013043	0.0211783	0.0226499	-0.0408025	-0.66021	1.0641	-0.68286	1.1049
Afu1g09620	-0.0784265	-0.22207	0.153083	-0.0786889	-0.720725	-0.0184385	-0.873808	0.0602504
Afu1g09630	0.00713706	-0.0149793	0.323327	0.132971	-0.153963	0.35798	-0.47729	0.225009
Afu1g09640	-0.18588	-0.286524	0.18564	0.0477757	-0.729282	-0.347801	-0.914922	-0.395576
Afu1g09650	-0.872051	-1.09655	-0.411631	-0.447062	0.0975797	-1.47748	0.509211	-1.03041
Afu1g09660	0.149754	0.356531	-0.417695	0.185555	-0.579468	-0.346124	-0.161773	-0.53168
Afu1g09670	0.0752192	-0.0369181	-0.250601	-0.320785	-2.11318	-0.692379	-1.86258	-0.371594
Afu1g09680	-0.136169	0.307386	0.358694	0.0779116	-0.123705	0.109707	-0.4824	0.0317958
Afu1g09690	0.540252	-0.44299	-0.194809	-0.178232	-0.525353	-0.330428	-0.330544	-0.152196
Afu1g09700	1.24284	0.492221	0.120882	0.138106	-0.219848	0.579915	-0.34073	0.441809
Afu1g09710	0.574685	-0.266256	-0.281372	-0.282904	2.05498	0.21514	2.33635	0.498044
Afu1g09720	-0.154995	-0.0436767	0.15678	-0.110941	-0.534873	-0.653381	-0.691652	-0.54244
Afu1g09730	-0.426782	-0.381879	0.401063	-0.503297	-0.109132	-1.14547	-0.510195	-0.642173
Afu1g09750	-0.108911	-0.301322	0.709297	-1.13245	1.14236	-1.74599	0.433062	-0.613538
Afu1g09751	0.288131	1.11996	-0.117024	-0.313937	0.892674	0.669155	1.0097	0.983091
Afu1g09752	-0.378006	0.825018	-0.28581	-0.534409	-0.669406	-0.542434	-0.383596	-0.00802455
Afu1g09753	0.239015	1.42627	0.193173	0.175224	1.76805	1.14181	1.57488	0.966586
Afu1g09754	0.509255	-0.167481	-0.235774	-0.307755	1.30756	0.136158	1.54333	0.443913
Afu1g09755	0.0717001	0.76745	0.0738997	-0.379136	2.42357	0.339822	2.34967	0.718958
Afu1g09757	0.306568	0.245398	0.320368	0.113362	0.740153	0.219495	0.419784	0.106133
Afu1g09760	-0.187928	-0.1899	0.0805402	0.0605352	-0.184267	-0.160055	-0.264807	-0.22059
Afu1g09770	0.180915	0.459741	0.0262949	0.368891	-0.717209	-0.175733	-0.743504	-0.544625
Afu1g09780	-0.0750866	-0.259838	-0.36773	0.117681	-1.08815	0.123897	-0.720419	0.00621651
Afu1g09790	-0.22258	-0.443173	0.1227	-0.0230437	0.509368	0.211898	0.386668	0.234942
Afu1g09800	0.241182	0.32358	0.196293	0.26399	0.664644	-0.365004	0.468352	-0.628994
Afu1g09805	0.103988	1.22154	-0.0788809	0.120479	-0.301044	0.452673	-0.222163	0.332193
Afu1g09810	0.466226	0.0313718	-0.441148	-0.28955	0.374846	-0.582264	0.815994	-0.292713
Afu1g09820	-0.229391	-0.190221	0.186263	0.348234	-1.38467	0.33017	-1.57094	-0.0180643
Afu1g09830	0.206927	0.0264587	0.187429	-0.0123086	0.0628509	0.268399	-0.124578	0.280708
Afu1g09840	-0.245812	0.717853	0.447905	0.719303	0.0931357	1.26546	-0.354769	0.546154
Afu1g09850	-0.340788	0.412681	0.396762	0.743476	0.726812	0.567833	0.330049	-0.175643
Afu1g09870	-0.253893	0.00181269	0.238048	0.312861	-0.848639	0.52446	-1.08669	0.211599
Afu1g09880	1.16962	1.62427	-0.269892	-0.446077	0.918378	0.369645	1.18827	0.815723
Afu1g09890	1.66714	0.943988	-0.595705	-1.45327	1.02403	0.569198	1.61974	2.02247
Afu1g09900	0.705298	-0.266238	0.269394	0.0166181	-0.0659922	-0.662044	-0.335386	-0.678662
Afu1g09910	0.324814	-0.161373	-0.103157	0.0907944	0.125982	-0.736019	0.229139	-0.826814
Afu1g09920	0.13821	-0.116504	-0.868947	-0.324201	-1.64542	-0.458291	-0.776476	-0.134089
Afu1g09930	-0.25565	0.381217	-2.98151	-0.393872	-2.84835	-0.714902	0.13316	-0.32103
Afu1g09940	0.246091	-0.160226	-0.234443	-0.349719	-0.0675351	0.285925	0.166908	0.635644
Afu1g09950	-0.544132	-0.231529	-0.00269284	-0.191252	-0.326669	-0.419726	-0.323976	-0.228474
Afu1g09960	-0.116688	-0.270931	-0.749381	-0.414144	0.0772132	-0.816024	0.826594	-0.40188
Afu1g09970	0.283339	0.239777	-0.12021	0.414617	-0.757523	0.0684284	-0.637313	-0.346188
Afu1g09980	0.494709	0.861859	-1.82345	-1.1559	-0.145918	0.711013	1.67753	1.86691
Afu1g10012	0.0159348	-0.858962	-0.320449	0.0893606	-0.710191	-0.884764	-0.389742	-0.974124
Afu1g10020	0.0908213	-1.08105	-0.51355	0.502309	-0.602851	-1.07285	-0.0893001	-1.57516
Afu1g10030	0.758576	-0.231843	-0.0234013	0.60672	-0.157235	0.339349	-0.133833	-0.267371
Afu1g10040	-0.271954	-0.140016	-0.29212	-0.118772	-1.19207	0.0498021	-0.899954	0.168574
Afu1g10050	0.319697	-0.0790252	-0.193001	-0.172964	-0.389417	0.645615	-0.196417	0.818579
Afu1g10060	-0.439803	-1.27935	-0.310942	-0.378033	0.788722	-0.615627	1.09966	-0.237594
Afu1g10080	-0.326875	0.117194	-0.665542	-0.420471	-1.24403	-1.15229	-0.578485	-0.731817
Afu1g10090	0.271434	0.357343	-0.340388	0.548222	0.174668	0.983858	0.515056	0.435635
Afu1g10100	0.224432	-0.285582	-0.870772	-0.322066	0.32685	-0.315808	1.19762	0.00625799
Afu1g10110	-0.0528463	-0.300317	-1.12827	-1.2044	0.113475	-2.23895	1.24175	-1.03455
Afu1g10120	0.0265728	0.267763	-0.598994	-0.604316	-0.116467	-1.09805	0.482527	-0.493729
Afu1g10130	0.0454547	0.0800029	-0.000702141	0.251045	-1.53622	0.167985	-1.53552	-0.0830601
Afu1g10140	-0.503861	-0.677407	0.409848	-0.183674	0.690654	-0.614904	0.280806	-0.43123
Afu1g10150	0.593928	0.918445	2.32202	0.833385	2.42631	0.958522	0.104292	0.125136
Afu1g10160	0.595035	-1.49365	3.03769	0.359695	5.16069	1.62911	2.123	1.26941
Afu1g10170	-0.889405	-0.296843	0.17666	-0.909996	0.196943	-1.1806	0.0202835	-0.2706
Afu1g10180	-0.0791535	0.273414	1.05178	0.440814	1.94493	1.40141	0.893152	0.9606
Afu1g10190	0.12271	-0.349456	-0.150743	-0.172559	0.419598	1.7969	0.570341	1.96946
Afu1g10200	0.251735	-0.271009	-0.249938	-0.147208	-0.967578	0.432045	-0.717639	0.579253
Afu1g10210	-0.33412	-0.534674	0.176984	0.806661	-0.0576182	0.425268	-0.234602	-0.381392
Afu1g10220	0.0948531	-0.313529	-1.4541	-1.34374	-0.675715	-0.042975	0.778382	1.30077
Afu1g10230	-0.595045	0.323199	0.728333	1.09755	-0.287174	2.1594	-1.01551	1.06185
Afu1g10240	-0.65479	0.569973	0.932169	1.30213	-0.963084	2.59605	-1.89525	1.29392
Afu1g10250	-0.152376	-0.841865	0.257525	0.0869304	1.90228	2.1221	1.64476	2.03517
Afu1g10260	-2.12731	-2.92487	-2.11474	-3.30792	-0.261627	-1.81878	1.85311	1.48914
Afu1g10270	0.456253	-0.170871	0.0235625	-0.290675	1.50158	-0.0443807	1.47802	0.246295
Afu1g10280	-0.19582	-0.1471	-0.143653	-0.424565	-0.0183321	-0.0642804	0.125321	0.360284
Afu1g10295	0.214683	0.256927	-0.075162	0.191734	-0.565731	0.18691	-0.490569	-0.00482396
Afu1g10310	0.565311	0.229624	-1.52274	-0.729328	-1.0122	-0.521172	0.51054	0.208156
Afu1g10320	0.0535013	-0.104625	-0.0867937	-0.0512595	-0.350455	-0.126841	-0.263661	-0.0755819
Afu1g10330	-0.252994	-0.225866	0.266332	0.278607	-0.548414	0.617628	-0.814746	0.339021
Afu1g10340	0.256444	0.178134	-0.153793	-0.767769	0.0638278	-1.21045	0.217621	-0.442677
Afu1g10350	0.054405	0.245567	-0.149913	0.343414	-0.19809	-0.588844	-0.0481777	-0.932258
Afu1g10355	0.317926	-0.194743	0.141747	-0.215917	0.565807	0.0216729	0.42406	0.237589
Afu1g10360	0.902447	0.20188	0.161618	0.391036	0.325744	1.09747	0.164126	0.706439
Afu1g10370	0.438845	0.241011	-1.55546	1.28211	-0.997577	5.61586	0.55788	4.33374
Afu1g10375	0.463515	-0.0586033	-0.987082	1.0326	1.53341	5.05508	2.52049	4.02248
Afu1g10380	1.37468	1.09367	0.998015	0.678259	-0.518848	1.24467	-1.51686	0.566406
Afu1g10390	-0.0974903	0.416867	0.338715	0.596247	0.456432	1.53296	0.117717	0.93671
Afu1g10400	-0.491519	-0.242728	0.00258444	0.408006	-0.646763	0.0130034	-0.649348	-0.395003
Afu1g10410	0.493608	0.917968	0.751844	1.12487	1.1413	1.35023	0.38946	0.225359
Afu1g10420	-0.41239	-0.210775	1.31908	0.491905	1.15943	-0.205681	-0.159652	-0.697586
Afu1g10425	0	0	0	0	1.04376	0	1.99826	0
Afu1g10430	-0.446857	-0.204663	0.118328	-0.50329	0.861774	-1.19495	0.743446	-0.691659
Afu1g10440	0.174003	0.961706	-0.296305	0.562104	0.294969	0.631784	0.591273	0.0696804
Afu1g10450	-0.334847	-0.180023	0.32782	0.144224	-0.137487	-0.353014	-0.465308	-0.497238
Afu1g10460	0.29202	-0.190873	0.416061	0.0806853	0.99476	-0.458667	0.578699	-0.539352
Afu1g10470	0.245198	0.254081	-0.398014	0.180807	-0.247103	2.11792	0.150911	1.93712
Afu1g10480	1.2594	1.16329	1.50814	1.25372	1.65306	1.65882	0.144918	0.405099
Afu1g10490	0.4088	0.34587	0.348546	0.487287	0.413667	0.841955	0.0651215	0.354668
Afu1g10497	0.171667	0.011646	0.159787	-0.0689783	0.45136	0.134921	0.291573	0.203899
Afu1g10510	0.357707	0.00620454	-0.00200896	0.458993	-0.163101	-0.711208	-0.161092	-1.1702
Afu1g10525	0.0856292	-0.134913	-0.0134305	-0.031553	-0.662755	-0.632644	-0.649324	-0.601091
Afu1g10540	-0.477778	-0.123175	0.268352	0.281568	-0.628061	-0.151426	-0.896413	-0.432994
Afu1g10550	0.35564	0.14438	0.131063	0.439419	0.776842	1.0173	0.645779	0.577884
Afu1g10560	0.541032	0.659733	0.310246	0.716304	-0.410069	0.668283	-0.720315	-0.0480211
Afu1g10570	-0.018143	-0.562866	0.439189	0.195782	0.683761	-0.239679	0.244572	-0.435461
Afu1g10575	0.0813335	-0.422306	-0.816446	-1.00138	0.0397635	-2.19699	0.856209	-1.1956
Afu1g10580	0.234951	0.627641	-0.250833	-0.184393	-1.48564	-1.01219	-1.23481	-0.827794
Afu1g10590	0.758595	-0.42146	-0.568012	-1.21139	-0.660144	-1.7342	-0.0921318	-0.522813
Afu1g10600	0.12989	-0.203788	0.241003	-0.375889	0.198553	0.0502366	-0.0424498	0.426125
Afu1g10610	-0.30648	0.178798	-0.200161	-0.183674	0.436162	2.0877	0.636323	2.27137
Afu1g10620	-0.574165	0.0695645	-0.304456	0.170032	0.256795	0.805963	0.561251	0.63593
Afu1g10630	-0.000990217	0.317549	-0.178489	-0.0286581	-0.273224	0.29459	-0.094735	0.323248
Afu1g10640	0.0785941	-0.014863	-0.00743007	0.00505255	-0.455911	-0.0692795	-0.448481	-0.074332
Afu1g10645	0.260497	-0.274235	0.158207	-0.358629	0.351682	0.557377	0.193476	0.916006
Afu1g10650	-0.824126	-0.537843	0.653636	0.352586	-0.252149	-0.631564	-0.905784	-0.98415
Afu1g10660	0.0945393	-0.0206738	-0.142394	-0.355654	-0.566396	-0.140017	-0.424002	0.215638
Afu1g10670	0.0247684	-0.316835	0.0120003	-0.187255	-0.285715	-0.211341	-0.297716	-0.0240858
Afu1g10690	-0.274081	-0.390327	0.759905	-0.101838	-0.34081	0.0551106	-1.10072	0.156949
Afu1g10700	0.294693	0.24993	-0.0128255	-0.205979	0.34096	-0.422764	0.353786	-0.216786
Afu1g10710	0.0213514	0.00670814	-0.178936	0.0778859	-0.533462	0.629846	-0.354526	0.55196
Afu1g10720	-0.239351	0.0603196	0.515234	0.557085	-0.966229	-0.479217	-1.48146	-1.0363
Afu1g10730	0.178078	-0.22696	0.85824	0.146417	0.291919	-0.083328	-0.566321	-0.229745
Afu1g10740	0.293084	-0.111542	-0.250324	0.0919801	0.293881	-0.408965	0.544205	-0.500945
Afu1g10750	-0.237661	-0.135417	-0.0672851	0.428449	-0.100943	0.684893	-0.0336575	0.256444
Afu1g10760	0.202677	0.720708	0.125598	0.448303	-0.104935	0.394329	-0.230532	-0.0539736
Afu1g10770	0.700914	0.238033	0.765832	0.302421	1.01923	0.37105	0.253397	0.0686294
Afu1g10780	-0.10097	0.0800946	1.06033	1.47007	0.359119	1.19152	-0.701214	-0.278552
Afu1g10790	-0.474498	-0.87682	1.55203	1.47277	0.228574	0.179957	-1.32346	-1.29282
Afu1g10800	0.684258	-0.619337	0.68082	0.479598	0.817927	0.372773	0.137107	-0.106825
Afu1g10810	0.0760425	-0.309765	-0.0127593	-0.130467	-0.163574	-0.0467894	-0.150814	0.0836774
Afu1g10820	0.139411	-0.751394	-0.420825	-0.0725553	0.482871	-0.534072	0.903696	-0.461517
Afu1g10830	0.729717	-0.156196	0.169671	-0.768313	1.10798	-0.893864	0.938314	-0.125551
Afu1g10840	0.354151	-0.21742	-0.239947	-0.476906	2.30634	0.438949	2.54628	0.915855
Afu1g10850	0.430287	0.320434	-0.0721734	0.0298573	0.543466	0.322036	0.615639	0.292179
Afu1g10860	-0.199519	-0.0910273	-0.174641	0.239041	-0.883464	0.153439	-0.708823	-0.0856026
Afu1g10870	-1.16227	-0.70165	-1.55537	-1.08835	-0.468709	-2.01833	1.08666	-0.929977
Afu1g10880	-0.974485	-0.0584689	-0.709284	-0.385147	-1.09869	-1.2517	-0.389408	-0.866556
Afu1g10890	-0.18731	-0.192484	-0.15054	-0.464589	-1.09359	-0.995203	-0.943046	-0.530615
Afu1g10900	-0.198004	-0.259756	0.186055	-0.371128	1.38458	-0.561947	1.19852	-0.190819
Afu1g10910	-0.298538	0.109908	0.020731	0.540456	-0.65257	-0.266292	-0.673301	-0.806749
Afu1g10920	0.159076	-0.14522	-0.245392	-0.19621	-0.195994	0.193083	0.0493979	0.389293
Afu1g10930	-0.0201687	-0.45855	-5.12802	-0.0302062	-5.32765	0.40228	-0.199637	0.432486
Afu1g10940	-0.660568	-0.0937232	-0.282542	0.180922	-2.32237	-0.253144	-2.03983	-0.434066
Afu1g10950	-0.515825	-0.343649	0.336283	0.0703244	-1.41419	-0.36906	-1.75047	-0.439385
Afu1g10960	-0.0511663	-0.559921	-0.213097	-0.594721	0.627903	-0.623276	0.841	-0.0285542
Afu1g10970	-0.25463	-0.025642	-0.212422	0.0272741	-1.40382	-0.610946	-1.1914	-0.63822
Afu1g10980	0.436914	-0.0336371	0.568184	0.202459	0.422109	0.199437	-0.146075	-0.00302183
Afu1g10990	0.439667	0.997349	-0.00744482	0.495049	-0.116267	0.575708	-0.108822	0.0806582
Afu1g10995	0.485132	0.417576	1.54789	0.721697	1.277	1.08671	-0.270892	0.365016
Afu1g11000	0.0747138	-0.10174	-0.0930163	-0.170319	0.32522	0.415178	0.418237	0.585497
Afu1g11010	0.213259	-0.426282	-0.538198	-0.74488	-0.33712	-1.52152	0.201079	-0.776642
Afu1g11020	-0.428188	-0.238692	-1.32695	-0.803391	0.17492	-0.528782	1.50187	0.274609
Afu1g11030	0.181844	-0.859516	0.211623	-0.565443	0.154913	-0.623672	-0.0567104	-0.0582289
Afu1g11040	-0.72904	-0.821748	0.437144	0.165013	1.27419	-0.465396	0.837043	-0.63041
Afu1g11050	0.34691	-0.0698195	0.786984	0.121867	0.851425	0.353593	0.0644415	0.231726
Afu1g11060	-0.873518	-0.851928	-0.565866	-0.0502107	0.21721	0.142606	0.783077	0.192816
Afu1g11070	0.365112	-0.178182	0.00598769	-0.469851	-0.435323	0.00374334	-0.441311	0.473595
Afu1g11080	-0.0671007	-0.147312	0.290792	-0.113723	-0.238206	-0.532643	-0.528998	-0.418919
Afu1g11090	-0.0905099	0.14637	-0.647403	0.0861898	-1.32899	0.392847	-0.681591	0.306657
Afu1g11100	-0.961618	-0.138853	-0.670328	-0.586058	-0.251032	-1.27581	0.419296	-0.689757
Afu1g11110	0.0130556	-0.0854348	0.60332	-0.199538	0.0687341	-0.916638	-0.534586	-0.7171
Afu1g11120	0.301298	0.265829	-0.16791	-0.0587536	-0.0470846	0.576606	0.120825	0.635359
Afu1g11130	0.270744	-0.364698	-0.397175	-0.0619709	0.226499	-1.08571	0.623674	-1.02374
Afu1g11140	-0.535613	-0.391287	-0.204451	-0.419698	1.03066	-0.140993	1.23511	0.278706
Afu1g11150	-0.277179	-0.496165	0.280469	0.224024	0.553729	0.165203	0.27326	-0.0588204
Afu1g11160	0.116564	1.04446	0.124721	0.634403	0.154269	0.891355	0.0295478	0.256952
Afu1g11170	0.357228	1.60625	0.296682	0.51095	0.545575	5.37696	0.248893	4.86601
Afu1g11180	0.742995	2.00673	-1.17739	-0.59211	1.22762	3.00225	2.40501	3.59436
Afu1g11190	0.50425	0.177271	-0.126145	-0.249326	0.426032	-0.375201	0.552177	-0.125875
Afu1g11200	0.0692223	-0.349018	-0.290658	-0.352072	0.755384	1.03028	1.04604	1.38236
Afu1g11210	-1.46477	-0.984593	0.0619948	-0.125959	2.60731	1.89304	2.54532	2.019
Afu1g11220	-0.620396	-0.187571	-0.185545	-0.229229	0.379233	1.64162	0.564777	1.87085
Afu1g11230	0.849386	-0.682114	2.25952	-0.233461	1.09345	-0.433553	-1.16607	-0.200092
Afu1g11240	1.53554	-0.92021	1.36801	-0.584793	0.980445	0.687056	-0.387566	1.27185
Afu1g11250	0.248636	-0.176539	0.218534	-0.0277909	0.550519	-0.745912	0.331985	-0.718121
Afu1g11260	-0.032926	-1.03969	1.39092	0.0792144	2.35789	0.301419	0.966976	0.222204
Afu1g11270	1.08908	0.24065	1.2034	-0.0319876	1.57377	1.87367	0.370378	1.90566
Afu1g11280	0.468611	-0.178757	0.292469	-0.517707	0.520153	-0.21743	0.227684	0.300277
Afu1g11290	1.09485	1.22662	0.334734	0.378502	-0.491547	0.544064	-0.826281	0.165562
Afu1g11300	0.787154	0.403533	1.42149	0.0962445	1.05832	-0.00915613	-0.363166	-0.105401
Afu1g11310	1.82709	2.00862	0.986108	1.21851	0.850929	2.73739	-0.135179	1.51888
Afu1g11320	1.81497	2.07837	1.224	1.26716	1.13201	2.40278	-0.0919968	1.13562
Afu1g11330	0.630515	-0.1983	0.819182	0.0482675	1.8996	1.67783	1.08042	1.62956
Afu1g11340	0.96104	1.05521	0.966782	0.757	1.82783	2.91883	0.861046	2.16183
Afu1g11350	0.308825	0.696557	0.825472	0.958582	2.04647	2.39401	1.221	1.43542
Afu1g11360	0.204948	0.0761503	-0.129076	1.01068	1.01146	1.63977	1.14053	0.629091
Afu1g11370	0.330485	0.228385	0.552948	0.989152	0.740197	1.64559	0.187248	0.656442
Afu1g11380	-0.733291	0.017898	-0.725699	1.69476	-0.1438	1.16281	0.581899	-0.531946
Afu1g11390	0.0636332	0.265059	-0.420252	0.369557	-0.831473	0.735328	-0.411221	0.365772
Afu1g11400	0.136245	0.277885	0.825394	0.50598	1.29371	2.21932	0.468317	1.71334
Afu1g11410	-0.0122915	0.505091	0.477477	0.283068	0.798487	3.59759	0.32101	3.31452
Afu1g11420	0.251063	0.0909339	0.414575	0.201866	-1.18313	0.128108	-1.59771	-0.0737581
Afu1g11430	0.300869	0.018475	0.827416	0.238816	-2.35327	-0.716836	-3.18069	-0.955652
Afu1g11440	-0.240786	-0.134862	0.00320183	0.224485	-0.681135	-0.64909	-0.684337	-0.873576
Afu1g11450	-0.00977784	0.102681	0.587966	0.654922	-1.11702	-0.406071	-1.70499	-1.06099
Afu1g11460	0.322063	0.263321	0.251741	-0.0564039	0.649702	0.882901	0.397961	0.939305
Afu1g11470	-0.31572	-0.377164	0.0343239	-0.167553	0.838033	-0.947657	0.803709	-0.780104
Afu1g11480	-0.0334583	-0.0337405	-0.558973	-0.648137	0.114201	-1.47152	0.673174	-0.823378
Afu1g11490	0.282515	-0.204821	0.518576	0.480642	-0.00406684	0.421584	-0.522643	-0.0590576
Afu1g11500	-0.554681	-1.98497	-0.660769	-0.126528	-0.934318	-1.45664	-0.27355	-1.33011
Afu1g11510	-0.191194	0.42369	0.118305	0.543746	0.487055	0.392192	0.368751	-0.151554
Afu1g11520	-0.135064	-0.482845	-0.386893	-0.401585	0.0584341	0.482724	0.445327	0.884309
Afu1g11530	0.204817	-0.319199	-0.402491	-0.352156	0.637455	0.452516	1.03995	0.804671
Afu1g11535	0.173014	0.963375	-0.000648694	0.388944	-0.545096	1.94838	-0.544447	1.55944
Afu1g11540	0.421106	1.11709	-0.655812	-0.224018	0.20569	1.5735	0.861502	1.79752
Afu1g11545	0.0642261	0.552224	-0.851961	-0.102433	0.457333	0.31418	1.30929	0.416613
Afu1g11550	-0.275035	-0.20534	-0.109099	-0.498847	-0.330861	-0.691057	-0.221762	-0.192209
Afu1g11560	1.00127	0.287996	0.899828	-0.222398	0.687078	0.468803	-0.21275	0.691202
Afu1g11570	2.7003	0.505728	1.47932	0.355655	2.37062	1.64507	0.891299	1.28942
Afu1g11580	0.78508	-0.0787606	-1.68802	-0.49419	-1.4957	-0.206338	0.192317	0.287851
Afu1g11590	0.473576	-0.559814	-1.38096	-0.0571618	-1.19131	0.59367	0.189655	0.650831
Afu1g11600	-0.59198	-0.44708	-2.54243	0.907946	-2.78418	0.77243	-0.241757	-0.135517
Afu1g11610	-0.235094	-1.01322	0.465419	-0.116986	0.757207	-0.281189	0.291788	-0.164203
Afu1g11620	-0.200119	-0.626881	0.435723	0.12987	-1.41572	0.102236	-1.85144	-0.0276339
Afu1g11630	0.0195741	-0.443289	0.255361	0.368839	-1.81732	0.150969	-2.07268	-0.217871
Afu1g11640	-0.795932	-0.677823	-0.568719	-0.0594327	0.267909	-0.431609	0.836628	-0.372176
Afu1g11650	-0.827708	-0.519476	0.112329	-0.0159745	1.09373	-0.42327	0.981405	-0.407295
Afu1g11660	-0.327432	-0.115423	-0.115021	0.120009	-0.851142	-0.759731	-0.73612	-0.87974
Afu1g11670	-0.244358	-0.344015	0.101767	0.123543	0.0417546	-0.376607	-0.0600119	-0.50015
Afu1g11690	0.229256	0.0926655	0.620907	0.071757	0.742661	0.652088	0.121755	0.580331
Afu1g11700	0.336457	0.260855	0.391591	0.503613	-0.270655	0.407323	-0.662245	-0.09629
Afu1g11710	0.679378	0.610055	0.264989	0.468961	0.0594208	0.183515	-0.205569	-0.285446
Afu1g11715	0.588604	-0.259562	-0.770424	-0.710632	0.132915	2.01792	0.90334	2.72855
Afu1g11720	-0.269498	-2.54308	-1.18301	-0.804343	-0.686218	0.00572093	0.496797	0.810064
Afu1g11730	0.0647803	-0.0213004	0.00732883	-0.0728331	-0.392772	-0.199899	-0.400101	-0.127066
Afu1g11740	-0.951379	-0.3752	-2.41393	0.251706	-1.31789	0.492179	1.09604	0.240473
Afu1g11760	-0.385533	-0.671748	0.664312	0.261508	-0.238001	0.0450044	-0.902313	-0.216503
Afu1g11770	-0.83025	-0.205364	-0.148002	-0.493085	-0.406723	-0.605007	-0.258721	-0.111923
Afu1g11780	-1.3646	-0.605754	0.410551	-0.0118883	-0.640947	-1.16053	-1.0515	-1.14864
Afu1g11790	-0.420549	0.0180963	-0.0244651	0.448744	-0.430065	-0.232401	-0.4056	-0.681144
Afu1g11800	2.27876	0.192679	0.735205	-0.489329	0.747441	-1.23497	0.0122361	-0.745644
Afu1g11810	-0.453534	-0.688832	-0.344457	-0.909425	-0.548719	-1.62568	-0.204262	-0.716256
Afu1g11820	-1.46835	-0.55231	-3.3309	-3.12141	-2.72632	-3.89524	0.604585	-0.773838
Afu1g11830	0.646552	0.353306	-0.0949601	-0.373867	0.108731	-1.75268	0.203691	-1.37881
Afu1g11840	-0.732799	-0.966626	-0.244536	-0.202292	0.599473	-1.02359	0.844009	-0.821299
Afu1g11850	0.796535	0.990255	1.24113	1.29865	0.726771	1.85953	-0.514355	0.560883
Afu1g11860	0.340184	0.581593	0.766531	1.1656	0.113822	2.26408	-0.652709	1.09848
Afu1g11870	-0.00956433	0.275843	0.476821	0.792861	0.255872	1.34214	-0.220949	0.549275
Afu1g11880	0.187715	0.00399376	-0.791122	0.20841	-1.33655	-0.231289	-0.545428	-0.439699
Afu1g11890	0.0672172	0.264679	0.879514	0.860169	0.121082	-0.832501	-0.758431	-1.69267
Afu1g11900	0.928832	0.845778	-0.829006	-0.505938	-1.60879	-0.57105	-0.779788	-0.0651121
Afu1g11910	1.20627	0.134339	-0.801305	-0.609493	0.982467	-0.0899635	1.78377	0.51953
Afu1g11920	0.172868	0.2476	0.280712	-0.088933	-1.44098	-1.01464	-1.7217	-0.925702
Afu1g11930	-0.411442	-0.00957625	-0.44467	-0.273006	-1.31544	-0.577639	-0.870768	-0.304632
Afu1g11940	0.432873	0.443041	-0.0207245	-0.0268179	0.965739	0.302452	0.986463	0.32927
Afu1g11950	0.630956	1.58309	0.344382	0.0866646	-0.389556	-0.185755	-0.733937	-0.27242
Afu1g11960	0.600555	1.48268	0.24206	-0.04847	-0.342303	-0.135265	-0.584363	-0.0867949
Afu1g11970	-0.435359	-0.290906	-0.123414	0.357196	-0.461984	0.922181	-0.33857	0.564985
Afu1g11980	0.296703	-0.383292	-0.627571	-0.212223	-0.530601	-0.808226	0.0969703	-0.596003
Afu1g11990	-0.173791	-0.390294	-0.221605	-0.143287	-0.476626	-1.04764	-0.25502	-0.904354
Afu1g12000	-0.225553	-0.00516273	0.547656	0.365125	0.0851864	-0.528411	-0.462469	-0.893536
Afu1g12010	0.0724562	-0.421726	-0.835994	-0.262087	-0.44911	-0.837148	0.386884	-0.575062
Afu1g12020	0.64382	0.32488	-0.409825	-1.02734	-0.901404	-0.450504	-0.491579	0.576835
Afu1g12025	0.0544208	-0.0654946	-0.167866	-0.529704	0.287109	-0.767072	0.454974	-0.237368
Afu1g12030	0.525995	0.942495	-1.04445	-0.518945	-0.504205	0.824225	0.540244	1.34317
Afu1g12040	-0.394887	-0.941649	0.104965	-0.148406	0.12099	-1.00361	0.0160249	-0.855199
Afu1g12050	-0.369667	-0.193052	0.122624	0.0387626	0.247366	-0.916103	0.124741	-0.954866
Afu1g12060	0.323923	-0.412433	0.0129009	-0.519589	-0.310939	-0.640075	-0.32384	-0.120485
Afu1g12065	0.146272	0.236564	0.748861	0.447573	1.39754	0.783135	0.648682	0.335562
Afu1g12070	-0.195851	-0.18135	0.111194	0.459214	0.265573	0.0220175	0.154379	-0.437197
Afu1g12080	-0.339426	-0.466717	0.187559	0.131289	0.048769	0.945038	-0.13879	0.813749
Afu1g12090	-0.56506	-0.654698	0.191725	0.0660382	-0.0603564	-0.764193	-0.252082	-0.830232
Afu1g12100	0.8601	0.544195	0.969611	0.00328444	3.2297	1.79843	2.26009	1.79515
Afu1g12110	0.271844	-0.141668	-0.456798	-0.399461	0.072141	-0.918342	0.528939	-0.51888
Afu1g12120	-0.777597	-0.468116	0.0659435	-0.0938464	-0.307311	-0.0851212	-0.373255	0.0087251
Afu1g12130	-0.19726	0.199143	0.633696	0.160629	-0.421715	-0.913594	-1.05541	-1.07422
Afu1g12140	-0.0267276	-0.0798454	0.269899	0.0537445	-0.401258	-0.186969	-0.671157	-0.240714
Afu1g12150	-0.242411	-0.267027	0.181234	0.103702	-0.601906	-0.307129	-0.78314	-0.410831
Afu1g12160	0.359891	0.350925	0.0147928	-0.125171	-0.404401	-0.165341	-0.419194	-0.0401694
Afu1g12170	0.253628	0.331845	-0.317059	0.38792	-0.0604105	0.940591	0.256649	0.552671
Afu1g12180	-0.0883559	-0.235671	-0.527877	-0.110318	-0.933569	-0.315418	-0.405692	-0.2051
Afu1g12190	-0.177069	0.173673	-0.418677	0.033122	-0.387733	-1.19281	0.0309447	-1.22594
Afu1g12200	0.906996	-0.0367903	0.885764	-0.0611341	0.842126	-0.66347	-0.0436379	-0.602336
Afu1g12205	0.381117	-0.505584	0.354028	0.251775	2.79676	0.249775	2.44273	-0.00199922
Afu1g12210	-1.80967	-0.643316	-1.18203	1.04605	-0.463267	2.87902	0.718766	1.83297
Afu1g12220	-0.564741	0.160653	-0.333911	0.193689	-1.17978	-0.0525601	-0.84587	-0.24625
Afu1g12230	-0.593824	0.150484	-0.52884	0.300047	-3.09249	-0.344816	-2.56364	-0.644863
Afu1g12240	-2.04334	-0.996703	-2.7235	0.526325	-2.97727	1.80978	-0.25377	1.28345
Afu1g12250	1.12992	1.01458	-0.674567	-0.0964095	0.491612	1.10385	1.16618	1.20026
Afu1g12260	0.420412	0.152302	0.403306	0.114498	0.136967	1.00511	-0.266339	0.890608
Afu1g12270	0.51861	-0.0148865	-0.033951	0.379418	1.71358	0.773196	1.74753	0.393778
Afu1g12280	-0.170789	-0.0421911	-0.474199	0.137458	-0.754313	0.0593471	-0.280114	-0.0781107
Afu1g12290	0.0719048	-0.315176	-1.31349	-0.740397	-0.585558	-1.20579	0.727933	-0.465395
Afu1g12300	0.0422221	-0.0991233	0.633473	0.230685	-0.434708	0.876305	-1.06818	0.645621
Afu1g12310	-0.409074	-0.670525	-0.429487	-0.470446	-0.519094	-1.00471	-0.0896064	-0.53426
Afu1g12320	-0.206745	-0.952336	0.27664	-0.00341494	2.50038	-0.835117	2.22374	-0.831702
Afu1g12332	-0.120056	-0.17271	0.18022	0.175108	-2.55313	-0.291756	-2.73335	-0.466864
Afu1g12340	0.0842074	0.0918406	-0.0674111	0.525309	-0.454092	-0.131766	-0.38668	-0.657075
Afu1g12350	-0.0460808	0.317499	1.45597	1.59288	1.79364	0.806903	0.337674	-0.785979
Afu1g12360	-0.305416	-0.229343	-0.846899	0.54079	1.11204	0.383687	1.95894	-0.157103
Afu1g12370	0.332718	-0.00493621	-0.542228	-0.423938	-0.292056	-0.419474	0.250172	0.00446447
Afu1g12380	0.218549	0.00955885	-0.0208176	0.23074	0.180937	-0.316869	0.201754	-0.54761
Afu1g12390	-0.11099	-0.0415647	0.220376	0.313652	0.0924217	0.245636	-0.127954	-0.0680168
Afu1g12395	1.22322	0.438385	-0.858354	-0.964256	1.16378	0.791191	2.02213	1.75545
Afu1g12400	0.130443	-0.217691	-0.37665	-1.35912	0.234233	-1.95646	0.610883	-0.59734
Afu1g12410	0.225559	-1.71035	2.23743	-1.27267	2.64244	-2.05624	0.405011	-0.783568
Afu1g12420	1.43111	-0.119821	4.54931	-0.517368	6.69012	0.839753	2.14081	1.35712
Afu1g12440	-0.76567	0.070697	-0.275804	-0.429234	-0.298191	0.1632	-0.0223867	0.592434
Afu1g12450	-0.632248	0.389446	-0.55727	-0.0617292	-0.610827	0.116065	-0.0535572	0.177794
Afu1g12460	0.652804	1.83428	-0.554857	0.088462	0.863025	2.45524	1.41788	2.36678
Afu1g12475	1.8855	1.59536	-0.118098	-0.921727	2.90465	3.58499	3.02275	4.50672
Afu1g12480	-0.864022	-0.839224	-0.0321429	-0.269132	-0.930917	-1.24073	-0.898774	-0.971594
Afu1g12490	0.660914	0.564316	0.943567	0.715796	0.0455389	0.0995306	-0.898028	-0.616265
Afu1g12500	0.357513	0.594531	-0.229837	-0.418095	-1.33629	1.31343	-1.10645	1.73152
Afu1g12510	0.569709	0.910809	-0.00118331	0.29162	-0.0585332	0.522149	-0.0573499	0.230529
Afu1g12520	-0.130065	-0.551614	0.481642	-0.0937862	0.448917	-0.188335	-0.0327248	-0.0945489
Afu1g12530	0.746946	0.356067	1.33336	1.01334	-0.567016	-0.378152	-1.90037	-1.39149
Afu1g12540	0.188664	-0.0710598	0.129852	0.28054	-0.133602	0.381984	-0.263454	0.101444
Afu1g12550	0.105579	0.0202414	0.540948	0.0981373	-0.714361	0.0145376	-1.25531	-0.0835997
Afu1g12560	-1.72515	-1.18221	-0.873472	0.121403	-1.76655	-1.25911	-0.893073	-1.38051
Afu1g12570	0.218872	-0.348663	0.209704	-0.109129	0.0616742	0.429111	-0.148029	0.538241
Afu1g12580	0.270058	-0.813388	-0.47589	-0.511375	0.431133	-1.12986	0.907023	-0.618486
Afu1g12590	0.430417	0.380212	-0.162945	0.548618	-0.834516	0.257328	-0.671571	-0.291289
Afu1g12600	-0.343387	0.0961309	0.405672	0.298323	-0.3652	0.564581	-0.770872	0.266258
Afu1g12610	0.394219	0.961146	-0.374744	-0.31346	-0.0376492	1.36223	0.337095	1.67569
Afu1g12620	2.12263	2.52377	3.50048	0.944849	3.49098	3.472	-0.00949828	2.52715
Afu1g12630	-0.412564	-0.569496	0.380487	-0.338659	0.372171	-0.866364	-0.0083162	-0.527705
Afu1g12640	0.918368	0.674062	-0.206208	-0.160546	2.134	2.91768	2.34021	3.07823
Afu1g12650	0.471104	-0.605256	-1.2504	-1.27336	-0.19403	-0.880616	1.05637	0.392741
Afu1g12660	-0.445976	-0.508981	0.3309	-0.571799	0.519266	-0.187202	0.188367	0.384597
Afu1g12670	-0.341945	-0.0196137	0.322082	0.153968	-0.854368	0.0555477	-1.17645	-0.09842
Afu1g12680	-0.239539	-0.251955	0.19282	0.208423	-1.68348	-0.405975	-1.8763	-0.614398
Afu1g12690	-0.432128	-0.156868	3.92098	2.6713	2.8415	1.34451	-1.07949	-1.32679
Afu1g12700	-0.347941	0.186839	0.175181	0.281696	-0.745484	-0.0686676	-0.920665	-0.350364
Afu1g12710	-0.191364	0.165044	-1.08706	-0.460882	-0.0228826	-0.118955	1.06417	0.341926
Afu1g12720	-0.147475	0.0961934	0.398444	0.711621	0.460462	0.995583	0.0620173	0.283962
Afu1g12730	-0.113616	0.437538	0.479292	0.831537	-0.276956	1.46613	-0.756248	0.634591
Afu1g12740	-0.152098	-0.421241	-0.497464	-0.0990315	-0.130015	-0.874709	0.36745	-0.775678
Afu1g12750	-0.186145	-0.436008	-0.281264	-0.241018	1.16443	-0.630593	1.4457	-0.389575
Afu1g12760	0.079313	0.275797	0.295097	0.392801	-0.35384	0.777944	-0.648936	0.385143
Afu1g12770	0.343661	0.190244	-0.433936	0.221779	-1.21455	1.84804	-0.780613	1.62627
Afu1g12780	0.429897	0.857581	0.0886955	0.297313	0.281045	0.88331	0.19235	0.585997
Afu1g12790	-0.0308834	0.0646237	0.0373372	0.0697619	-0.615422	0.12279	-0.652759	0.0530286
Afu1g12800	-0.0430895	0.124547	0.493532	0.926713	-0.0826077	0.7463	-0.576139	-0.180414
Afu1g12810	0.251352	-0.080603	0.309698	0.28782	0.055537	0.564209	-0.254161	0.276389
Afu1g12820	-0.452802	0.00661729	0.448152	0.444766	-1.49504	-0.436307	-1.94319	-0.881073
Afu1g12830	-0.611871	0.141965	-0.468073	0.499344	-0.196242	0.807856	0.271832	0.308512
Afu1g12840	-0.40884	-0.337584	-0.493296	0.793882	-0.316447	1.8328	0.176849	1.03892
Afu1g12850	-0.691936	0.2293	-1.96474	-0.410396	-2.05835	-1.57015	-0.0936119	-1.15976
Afu1g12860	0.190125	-0.58462	0.197139	-1.05165	0.989909	-2.12346	0.79277	-1.07181
Afu1g12870	-0.0830137	-0.415888	0.574814	-0.0851317	-0.14306	-0.358606	-0.717875	-0.273474
Afu1g12875	0.172262	-0.0646611	-0.239656	-0.484671	-1.04154	-1.27052	-0.801884	-0.785847
Afu1g12880	0.044749	-0.811361	-0.0372738	-0.564277	0.113508	-1.07512	0.150782	-0.510844
Afu1g12890	0.571264	0.166423	0.00159077	0.317411	0.306004	-0.579136	0.304414	-0.896547
Afu1g12900	0.0611763	-0.936883	-0.609976	-0.39725	-0.555008	0.208297	0.0549678	0.605546
Afu1g12910	-0.3029	-0.253903	0.10535	-0.0676015	-0.360978	-0.0727239	-0.466328	-0.00512237
Afu1g12920	-0.41999	0.429047	0.0102014	-0.237184	-1.03561	-1.47002	-1.04581	-1.23284
Afu1g12930	0.582839	0.497765	-0.340449	-0.33504	-1.03699	-0.748848	-0.696539	-0.413808
Afu1g12940	0.173764	0.396222	-0.574417	-0.455489	-0.622253	-0.670724	-0.0478357	-0.215235
Afu1g12950	-0.0434385	0.197098	-0.00230176	0.103267	-1.49393	-0.329443	-1.49163	-0.43271
Afu1g12960	0.26352	0.0975829	-0.0479015	0.184527	-0.462479	2.02601	-0.414578	1.84148
Afu1g12970	0.3613	0.338302	0.451804	-0.20447	0.990985	0.201761	0.53918	0.406231
Afu1g12980	-0.339782	0.0928815	0.583457	0.343867	-1.01053	0.467632	-1.59399	0.123765
Afu1g12990	-0.251777	-0.254635	0.0736848	-0.701364	-0.282229	-1.29875	-0.355914	-0.597383
Afu1g13000	0.502715	-0.738476	0.988502	0.17661	1.08384	0.0360431	0.0953358	-0.140567
Afu1g13010	0.422039	0.518915	0.861875	0.814029	-0.13586	0.494847	-0.997735	-0.319183
Afu1g13020	0.11973	-0.117553	-0.181685	-0.0397344	-0.697992	-0.193975	-0.516307	-0.15424
Afu1g13030	-1.54406	-1.43985	0.819837	0.392374	1.16537	0.209126	0.345529	-0.183248
Afu1g13040	-0.113435	-1.60743	-0.00202657	-0.335245	-0.0574594	-2.02842	-0.0554329	-1.69318
Afu1g13050	-0.0763771	-1.2346	-0.662046	-0.302871	-0.797443	1.0138	-0.135396	1.31667
Afu1g13060	0.256351	0.0583549	0.176253	0.252245	-1.15216	0.956664	-1.32841	0.70442
Afu1g13070	0.15283	1.06464	0.707484	0.778274	0.688482	0.737989	-0.0190021	-0.0402845
Afu1g13080	1.28463	0.405007	0.384206	0.488836	3.9261	2.74743	3.5419	2.25859
Afu1g13090	1.0384	0.0985687	-0.335928	0.110843	-0.435305	-0.517277	-0.0993771	-0.62812
Afu1g13100	0.238062	0.060914	0.100408	0.358715	-0.789021	0.472423	-0.889429	0.113707
Afu1g13110	0.160777	-0.164997	-0.766151	-2.13088	0.22877	-2.18046	0.994921	-0.0495845
Afu1g13120	1.37888	0.0536085	-0.27203	-0.344223	1.76142	1.96392	2.03345	2.30814
Afu1g13130	0.344703	-0.364099	0.169152	-0.30718	0.270575	1.23449	0.101423	1.54167
Afu1g13140	-0.00559006	0.0504171	0.59441	0.167907	-1.63464	-0.0502106	-2.22905	-0.218118
Afu1g13150	-0.258251	-0.340957	-0.145213	0.346811	0.566926	-0.353463	0.712139	-0.700274
Afu1g13160	0.171074	-0.157901	0.287171	-0.373833	0.572627	0.334738	0.285456	0.708571
Afu1g13170	-0.439993	-1.7423	-0.213926	-0.647597	0.627073	-1.8771	0.840999	-1.22951
Afu1g13180	-0.144443	0.252846	-0.15421	0.0516621	-0.63666	0.426456	-0.48245	0.374794
Afu1g13190	-0.236772	0.15803	0.526792	0.0951111	-0.218514	-0.701181	-0.745306	-0.796292
Afu1g13195	-0.206187	-0.119867	0.150645	0.0668893	1.00381	-0.417968	0.853167	-0.484858
Afu1g13200	0.531493	1.31551	0.0254961	0.453753	-0.658131	0.675354	-0.683627	0.221601
Afu1g13210	0.025302	-0.0843055	-2.79381	-0.481349	-3.46604	-1.02901	-0.672229	-0.547664
Afu1g13220	-0.346254	-0.467756	0.73804	0.924191	-0.396174	-0.854412	-1.13421	-1.7786
Afu1g13230	1.14908	0.0612146	0.764844	0.596603	-0.191084	0.19164	-0.955928	-0.404964
Afu1g13240	0.398243	-0.179596	0.01715	-0.322113	0.484807	0.184888	0.467657	0.507001
Afu1g13250	-2.60457	-0.863776	-1.31418	-0.561192	-1.24462	-1.92673	0.06956	-1.36554
Afu1g13260	-0.141678	-0.478294	-0.492796	-0.411089	-0.735101	-1.30219	-0.242305	-0.891098
Afu1g13270	0.127001	-0.186382	-0.320723	-0.912677	0.658608	-1.54555	0.979331	-0.632875
Afu1g13280	0.047687	-0.187459	-0.264541	-0.357119	-0.878598	-0.607251	-0.614058	-0.250132
Afu1g13290	0.283385	-0.0286635	0.0809996	-0.206576	-0.00796232	0.570529	-0.0889619	0.777105
Afu1g13300	0.680863	0.242003	-0.135021	-0.136985	1.01999	0.949775	1.15501	1.08676
Afu1g13310	0.566916	0.152364	0.609221	-0.343041	0.198953	1.14593	-0.410267	1.48897
Afu1g13320	1.90021	0.323016	1.05193	-0.154989	1.35596	-0.109272	0.304031	0.0457175
Afu1g13330	0.0999509	-0.0434673	-0.166145	0.106674	-0.269182	0.34852	-0.103037	0.241846
Afu1g13340	-0.584139	-1.1284	1.44203	-1.26309	1.27016	-1.97649	-0.171873	-0.713401
Afu1g13350	-0.453854	-0.787211	1.81557	-1.14772	3.04289	-1.08955	1.22732	0.0581656
Afu1g13360	0.659859	-0.300429	-0.935548	-0.972144	-0.140852	-0.775494	0.794695	0.196649
Afu1g13370	0.697727	0.405605	-0.659392	-0.388167	-0.461589	0.0317963	0.197803	0.419963
Afu1g13380	-0.525188	-0.175302	-0.0838318	-0.38972	0.271092	-1.26928	0.354924	-0.87956
Afu1g13390	-0.258615	0.236483	0.210862	0.506263	0.045888	-0.0784839	-0.164974	-0.584747
Afu1g13400	-0.273649	-0.293203	-1.87987	-0.494258	-0.864831	1.39541	1.01504	1.88967
Afu1g13410	-1.3492	-2.10266	-2.51051	-1.30333	-0.137018	0.620143	2.3735	1.92347
Afu1g13420	-0.0371838	-0.225571	-0.0644167	-0.0197386	-0.757093	0.44701	-0.692676	0.466749
Afu1g13430	-0.246945	0.224396	-0.627345	0.114654	-0.338041	-0.117146	0.289305	-0.231799
Afu1g13440	-0.27722	-0.16163	-0.0740918	-0.801713	0.127311	-0.931346	0.201403	-0.129633
Afu1g13450	0.138103	-0.0248051	0.606408	0.621951	-1.06857	-0.674978	-1.67498	-1.29693
Afu1g13460	0.0745917	-0.190263	-0.603796	-0.250943	-0.0785882	-0.355846	0.525208	-0.104904
Afu1g13470	-0.020782	0.191435	0.10973	0.414056	-0.914684	0.615228	-1.02441	0.201172
Afu1g13480	0.143448	-0.110139	-0.678053	-0.459012	0.401763	-0.75914	1.07982	-0.300128
Afu1g13490	0.433564	-0.0883164	-0.189969	-0.205623	-0.416324	-0.898462	-0.226355	-0.69284
Afu1g13500	0.195632	0.0579309	0.228739	0.125776	-1.01773	-0.266037	-1.24647	-0.391813
Afu1g13510	1.09961	0.734847	-1.82679	-1.68664	-1.4501	-1.3821	0.376691	0.304544
Afu1g13520	0.366469	0.0805235	-0.586855	-0.950187	-0.0807909	-0.626299	0.506064	0.323888
Afu1g13530	0.934469	1.04732	-1.21247	-1.09398	0.745103	-0.0528566	1.95758	1.04112
Afu1g13540	0.15582	-0.195302	-0.429267	-0.193208	-0.795515	-0.489594	-0.366248	-0.296385
Afu1g13550	1.0085	1.78909	-1.80912	-0.847461	-0.0325129	0.304907	1.77661	1.15237
Afu1g13560	-0.36007	0.0445207	-1.05359	-0.435547	-0.137588	-0.383349	0.916001	0.0521982
Afu1g13570	0.27333	0.486865	-0.225857	0.356671	0.748101	0.145099	0.973958	-0.211572
Afu1g13580	-0.296157	0.0186973	-0.178179	0.326371	-0.583812	-0.408912	-0.405633	-0.735283
Afu1g13590	-0.0192557	0.404194	-0.192647	0.156621	-0.584075	0.235963	-0.391428	0.0793428
Afu1g13600	0.304108	0.327915	-0.0401791	-0.0054488	0.266419	0.161694	0.306598	0.167143
Afu1g13610	-0.414184	-0.0146486	0.555188	0.885585	-2.28269	-0.571417	-2.83787	-1.457
Afu1g13620	0.782028	0.590914	0.0339752	0.27817	-0.654899	0.15016	-0.688874	-0.12801
Afu1g13630	0.0442648	0.525429	-0.0446489	-1.20238	-0.456703	-1.31025	-0.412055	-0.107869
Afu1g13640	0.0174542	-0.0224776	-0.499578	-2.20846	-0.175482	-1.74289	0.324096	0.465574
Afu1g13650	0.345097	-0.72831	0.696374	-1.59456	2.4275	-2.33545	1.73113	-0.740891
Afu1g13660	-1.71668	2.2945	-0.376265	-0.0485712	-0.0480519	-1.47776	0.328213	-1.42919
Afu1g13670	-1.26687	0.410079	-1.00879	-0.978692	-0.769618	-1.4474	0.239174	-0.468704
Afu1g13680	-0.999487	-0.849962	-1.34032	-0.934326	0.834221	0.291767	2.17454	1.22609
Afu1g13690	-0.264248	-0.00399844	-0.422054	0.280604	-1.82042	0.000850573	-1.39837	-0.279754
Afu1g13700	-0.354412	0.201349	0.0154727	0.371109	-0.106476	0.265134	-0.121949	-0.105975
Afu1g13710	1.49296	0.0566175	-0.378579	-0.12212	-0.257875	-0.544039	0.120704	-0.421918
Afu1g13720	-0.168935	-0.148318	-0.159831	-0.0294263	-0.949733	-0.460144	-0.789902	-0.430718
Afu1g13730	-0.274285	0.0970859	0.0522072	0.0281801	-0.424937	0.345603	-0.477144	0.317423
Afu1g13740	1.67983	0.233672	0.439091	0.289808	0.0938954	0.220683	-0.345195	-0.0691247
Afu1g13750	0.562415	1.75033	-0.763663	-0.14391	1.30814	3.0081	2.07181	3.15201
Afu1g13760	-0.162835	-0.733979	0.512054	-0.690213	0.951981	-0.163138	0.439927	0.527075
Afu1g13770	-0.0500219	0.110988	0.382648	0.48552	1.16057	0.436501	0.777921	-0.0490195
Afu1g13780	-0.184843	0.319759	-0.374382	0.26352	0.154775	-0.600112	0.529156	-0.863632
Afu1g13790	-0.0620298	0.559091	0.0453581	0.412887	0.413789	0.152787	0.368431	-0.2601
Afu1g13800	0.836242	3.06546	0.233444	0.990377	2.82874	3.25239	2.5953	2.26201
Afu1g13810	1.46823	0.963826	1.01802	-0.675908	3.06918	1.74551	2.05116	2.42142
Afu1g13820	0.789076	0.734908	2.42658	1.9597	4.46235	5.3135	2.03578	3.3538
Afu1g13822	-0.329866	0.111306	0.637591	0.366523	1.70835	0.68533	1.07075	0.318807
Afu1g13825	1.43762	-0.160203	-0.0125642	1.68702	3.46873	0.00331383	3.4813	-1.6837
Afu1g13830	-0.790805	-1.68434	1.57492	0.993526	1.90711	1.2562	0.332189	0.26267
Afu1g13840	0.208655	1.31334	-0.352838	0.576552	-0.144426	0.510437	0.208412	-0.0661141
Afu1g13850	-0.24966	0.39796	0.325119	0.185766	0.183709	1.52891	-0.14141	1.34315
Afu1g13860	-0.634136	-0.476015	-0.650771	-0.727245	0.622994	-0.482643	1.27376	0.244602
Afu1g13870	-0.899073	-0.338662	0.156367	0.418071	-0.916701	-0.437618	-1.07307	-0.855688
Afu1g13880	0.226564	0.680812	0.400443	0.454975	-0.719394	1.30331	-1.11984	0.848336
Afu1g13890	0.226376	0.144824	0.0147132	0.00561444	-0.0718802	0.702652	-0.0865934	0.697038
Afu1g13900	0.264097	0.60122	0.0774728	0.723137	-1.16781	0.199941	-1.24528	-0.523195
Afu1g13910	0.312386	0.554031	0.472548	0.112679	0.569577	1.72996	0.0970289	1.61728
Afu1g13920	0.0359994	0.196834	-0.33534	-0.0867029	-0.419356	-0.539783	-0.0840164	-0.45308
Afu1g13930	0.0224187	-0.137928	-0.258826	-0.222754	-0.3469	-0.79504	-0.0880748	-0.572286
Afu1g13940	-0.321224	-0.312008	1.13999	1.11775	-0.0724081	-0.724928	-1.21239	-1.84267
Afu1g13950	-0.329564	-0.456358	1.0049	0.176666	1.86103	-0.308464	0.856132	-0.48513
Afu1g13960	-0.161556	-0.164773	-0.897258	-0.517148	-0.531164	-0.80867	0.366094	-0.291522
Afu1g13970	-0.429892	-0.197162	0.676163	0.256332	0.166965	-0.62526	-0.509199	-0.881593
Afu1g13980	0.432536	-0.284736	0.569013	-0.200552	0.774077	-1.65628	0.205064	-1.45573
Afu1g13990	0.679241	-0.474387	1.74193	-0.273061	1.9754	-1.95818	0.233463	-1.68512
Afu1g14000	-0.588008	-0.568249	-1.72265	-0.192615	-0.178501	-0.217671	1.54415	-0.0250554
Afu1g14010	0.0527947	-0.706294	-0.140128	-0.492399	0.462354	-0.801547	0.602482	-0.309148
Afu1g14020	0.0796368	-0.241877	0.115256	-0.0503757	0.445927	-0.320761	0.330671	-0.270385
Afu1g14030	-0.324287	-0.507031	-0.0656174	-0.40766	-0.67994	-1.00723	-0.614322	-0.599565
Afu1g14040	-0.323643	-0.277842	-0.801808	-0.358086	2.08757	0.0934553	2.88938	0.451542
Afu1g14050	-0.423552	0.676392	2.24886	-0.314018	0.617466	1.19494	-1.6314	1.50896
Afu1g14060	-0.342377	-0.347107	0.0627108	-0.459876	0.417563	0.558579	0.354852	1.01846
Afu1g14070	-0.743387	0.135532	0.177178	0.492879	-0.834813	0.404974	-1.01199	-0.0879049
Afu1g14080	-1.23191	-0.723944	-0.910756	-0.92514	-1.21739	-2.16351	-0.306629	-1.23837
Afu1g14090	1.33071	-0.135477	-0.459029	0.202442	-0.631012	-0.522723	-0.171983	-0.725165
Afu1g14100	0.155992	0.26185	0.088099	0.393214	-0.986444	0.388268	-1.07454	-0.00494609
Afu1g14110	-0.137789	0.12184	-0.049092	0.341507	0.659234	0.431141	0.708326	0.0896349
Afu1g14120	-0.00169895	0.30067	0.130813	0.538198	-1.82879	-0.210222	-1.9596	-0.74842
Afu1g14130	-0.638652	0.0850418	-0.105413	-0.196387	0.148937	-0.635169	0.25435	-0.438782
Afu1g14140	-0.735414	-0.232041	0.00128273	-0.136802	-0.380398	-1.30845	-0.381681	-1.17165
Afu1g14150	0.218604	0.607274	0.64489	-0.0512607	-0.356752	0.130881	-1.00164	0.182142
Afu1g14160	0.399961	-0.0634122	0.0222008	-0.093026	0.542685	-0.115218	0.520484	-0.0221918
Afu1g14170	-0.424646	0.94781	-0.328245	-0.171264	-1.28021	-0.935254	-0.951966	-0.76399
Afu1g14180	0.246733	0.113571	-0.0581991	0.35801	-0.669434	-0.201467	-0.611235	-0.559477
Afu1g14190	-0.535806	0.250052	-0.741547	-0.0741615	1.43743	-0.159972	2.17898	-0.0858105
Afu1g14200	0.547459	0.77055	-1.04796	-0.394629	-1.51477	-0.252302	-0.46681	0.142327
Afu1g14210	-0.199245	0.408992	0.202997	0.195436	0.493121	-0.515945	0.290125	-0.711381
Afu1g14220	0.168669	0.282587	-0.0258156	0.524584	0.395159	0.214641	0.420975	-0.309943
Afu1g14230	-0.512968	-0.535235	2.44046	1.71534	2.7858	3.4895	0.345339	1.77417
Afu1g14240	-0.596974	-0.377975	0.127678	0.270205	-0.686662	-0.802549	-0.81434	-1.07275
Afu1g14250	0.0306543	-0.0179427	-0.216237	-0.5639	0.0773814	-1.41285	0.293618	-0.848947
Afu1g14260	0.0827929	-0.411892	-0.151343	-0.153882	-0.587993	-0.303183	-0.43665	-0.149301
Afu1g14270	0.330672	-0.139194	-0.348477	-0.870356	-0.205538	-1.09594	0.142938	-0.225579
Afu1g14280	0.593274	0.775401	0.246936	-0.0297453	-0.0285569	0.526948	-0.275493	0.556694
Afu1g14290	-0.106648	-0.147261	-0.041357	-0.224848	0.916087	-0.167096	0.957444	0.0577523
Afu1g14300	-0.138515	0.254956	0.218392	-0.0452896	0.648726	2.57513	0.430334	2.62042
Afu1g14310	-0.190185	-0.10046	-0.107596	-0.049094	-0.494512	-0.0740591	-0.386916	-0.0249651
Afu1g14320	0.00706779	0.0285226	0.161213	0.121525	0.522279	0.773988	0.361066	0.652463
Afu1g14330	-0.480629	0.499191	1.69542	0.730966	-0.591504	-0.0589625	-2.28692	-0.789929
Afu1g14340	-0.0135971	0.104712	1.40391	0.789741	0.0702987	-0.979658	-1.33361	-1.7694
Afu1g14350	0.253033	-0.12608	-0.113262	-0.0335884	0.214126	-0.568757	0.327388	-0.535169
Afu1g14360	0.0183388	-0.249521	-0.461416	-0.497833	-2.30567	-1.01212	-1.84426	-0.514285
Afu1g14380	-0.145215	-0.888193	-0.656176	-1.13492	0.475903	-1.75823	1.13208	-0.623309
Afu1g14390	0.190304	-0.42227	-0.341944	-0.536959	0.196278	-0.558748	0.538222	-0.021789
Afu1g14400	-0.561434	-0.36399	-0.842287	-0.095992	-0.738235	-0.549129	0.104053	-0.453137
Afu1g14410	0.414397	0.178776	-0.25223	0.271022	-0.11422	-0.619744	0.138009	-0.890766
Afu1g14420	0.389838	0.171547	1.84171	0.317185	0.186508	0.407728	-1.6552	0.0905434
Afu1g14430	-0.592178	-0.753283	2.7007	2.14911	2.91049	1.94416	0.209794	-0.204951
Afu1g14440	-0.278164	-0.241187	1.964	1.70944	0.856438	1.22225	-1.10756	-0.487191
Afu1g14450	-0.0756585	-0.875564	0.0292706	-0.29666	-0.110073	-0.405801	-0.139344	-0.109141
Afu1g14460	-0.1362	-0.0059804	0.299805	-0.41359	0.0459939	-1.48904	-0.253811	-1.07545
Afu1g14480	-0.661158	-0.0573758	-0.440771	-0.46962	-0.127576	0.58608	0.313195	1.0557
Afu1g14490	0.00132567	-0.249551	-0.166645	-0.0876747	0.486152	-0.870312	0.652797	-0.782637
Afu1g14500	-0.661892	-1.14985	0.343704	-0.0434604	-0.660413	-0.425138	-1.00412	-0.381678
Afu1g14510	-0.0464227	0.290303	-0.339858	0.0312076	-1.57192	-0.630328	-1.23207	-0.661536
Afu1g14520	0.193163	0.347674	-0.598368	-0.579126	0.0662406	-0.589679	0.664608	-0.0105526
Afu1g14530	0.520822	-0.546141	-1.09439	-1.33968	-0.0207091	-1.2321	1.07368	0.107579
Afu1g14540	1.10555	-0.491787	-0.489388	-1.50251	1.06462	-1.81786	1.554	-0.315353
Afu1g14550	0.896505	-0.170827	0.322621	0.0712957	2.10012	0.160191	1.7775	0.0888952
Afu1g14560	-1.08504	-0.502502	0.0167638	0.378979	0.390222	-0.704422	0.373458	-1.0834
Afu1g14570	1.0041	-0.0141815	0.0774997	0.24534	-0.590974	-0.706371	-0.668474	-0.95171
Afu1g14580	-0.229616	0.563729	-0.244318	0.290915	-0.315129	-0.131978	-0.0708112	-0.422893
Afu1g14590	0.00956562	0.0128055	0.311712	0.439107	0.624117	0.737951	0.312405	0.298844
Afu1g14600	-0.784621	-0.0149722	-0.333456	0.408344	0.000242035	0.530262	0.333698	0.121918
Afu1g14610	0.687266	0.296956	0.8319	0.201136	-0.133075	-0.0134825	-0.964975	-0.214618
Afu1g14620	0.856404	0.323247	0.272996	0.0941056	-0.385417	0.263981	-0.658413	0.169875
Afu1g14630	1.4388	0.192705	-0.651167	-0.151745	-0.719069	-0.220401	-0.0679023	-0.0686563
Afu1g14640	0.1974	0.651203	0.322064	0.245394	0.926163	0.504124	0.604099	0.258731
Afu1g14650	0.452876	0.355827	-0.230612	0.527876	0.118914	0.363979	0.349526	-0.163897
Afu1g14660	-0.143038	-0.478055	-0.300672	0.285808	-1.89773	-0.399092	-1.59706	-0.6849
Afu1g14670	0.102805	0.107205	-0.0295289	0.0250378	-0.924498	0.205722	-0.894969	0.180684
Afu1g14680	0.257309	0.325607	0.118851	-0.0339603	0.196457	1.11075	0.0776056	1.14471
Afu1g14690	-0.569391	-0.27611	-0.122613	0.0285878	-0.263687	-0.0987265	-0.141074	-0.127314
Afu1g14695	-0.266237	-0.625791	0.792849	0.449957	1.11765	-0.294587	0.324802	-0.744544
Afu1g14700	-0.177679	-0.183197	0.151418	-0.0653234	0.489921	-0.556862	0.338503	-0.491539
Afu1g14710	-0.0906548	-0.0475792	0.97221	0.131097	0.462378	-0.781946	-0.509833	-0.913043
Afu1g14720	0.555577	1.0182	-0.196827	0.146305	0.0930506	0.820533	0.289878	0.674228
Afu1g14730	-0.791531	-0.193504	-0.208235	-0.129023	-0.655046	-0.274615	-0.446811	-0.145592
Afu1g14740	-0.0347013	-0.231041	-0.0409456	-0.184529	0.00273603	0.795299	0.0436817	0.979829
Afu1g14750	0.175454	-0.146527	0.224262	0.210044	0.0455925	0.642642	-0.178669	0.432598
Afu1g14760	-0.989247	-0.954566	-0.352522	0.285909	0.716473	0.191374	1.06899	-0.0945344
Afu1g14770	-0.0312077	0.176303	-0.107448	0.704891	-0.43946	0.873047	-0.332012	0.168156
Afu1g14780	0.423786	0.405095	-0.204574	-0.479821	0.547227	-0.428745	0.751801	0.0510765
Afu1g14790	0.201627	-0.373315	0.157077	-0.505059	0.116296	-0.430253	-0.040781	0.0748061
Afu1g14800	-1.55035	-0.499109	0.0146823	-1.25469	-0.223302	-1.98784	-0.237984	-0.733154
Afu1g14810	-0.164564	-0.417113	0.208247	-0.43047	-3.19362	-1.24406	-3.40187	-0.813588
Afu1g14820	0.0894543	0.0459213	0.252573	-0.185681	-2.24911	-0.975008	-2.50168	-0.789327
Afu1g14830	0.112293	-0.0824887	0.0946219	-0.346923	0.613348	1.09643	0.518726	1.44335
Afu1g14840	0.300127	-0.021028	0.0145756	-0.319854	0.483205	0.678525	0.468629	0.998379
Afu1g14850	-0.235183	-0.40386	-1.07578	-0.709038	-0.738788	-0.863991	0.336997	-0.154954
Afu1g14860	0.715789	-0.677923	0.368226	-0.685711	-0.124413	-0.396709	-0.492638	0.289002
Afu1g14870	-0.746121	-0.401698	-0.821574	-0.203368	-1.23817	-1.36538	-0.416597	-1.16201
Afu1g14880	0.617706	0.456368	0.0178288	-0.549208	0.39799	-0.151434	0.380162	0.397774
Afu1g14890	-0.454878	-0.467648	0.511868	-0.216544	-0.383691	-0.86587	-0.895559	-0.649326
Afu1g14895	-0.784532	-0.893526	0.651154	0.434926	0.36784	0.69821	-0.283314	0.263283
Afu1g14910	0.318319	0.100181	-0.203876	-0.336026	0.536317	0.900223	0.740193	1.23625
Afu1g14920	0.022763	-0.124922	-0.35687	-0.280987	0.76053	0.410645	1.1174	0.691632
Afu1g14930	0.632564	0.804219	-0.1449	0.548351	-0.522943	1.6865	-0.378043	1.13814
Afu1g14940	-0.421349	-0.114956	0.0735092	0.13748	-0.418286	0.654105	-0.491795	0.516625
Afu1g14945	0.303572	-0.362183	0.5248	-0.00707386	0.511105	-0.79517	-0.0136947	-0.788096
Afu1g14950	0.23109	-0.0135896	-0.117802	0.197405	0.280606	-0.293887	0.398408	-0.491291
Afu1g14960	-0.299759	0.237226	-0.189355	-0.521652	-0.393017	-0.459052	-0.203661	0.0626007
Afu1g14970	0.324193	-0.106015	-0.112733	-0.438908	-0.0635403	-0.386786	0.0491924	0.0521219
Afu1g14980	1.32044	-0.0127823	1.26228	-0.336994	1.79366	0.295948	0.531388	0.632942
Afu1g14990	0.403617	0.920248	-0.0846318	0.572566	-0.053328	0.715481	0.0313038	0.142915
Afu1g15000	2.27784	0.533394	0.208198	0.448789	-0.979556	0.538013	-1.18775	0.0892238
Afu1g15010	0.243132	0.347223	0.107622	-0.021923	-0.335714	0.229154	-0.443336	0.251077
Afu1g15020	0.235346	0.17308	-0.218776	0.184174	-0.115759	-0.909114	0.103017	-1.09329
Afu1g15030	0.133787	0.496265	0.299317	0.750467	-0.819573	0.481814	-1.11889	-0.268653
Afu1g15040	-0.759555	-0.189035	0.871979	0.593982	0.75243	0.4976	-0.11955	-0.0963817
Afu1g15050	-1.65029	-0.304837	-0.173217	-0.31503	-1.38532	-0.743955	-1.2121	-0.428925
Afu1g15070	0.397641	0.350498	0.14064	-0.0819745	0.185151	-0.0939967	0.0445109	-0.0120223
Afu1g15080	-0.456646	0.29425	0.237586	0.453611	-1.32066	0.534211	-1.55825	0.0806007
Afu1g15090	0.128632	-0.240921	0.178582	0.151406	-0.247906	0.313696	-0.426488	0.16229
Afu1g15100	-0.284675	-0.602908	-0.22228	-0.411767	0.304487	-1.69466	0.526767	-1.28289
Afu1g15110	-0.336769	-0.152643	0.288762	0.0849913	-0.269963	0.782948	-0.558726	0.697956
Afu1g15120	0.0496193	0.470032	1.35864	1.27168	0.104789	0.508581	-1.25385	-0.763098
Afu1g15130	-0.316729	-0.753004	0.068934	-0.0600645	0.448165	-0.373094	0.379231	-0.31303
Afu1g15140	0.175435	0.863222	-0.0802065	0.573296	-0.0376134	0.389523	0.0425931	-0.183774
Afu1g15150	0.50059	-0.229403	0.139066	0.0566964	0.795785	1.18729	0.656719	1.13059
Afu1g15160	0.116372	-0.0375868	0.770218	0.179716	2.0275	2.37292	1.25728	2.1932
Afu1g15170	0.178612	-0.367348	0.706194	-0.699126	1.27151	0.0517781	0.565314	0.750904
Afu1g15180	0.463884	0.213917	-2.28518	-1.55889	-3.08191	-2.55169	-0.796728	-0.992809
Afu1g15190	0.109301	-0.66332	-1.5609	-1.19535	0.958468	-0.547321	2.51937	0.648026
Afu1g15200	0.360765	0.00538608	0.0658741	-0.470999	-0.645016	-0.230047	-0.71089	0.240952
Afu1g15210	0.12214	0.00193607	-0.443522	0.201257	-0.643537	-0.675718	-0.200016	-0.876975
Afu1g15220	0.423079	0.0447826	-0.509419	-0.24116	0.545673	0.168709	1.05509	0.409869
Afu1g15230	0.762024	0.13248	-0.254537	0.0793194	-0.709736	0.836966	-0.455199	0.757646
Afu1g15240	0.366851	-0.477114	-0.607046	-0.527946	0.180312	-1.2317	0.787358	-0.703751
Afu1g15250	0.160446	-0.363176	-0.408026	-0.478409	-1.09633	-0.994134	-0.688304	-0.515725
Afu1g15260	0.491821	-0.0479154	0.681326	-0.673311	0.0932716	-1.05632	-0.588054	-0.383008
Afu1g15270	0.992227	1.87038	-1.7793	-0.398069	0.711196	3.38795	2.4905	3.78602
Afu1g15280	0.478664	-0.0565133	-0.151944	0.00175464	0.136608	2.18356	0.288552	2.1818
Afu1g15290	1.16189	0.272883	-1.92246	-0.698468	1.09213	3.10439	3.01459	3.80286
Afu1g15300	0.35252	-0.363554	-0.951355	-0.454102	-0.480405	-0.0923311	0.47095	0.361771
Afu1g15310	-0.434995	-0.0742059	0.211538	0.258244	-0.404043	-0.469411	-0.615581	-0.727655
Afu1g15330	-0.0972625	-0.260993	-1.06763	-0.62802	0.0329544	-0.289891	1.10058	0.338129
Afu1g15340	0.0613905	0.138358	-0.131922	0.133106	-0.900719	1.77862	-0.768797	1.64551
Afu1g15350	0.374771	-0.0111652	-0.0264132	-0.804071	1.23413	-0.463494	1.26055	0.340577
Afu1g15360	0.468087	-0.128024	-0.128836	-0.31541	1.25128	0.233003	1.38012	0.548412
Afu1g15370	0.541403	1.01382	0.617349	-0.0180922	-0.0290404	0.404853	-0.646389	0.422945
Afu1g15380	-1.2464	-0.368808	0.0166272	-0.00114617	0.105155	-0.397477	0.0885282	-0.396331
Afu1g15390	0.27062	-0.747813	0.193175	0.128379	-0.0268173	0.746164	-0.219992	0.617786
Afu1g15400	0.0180892	-0.25933	0.483913	-0.158746	1.31729	0.055507	0.833378	0.214253
Afu1g15410	0.657614	0.125048	-0.417223	-0.13679	-1.02597	1.38255	-0.608746	1.51934
Afu1g15420	0.514418	-0.0491089	0.00136127	-0.117544	0.611063	1.35163	0.609702	1.46917
Afu1g15430	-0.801255	0.304764	0.492607	-1.00574	2.50278	0.280718	2.01017	1.28646
Afu1g15440	-0.180544	0.410131	-1.04778	-0.666468	0.514955	2.46581	1.56273	3.13228
Afu1g15450	0.814451	0.187003	-0.0595648	0.326968	0.142382	-0.213057	0.201947	-0.540026
Afu1g15460	-0.429217	-1.85937	-0.0652326	-0.515776	-0.605563	-1.36087	-0.54033	-0.84509
Afu1g15470	-0.7087	-0.48224	-0.46825	-0.458203	-0.166777	-1.03555	0.301473	-0.577351
Afu1g15490	-0.999547	-0.0465335	-1.09003	0.3065	-1.6192	-0.889565	-0.529166	-1.19606
Afu1g15500	-0.130964	0.449661	0.443443	0.43318	0.560412	1.26892	0.116969	0.835738
Afu1g15510	0.492479	0.200119	0.719883	0.0791775	0.316271	0.137391	-0.403613	0.0582134
Afu1g15520	0.586767	-0.118499	-0.0649881	-1.70986	0.283984	-1.33798	0.348972	0.371875
Afu1g15530	0.649307	-0.204501	-0.00594693	-2.4889	-0.141258	-2.94546	-0.135311	-0.456558
Afu1g15540	0.915652	0.520765	1.4085	0.272925	1.45113	0.0259093	0.0426324	-0.247016
Afu1g15550	1.11715	-0.47953	1.36721	-1.40552	-0.217533	-1.27973	-1.58475	0.12579
Afu1g15560	0.302808	-0.163155	-0.772859	-0.616885	-0.15225	0.880003	0.620609	1.49689
Afu1g15570	-0.292996	-0.101993	-0.122258	-0.0999866	-0.325445	0.755711	-0.203187	0.855697
Afu1g15580	0.206909	-0.621599	-0.654715	-0.3451	-0.038403	-0.574989	0.616312	-0.229889
Afu1g15590	0.50827	0.500081	-1.72126	-1.39246	-1.50371	-1.59735	0.21755	-0.204893
Afu1g15610	0.340652	0.498391	-0.0315814	0.0144786	1.56129	2.52132	1.59287	2.50684
Afu1g15620	0.297679	1.28228	0.791527	1.23363	0.0213171	1.66605	-0.77021	0.43242
Afu1g15630	0.10624	0.406342	-0.122138	-0.0642577	0.899357	0.0744425	1.02149	0.1387
Afu1g15640	-0.246306	-0.172767	-1.06874	-0.593791	0.313858	1.44197	1.3826	2.03576
Afu1g15650	-0.415151	0.184104	0.812188	0.403532	0.614354	0.180398	-0.197833	-0.223135
Afu1g15660	-1.51059	-0.543409	0.263487	-0.0900169	-0.125583	-1.28972	-0.38907	-1.19971
Afu1g15670	-1.53776	-0.505514	0.613034	1.03102	-0.673472	-0.869163	-1.28651	-1.90018
Afu1g15680	-0.480475	-0.483598	-0.19461	-0.718351	0.661762	-1.24232	0.856372	-0.523971
Afu1g15690	-0.563574	-0.500751	0.39254	0.23024	2.1887	0.570539	1.79616	0.340299
Afu1g15700	-0.28499	-0.33929	0.0831331	0.420073	-1.32446	-0.847132	-1.40759	-1.26721
Afu1g15710	-0.32519	-0.35037	0.00708858	0.159908	-0.130598	-0.315587	-0.137687	-0.475495
Afu1g15720	-0.0874002	0.213131	0.575855	0.40075	-0.519681	0.640175	-1.09554	0.239425
Afu1g15730	0.423849	0.113615	-0.351477	0.014041	0.408436	-1.04116	0.759913	-1.0552
Afu1g15740	0.113327	-0.447863	0.22618	-0.594793	1.16828	-0.69165	0.942102	-0.0968571
Afu1g15750	-0.219398	0.3879	0.295776	-0.20688	0.104172	0.902209	-0.191604	1.10909
Afu1g15760	-0.0415853	0.304192	-0.0492219	0.275368	0.571764	0.42496	0.620986	0.149592
Afu1g15770	-0.409703	-0.366708	-0.132827	0.159379	-0.778724	-0.965255	-0.645898	-1.12463
Afu1g15780	0.656068	-0.412904	0.975789	0.0212057	0.89864	-0.352952	-0.0771495	-0.374158
Afu1g15790	-0.0759909	0.184083	0.606259	0.273125	0.474265	0.282999	-0.131994	0.00987432
Afu1g15800	0.0771746	0.10216	-0.0301604	-0.137619	0.216449	0.343164	0.24661	0.480784
Afu1g15810	0.0769389	-0.197248	-0.75277	-0.3755	-0.155524	1.28431	0.597246	1.65981
Afu1g15820	-0.00116517	0.25257	0.110233	0.8352	-0.431795	1.26284	-0.542028	0.427637
Afu1g15830	-0.462146	0.380567	0.296691	1.78908	-1.33233	0.779943	-1.62902	-1.00914
Afu1g15840	-0.222215	-0.217052	-0.016186	-0.0736478	-0.488866	-0.123465	-0.47268	-0.0498171
Afu1g15850	0.366057	-0.232999	1.4086	0.392432	1.14173	1.48765	-0.266866	1.09522
Afu1g15860	-0.339036	-0.352551	-0.112963	-0.118193	-1.26342	-0.66604	-1.15046	-0.547847
Afu1g15870	0.0672057	-0.411486	0.270531	0.490827	1.15292	2.47851	0.882388	1.98768
Afu1g15880	-0.481989	-0.750197	0.385934	-0.514326	0.000340371	-0.700776	-0.385594	-0.186451
Afu1g15890	0.427851	0.432027	0.318767	0.0187195	0.301049	0.236931	-0.0177175	0.218211
Afu1g15900	-0.150518	-0.356072	0.0330521	-0.041728	0.277279	-0.521193	0.244227	-0.479465
Afu1g15910	-0.205375	-0.802348	-1.43426	-2.87213	0.802864	-1.60609	2.23712	1.26604
Afu1g15920	0.346934	-0.020765	-0.141824	-0.195521	1.55062	0.936904	1.69244	1.13243
Afu1g15930	-0.279059	-0.470879	-0.349727	-0.208813	-0.213703	1.56727	0.136024	1.77608
Afu1g15940	0.0732424	0.0274849	0.452343	0.458596	-0.521916	-0.308155	-0.974259	-0.766751
Afu1g15950	0.450742	0.511439	0.469703	-0.224691	0.30878	0.949587	-0.160923	1.17428
Afu1g15960	0.767971	0.182575	-0.151803	-0.0669729	0.332787	1.4042	0.48459	1.47117
Afu1g15966	-0.281007	-0.248832	0.630146	0.195979	0.226887	-0.162062	-0.403259	-0.358042
Afu1g15970	-0.753668	0.287644	0.0696897	0.162622	-0.318953	-0.481776	-0.388643	-0.644398
Afu1g15980	-0.929055	-0.639616	0.144814	-0.514527	1.49957	1.51671	1.35476	2.03124
Afu1g15990	0.335827	0.144521	2.60047	1.51448	2.07491	1.93321	-0.525557	0.418736
Afu1g16000	0.72124	0.393199	0.734313	0.208262	0.766167	0.755423	0.0318541	0.547161
Afu1g16010	-0.598391	-0.354188	-0.514818	-0.867884	1.45487	-0.743805	1.96969	0.124079
Afu1g16020	-0.399967	-0.136448	-0.481929	-0.747629	0.3327	-0.534033	0.814629	0.213596
Afu1g16030	-0.0196091	-1.23204	-1.00934	-0.612054	-0.533893	-1.00842	0.47545	-0.39637
Afu1g16040	0.961314	0.174813	0.170172	-0.476062	0.137425	0.00276189	-0.0327471	0.478823
Afu1g16050	0.850759	0.234629	0.131405	-0.315127	-0.0938816	-0.0187789	-0.225287	0.296348
Afu1g16060	0.47065	-0.137276	0.121926	-0.128769	-0.0668008	0.0345061	-0.188727	0.163275
Afu1g16070	0.420846	0.00678029	-0.195175	-0.321403	-1.33675	-0.135879	-1.14157	0.185524
Afu1g16080	-0.328364	-0.51758	0.643577	0.220524	2.032	0.523201	1.38842	0.302677
Afu1g16090	-0.024589	0.54401	0.292771	0.768045	0.782719	1.65153	0.489948	0.883488
Afu1g16100	-0.328907	-0.439003	-0.186649	0.742758	0.390338	1.126	0.576986	0.383244
Afu1g16110	-0.0151739	-0.505728	-0.201676	-0.048721	0.936403	-0.590328	1.13808	-0.541607
Afu1g16115	0.321821	-0.0810236	-0.433914	-0.377874	-0.116996	-0.221866	0.316917	0.156008
Afu1g16120	0.0406782	-1.0447	-0.929705	0.0520416	-0.0876811	1.27319	0.842024	1.22115
Afu1g16130	0.412293	-0.399194	-0.0981521	-0.363022	-0.727239	0.0216725	-0.629087	0.384695
Afu1g16140	-0.0272533	-0.990482	-0.67911	-1.88036	0.181941	-1.42495	0.861051	0.455409
Afu1g16150	0.119866	0.0156666	0.40302	-0.214139	0.363354	-0.799688	-0.0396662	-0.585549
Afu1g16160	-0.0777756	-0.579818	0.122019	-0.534704	0.914334	-0.641235	0.792315	-0.106531
Afu1g16170	0.784127	0.432739	0.908764	0.137803	1.31451	0.436087	0.405747	0.298284
Afu1g16190	0.343878	-0.151122	0.30659	0.229947	-0.99147	-0.782068	-1.29806	-1.01202
Afu1g16200	0.234358	-0.5478	0.696682	-0.0630629	2.12526	-0.67893	1.42857	-0.615867
Afu1g16210	-0.0272416	0.0162455	0.325596	0.879627	0.0451659	0.765231	-0.280431	-0.114396
Afu1g16220	-0.0708956	0.216847	0.380868	1.10442	-0.231176	0.662751	-0.612044	-0.441667
Afu1g16230	0.00190694	0.416941	-0.133185	0.378997	-0.597231	-0.930214	-0.464047	-1.30921
Afu1g16240	0.0929436	0.218875	-0.0309143	-0.290012	-1.31445	-1.59004	-1.28354	-1.30003
Afu1g16250	-0.734733	0.0747455	-0.630935	-0.535626	-1.90542	-1.30356	-1.27449	-0.767937
Afu1g16260	0.0484712	1.2599	-0.804597	0.498881	-0.154306	-1.22049	0.650291	-1.71937
Afu1g16270	-0.0328432	-0.28283	0.395889	-0.342386	-0.00505857	-1.86234	-0.400948	-1.51995
Afu1g16280	0.0978079	0.414248	0.203682	0.4261	0.25538	-0.0950013	0.0516979	-0.521101
Afu1g16290	0.446391	0.692243	0.361066	0.378428	-0.235651	0.29614	-0.596716	-0.0822879
Afu1g16300	0.75659	0.986468	-0.509335	-0.485176	1.25385	1.722	1.76318	2.20718
Afu1g16310	-0.942343	-0.394189	0.0794205	-0.08817	0.70352	0.859343	0.624099	0.947513
Afu1g16320	-0.410935	-0.905339	0.128045	0.00696425	0.000101113	0.149627	-0.127944	0.142663
Afu1g16330	0.503683	0.884125	0.0783852	0.486325	-0.221509	0.741418	-0.299894	0.255092
Afu1g16340	-0.162778	0.587918	0.468444	1.05696	-0.534397	0.862405	-1.00284	-0.194551
Afu1g16350	0.286026	-0.00886765	1.59326	1.22168	0.362772	0.378053	-1.23049	-0.843629
Afu1g16360	-0.0675591	-0.22156	1.30093	0.808213	1.69616	0.311981	0.395234	-0.496232
Afu1g16375	0.462366	-0.0517068	0.320389	-0.0891121	0.273926	0.333653	-0.0464629	0.422765
Afu1g16390	0.238352	0.234398	-0.056953	0.112379	0.170842	-0.585828	0.227795	-0.698207
Afu1g16400	0.44704	-0.269013	0.256022	0.21831	-0.0507697	-0.265473	-0.306791	-0.483783
Afu1g16410	0.335902	0.147707	0.18367	0.0486934	-0.397861	-0.0607529	-0.581531	-0.109446
Afu1g16420	0.79232	-0.0463847	0.329566	-0.122158	0.556691	-0.822384	0.227125	-0.700226
Afu1g16430	0.543897	0.394884	-0.16481	0.0658865	-0.767341	0.48117	-0.602531	0.415283
Afu1g16440	0.937741	0.611038	0.153886	1.34267	-1.5155	0.0867826	-1.66938	-1.25589
Afu1g16450	-0.0965446	0.297229	-0.441624	-0.141341	0.658801	2.02386	1.10042	2.1652
Afu1g16460	0.273978	0.630124	1.05025	-0.25864	0.340131	0.0475547	-0.71012	0.306195
Afu1g16470	0.2228	-0.0795489	0.00687186	0.425993	-0.1249	0.793227	-0.131772	0.367233
Afu1g16480	0.51096	0.493119	-0.217546	0.379541	-0.208681	0.40658	0.00886471	0.0270392
Afu1g16490	0.0404348	0.00427481	-0.121908	-0.0676217	0.330278	-0.395911	0.452186	-0.328289
Afu1g16500	-0.0358253	-0.0346938	-0.447226	-0.29953	-0.914119	-0.831072	-0.466893	-0.531542
Afu1g16505	0.138669	1.44201	0.562035	-0.0241529	0.361447	-0.125675	-0.200588	-0.101523
Afu1g16510	0.0764792	-0.534223	0.27721	-0.0975044	0.690486	-0.182019	0.413276	-0.084515
Afu1g16523	0.466127	-0.0683131	-0.113695	0.0141859	0.335483	-0.902932	0.449179	-0.917118
Afu1g16540	-0.0053076	-0.341633	0.208585	0.300217	0.0703704	-0.117479	-0.138214	-0.417696
Afu1g16550	-0.322078	0.188381	0.22288	0.432599	0.17686	1.62736	-0.0460201	1.19476
Afu1g16553	0.658645	0.406854	1.12803	0.724919	1.34935	0.251114	0.221315	-0.473806
Afu1g16556	1.52797	-0.521353	-0.0672617	-0.72718	0.967975	-0.481198	1.03524	0.245982
Afu1g16560	-0.267623	-0.691057	-0.290097	-0.670232	1.47663	0.219295	1.76673	0.889527
Afu1g16564	1.10741	-0.557249	-0.239184	-0.976571	0.950363	-1.03444	1.18955	-0.0578661
Afu1g16570	-0.203025	-0.0222804	0.215239	0.283153	-0.825885	1.61349	-1.04112	1.33034
Afu1g16580	-0.333459	0.162182	0.0353075	-0.150724	0.597896	0.919644	0.562588	1.07037
Afu1g16590	-0.996676	-0.939721	-1.52291	-2.25113	-1.61537	-3.55795	-0.0924648	-1.30682
Afu1g16600	-1.0446	0.919118	-1.85888	-0.185232	-2.28883	-0.999938	-0.429944	-0.814706
Afu1g16610	0.239296	0.140043	0.375058	0.0435219	-1.72399	0.800038	-2.09904	0.756516
Afu1g16620	-0.635725	-0.677129	-0.428149	-0.545382	-0.300347	-0.449929	0.127802	0.095453
Afu1g16630	1.26489	0.219565	0.716219	-0.114079	1.314	-0.382068	0.597778	-0.267989
Afu1g16635	0.362903	-0.362645	0.283639	-0.889089	1.08506	-1.1935	0.801422	-0.304411
Afu1g16640	0.234174	-0.604076	1.53448	0.887763	0.656434	-0.429064	-0.878048	-1.31683
Afu1g16650	-0.65673	-0.632608	0.190014	-0.393667	0.344717	-0.663763	0.154703	-0.270096
Afu1g16660	1.2802	0.0651073	0.0289841	0.0582395	0.0575918	0.211554	0.0286077	0.153314
Afu1g16670	-0.00330035	0.170761	-0.227375	-0.0124671	3.24032	3.42201	3.46769	3.43447
Afu1g16680	-0.221945	0.236782	0.729098	0.236238	-0.400722	0.321039	-1.12982	0.0848011
Afu1g16690	0.129878	0.631676	0.465633	0.42724	-0.546621	0.0361034	-1.01225	-0.391137
Afu1g16700	-0.166749	0.00594816	0.589058	0.411811	-0.0483155	-0.885904	-0.637374	-1.29771
Afu1g16710	1.17324	0.939052	1.73905	1.10789	0.59411	0.377253	-1.14494	-0.730636
Afu1g16720	0.431519	0.382725	0.691957	-0.402325	0.258329	-0.0783043	-0.433628	0.324021
Afu1g16730	-0.206933	0.00582698	0.0218042	-1.27206	-0.160032	-1.59252	-0.181837	-0.320459
Afu1g16740	0.325333	-0.244879	-0.519445	-0.399881	-0.23822	-1.37377	0.281225	-0.973889
Afu1g16745	0.148224	0.571838	0.900573	0.477833	-0.754845	-0.194909	-1.65542	-0.672743
Afu1g16750	0.931115	0.15771	-0.643434	0.0259684	-0.524428	-0.747159	0.119007	-0.773128
Afu1g16760	3.07263	0.601379	-0.84539	0.0535031	0.343872	0.380655	1.18926	0.327152
Afu1g16770	0.562934	-0.154754	0.283899	0.0742489	0.368746	-0.810883	0.0848467	-0.885132
Afu1g16780	-0.0030474	0.0887748	0.56243	0.00456195	-0.672769	-0.36994	-1.2352	-0.374502
Afu1g16790	0.0477237	0.195677	0.317856	0.281925	-0.569262	0.98805	-0.887118	0.706125
Afu1g16800	-0.479196	-0.271384	-0.199616	0.038915	-0.680697	-0.134302	-0.48108	-0.173217
Afu1g16810	0.914755	-0.532925	-0.893625	-2.08951	-1.35081	-2.50572	-0.457184	-0.416213
Afu1g16820	0.113585	-0.357461	0.241056	-0.347538	0.104582	-0.305646	-0.136474	0.0418915
Afu1g16830	0.415851	0.204311	-0.30701	-0.0519028	-0.663756	0.672	-0.356746	0.723903
Afu1g16840	0.629748	0.241702	0.0987599	0.0028603	0.693487	0.205503	0.594727	0.202643
Afu1g16850	-0.38421	-0.0469242	-0.0825152	0.840708	-0.558535	2.08927	-0.47602	1.24857
Afu1g16860	-1.78723	-0.776363	-0.0405039	-0.0613721	1.63613	1.07816	1.67663	1.13954
Afu1g16870	-0.0989851	0.405025	-1.28896	-1.1855	0.581808	0.113611	1.87077	1.29911
Afu1g16880	-0.237069	0.584665	-2.65987	-0.138005	-2.88768	0.813548	-0.22781	0.951553
Afu1g16890	0.91135	1.0817	1.65775	1.02801	1.70345	1.28977	0.0457066	0.261765
Afu1g16900	0.454317	-1.20287	2.0554	0.901773	1.3209	1.63778	-0.7345	0.73601
Afu1g16910	0.113666	0.477486	2.1761	1.0209	1.81133	1.73146	-0.364777	0.710562
Afu1g16920	0.688477	-0.0487119	-0.354756	-0.501369	0.200463	-0.855045	0.555219	-0.353677
Afu1g16930	1.0844	1.72347	0.746949	1.79832	1.35686	5.19749	0.609909	3.39917
Afu1g16940	-0.325703	0.610392	-0.0766994	0.414327	0.094878	1.10649	0.171577	0.69216
Afu1g16950	-0.62173	-0.615172	-0.0100442	0.00484204	-0.586727	-1.08325	-0.576682	-1.08809
Afu1g16960	-0.45991	-1.22837	-0.135996	-0.412082	1.94267	-0.304858	2.07866	0.107223
Afu1g16970	-0.0110547	-0.29805	-0.0811469	-0.386973	0.362092	-0.586481	0.443239	-0.199508
Afu1g16980	0.628834	-0.0900008	0.488094	0.0086255	1.65625	2.12442	1.16815	2.11579
Afu1g16990	0.0949468	-0.245657	0.0467638	-0.0511694	0.298306	1.2698	0.251543	1.32097
Afu1g17000	0.241528	-0.224905	-0.30041	-0.187176	-0.494088	0.783241	-0.193678	0.970417
Afu1g17010	-0.764218	0.267803	-0.349176	0.139944	2.85114	2.8813	3.20032	2.74136
Afu1g17020	-1.18147	-0.337839	-1.09813	-0.616122	0.552243	2.03699	1.65038	2.65311
Afu1g17030	-0.552413	-0.221069	-1.70813	-0.595963	-0.0761995	2.04559	1.63193	2.64156
Afu1g17040	-0.667752	-0.801511	-1.04281	-0.0254734	-0.261924	1.72172	0.78089	1.7472
Afu1g17050	-0.919289	-0.116279	-0.459927	0.0346733	0.728364	1.17401	1.18829	1.13934
Afu1g17060	0.320873	-0.630954	-0.141472	-0.489313	0.542546	1.4564	0.684018	1.94572
Afu1g17070	0.0170629	0.56322	-2.05506	-0.700889	-1.38331	-0.10985	0.671749	0.591039
Afu1g17090	-0.166673	0.224938	-0.234598	0.0301261	-0.0793475	0.55527	0.15525	0.525144
Afu1g17100	-0.034622	0.0886088	0.347642	0.153642	-0.573547	-0.324122	-0.921189	-0.477764
Afu1g17110	-0.108703	0.289588	1.61724	0.723648	1.42003	0.0309031	-0.197202	-0.692745
Afu1g17120	0.459958	0.0380032	-0.631065	0.373313	1.71205	3.07616	2.34311	2.70284
Afu1g17130	-0.076953	-0.295336	-1.0533	-0.0689666	-1.55916	-0.31567	-0.505854	-0.246704
Afu1g17140	0.595312	0.366546	0.340541	0.503997	0.441041	0.0968023	0.100501	-0.407195
Afu1g17150	-0.440344	-0.618475	1.50536	0.29013	0.477592	-0.0956265	-1.02777	-0.385757
Afu1g17160	0.254786	-0.63557	1.38817	0.417815	2.74582	2.71898	1.35766	2.30117
Afu1g17170	-2.11375	-0.0196139	0.467171	0.96489	1.15814	2.20281	0.690965	1.23792
Afu1g17180	0.129505	-0.537988	8.8658	4.15119	8.44102	3.68865	-0.424786	-0.462534
Afu1g17190	0.412126	0.888562	8.72723	5.72269	8.37492	5.84143	-0.35231	0.11874
Afu1g17200	0.199461	-0.234111	1.60921	1.60682	0.88734	1.36967	-0.721865	-0.237145
Afu1g17210	2.05891	0	-1.91634	2.69503	-1.64909	3.64353	0	0.948501
Afu1g17220	-0.169554	-0.642122	0.994596	0.432695	2.04542	2.9863	1.05082	2.5536
Afu1g17230	-0.269709	0.480221	-0.182452	0.592509	-0.368619	1.09639	-0.186167	0.503881
Afu1g17240	0.435775	0.910581	-0.0023447	0.914433	-1.56688	1.32466	-1.56454	0.410227
Afu1g17250	-1.47599	-0.509866	-1.24429	-0.320542	-1.13025	-1.0779	0.114046	-0.757354
Afu1g17260	-1.15604	-0.961562	0.141378	0.471148	1.00122	1.18596	0.859839	0.714809
Afu1g17270	-1.30473	-0.472742	4.32258	2.91069	3.06465	2.0666	-1.25793	-0.84409
Afu1g17280	-0.188586	-0.541859	1.02464	0.452958	1.21313	-1.31637	0.188497	-1.76932
Afu1g17290	-0.237085	-0.569329	1.23834	0.306876	0.677978	-0.15535	-0.560359	-0.462226
Afu1g17310	0.0496166	-0.900508	-0.327463	-1.87869	-0.42108	-2.73009	-0.0936176	-0.851402
Afu1g17320	-0.403592	0.323817	2.00857	-1.86753	1.94064	-0.00449513	-0.067934	1.86303
Afu1g17340	0.942265	0.885998	-0.452297	-0.902764	0.0923537	0.6345	0.544651	1.53726
Afu1g17350	-0.306597	-0.0574723	-1.18024	-2.38813	-0.749142	-2.16769	0.431097	0.220432
Afu1g17360	0.170074	-0.114318	-1.51097	-2.22737	-1.03307	-2.56786	0.4779	-0.340494
Afu1g17370	-0.127079	1.01552	-3.43444	-2.95463	0.120908	0.054429	3.55535	3.00905
Afu1g17380	0.735479	1.05406	-2.50245	-2.35211	-0.966442	-2.86838	1.53601	-0.516269
Afu1g17390	-0.657182	-0.795861	-0.443444	0.256577	0.494033	-0.74938	0.937478	-1.00596
Afu1g17400	-0.379211	-1.17424	-0.936733	-0.490901	-1.23526	-1.10528	-0.298532	-0.614383
Afu1g17410	-0.494698	0.320942	-0.745598	-0.692501	-0.388126	-0.817672	0.357472	-0.125171
Afu1g17420	1.8024	0.222284	-2.77861	0.172821	-1.0955	0.905384	1.6831	0.732564
Afu1g17430	1.03188	1.55003	-3.49381	-0.916839	-0.227115	4.72206	3.2667	5.6389
Afu1g17440	-0.98402	0.229297	0.31282	1.05445	1.18503	2.28384	0.872208	1.22939
Afu1g17460	0.678373	0.963092	0.680615	0.397627	-0.495666	-0.726436	-1.17628	-1.12406
Afu1g17470	0.842876	0.254203	-1.24958	-0.83455	-0.791285	1.10561	0.458299	1.94016
Afu1g17480	-0.572999	-0.705668	-3.91552	-2.11279	-3.04928	-3.43543	0.866239	-1.32265
Afu1g17490	-0.476031	0.172822	-1.16555	-0.237251	-1.12748	-0.824985	0.0380602	-0.587734
Afu1g17500	-1.37595	1.36074	-1.91634	0.215527	0.205396	2.44714	2.12174	2.23161
Afu1g17520	-0.264676	-0.503627	-0.277703	-0.25699	-0.824524	-0.717936	-0.546821	-0.460946
Afu1g17530	-0.301597	-0.665284	0.308298	-0.022414	0.588684	-1.16052	0.280386	-1.1381
Afu1g17540	-2.16193	-0.453131	0.693327	0.200642	1.92691	0.878733	1.23358	0.678091
Afu1g17542	0.757496	0.0892483	0.92621	0.554121	1.4469	0.353465	0.52069	-0.200657
Afu1g17545	0.547595	-1.74715	0.0567563	-3.0588	1.19771	-0.714487	1.14096	2.34431
Afu1g17550	-0.766964	0.132811	-0.991424	0.249317	3.55123	5.59203	4.54265	5.34272
Afu1g17560	-0.403234	0.0892963	-0.0893858	0.807497	1.32833	1.59051	1.41771	0.783012
Afu1g17570	0	-1.15369	0.0366304	0.522127	3.50307	2.78722	3.46644	2.26509
Afu1g17580	-0.522057	0.456787	-0.515571	1.94433	0.650136	0.676152	1.16571	-1.26818
Afu1g17590	0.532676	1.00893	0.579355	1.01718	-0.0862706	0.437041	-0.665625	-0.580143
Afu1g17600	-0.414116	-0.390636	-1.9163	-0.825456	-0.68725	1.51963	1.22905	2.34509
Afu1g17610	-3.22362	-0.323137	0.75614	1.84797	-0.564545	0.698174	-1.32069	-1.1498
Afu1g17620	1.78617	0.811772	3.84737	-0.00814604	3.95551	-0.692357	0.10814	-0.684211
Afu1g17630	-1.06666	-0.0202231	0.67381	1.31728	0.570529	0.946342	-0.103281	-0.370934
Afu1g17640	0.516723	-0.85279	0.617761	-0.992627	0.475472	0.330554	-0.142289	1.32318
Afu1g17650	0.0590226	-0.335953	0.300012	-1.25532	1.21722	0.643778	0.91721	1.8991
Afu1g17660	0.45443	0.0226373	-1.85671	-1.32265	-0.695761	0.148801	1.16095	1.47145
Afu1g17670	0	-1.83173	2.08127	-3.8926	0.274466	-0.794292	-1.8068	3.09831
Afu1g17680	-0.651442	-1.33275	-1.4479	-3.76544	1.51084	-4.80908	2.95874	-1.04364
Afu1g17690	2.25945	-0.715442	-2.57211	-3.02854	-0.164092	-3.63383	2.40802	-0.60529
Afu1g17700	-0.345337	-0.191926	-0.50626	-1.62498	-0.291844	-1.70761	0.214416	-0.0826291
Afu1g17710	-0.876989	0.249158	0.220597	0.58449	1.00505	1.6222	0.784452	1.03771
Afu1g17720	0	0	0.882551	0	1.77532	0	0.892772	0
Afu1g17723	-0.414171	1.34132	0.97967	0.178215	2.79523	2.07812	1.81556	1.8999
Afu1g17725	-1.4716	1.01746	0.47345	2.8069	0.23322	2.84029	-0.240231	0.0333876
Afu1g17730	0.345818	-0.49712	3.87302	1.39529	3.96662	0.660816	0.0935968	-0.734474
Afu1g17740	0.258657	-0.766237	2.28746	0.0417352	1.72804	-1.5846	-0.559417	-1.62633
Afu1g17750	-0.0435434	-0.140086	0.0988329	0.270691	0.680009	0.139548	0.581176	-0.131143
Afu1tD(GUC)1	0	1.75996	0	0	0	0	0	0
Afu1tD(GUC)2	0.547605	0.492329	1.13768	1.02528	0.274471	1.71567	-0.863214	0.690389
Afu1tD(GUC)3	2.42603	-0.32421	2.28985	-0.543268	4.02415	-1.30991	1.7343	-0.766638
Afu1tE(CUC)1	-1.39315	-1.56688	-1.89027	0.232396	-1.66629	-0.053684	0.223982	-0.28608
Afu1tE(UUC)1	0	0	0	1.23518	2.25819	2.03409	3.21276	0.79891
Afu1tE(UUC)2	-0.414176	-1.34853	0.399093	-0.963929	4.70248	0.821668	4.30339	1.7856
Afu1tG(GCC)1	0	0.207208	0	-1.9488	4.85822	-0.423941	5.8128	1.52486
Afu1tG(GCC)2	0	1.75996	0	0	0.274507	1.10932	1.22903	0.972988
Afu1tG(UCC)1	0	1.34863	0	0.0908038	3.44106	3.93277	4.39564	3.84197
Afu1tM(CAU)1	0	-0.390634	0	0.969787	1.0473	-0.747535	2.00186	-1.71732
Afu1tP(AGG)1	0.494343	-1.2862	-0.327113	-1.74737	0.763406	-2.1268	1.09052	-0.379422
Afu1tP(AGG)2	-2.72376	-0.390638	-0.804961	2.07071	-0.127396	0.172741	0.677564	-1.89797
Afu1tP(CGG)1	0	-3.38354	0	-2.91968	0.274476	-1.62154	1.22905	1.29814
Afu1tP(UGG)1	0.547615	-0.390634	0	0.939557	0	0.350274	0	-0.589283
Afu1tQ(CUG)3	0.547607	0.0782879	0.0462849	-0.390697	1.67888	-2.07181	1.6326	-1.68112
Afu1tQ(CUG)4	0	1.78561	0.0587911	0.264007	0.274473	0.694662	0.215682	0.430655
Afu1tQ(CUG)6	-0.414139	0.748029	0.00372424	0.604596	-1.64906	0.155336	-1.65279	-0.44926
Afu1tS(AGA)2	0.547614	1.38533	0	0.0668079	0	0.151774	0	0.0849663
Afu1tS(GCU)2	0	-1.09757	-0.0247439	-1.53239	2.8681	-1.45447	2.89284	0
Afu1tS(UGA)1	-1.37596	-2.56411	-0.931033	-1.98109	2.6342	-1.90953	3.56523	0.0715642
Afu1tV(CAC)1	0	1.6778	0	1.59245	4.76056	0	5.71513	-1.3782
Afu1tY(GUA)1	-0.414172	-0.0528233	-1.91636	-0.0758466	1.06627	-1.04845	2.98263	-0.9726
Afu1tY(GUA)2	-0.41417	-0.390689	0.381302	-0.670278	1.50631	-2.92088	1.12501	-2.25061
Afu1tY(GUA)4	-0.267386	0.389318	0.08808	-0.403123	0.282456	-1.76619	0.194376	-1.36307
Afu1tY(GUA)5	0.547605	-0.201118	-0.0168239	-0.285752	0.27447	-2.98074	0.291294	-2.69499
Afu1tY(GUA)6	-1.37596	0.628119	-1.91635	-0.0242401	-0.687301	-0.937985	1.22905	-0.913745
Afu2g00090	0	0	0	0	0.927923	4.87433	1.88249	4.738
Afu2g00100	-0.736547	-0.127071	1.32693	-0.911141	1.20145	-1.75299	-0.125476	-0.841854
Afu2g00110	-0.606308	-0.382557	-0.833873	0.633938	-0.950365	-0.297229	-0.116492	-0.931168
Afu2g00120	-0.335676	-0.134236	-1.88149	2.24264	-0.810246	1.9956	1.07124	-0.247039
Afu2g00130	-0.414182	0.36233	1.21715	1.38099	1.49224	1.66372	0.27509	0.282727
Afu2g00140	1.05342	0.925642	2.40031	0.194087	1.85534	2.39728	-0.544968	2.20319
Afu2g00150	-0.410016	1.04267	-1.35667	2.45474	1.20247	4.76302	2.55913	2.30828
Afu2g00160	1.45374	-1.24219	-0.00465814	-2.91444	2.0221	1.99263	2.02676	4.90707
Afu2g00170	3.00171	-0.00627946	1.29295	0.895636	5.96037	6.65823	4.66742	5.7626
Afu2g00180	0.906792	-1.58211	1.6054	-0.523876	3.67206	2.94066	2.06666	3.46453
Afu2g00190	0	0.244403	0	0.896477	1.75647	4.66122	2.71105	3.76474
Afu2g00200	1.78254	0.526147	0.593867	-4.49875	0.894434	-0.743959	0.300567	3.75479
Afu2g00210	1.76389	0.783734	0.807803	-1.47741	1.60927	-1.13282	0.801468	0.344596
Afu2g00220	-0.561469	-0.44757	-0.598198	-1.13286	-0.333891	-0.317995	0.264308	0.814862
Afu2g00230	-0.640649	0.313622	1.19676	1.66258	1.82251	1.61781	0.625749	-0.0447667
Afu2g00240	1.5831	0.983447	0.517199	0.536675	1.33673	0.964113	0.819532	0.427438
Afu2g00250	-0.476869	-0.2819	2.90414	-1.09313	3.05535	-1.85112	0.151208	-0.757989
Afu2g00260	-0.0686202	-0.761635	0.613003	-1.27924	1.27473	-1.53071	0.661729	-0.251468
Afu2g00270	-0.941468	0.629203	-0.430687	-1.25831	-0.658605	-0.250727	-0.227918	1.00758
Afu2g00300	0.052337	0.280767	0.678041	-0.108397	-0.133069	-0.203321	-0.81111	-0.0949236
Afu2g00310	-0.219453	-0.339199	-0.218265	-0.489419	0.287025	-0.894775	0.505291	-0.405356
Afu2g00320	0.0663164	0.278785	2.09126	2.08144	2.01962	1.2532	-0.0716428	-0.828233
Afu2g00330	-0.388284	0.132851	-0.200415	-0.907053	2.01489	1.50334	2.2153	2.41039
Afu2g00340	-0.20267	-0.0128947	-0.446518	-0.391716	0.274257	-1.10069	0.720774	-0.708975
Afu2g00350	-0.148111	0.343301	-0.213529	-0.325169	-3.27265	-0.870663	-3.05912	-0.545494
Afu2g00360	0.483217	0.419342	-0.395018	-0.425612	-0.639113	-0.470303	-0.244095	-0.044691
Afu2g00370	-0.0613504	-0.479488	0.760405	0.271515	0.907197	-0.0484003	0.146792	-0.319915
Afu2g00380	-0.72837	-0.529291	1.04903	0.626112	1.24676	-0.791527	0.197722	-1.41764
Afu2g00390	0.0140354	0.480358	0.399071	-0.738395	1.77066	4.54287	1.37159	5.28126
Afu2g00400	-0.0524715	1.17214	0.811058	0.324414	0.891314	4.43529	0.0802561	4.11088
Afu2g00410	-0.667441	-0.564859	1.97182	0.00517472	1.02416	-0.0142836	-0.947655	-0.0194583
Afu2g00420	-2.22868	0.183589	3.56767	0.621803	2.74955	0.144348	-0.81812	-0.477456
Afu2g00430	-1.67033	-0.853792	1.23734	-0.921254	1.56449	4.0445	0.327147	4.96575
Afu2g00440	-1.60515	-0.243167	-2.19377	1.03023	0.816998	4.65263	3.01077	3.6224
Afu2g00450	2.42388	1.70976	-0.496179	-2.40497	4.13551	4.11331	4.63169	6.51827
Afu2g00460	1.01822	0.89327	1.77363	0.838934	3.33948	3.12448	1.56585	2.28555
Afu2g00470	0.0677916	0.893895	-0.620807	0.0326723	0.214222	4.31478	0.835028	4.28211
Afu2g00480	-0.386849	0.320798	-0.0163255	-0.579193	0.480289	2.18207	0.496615	2.76126
Afu2g00490	0.118751	0.270706	0.724555	-1.77097	1.90783	1.06753	1.18328	2.8385
Afu2g00500	-0.266991	-0.0291069	1.9042	1.24737	1.98187	0.665202	0.0776682	-0.582171
Afu2g00510	-2.23342	-0.576914	-0.988661	-2.35829	1.80738	-1.301	2.79605	1.05729
Afu2g00520	-1.70606	0.279306	0.167673	0.668659	-0.0998452	1.0867	-0.267518	0.418038
Afu2g00530	-0.80645	0.844209	2.1586	-0.119309	1.45405	-1.74785	-0.704543	-1.62854
Afu2g00540	-2.36917	0.686754	3.12279	-0.0954529	1.73653	-0.4552	-1.38625	-0.359747
Afu2g00550	0.547597	-0.74781	2.55364	-3.6608	3.56159	0.82975	1.00796	4.49055
Afu2g00560	-1.30886	0.716816	1.81378	1.738	3.0698	3.94305	1.25602	2.20505
Afu2g00570	2.97254	0.610048	-0.128259	0.0103711	0.748237	1.00421	0.876496	0.993844
Afu2g00580	1.81244	0.532944	0.674002	-0.723021	5.24114	2.11127	4.56714	2.83429
Afu2g00590	1.48816	0.751664	0.356472	-0.861232	2.86134	2.75507	2.50487	3.6163
Afu2g00600	-0.414191	0.10177	-0.952897	0.217988	3.82056	4.79108	4.77346	4.5731
Afu2g00620	-0.414185	2.36356	-0.156516	1.33156	3.59383	7.74989	3.75034	6.41832
Afu2g00625	-1.30035	0.604836	-0.113257	1.66103	1.05221	2.69982	1.16546	1.03879
Afu2g00630	-2.15208	-0.774684	-1.66107	0.292033	-0.255863	1.24532	1.40521	0.953285
Afu2g00640	-1.02345	-0.157754	0.764245	0.0764854	0.978916	-0.466967	0.214671	-0.543452
Afu2g00650	-0.0446916	0.20882	-0.279024	-0.146047	-0.358533	-0.403625	-0.0795085	-0.257578
Afu2g00656	-0.491841	0.00288763	-1.50902	-1.09673	0.82449	1.05392	2.33351	2.15064
Afu2g00660	0.376073	1.0314	0.345096	0.334548	0.51054	2.37113	0.165445	2.03658
Afu2g00670	0.139643	0.505382	-0.840268	-0.840831	1.22997	2.34173	2.07024	3.18256
Afu2g00680	-1.16122	-0.157961	-0.939547	1.51329	-0.324035	0.997893	0.615512	-0.5154
Afu2g00690	-0.591235	-0.858484	-1.65203	-1.84167	-0.986374	-1.50013	0.665658	0.341535
Afu2g00700	-2.28786	-1.04302	-2.3327	-3.24742	-3.59698	-2.40557	-1.26428	0.841855
Afu2g00710	-1.41627	-0.779977	-0.975922	-2.79071	-0.66239	-1.3867	0.313532	1.40402
Afu2g00720	-1.34209	-1.06708	-1.55732	-0.803641	-0.610066	-1.88591	0.947259	-1.08226
Afu2g00730	1.05982	0.439562	-0.566392	-0.849252	-0.149518	-1.53947	0.416874	-0.690219
Afu2g00740	1.28015	0.499166	-0.297403	-0.506757	-1.0818	-1.39395	-0.784401	-0.887198
Afu2g00750	-0.00928026	-0.321732	-1.74733	-0.183215	-0.58916	0.43315	1.15817	0.616364
Afu2g00760	0.0145746	0.0546051	0.726171	-0.125165	1.56187	0.495292	0.835699	0.620457
Afu2g00770	0.604013	1.33462	-0.327395	0.808086	0.108421	-0.0699997	0.435815	-0.878086
Afu2g00780	0.974963	0.225564	0.54506	0.520138	0.471619	-0.214732	-0.0734407	-0.73487
Afu2g00790	0.479447	1.13596	-2.62138	-1.12032	0.0691189	0.81788	2.69049	1.9382
Afu2g00800	-0.928586	-0.830764	-0.614772	-0.45307	0.241482	0.310453	0.856254	0.763522
Afu2g00810	-0.80455	1.69562	-1.76256	-0.816965	1.3359	4.13551	3.09846	4.95248
Afu2g00820	0.863259	0.142491	-0.378052	0.356608	-0.0147251	-0.240658	0.363327	-0.597266
Afu2g00830	0.354909	0.353145	-0.197577	-0.404959	-0.0540012	-0.397763	0.143575	0.00719566
Afu2g00840	-1.34011	0.286249	-2.96046	-3.15113	-3.26713	-3.91108	-0.30667	-0.759943
Afu2g00850	-0.951892	-1.55903	1.33505	-1.72143	3.77718	-0.61745	2.44214	1.10398
Afu2g00860	-2.10775	-1.82948	-1.54569	-0.549126	-1.119	-2.05568	0.426687	-1.50655
Afu2g00870	-0.358936	0.00658728	1.04217	-0.460421	0.498435	-1.04232	-0.543736	-0.581902
Afu2g00880	-0.206532	-0.120144	-0.997163	-0.175605	-1.10944	1.91377	-0.112278	2.08938
Afu2g00890	-0.505351	0.505659	-0.903437	-0.287171	0.465801	1.71426	1.36924	2.00143
Afu2g00900	1.03125	0.137197	-1.0105	-1.70835	2.9813	2.69404	3.9918	4.40239
Afu2g00910	0.0127327	-0.511071	0.385136	0.266647	-0.158038	-0.141295	-0.543174	-0.407942
Afu2g00920	-0.28497	0.0683076	0.272955	0.460193	1.17804	-0.26709	0.905082	-0.727283
Afu2g00930	0.185628	-1.27114	1.22771	-0.298179	2.88974	-0.386962	1.66203	-0.0887831
Afu2g00940	0.93042	0.605874	0.854379	0.164127	0.502302	0.522299	-0.352077	0.358171
Afu2g00960	-0.527305	-1.23439	0.524738	-0.289385	-0.725741	-0.588759	-1.25048	-0.299374
Afu2g00963	-0.39732	-1.20377	0.534747	0.0541779	1.24395	0.050177	0.7092	-0.00400086
Afu2g00967	-0.778221	-0.761286	-1.9887	-2.30288	-1.59163	-3.57486	0.397061	-1.27198
Afu2g00970	0.899051	0.506227	-0.564437	-0.378296	-0.115296	-0.0758047	0.449141	0.302491
Afu2g00980	1.50918	0.423071	-0.0884227	-0.655915	0.135492	-0.851505	0.223915	-0.19559
Afu2g00990	0.710175	0.521702	0.576499	-0.572811	1.77688	-0.669172	1.20038	-0.0963605
Afu2g01000	-0.488208	0.899804	0.670918	0.240187	-0.605353	-1.34275	-1.27627	-1.58294
Afu2g01010	-0.217878	0.813094	-0.400219	0.0648375	-0.451293	0.358534	-0.0510739	0.293696
Afu2g01030	-0.525637	0.265942	-0.104187	-0.475137	0.206987	-0.894887	0.311174	-0.41975
Afu2g01040	0.322981	-0.169108	-0.852537	-0.598611	-0.0731073	-0.589474	0.779429	0.0091376
Afu2g01050	0.0587986	-0.406968	-0.0130472	-0.219788	0.836392	0.172972	0.849439	0.39276
Afu2g01060	0.215874	0.0996087	0.559004	-0.253251	0.233594	0.149692	-0.32541	0.402943
Afu2g01070	0.0629211	-0.551599	-0.0916229	-0.208046	0.80707	-0.212224	0.898693	-0.00417816
Afu2g01080	-0.274242	-0.609116	0.196789	0.0786138	-1.41038	-0.834424	-1.60717	-0.913037
Afu2g01090	0.0721958	-0.195569	-0.250977	0.181451	-1.02639	-0.477605	-0.775413	-0.659057
Afu2g01100	1.09065	1.51774	-0.834365	-0.337085	1.60765	0.937002	2.44201	1.27409
Afu2g01110	0.0783193	-0.139741	0.29368	0.179352	1.60988	1.70713	1.3162	1.52778
Afu2g01120	0.00193057	0.329278	-0.125795	0.443805	0.506309	2.41592	0.632105	1.97212
Afu2g01130	0.154102	-0.0556928	0.360106	0.110387	0.544335	1.62603	0.184229	1.51564
Afu2g01140	0.296073	0.921546	0.066917	-0.16393	-0.804451	1.25254	-0.871368	1.41647
Afu2g01150	-0.110094	-0.432714	-0.681334	-0.768723	-1.96854	-1.2751	-1.28721	-0.506377
Afu2g01160	0.00992447	-0.141965	0.152066	-0.203973	0.502536	-0.588974	0.35047	-0.385001
Afu2g01170	-0.155728	0.281368	0.35622	0.030011	-0.227682	0.00726694	-0.583902	-0.022744
Afu2g01180	0.717214	-0.355046	0.323802	0.103799	0.910275	-0.561556	0.586473	-0.665355
Afu2g01190	0.949431	0.0392133	0.528851	0.577288	-0.0370951	-0.822507	-0.565946	-1.3998
Afu2g01200	0.101477	-0.294793	-0.549825	0.609254	-0.613415	0.0805727	-0.0635897	-0.528681
Afu2g01210	0.555979	0.229316	0.138984	0.176562	-0.273054	0.52842	-0.412038	0.351858
Afu2g01220	-0.850038	-0.135531	-1.20323	-0.0233636	-0.370893	0.228177	0.832336	0.251541
Afu2g01230	-0.243588	-0.281195	-0.107203	-0.490446	0.45629	-0.892221	0.563493	-0.401775
Afu2g01240	0.247855	0.593265	0.592177	1.66623	1.28758	1.56346	0.695405	-0.102766
Afu2g01250	-0.718338	0.696634	-0.398603	1.1324	-0.228184	1.57652	0.170419	0.44412
Afu2g01260	0.170864	0.722275	1.23084	1.18676	0.780005	0.489504	-0.450838	-0.697257
Afu2g01270	-0.40779	-1.03072	-0.731296	0.698885	0.388714	1.68805	1.12001	0.98916
Afu2g01280	0.0232965	-0.611233	-0.63108	-0.334001	-0.391563	-0.170166	0.239518	0.163835
Afu2g01290	0.667183	0.357728	-0.216432	-0.91068	-0.729115	-0.938966	-0.512683	-0.028286
Afu2g01300	0.500262	-0.290858	-0.100552	-1.34703	1.45203	-1.64706	1.55258	-0.300029
Afu2g01310	-0.134335	-0.125844	-0.033816	-0.82048	0.579659	-1.66742	0.613475	-0.84694
Afu2g01320	-0.948191	-0.957909	0.353606	-1.01883	-0.661569	-1.76554	-1.01518	-0.746717
Afu2g01330	0.591911	0.355915	0.122028	-0.549434	-0.0699096	-0.231182	-0.191938	0.318252
Afu2g01340	0.91423	0.520346	-0.707861	-0.768158	1.27304	1.17958	1.9809	1.94774
Afu2g01350	-0.461627	-0.259242	0.437067	0.144171	-0.279288	-0.220251	-0.716356	-0.364422
Afu2g01360	0.180418	-0.132676	-0.0660735	-0.114666	1.0319	-0.179505	1.09797	-0.0648388
Afu2g01370	0.31262	-0.153204	-0.905912	-2.52207	1.92321	-0.715151	2.82912	1.80691
Afu2g01380	-0.240477	0.0171603	0.231187	-0.486572	3.55286	1.54675	3.32167	2.03333
Afu2g01390	0.309038	-0.507635	1.40133	0.709411	3.38925	2.79283	1.98792	2.08342
Afu2g01400	0.564495	-0.358936	0.105303	-0.512955	1.426	0.46692	1.3207	0.979875
Afu2g01405	-1.02278	-0.332255	-0.0514025	0.585049	2.29513	1.74716	2.34653	1.16211
Afu2g01410	-0.828176	-0.570394	0.560251	0.252834	0.778094	1.02535	0.217843	0.772514
Afu2g01420	0.159066	0.140819	1.5584	0.551546	2.85909	0.441016	1.30068	-0.11053
Afu2g01430	0.555538	0.673689	0.675886	-0.195899	0.302492	-0.856695	-0.373393	-0.660795
Afu2g01440	1.00179	-0.114895	2.28489	1.09852	3.5509	2.45873	1.26601	1.36021
Afu2g01450	-0.539594	-0.247605	0.243031	-0.116303	-0.515635	-0.27377	-0.758666	-0.157468
Afu2g01460	-0.0152108	-0.130526	-0.151703	0.139007	0.259149	-0.993433	0.410852	-1.13244
Afu2g01470	-0.0208345	0.000850232	-0.368787	0.274597	-3.18234	-1.90446	-2.81355	-2.17906
Afu2g01480	-0.124966	0.851223	-0.215197	0.407642	0.189897	-0.167904	0.405094	-0.575545
Afu2g01490	-0.142809	0.958388	0.355585	1.26406	2.82916	0.803784	2.47358	-0.460272
Afu2g01500	-0.388767	-0.330147	-0.226787	-0.0602605	-0.65337	-0.916728	-0.426583	-0.856468
Afu2g01510	0.0252885	-0.385996	-0.16453	-0.0833352	-0.391069	-0.0164772	-0.226539	0.066858
Afu2g01520	-0.361418	-0.293584	0.494696	0.363834	-0.771427	-0.615468	-1.26612	-0.979302
Afu2g01530	-1.20793	-0.0804702	-0.167396	-0.0773599	-0.607884	-0.62181	-0.440488	-0.54445
Afu2g01540	0.0795652	-0.357921	-0.0713664	-0.261796	-1.13697	-0.178222	-1.06561	0.0835737
Afu2g01550	-0.186195	0.107455	-0.0852306	-0.0893851	-0.690442	0.26042	-0.605211	0.349805
Afu2g01570	0.212871	-0.529188	0.160675	-0.118071	-0.0131283	-0.421252	-0.173804	-0.303181
Afu2g01580	-0.0268098	-0.382098	-0.594885	-1.25687	-0.503845	-1.94297	0.0910399	-0.686099
Afu2g01590	0.869203	0.519087	-0.275675	-0.477105	1.05054	1.46413	1.32621	1.94124
Afu2g01600	-0.4913	-1.60046	-0.138095	-0.610101	0.440644	-1.50867	0.578739	-0.898564
Afu2g01610	0.123267	0.384316	-0.00222593	-0.208789	-2.94646	-1.60526	-2.94423	-1.39647
Afu2g01620	-0.181763	-0.222342	-0.108958	-0.791453	0.197912	-1.26377	0.30687	-0.472318
Afu2g01630	-0.397103	0.147139	0.294574	0.0105083	0.752535	1.03226	0.457961	1.02175
Afu2g01640	0.653911	-0.238399	-0.0483116	0.176424	-0.37797	-0.742086	-0.329658	-0.91851
Afu2g01650	-0.298878	0.290514	-0.673342	0.101869	-0.78958	0.380732	-0.116238	0.278863
Afu2g01660	0.225158	0.455972	0.0150896	0.0983827	-0.295731	0.49129	-0.31082	0.392907
Afu2g01670	-0.0481154	-0.400449	-0.0058322	-0.367194	-1.26033	-1.02924	-1.2545	-0.662042
Afu2g01680	-0.592738	-0.780876	-0.445181	-1.69684	-0.112196	-2.53599	0.332985	-0.839153
Afu2g01690	0.112225	0.126057	0.740259	-0.0808913	1.11033	-0.501459	0.370066	-0.420568
Afu2g01700	0.364057	0.521473	0.0529093	0.167978	-0.377976	0.309778	-0.430885	0.1418
Afu2g01710	-0.393202	0.605198	0.0607425	0.703688	-1.81023	-0.380274	-1.87098	-1.08396
Afu2g01720	0.52946	1.33982	0.516556	0.265833	-0.638733	-1.17576	-1.15529	-1.4416
Afu2g01730	1.39379	-0.0175679	-0.354261	-0.850092	1.65642	1.37817	2.01068	2.22826
Afu2g01740	-0.150104	-0.738363	-0.176489	-1.30419	-1.29207	-1.76579	-1.11558	-0.461601
Afu2g01750	0.363999	-0.219028	0.52445	-0.363823	0.794962	-0.303564	0.270512	0.0602598
Afu2g01760	-0.224553	-0.354215	0.722237	-0.825994	1.24127	-0.444637	0.519034	0.381357
Afu2g01770	0.633057	1.02572	2.73037	1.50864	3.05914	1.48692	0.328775	-0.0217151
Afu2g01780	0.205296	0.934209	-0.981479	-0.0964383	-0.940054	-0.248775	0.0414242	-0.152336
Afu2g01790	-0.758454	-0.354561	0.767212	-0.34983	-0.788797	-0.980133	-1.55601	-0.630303
Afu2g01800	0.425366	0.227709	-0.148552	0.333861	0.311452	0.343048	0.460004	0.00918659
Afu2g01810	0.273206	0.0136035	-0.738327	-0.177642	0.403502	-0.034162	1.14183	0.14348
Afu2g01820	0.58483	0.244363	-0.231263	0.148607	-1.59568	0.587793	-1.36442	0.439186
Afu2g01830	0.388888	0.832778	-0.253322	0.522617	-0.648112	0.3053	-0.394789	-0.217317
Afu2g01840	-0.0020436	-0.486922	0.192879	0.0358309	0.346967	-0.469899	0.154088	-0.50573
Afu2g01850	-0.351316	-0.239085	-0.733544	-0.30665	-0.37112	-0.813073	0.362424	-0.506424
Afu2g01860	-0.111773	-0.43727	0.282898	0.0166904	0.825068	-0.505053	0.542169	-0.521744
Afu2g01870	-0.560406	-0.140689	0.939633	0.0422939	0.0387601	-0.285631	-0.900873	-0.327925
Afu2g01880	0.301697	-0.249491	0.863592	-0.508678	1.75963	0.0794255	0.896033	0.588104
Afu2g01890	0.40669	0.361204	1.01357	1.16025	1.53219	1.54586	0.518624	0.385616
Afu2g01900	0.247337	-0.0457031	0.421083	0.0109228	0.180176	1.29441	-0.240907	1.28349
Afu2g01910	-0.166239	0.183386	0.28804	0.447478	-1.02072	-0.352171	-1.30876	-0.799649
Afu2g01920	0.776907	0.16509	-0.5526	0.178339	-0.604289	0.301316	-0.0516885	0.122977
Afu2g01930	-0.193649	0.0135175	0.0806893	0.18413	-0.0819092	0.134573	-0.162599	-0.0495563
Afu2g01940	-0.0889752	-0.233216	-0.032612	-0.24615	-0.416488	-0.15454	-0.383876	0.0916101
Afu2g01950	0.164489	0.515281	-0.375079	-0.167577	0.990472	0.789557	1.36555	0.957134
Afu2g01960	0.426588	0.568243	0.0626731	-0.0815234	-0.436734	0.392541	-0.499407	0.474065
Afu2g01970	0.190394	0.297982	0.533821	0.268472	0.150027	-0.446537	-0.383794	-0.715009
Afu2g01980	0.121099	0.709528	0.24646	0.725512	0.479995	1.53929	0.233535	0.813774
Afu2g01990	-0.184021	-0.265474	-0.120239	0.203093	0.447771	0.54649	0.56801	0.343397
Afu2g02000	0.169971	0.348328	0.416061	0.111441	-0.602508	1.25561	-1.01857	1.14417
Afu2g02010	0.156084	0.194343	0.95412	-0.110904	1.12243	-0.447994	0.168309	-0.33709
Afu2g02020	-0.865983	-0.271714	-4.57231	-0.346729	-4.38277	-1.31852	0.189543	-0.971794
Afu2g02030	-0.767821	0.0438511	-5.14135	-0.379941	-5.3457	0.340259	-0.20435	0.720201
Afu2g02040	-1.03336	-0.015601	-6.58613	-0.764019	-6.06829	1.54941	0.517838	2.31343
Afu2g02050	0.0934757	1.70039	-1.41058	-0.585328	-0.261977	2.04329	1.1486	2.62862
Afu2g02060	0.224027	0.205062	-0.165772	-0.173654	1.9714	1.77586	2.13717	1.94951
Afu2g02070	-0.220007	-0.0539398	0.053806	0.0437847	-0.986203	0.305894	-1.04001	0.262109
Afu2g02080	-0.0327242	1.77743	1.46545	0.178649	-0.770674	-0.955206	-2.23613	-1.13386
Afu2g02090	-0.0583002	-0.400239	-0.311781	-0.849869	0.231391	-0.231847	0.543172	0.618022
Afu2g02100	0.261799	0.169971	0.0429839	0.149294	-1.24823	-0.300618	-1.29121	-0.449911
Afu2g02110	0.128243	-0.00639572	0.378851	0.0460299	-0.247909	-0.681361	-0.62676	-0.727391
Afu2g02120	0.157642	-0.123877	-0.0698466	0.359972	-1.73922	-0.68393	-1.66937	-1.0439
Afu2g02130	-0.101377	-0.469281	0.670769	0.167747	-0.242073	-0.375289	-0.912843	-0.543036
Afu2g02140	0.209342	0.0971899	-0.0650783	0.0993277	-0.760647	0.493513	-0.695569	0.394186
Afu2g02150	0.294908	0.173848	-0.107693	0.444008	0.381605	-0.46888	0.489298	-0.912888
Afu2g02160	-0.15687	0.0800925	0.341206	0.28209	-0.0590163	-0.301474	-0.400223	-0.583564
Afu2g02165	-0.285036	-0.1756	-0.218533	0.127484	-0.45848	-0.644981	-0.239946	-0.772466
Afu2g02170	-0.698948	-0.206715	-0.0345344	0.174757	-0.789682	-0.197894	-0.755148	-0.372651
Afu2g02180	0.584191	1.59769	-0.357563	0.498203	1.04942	2.57063	1.40698	2.07243
Afu2g02190	0.32022	0.741413	-0.146522	0.28709	1.30682	1.17022	1.45335	0.883134
Afu2g02210	0.22991	0.809645	0.254779	0.805076	0.381306	1.12879	0.126528	0.323716
Afu2g02220	0.0985557	-0.370855	-0.347601	-0.55757	-1.58663	-0.346136	-1.23903	0.211434
Afu2g02230	0.379483	-0.0518285	0.0196051	0.0643107	0.642452	0.0511122	0.622847	-0.0131985
Afu2g02240	-0.122259	-0.144706	0.178972	0.183395	0.0942999	0.864367	-0.0846721	0.680973
Afu2g02250	-0.678084	0.805911	-1.71653	-0.606432	-1.71363	-0.435516	0.00289331	0.170916
Afu2g02260	-0.597762	-0.455593	-0.470226	-0.053462	0.47132	-0.0915309	0.941546	-0.038069
Afu2g02270	0.243554	0.0657038	-0.0482822	0.0358405	0.902334	0.402331	0.950616	0.36649
Afu2g02275	0.136387	0.138197	0.390718	0.301489	1.24832	0.443906	0.857604	0.142416
Afu2g02280	-0.647425	0.136072	-0.0867113	0.123281	-1.02881	0.367574	-0.942101	0.244293
Afu2g02290	-0.574594	-0.0226928	-0.150396	0.345065	0.148902	1.30532	0.299298	0.960256
Afu2g02300	-0.181629	0.0920423	-0.398977	-0.492346	-0.456971	-0.205167	-0.0579941	0.287179
Afu2g02310	-1.01285	0.07293	-0.90092	-1.18091	-0.0343359	-0.873384	0.866585	0.307529
Afu2g02320	0.634094	0.665793	0.691925	0.682965	0.0483612	1.07762	-0.643564	0.394659
Afu2g02330	0.0831301	0.67881	-0.0924962	0.819521	-2.51596	0.99731	-2.42347	0.177789
Afu2g02340	0.0379918	-0.0941437	0.241232	-0.123766	0.555703	-0.665311	0.31447	-0.541545
Afu2g02350	-0.0750497	0.829809	1.09398	0.987523	1.23975	1.671	0.145777	0.683477
Afu2g02360	-0.90989	-0.4874	-0.00447588	-0.0629981	-0.834739	-0.224342	-0.830263	-0.161344
Afu2g02370	0.0643037	-0.669952	1.07295	0.145361	1.5987	0.233627	0.525752	0.0882657
Afu2g02380	0.153992	0.285932	0.628104	0.414133	0.40322	-0.148841	-0.224885	-0.562974
Afu2g02390	-0.631761	-1.24232	-1.17581	-2.11596	-2.00913	-3.57648	-0.833326	-1.46052
Afu2g02400	0.0356854	0.220149	-0.105571	0.272738	-0.363171	0.521915	-0.2576	0.249177
Afu2g02410	-0.425064	-0.181979	0.297614	-0.169313	2.30252	0.583909	2.0049	0.753222
Afu2g02420	-0.168859	-0.165119	-0.10772	-0.0454973	-0.758406	0.0149919	-0.650686	0.0604891
Afu2g02430	-0.251295	-0.700658	-0.33609	0.136774	0.64257	0.481019	0.97866	0.344245
Afu2g02440	0.674099	-0.202566	0.164568	0.282923	-0.490797	0.349226	-0.655365	0.0663024
Afu2g02450	-0.305681	0.0940573	0.47295	0.97001	0.56731	0.889695	0.0943596	-0.0803149
Afu2g02460	1.92841	0.201896	2.7683	1.33954	1.6544	1.71713	-1.1139	0.377581
Afu2g02470	-0.550341	0.0487399	0.119612	0.186549	-1.0931	0.00376347	-1.21271	-0.182786
Afu2g02480	1.00591	1.25343	-1.86835	-0.838096	0.730291	1.3398	2.59864	2.1779
Afu2g02485	-0.664121	-0.312946	0.192632	0.547078	3.30599	4.48012	3.11336	3.93304
Afu2g02490	2.85415	0.516282	-0.556828	0.494511	0.132378	1.00858	0.689207	0.514065
Afu2g02500	0.931585	-0.850174	-0.331949	-1.57481	0.14621	-2.20977	0.47816	-0.634961
Afu2g02510	0.404403	0.196288	0.245401	0.0352754	-0.676265	-0.0566116	-0.921667	-0.091887
Afu2g02520	-0.320322	-0.424911	-0.137343	-0.284862	-0.262094	0.784687	-0.124751	1.06955
Afu2g02530	-0.0288038	-0.286239	-0.137803	-0.357923	-0.260623	1.02716	-0.12282	1.38508
Afu2g02540	-0.348765	-0.514362	0.386216	-0.365334	0.156176	-0.416591	-0.230039	-0.0512577
Afu2g02550	0.0600681	0.190618	0.00127627	-0.0446981	-0.599401	-0.0379869	-0.600678	0.0067112
Afu2g02560	-0.383487	-0.0636403	0.0877497	0.358054	-0.681097	0.186082	-0.768847	-0.171972
Afu2g02570	0.279169	0.65228	-0.0265507	0.099162	0.058274	0.0941638	0.0848247	-0.00499822
Afu2g02580	0.893913	-0.0324312	-0.524334	0.436574	-0.304029	-0.174401	0.220305	-0.610975
Afu2g02590	1.10342	-0.00771627	-0.300122	-0.150149	-1.11798	-0.752578	-0.817858	-0.602429
Afu2g02600	0.171489	-0.320301	0.346143	0.0924557	0.681066	0.680853	0.334923	0.588398
Afu2g02610	0.292966	0.237955	-0.423805	-0.318467	-0.103016	0.983953	0.320789	1.30242
Afu2g02620	0.598154	0.811623	1.54289	0.828217	1.28919	0.476013	-0.253694	-0.352204
Afu2g02630	-0.06892	0.241745	-0.255004	0.343208	0.656176	0.380826	0.91118	0.0376183
Afu2g02640	-0.376687	-0.303475	0.643299	0.323161	1.92251	1.96614	1.27921	1.64298
Afu2g02650	0.0465308	0.127775	0.398211	0.435693	1.29372	0.913575	0.895507	0.477882
Afu2g02660	0.590379	0.821509	0.49925	0.830554	-1.4234	-0.0926257	-1.92265	-0.923179
Afu2g02670	-0.398019	-0.170146	0.0810587	-0.0330612	-0.611924	-0.199637	-0.692983	-0.166575
Afu2g02680	0.161844	-0.0218784	0.276298	0.418468	-0.323078	1.45093	-0.599376	1.03246
Afu2g02690	0.117801	0.764604	1.211	0.0750487	-0.203546	-0.0876311	-1.41455	-0.16268
Afu2g02700	0.437003	0.723097	0.679489	-0.0675237	1.52174	1.22974	0.84225	1.29727
Afu2g02710	0.161424	0.578439	-0.283089	0.0446813	-0.115827	0.088248	0.167262	0.0435667
Afu2g02720	-0.520396	-0.0314042	-0.516291	-0.437501	-0.504079	0.965582	0.0122115	1.40308
Afu2g02730	0.747763	0.970403	-0.341251	0.11386	-0.0177778	1.04056	0.323473	0.926696
Afu2g02740	0.747242	0.591473	-0.90939	-0.498078	0.334859	0.0728185	1.24425	0.570897
Afu2g02750	0.715466	-0.57418	0.0431688	-0.22835	0.723641	-0.345202	0.680472	-0.116853
Afu2g02760	-0.148377	0.262255	0.958874	0.469384	-0.00354774	0.211514	-0.962422	-0.25787
Afu2g02770	-0.0229358	-0.401729	0.13418	-0.380248	0.657824	-0.0187995	0.523645	0.361448
Afu2g02780	-0.0427459	-0.336656	-0.356835	-0.102828	-1.9382	-0.920873	-1.58137	-0.818045
Afu2g02810	-0.175129	-0.657314	-0.226809	-0.980512	-0.0659565	-1.6441	0.160853	-0.663584
Afu2g02820	-0.907778	-0.802062	-0.418834	-0.715063	0.459176	0.67644	0.87801	1.3915
Afu2g02830	0.169946	-0.0911384	-0.183346	-0.272382	0.138666	0.684088	0.322012	0.95647
Afu2g02840	-0.00260794	0.0980078	-0.52645	-0.225827	-0.656031	0.671543	-0.12958	0.89737
Afu2g02850	0.0536344	-0.103472	-0.13756	0.0622414	-0.427749	0.151988	-0.290189	0.0897467
Afu2g02860	-0.0512778	-0.27909	-0.641095	-0.35129	-2.13363	-0.525489	-1.49254	-0.174199
Afu2g02870	0.174376	1.27955	-0.66108	-0.190596	-0.066237	0.428812	0.594843	0.619408
Afu2g02880	0.399595	0.0945897	-1.89656	-1.39426	-2.32828	-1.9862	-0.431721	-0.591937
Afu2g02890	0.808713	-0.248315	-0.430916	-0.362353	0.511014	-0.28118	0.94193	0.0811727
Afu2g02910	-0.174212	-0.350678	0.339308	-1.38671	0.803154	-2.2337	0.463847	-0.846987
Afu2g02920	-0.366624	-0.571865	0.0785424	-0.800008	0.918	-1.37165	0.839457	-0.571639
Afu2g02930	-0.299631	-0.421713	0.642012	0.400258	-0.6472	0.280793	-1.28921	-0.119465
Afu2g02940	0.166226	-0.562627	-0.0569284	0.00312519	-0.0190886	-1.54786	0.0378397	-1.55098
Afu2g02950	0.0577277	-0.453908	-0.410694	-0.992595	-0.64542	-1.89389	-0.234726	-0.901299
Afu2g02960	0.198268	-0.120545	0.052793	-0.0167746	-0.185281	-0.440187	-0.238074	-0.423413
Afu2g02970	-0.0226241	-0.230024	1.26324	0.789693	0.736754	1.43845	-0.526481	0.648759
Afu2g02980	-0.538912	-0.350429	0.0485521	-0.197712	0.192222	-1.23503	0.14367	-1.03732
Afu2g02990	-0.0142048	0.0876351	0.87236	-0.31082	0.837646	-0.929563	-0.034714	-0.618743
Afu2g03000	0.21872	0.0920832	-0.100425	-0.044658	0.716191	-0.790023	0.816616	-0.745365
Afu2g03010	-0.036128	0.316149	0.0590708	0.400637	0.20065	0.232912	0.141579	-0.167726
Afu2g03020	-0.232452	-0.998278	1.16429	0.585302	0.615642	0.437181	-0.548644	-0.148121
Afu2g03030	0.29667	0.404201	0.171189	0.344391	0.0145032	1.19276	-0.156686	0.848366
Afu2g03040	0.32168	0.0912539	-0.389821	0.141623	0.541303	-0.905655	0.931124	-1.04728
Afu2g03050	0.295233	-1.50419	0.963794	-0.141174	0.925783	0.118343	-0.0380109	0.259517
Afu2g03060	0.437567	1.4193	-0.0199953	-0.0354218	-0.449834	2.25345	-0.429838	2.28887
Afu2g03070	-0.423969	-0.116259	0.608764	-0.386643	0.779757	0.651388	0.170993	1.03803
Afu2g03080	0.145059	0.379816	-0.463948	-0.0541841	-1.13481	1.60077	-0.67086	1.65495
Afu2g03090	0.107837	0.346545	-0.452124	0.124407	-0.11345	1.44365	0.338674	1.31925
Afu2g03100	0.859949	0.281885	-2.08438	-2.32466	-0.443037	-0.901833	1.64134	1.42283
Afu2g03110	-0.0591707	-0.374805	-0.810834	-0.619568	-1.20847	-1.05444	-0.397635	-0.434874
Afu2g03120	-0.547224	-0.27294	-0.15082	-0.118393	-0.648354	-0.0393947	-0.497534	0.0789987
Afu2g03130	-0.542979	0.499673	-1.33079	-0.306311	-0.642259	0.54728	0.688528	0.85359
Afu2g03140	0.41737	0.580519	0.244642	0.772598	0.20634	1.12401	-0.0383018	0.351413
Afu2g03150	-0.833769	-0.218556	0.0181254	0.0620838	-0.973346	-0.3088	-0.991472	-0.370884
Afu2g03155	0.0136504	-0.588654	-0.138428	-0.483741	0.860194	-0.482523	0.998622	0.00121731
Afu2g03160	0.149327	0.224627	-0.480154	-0.252765	0.303689	0.144914	0.783843	0.397679
Afu2g03170	0.084823	0.513258	-0.445161	-0.0356048	-0.999044	-0.203427	-0.553883	-0.167822
Afu2g03180	-0.850281	0.0532893	-1.27594	0.0413703	-0.534686	0.755361	0.741256	0.71399
Afu2g03190	-2.58707	0.0824825	-2.36052	0.321434	-2.53286	0.369596	-0.172335	0.0481624
Afu2g03200	-0.229558	0.241565	-0.54339	-0.0472553	-0.648786	1.61862	-0.105396	1.66588
[truncated: 8,082 more rows]
